# Supplementary material for: Supra­molecular hy­dro­gen-bonded networks formed from copper(II) car­box­yl­ate dimers
Source: Acta Crystallogr C Struct Chem. 2024 May 22;80(Pt 6):239–53. doi: 10.1107/S2053229624004534 (PMC11150878; doi:10.1107/S2053229624004534)
Supplement: Supplementary file 1 [file c-80-00239-sup1.cif]

##############################################################################
#                                                                            #
# This CIF contains the data in a paper accepted for publication in          #
# Acta Crystallographica Section C. It conforms to the requirements of       #
# Notes for Authors for Acta Crystallographica Section C, and has been       #
# peer reviewed under the auspices of the IUCr Commission on Journals.       #
#                                                                            #
# Full details of the Crystallographic Information File format               #
# are given in the paper "The Crystallographic Information File (CIF):       #
# a New Standard Archive File for Crystallography" by S. R. Hall, F. H.      #
# Allen and I. D. Brown [Acta Cryst. (1991), A47, 655-685].                  #
#                                                                            #
# The current version of the core CIF dictionary is obtainable from          #
# ftp://ftp.iucr.org/pub/cif_core.dic.                                       #
#                                                                            #
# Software is freely available for graphical display of the structure(s)     #
# in this CIF. For information consult the CIF software page                 #
# http://www.iucr.org/resources/cif/software.                                #
#                                                                            #
# This file may be used for bona fide research purposes within the           #
# scientific community so long as proper attribution is given to the journal # 
# article from which it was obtained.                                        #
#                                                                            #
##############################################################################
data_compound_1
_audit_creation_method
;
Olex2 1.5
(compiled 2024.02.16 svn.r378c4104 for OlexSys, GUI svn.r6928)
;
_chemical_name_systematic
;
Tetrakis(\m-4-hydroxybenzoato)bis[(dioxane)copper(II)] dioxane tetrasolvate
;
_chemical_name_common     ?
_chemical_formula_moiety     'C36 H36 Cu2 O16, 4(C4 H8 O2)'
_chemical_formula_sum     'C52 H68 Cu2 O24'
_chemical_formula_iupac     '[Cu2 (C7 H5 O3)4 (C4 H8 O2)2], 4C4 H8 O2'
_chemical_formula_weight     1204.14
_chemical_melting_point     ?
_space_group_crystal_system     orthorhombic
_space_group_name_H-M_alt     'P c c n'
_space_group_name_Hall     '-P 2ab 2ac'
loop_
    _space_group_symop_operation_xyz
    'x, y, z'
    '-x+1/2, -y+1/2, z'
    '-x, y+1/2, -z+1/2'
    'x+1/2, -y, -z+1/2'
    '-x, -y, -z'
    'x-1/2, y-1/2, -z'
    'x, -y-1/2, z-1/2'
    '-x-1/2, y, z-1/2'
_cell_length_a     27.7701(8)
_cell_length_b     21.2278(4)
_cell_length_c     9.38880(10)
_cell_angle_alpha     90
_cell_angle_beta     90
_cell_angle_gamma     90
_cell_volume     5534.7(2)
_cell_formula_units_Z     4
_cell_measurement_reflns_used     4835
_cell_measurement_theta_min     5.1950
_cell_measurement_theta_max     74.7320
_cell_measurement_temperature     100.01(10)
_exptl_crystal_description     irregular
_exptl_crystal_colour     'clear blue'
_exptl_crystal_size_max     0.14
_exptl_crystal_size_mid     0.126
_exptl_crystal_size_min     0.05
_exptl_crystal_density_diffrn     1.445
_exptl_crystal_density_meas     ?
_exptl_crystal_density_method     ?
_exptl_crystal_F_000     2520
_exptl_absorpt_coefficient_mu     1.659
_exptl_absorpt_correction_type     multi-scan
_exptl_absorpt_process_details
;
(CrysAlis PRO; Rigaku OD, 2018)
;
_exptl_absorpt_correction_T_min     0.56692
_exptl_absorpt_correction_T_max     1.00000
_diffrn_ambient_temperature     100.01(10)
_diffrn_source     'micro-focus sealed X-ray tube'
_diffrn_radiation_type     'Cu K\a'
_diffrn_radiation_wavelength     1.54184
_diffrn_radiation_monochromator     mirror
_diffrn_measurement_device_type
           'Rigaku XtaLAB Synergy Dualflex diffractometer with a HyPix detector'
_diffrn_measurement_device     'four-circle diffractometer'
_diffrn_measurement_method     '\w scans'
_diffrn_detector     'CCD plate'
_diffrn_detector_area_resol_mean     ?
_diffrn_reflns_number     18728
_diffrn_reflns_av_R_equivalents     0.0492
_diffrn_reflns_av_unetI/netI     0.0477
_diffrn_reflns_theta_min     2.620
_diffrn_reflns_theta_max     77.921
_diffrn_reflns_theta_full     67.684
_diffrn_measured_fraction_theta_max     0.946
_diffrn_measured_fraction_theta_full     0.992
_diffrn_reflns_limit_h_min     -35
_diffrn_reflns_limit_h_max     28
_diffrn_reflns_limit_k_min     -26
_diffrn_reflns_limit_k_max     19
_diffrn_reflns_limit_l_min     -11
_diffrn_reflns_limit_l_max     11
_diffrn_radiation_probe     x-ray
_refine_special_details     ?
_reflns_number_total     5586
_reflns_number_gt     4112
_reflns_threshold_expression     'I > 2\s(I)'
_refine_ls_structure_factor_coef     Fsqd
_refine_ls_matrix_type     full
_refine_ls_R_factor_all     0.0833
_refine_ls_R_factor_gt     0.0626
_refine_ls_wR_factor_gt     0.1698
_refine_ls_wR_factor_ref     0.1865
_refine_ls_goodness_of_fit_ref     1.038
_refine_ls_restrained_S_all     1.037
_refine_ls_number_reflns     5586
_refine_ls_number_parameters     354
_refine_ls_number_restraints     2
_refine_ls_hydrogen_treatment     constr
_refine_ls_weighting_scheme     calc
_refine_ls_weighting_details
              'w=1/[\s^2^(Fo^2^)+(0.0975P)^2^+4.3605P] where P=(Fo^2^+2Fc^2^)/3'
_atom_sites_solution_hydrogens     geom
_atom_sites_solution_primary     dual
_atom_sites_solution_secondary     ?
_refine_ls_shift/su_max     0.001
_refine_ls_shift/su_mean     0.000
_refine_diff_density_max     0.470
_refine_diff_density_min     -0.481
_refine_ls_extinction_method     none
_refine_ls_extinction_coef     .
loop_
    _atom_type_symbol
    _atom_type_description
    _atom_type_scat_dispersion_real
    _atom_type_scat_dispersion_imag
    _atom_type_scat_source
    'C' 'C' 0.0181 0.0091
                         'International Tables Vol C Tables 4.2.6.8 and 6.1.1.4'
    'H' 'H' 0.0000 0.0000
                         'International Tables Vol C Tables 4.2.6.8 and 6.1.1.4'
    'Cu' 'Cu' -1.9646 0.5888
                         'International Tables Vol C Tables 4.2.6.8 and 6.1.1.4'
    'O' 'O' 0.0492 0.0322
                         'International Tables Vol C Tables 4.2.6.8 and 6.1.1.4'
_computing_data_collection
;
CrysAlis PRO (Rigaku OD, 2018)
;
_computing_cell_refinement
;
CrysAlis PRO (Rigaku OD, 2018)
;
_computing_data_reduction
;
CrysAlis PRO (Rigaku OD, 2018)
;
_computing_structure_solution
;
SHELXT2014 (Sheldrick, 2015<i>a</i>)
;
_computing_structure_refinement
;
SHELXL2018 (Sheldrick, 2015<i>b</i>)
;
_computing_molecular_graphics
;
OLEX2 (Dolomanov <i>et al.</i>, 2009)
;
_computing_publication_material
;
OLEX2 (Dolomanov <i>et al.</i>, 2009)
;
loop_
    _atom_site_type_symbol
    _atom_site_label
    _atom_site_fract_x
    _atom_site_fract_y
    _atom_site_fract_z
    _atom_site_U_iso_or_equiv
    _atom_site_adp_type
    _atom_site_calc_flag
    _atom_site_occupancy
    _atom_site_disorder_assembly
    _atom_site_disorder_group
    Cu Cu1 0.50401(2) 0.45526(2) 0.59237(5) 0.0458(2) Uani d 1 . .
    O O7 0.50598(10) 0.37930(11) 0.7532(2) 0.0490(6) Uani d 1 . .
    O O4 0.54939(10) 0.41558(10) 0.4607(2) 0.0505(6) Uani d 1 . .
    O O5 0.54229(10) 0.49330(10) 0.2997(2) 0.0518(6) Uani d 1 . .
    O O6 0.66319(11) 0.29296(12) -0.0478(3) 0.0599(7) Uani d 1 . .
    H H6 0.668464 0.312064 -0.124535 0.090 Uiso calc 1 . .
    O O2 0.54782(10) 0.58260(11) 0.5194(2) 0.0529(6) Uani d 1 . .
    O O8 0.47914(12) 0.27813(11) 0.9315(3) 0.0571(7) Uani d 1 . .
    O O3 0.67261(11) 0.71553(12) 0.9950(3) 0.0608(7) Uani d 1 . .
    H H3 0.673537 0.752619 0.963883 0.091 Uiso calc 1 . .
    O O9 0.68611(11) 0.83420(12) 0.8980(3) 0.0612(7) Uani d 1 . .
    O O1 0.55547(11) 0.50408(11) 0.6795(2) 0.0543(7) Uani d 1 . .
    O O11 0.69134(11) 0.34846(14) -0.2826(3) 0.0616(7) Uani d 1 . .
    O O12 0.72613(16) 0.43718(16) -0.4748(4) 0.0933(12) Uani d 1 . .
    C C9 0.58665(14) 0.40313(15) 0.2377(3) 0.0441(8) Uani d 1 . .
    C C10 0.60184(14) 0.34260(15) 0.2709(3) 0.0446(8) Uani d 1 . .
    H H10 0.594393 0.325537 0.361853 0.054 Uiso calc 1 . .
    C C2 0.59535(15) 0.59955(16) 0.7219(3) 0.0507(9) Uani d 1 . .
    C C1 0.56448(15) 0.55920(16) 0.6338(4) 0.0496(9) Uani d 1 . .
    C C16 0.48813(16) 0.33951(16) 0.9880(3) 0.0515(9) Uani d 1 . .
    H H16A 0.522070 0.342274 1.019622 0.062 Uiso calc 1 . .
    H H16B 0.467273 0.346584 1.072004 0.062 Uiso calc 1 . .
    C C14 0.59734(15) 0.42700(16) 0.1026(3) 0.0499(9) Uani d 1 . .
    H H14 0.587022 0.468190 0.077453 0.060 Uiso calc 1 . .
    C C3 0.61863(15) 0.57564(17) 0.8414(4) 0.0535(9) Uani d 1 . .
    H H3A 0.616246 0.531981 0.862540 0.064 Uiso calc 1 . .
    C C8 0.55766(14) 0.44018(16) 0.3394(3) 0.0464(8) Uani d 1 . .
    C C13 0.62292(15) 0.39108(17) 0.0049(4) 0.0547(9) Uani d 1 . .
    H H13 0.630185 0.407712 -0.086565 0.066 Uiso calc 1 . .
    C C12 0.63782(14) 0.33080(16) 0.0413(4) 0.0474(8) Uani d 1 . .
    C C4 0.64526(16) 0.61450(17) 0.9303(4) 0.0548(9) Uani d 1 . .
    H H4 0.661817 0.597262 1.009843 0.066 Uiso calc 1 . .
    C C11 0.62742(14) 0.30678(16) 0.1752(3) 0.0477(8) Uani d 1 . .
    H H11 0.637937 0.265716 0.200681 0.057 Uiso calc 1 . .
    C C7 0.59887(17) 0.66394(17) 0.6935(4) 0.0581(10) Uani d 1 . .
    H H7 0.583379 0.680893 0.611805 0.070 Uiso calc 1 . .
    O O10 0.7010(2) 0.9435(2) 0.7379(7) 0.144(3) Uani d 1 . .
    C C18 0.49903(16) 0.31738(16) 0.6977(4) 0.0525(9) Uani d 1 . .
    H H18A 0.521433 0.310258 0.617282 0.063 Uiso calc 1 . .
    H H18B 0.465720 0.313232 0.661358 0.063 Uiso calc 1 . .
    C C15 0.47853(16) 0.38964(16) 0.8791(3) 0.0517(9) Uani d 1 . .
    H H15A 0.443826 0.389838 0.854902 0.062 Uiso calc 1 . .
    H H15B 0.486774 0.431350 0.919453 0.062 Uiso calc 1 . .
    C C5 0.64764(16) 0.67873(17) 0.9027(4) 0.0548(9) Uani d 1 . .
    C C17 0.50779(16) 0.26872(17) 0.8114(4) 0.0568(10) Uani d 1 . .
    H H17A 0.501140 0.226371 0.771792 0.068 Uiso calc 1 . .
    H H17B 0.542108 0.270035 0.839761 0.068 Uiso calc 1 . .
    C C6 0.62463(17) 0.70335(17) 0.7826(4) 0.0600(11) Uani d 1 . .
    H H6A 0.626689 0.747099 0.762227 0.072 Uiso calc 1 . .
    C C19 0.64733(17) 0.8696(2) 0.8392(4) 0.0654(11) Uani d 1 . .
    H H19A 0.619030 0.866925 0.903022 0.078 Uiso calc 1 . .
    H H19B 0.638175 0.851694 0.745667 0.078 Uiso calc 1 . .
    C C22 0.72803(17) 0.8409(3) 0.8115(6) 0.0833(15) Uani d 1 . .
    H H22A 0.721990 0.822756 0.716070 0.100 Uiso calc 1 . .
    H H22B 0.755268 0.817883 0.855291 0.100 Uiso calc 1 . .
    C C23 0.74174(18) 0.3544(2) -0.3066(6) 0.0742(12) Uani d 1 . .
    H H23A 0.751884 0.325377 -0.383462 0.089 Uiso calc 1 . .
    H H23B 0.759605 0.343188 -0.218927 0.089 Uiso calc 1 . .
    C C26 0.6644(2) 0.3658(2) -0.4058(5) 0.0791(14) Uani d 1 . .
    H H26A 0.629503 0.361967 -0.385441 0.095 Uiso calc 1 . .
    H H26B 0.672262 0.336957 -0.485339 0.095 Uiso calc 1 . .
    C C24 0.7528(2) 0.4210(2) -0.3480(6) 0.0830(14) Uani d 1 . .
    H H24A 0.743885 0.449817 -0.269421 0.100 Uiso calc 1 . .
    H H24B 0.787774 0.425563 -0.366055 0.100 Uiso calc 1 . .
    C C25 0.6757(2) 0.4309(3) -0.4466(7) 0.0988(19) Uani d 1 . .
    H H25A 0.657138 0.442523 -0.532673 0.119 Uiso calc 1 . .
    H H25B 0.666371 0.459876 -0.368743 0.119 Uiso calc 1 . .
    C C20 0.6614(3) 0.9360(2) 0.8214(8) 0.129(3) Uani d 1 . .
    H H20A 0.634225 0.959429 0.778626 0.155 Uiso calc 1 . .
    H H20B 0.667934 0.954400 0.916282 0.155 Uiso calc 1 . .
    C C21 0.7406(2) 0.9099(3) 0.7976(9) 0.138(3) Uani d 1 . .
    H H21A 0.748471 0.927386 0.892523 0.166 Uiso calc 1 . .
    H H21B 0.769217 0.914722 0.735716 0.166 Uiso calc 1 . .
loop_
    _atom_site_aniso_label
    _atom_site_aniso_U_11
    _atom_site_aniso_U_22
    _atom_site_aniso_U_33
    _atom_site_aniso_U_12
    _atom_site_aniso_U_13
    _atom_site_aniso_U_23
    Cu1 0.0770(4) 0.0316(3) 0.0288(3) 0.0038(2) 0.0171(2) 0.00427(18)
    O7 0.0881(19) 0.0312(11) 0.0277(11) 0.0018(11) 0.0178(11) 0.0022(9)
    O4 0.0803(18) 0.0385(12) 0.0327(11) 0.0105(11) 0.0152(11) 0.0054(9)
    O5 0.0864(18) 0.0348(12) 0.0343(11) 0.0113(11) 0.0193(12) 0.0066(9)
    O6 0.086(2) 0.0487(14) 0.0447(13) 0.0097(13) 0.0227(14) -0.0031(11)
    O2 0.0821(18) 0.0397(12) 0.0368(12) -0.0028(11) 0.0169(12) 0.0059(10)
    O8 0.098(2) 0.0358(12) 0.0373(12) -0.0020(12) 0.0150(13) 0.0033(10)
    O3 0.091(2) 0.0485(15) 0.0430(13) -0.0062(14) 0.0130(13) -0.0039(11)
    O9 0.0794(19) 0.0479(14) 0.0564(15) -0.0014(13) -0.0054(14) 0.0073(12)
    O1 0.0881(19) 0.0365(12) 0.0382(11) -0.0033(12) 0.0110(12) 0.0067(9)
    O11 0.0657(17) 0.0747(18) 0.0443(13) -0.0046(14) 0.0104(13) 0.0094(12)
    O12 0.133(3) 0.075(2) 0.072(2) -0.037(2) 0.010(2) 0.0163(17)
    C9 0.066(2) 0.0341(16) 0.0323(15) 0.0000(14) 0.0100(15) -0.0006(12)
    C10 0.065(2) 0.0381(17) 0.0310(14) 0.0016(15) 0.0073(15) -0.0004(12)
    C2 0.081(3) 0.0379(17) 0.0330(15) -0.0011(16) 0.0170(17) -0.0005(13)
    C1 0.077(2) 0.0359(16) 0.0363(16) 0.0016(15) 0.0221(17) -0.0010(13)
    C16 0.085(3) 0.0401(18) 0.0296(15) 0.0044(16) 0.0098(16) 0.0025(13)
    C14 0.072(2) 0.0388(17) 0.0385(16) 0.0045(16) 0.0157(17) 0.0024(14)
    C3 0.076(3) 0.0411(18) 0.0440(18) 0.0019(17) 0.0187(18) 0.0001(15)
    C8 0.069(2) 0.0379(17) 0.0322(15) 0.0028(15) 0.0098(15) 0.0022(13)
    C13 0.078(3) 0.0478(19) 0.0379(17) 0.0017(18) 0.0205(17) 0.0021(15)
    C12 0.064(2) 0.0386(17) 0.0399(16) 0.0029(15) 0.0118(16) -0.0042(13)
    C4 0.075(3) 0.049(2) 0.0405(18) 0.0026(18) 0.0159(17) -0.0002(15)
    C11 0.066(2) 0.0392(17) 0.0378(16) 0.0035(15) 0.0065(16) -0.0017(13)
    C7 0.096(3) 0.045(2) 0.0341(16) -0.0017(19) 0.0130(18) 0.0027(14)
    O10 0.150(4) 0.088(3) 0.196(6) -0.060(3) -0.110(4) 0.082(3)
    C18 0.093(3) 0.0305(16) 0.0337(16) 0.0031(16) 0.0123(17) -0.0009(13)
    C15 0.086(3) 0.0406(18) 0.0290(15) 0.0057(17) 0.0151(17) -0.0009(13)
    C5 0.079(3) 0.0469(19) 0.0391(17) -0.0038(18) 0.0196(17) -0.0061(15)
    C17 0.099(3) 0.0354(17) 0.0365(17) 0.0028(17) 0.0112(18) 0.0011(14)
    C6 0.103(3) 0.0396(18) 0.0372(17) -0.0054(19) 0.0167(19) -0.0006(14)
    C19 0.074(3) 0.072(3) 0.051(2) 0.014(2) 0.001(2) -0.0067(19)
    C22 0.058(3) 0.094(4) 0.099(4) -0.003(2) -0.002(3) 0.043(3)
    C23 0.070(3) 0.075(3) 0.078(3) -0.002(2) 0.008(2) 0.006(2)
    C26 0.093(4) 0.073(3) 0.072(3) -0.017(3) -0.023(3) 0.019(2)
    C24 0.081(3) 0.076(3) 0.092(4) -0.018(3) -0.001(3) 0.006(3)
    C25 0.123(5) 0.073(3) 0.101(4) -0.019(3) -0.039(4) 0.030(3)
    C20 0.217(9) 0.040(3) 0.131(6) 0.019(4) -0.102(6) -0.020(3)
    C21 0.106(5) 0.129(5) 0.180(7) -0.052(4) -0.078(5) 0.099(5)
_geom_special_details
;
 All esds (except the esd in the dihedral angle between two l.s. planes)
 are estimated using the full covariance matrix.  The cell esds are taken
 into account individually in the estimation of esds in distances, angles
 and torsion angles; correlations between esds in cell parameters are only
 used when they are defined by crystal symmetry.  An approximate (isotropic)
 treatment of cell esds is used for estimating esds involving l.s. planes.
;
loop_
    _geom_bond_atom_site_label_1
    _geom_bond_atom_site_label_2
    _geom_bond_site_symmetry_2
    _geom_bond_distance
    _geom_bond_publ_flag
    Cu1 Cu1 5_666 2.5818(9) ?
    Cu1 O7 . 2.210(2) ?
    Cu1 O4 . 1.956(2) ?
    Cu1 O5 5_666 1.968(2) ?
    Cu1 O2 5_666 1.954(3) ?
    Cu1 O1 . 1.946(3) ?
    O7 C18 . 1.427(4) ?
    O7 C15 . 1.423(4) ?
    O4 C8 . 1.273(4) ?
    O5 C8 . 1.262(4) ?
    O6 H6 . 0.8400 ?
    O6 C12 . 1.357(4) ?
    O2 C1 . 1.270(4) ?
    O8 C16 . 1.429(4) ?
    O8 C17 . 1.395(4) ?
    O3 H3 . 0.8400 ?
    O3 C5 . 1.357(5) ?
    O9 C19 . 1.425(5) ?
    O9 C22 . 1.426(5) ?
    O1 C1 . 1.271(4) ?
    O11 C23 . 1.423(5) ?
    O11 C26 . 1.426(5) ?
    O12 C24 . 1.445(6) ?
    O12 C25 . 1.431(7) ?
    C9 C10 . 1.388(5) ?
    C9 C14 . 1.397(4) ?
    C9 C8 . 1.476(5) ?
    C10 H10 . 0.9500 ?
    C10 C11 . 1.375(5) ?
    C2 C1 . 1.467(5) ?
    C2 C3 . 1.391(5) ?
    C2 C7 . 1.396(5) ?
    C16 H16A . 0.9900 ?
    C16 H16B . 0.9900 ?
    C16 C15 . 1.500(5) ?
    C14 H14 . 0.9500 ?
    C14 C13 . 1.389(5) ?
    C3 H3A . 0.9500 ?
    C3 C4 . 1.387(6) ?
    C13 H13 . 0.9500 ?
    C13 C12 . 1.388(5) ?
    C12 C11 . 1.387(5) ?
    C4 H4 . 0.9500 ?
    C4 C5 . 1.389(5) ?
    C11 H11 . 0.9500 ?
    C7 H7 . 0.9500 ?
    C7 C6 . 1.383(6) ?
    O10 C20 . 1.359(10) ?
    O10 C21 . 1.424(7) ?
    C18 H18A . 0.9900 ?
    C18 H18B . 0.9900 ?
    C18 C17 . 1.505(5) ?
    C15 H15A . 0.9900 ?
    C15 H15B . 0.9900 ?
    C5 C6 . 1.397(6) ?
    C17 H17A . 0.9900 ?
    C17 H17B . 0.9900 ?
    C6 H6A . 0.9500 ?
    C19 H19A . 0.9900 ?
    C19 H19B . 0.9900 ?
    C19 C20 . 1.471(8) ?
    C22 H22A . 0.9900 ?
    C22 H22B . 0.9900 ?
    C22 C21 . 1.511(8) ?
    C23 H23A . 0.9900 ?
    C23 H23B . 0.9900 ?
    C23 C24 . 1.498(7) ?
    C26 H26A . 0.9900 ?
    C26 H26B . 0.9900 ?
    C26 C25 . 1.469(7) ?
    C24 H24A . 0.9900 ?
    C24 H24B . 0.9900 ?
    C25 H25A . 0.9900 ?
    C25 H25B . 0.9900 ?
    C20 H20A . 0.9900 ?
    C20 H20B . 0.9900 ?
    C21 H21A . 0.9900 ?
    C21 H21B . 0.9900 ?
loop_
    _geom_angle_atom_site_label_1
    _geom_angle_atom_site_label_2
    _geom_angle_atom_site_label_3
    _geom_angle_site_symmetry_1
    _geom_angle_site_symmetry_3
    _geom_angle
    _geom_angle_publ_flag
    O7 Cu1 Cu1 . 5_666 176.39(8) ?
    O4 Cu1 Cu1 . 5_666 87.01(7) ?
    O4 Cu1 O7 . . 95.85(9) ?
    O4 Cu1 O5 . 5_666 170.18(9) ?
    O5 Cu1 Cu1 5_666 5_666 83.17(7) ?
    O5 Cu1 O7 5_666 . 93.97(9) ?
    O2 Cu1 Cu1 5_666 5_666 83.00(7) ?
    O2 Cu1 O7 5_666 . 94.89(10) ?
    O2 Cu1 O4 5_666 . 87.58(11) ?
    O2 Cu1 O5 5_666 5_666 91.34(12) ?
    O1 Cu1 Cu1 . 5_666 87.37(7) ?
    O1 Cu1 O7 . . 94.76(10) ?
    O1 Cu1 O4 . . 91.26(12) ?
    O1 Cu1 O5 . 5_666 88.16(12) ?
    O1 Cu1 O2 . 5_666 170.35(10) ?
    C18 O7 Cu1 . . 114.77(19) ?
    C15 O7 Cu1 . . 116.20(19) ?
    C15 O7 C18 . . 111.9(3) ?
    C8 O4 Cu1 . . 120.3(2) ?
    C8 O5 Cu1 . 5_666 124.4(2) ?
    C12 O6 H6 . . 109.5 ?
    C1 O2 Cu1 . 5_666 124.2(2) ?
    C17 O8 C16 . . 109.3(3) ?
    C5 O3 H3 . . 109.5 ?
    C19 O9 C22 . . 110.1(3) ?
    C1 O1 Cu1 . . 119.5(3) ?
    C23 O11 C26 . . 111.4(3) ?
    C25 O12 C24 . . 109.1(4) ?
    C10 C9 C14 . . 118.4(3) ?
    C10 C9 C8 . . 120.9(3) ?
    C14 C9 C8 . . 120.7(3) ?
    C9 C10 H10 . . 119.3 ?
    C11 C10 C9 . . 121.4(3) ?
    C11 C10 H10 . . 119.3 ?
    C3 C2 C1 . . 120.9(3) ?
    C3 C2 C7 . . 118.6(4) ?
    C7 C2 C1 . . 120.3(3) ?
    O2 C1 O1 . . 125.0(4) ?
    O2 C1 C2 . . 117.5(3) ?
    O1 C1 C2 . . 117.5(3) ?
    O8 C16 H16A . . 109.4 ?
    O8 C16 H16B . . 109.4 ?
    O8 C16 C15 . . 111.3(3) ?
    H16A C16 H16B . . 108.0 ?
    C15 C16 H16A . . 109.4 ?
    C15 C16 H16B . . 109.4 ?
    C9 C14 H14 . . 119.7 ?
    C13 C14 C9 . . 120.6(3) ?
    C13 C14 H14 . . 119.7 ?
    C2 C3 H3A . . 119.5 ?
    C4 C3 C2 . . 121.1(3) ?
    C4 C3 H3A . . 119.5 ?
    O4 C8 C9 . . 117.3(3) ?
    O5 C8 O4 . . 124.7(3) ?
    O5 C8 C9 . . 118.0(3) ?
    C14 C13 H13 . . 120.1 ?
    C12 C13 C14 . . 119.8(3) ?
    C12 C13 H13 . . 120.1 ?
    O6 C12 C13 . . 123.3(3) ?
    O6 C12 C11 . . 116.7(3) ?
    C11 C12 C13 . . 120.0(3) ?
    C3 C4 H4 . . 120.1 ?
    C3 C4 C5 . . 119.8(4) ?
    C5 C4 H4 . . 120.1 ?
    C10 C11 C12 . . 119.8(3) ?
    C10 C11 H11 . . 120.1 ?
    C12 C11 H11 . . 120.1 ?
    C2 C7 H7 . . 119.6 ?
    C6 C7 C2 . . 120.8(4) ?
    C6 C7 H7 . . 119.6 ?
    C20 O10 C21 . . 109.8(5) ?
    O7 C18 H18A . . 109.5 ?
    O7 C18 H18B . . 109.5 ?
    O7 C18 C17 . . 110.6(3) ?
    H18A C18 H18B . . 108.1 ?
    C17 C18 H18A . . 109.5 ?
    C17 C18 H18B . . 109.5 ?
    O7 C15 C16 . . 111.2(3) ?
    O7 C15 H15A . . 109.4 ?
    O7 C15 H15B . . 109.4 ?
    C16 C15 H15A . . 109.4 ?
    C16 C15 H15B . . 109.4 ?
    H15A C15 H15B . . 108.0 ?
    O3 C5 C4 . . 118.0(4) ?
    O3 C5 C6 . . 122.2(3) ?
    C4 C5 C6 . . 119.7(4) ?
    O8 C17 C18 . . 112.5(3) ?
    O8 C17 H17A . . 109.1 ?
    O8 C17 H17B . . 109.1 ?
    C18 C17 H17A . . 109.1 ?
    C18 C17 H17B . . 109.1 ?
    H17A C17 H17B . . 107.8 ?
    C7 C6 C5 . . 119.9(3) ?
    C7 C6 H6A . . 120.0 ?
    C5 C6 H6A . . 120.0 ?
    O9 C19 H19A . . 109.6 ?
    O9 C19 H19B . . 109.6 ?
    O9 C19 C20 . . 110.4(5) ?
    H19A C19 H19B . . 108.1 ?
    C20 C19 H19A . . 109.6 ?
    C20 C19 H19B . . 109.6 ?
    O9 C22 H22A . . 109.8 ?
    O9 C22 H22B . . 109.8 ?
    O9 C22 C21 . . 109.6(5) ?
    H22A C22 H22B . . 108.2 ?
    C21 C22 H22A . . 109.8 ?
    C21 C22 H22B . . 109.8 ?
    O11 C23 H23A . . 109.9 ?
    O11 C23 H23B . . 109.9 ?
    O11 C23 C24 . . 109.1(4) ?
    H23A C23 H23B . . 108.3 ?
    C24 C23 H23A . . 109.9 ?
    C24 C23 H23B . . 109.9 ?
    O11 C26 H26A . . 109.7 ?
    O11 C26 H26B . . 109.7 ?
    O11 C26 C25 . . 110.0(4) ?
    H26A C26 H26B . . 108.2 ?
    C25 C26 H26A . . 109.7 ?
    C25 C26 H26B . . 109.7 ?
    O12 C24 C23 . . 109.5(4) ?
    O12 C24 H24A . . 109.8 ?
    O12 C24 H24B . . 109.8 ?
    C23 C24 H24A . . 109.8 ?
    C23 C24 H24B . . 109.8 ?
    H24A C24 H24B . . 108.2 ?
    O12 C25 C26 . . 110.2(5) ?
    O12 C25 H25A . . 109.6 ?
    O12 C25 H25B . . 109.6 ?
    C26 C25 H25A . . 109.6 ?
    C26 C25 H25B . . 109.6 ?
    H25A C25 H25B . . 108.1 ?
    O10 C20 C19 . . 113.1(6) ?
    O10 C20 H20A . . 109.0 ?
    O10 C20 H20B . . 109.0 ?
    C19 C20 H20A . . 109.0 ?
    C19 C20 H20B . . 109.0 ?
    H20A C20 H20B . . 107.8 ?
    O10 C21 C22 . . 109.9(4) ?
    O10 C21 H21A . . 109.7 ?
    O10 C21 H21B . . 109.7 ?
    C22 C21 H21A . . 109.7 ?
    C22 C21 H21B . . 109.7 ?
    H21A C21 H21B . . 108.2 ?
loop_
    _geom_torsion_atom_site_label_1
    _geom_torsion_atom_site_label_2
    _geom_torsion_atom_site_label_3
    _geom_torsion_atom_site_label_4
    _geom_torsion_site_symmetry_1
    _geom_torsion_site_symmetry_2
    _geom_torsion_site_symmetry_3
    _geom_torsion_site_symmetry_4
    _geom_torsion
    _geom_torsion_publ_flag
    Cu1 O7 C18 C17 . . . . 172.2(3) ?
    Cu1 O7 C15 C16 . . . . -172.0(3) ?
    Cu1 O4 C8 O5 . . . . 7.6(5) ?
    Cu1 O4 C8 C9 . . . . -171.3(3) ?
    Cu1 O5 C8 O4 5_666 . . . -7.7(6) ?
    Cu1 O5 C8 C9 5_666 . . . 171.2(2) ?
    Cu1 O2 C1 O1 5_666 . . . 11.5(5) ?
    Cu1 O2 C1 C2 5_666 . . . -166.6(2) ?
    Cu1 O1 C1 O2 . . . . -11.9(5) ?
    Cu1 O1 C1 C2 . . . . 166.2(2) ?
    O7 C18 C17 O8 . . . . 55.9(5) ?
    O6 C12 C11 C10 . . . . 180.0(4) ?
    O8 C16 C15 O7 . . . . -56.0(5) ?
    O3 C5 C6 C7 . . . . -178.8(4) ?
    O9 C19 C20 O10 . . . . 57.5(6) ?
    O9 C22 C21 O10 . . . . -58.0(8) ?
    O11 C23 C24 O12 . . . . -58.8(6) ?
    O11 C26 C25 O12 . . . . 58.7(6) ?
    C9 C10 C11 C12 . . . . -1.1(6) ?
    C9 C14 C13 C12 . . . . 0.3(6) ?
    C10 C9 C14 C13 . . . . -0.6(6) ?
    C10 C9 C8 O4 . . . . 3.5(6) ?
    C10 C9 C8 O5 . . . . -175.5(4) ?
    C2 C3 C4 C5 . . . . 2.0(6) ?
    C2 C7 C6 C5 . . . . 0.2(6) ?
    C1 C2 C3 C4 . . . . -175.7(3) ?
    C1 C2 C7 C6 . . . . 174.6(4) ?
    C16 O8 C17 C18 . . . . -58.0(4) ?
    C14 C9 C10 C11 . . . . 0.9(6) ?
    C14 C9 C8 O4 . . . . -179.8(4) ?
    C14 C9 C8 O5 . . . . 1.2(6) ?
    C14 C13 C12 O6 . . . . -179.5(4) ?
    C14 C13 C12 C11 . . . . -0.4(6) ?
    C3 C2 C1 O2 . . . . -173.9(3) ?
    C3 C2 C1 O1 . . . . 7.9(5) ?
    C3 C2 C7 C6 . . . . -0.5(6) ?
    C3 C4 C5 O3 . . . . 177.7(3) ?
    C3 C4 C5 C6 . . . . -2.3(6) ?
    C8 C9 C10 C11 . . . . 177.7(4) ?
    C8 C9 C14 C13 . . . . -177.3(4) ?
    C13 C12 C11 C10 . . . . 0.8(6) ?
    C4 C5 C6 C7 . . . . 1.3(6) ?
    C7 C2 C1 O2 . . . . 11.1(5) ?
    C7 C2 C1 O1 . . . . -167.1(3) ?
    C7 C2 C3 C4 . . . . -0.6(6) ?
    C18 O7 C15 C16 . . . . 53.5(4) ?
    C15 O7 C18 C17 . . . . -52.7(4) ?
    C17 O8 C16 C15 . . . . 57.8(4) ?
    C19 O9 C22 C21 . . . . 56.7(5) ?
    C22 O9 C19 C20 . . . . -55.6(6) ?
    C23 O11 C26 C25 . . . . -58.2(6) ?
    C26 O11 C23 C24 . . . . 58.1(5) ?
    C24 O12 C25 C26 . . . . -60.1(6) ?
    C25 O12 C24 C23 . . . . 60.0(6) ?
    C20 O10 C21 C22 . . . . 58.2(8) ?
    C21 O10 C20 C19 . . . . -58.5(7) ?
_shelx_space_group_comment
;
The symmetry employed for this shelxl refinement is uniquely defined
by the following loop, which should always be used as a source of
symmetry information in preference to the above space-group names.
They are only intended as comments.
;
_shelx_estimated_absorpt_T_min     0.801
_shelx_estimated_absorpt_T_max     0.922
_shelx_hkl_file
;
   2   0   0 2761.47  132.43
   3   0   0    0.07    0.39
   4   0   0 1351.41   64.97
   5   0   0   -0.15    0.70
   6   0   0 4197.43  201.46
   7   0   0    0.30    0.78
   8   0   0 2244.15  107.98
   9   0   0    0.22    0.91
  10   0   0   39.06    2.56
 -14   0   0   58.91    4.48
 -15   0   0    0.19    1.84
 -16   0   0  733.69   36.99
 -17   0   0   -0.22    2.02
 -18   0   0  397.52   21.22
 -19   0   0   -1.28    2.35
 -20   0   0  391.99   21.16
 -21   0   0   -1.43    2.46
 -22   0   0  227.35   13.54
 -23   0   0    1.51    2.24
 -24   0   0   14.58    2.89
 -25   0   0    2.72    2.31
 -26   0   0    2.41    2.06
 -27   0   0    0.47    1.24
 -28   0   0    2.25    1.24
 -29   0   0   -0.35    1.20
 -30   0   0    1.10    1.16
 -31   0   0    1.16    1.04
 -32   0   0    2.56    1.01
 -33   0   0    0.97    0.81
 -34   0   0   -1.30    0.69
 -35   0   0   -0.29    0.43
  -1  -1   0   14.79    0.85
   2   1   0    0.09    0.28
   3   1   0   17.44    1.06
   4   1   0    0.21    0.53
   5   1   0    0.67    0.66
   6   1   0   -0.03    0.74
   7   1   0  194.76    9.73
   8   1   0   -1.04    0.92
  -9  -1   0   15.85    2.00
   9   1   0   18.59    1.56
 -10  -1   0    1.40    1.60
  10   1   0    0.36    0.90
 -11  -1   0   39.26    3.12
  11   1   0   35.82    2.45
  12   1   0   -0.74    1.03
 -12  -1   0    0.41    1.80
 -13  -1   0    1.22    1.75
 -14  -1   0   -0.17    1.82
 -15  -1   0   27.34    3.04
 -16  -1   0    0.99    1.89
 -17   1   0    0.93    2.22
 -17  -1   0    0.21    1.94
 -18  -1   0   -1.37    1.93
 -18   1   0    1.77    2.10
 -19   1   0    0.27    2.35
 -19  -1   0   -0.98    2.04
 -20  -1   0    2.09    2.15
 -20   1   0    0.86    2.31
 -21   1   0    3.01    2.33
 -21  -1   0    6.51    2.38
 -22   1   0   -0.62    2.20
 -22  -1   0   -1.67    2.38
 -23   1   0    3.54    2.55
 -23  -1   0    0.85    2.13
 -24   1   0    1.30    2.30
 -24  -1   0   -1.45    2.02
 -25  -1   0   34.90    4.01
 -25   1   0   34.08    4.15
 -26  -1   0   -1.76    2.17
 -26  -1   0   -0.79    1.17
 -26   1   0   -0.31    2.03
 -27  -1   0    4.68    1.32
 -28   1   0   -1.15    1.30
 -28  -1   0    0.07    1.19
 -29   1   0   -0.50    1.21
 -29  -1   0   -0.55    1.17
 -30  -1   0   -0.13    1.08
 -30   1   0    0.26    1.15
 -31   1   0    3.34    1.12
 -31  -1   0    3.29    1.09
 -32   1   0    0.05    0.91
 -32  -1   0   -0.15    0.87
 -33   1   0    7.61    1.03
 -33  -1   0    6.85    1.01
 -34   1   0    0.26    0.65
 -34  -1   0   -0.13    0.65
 -35  -1   0    0.07    0.42
 -35   1   0    0.36    0.42
   0  -2   0 1582.37   76.00
  -1  -2   0   -0.06    0.45
  -2  -2   0 1376.79   66.19
   3   2   0    0.12    0.47
   4   2   0 1635.65   78.61
   5   2   0    0.56    0.68
  -5  -2   0    0.36    1.10
  -6  -2   0 1029.64   47.90
   6   2   0  964.56   47.63
   7   2   0   -0.08    0.77
  -7  -2   0    0.72    1.29
   8   2   0  185.50    9.47
  -8  -2   0  195.29    9.88
  -9  -2   0   -0.85    1.58
   9   2   0    1.05    0.86
 -10  -2   0   16.74    2.13
  10   2   0   16.35    1.50
  11   2   0    0.07    0.89
 -11  -2   0    0.95    1.56
 -12  -2   0    8.01    1.94
  12   2   0    8.27    1.21
 -13  -2   0    0.87    1.62
  13   2   0   -0.87    0.94
  14   2   0  139.09    7.56
 -14  -2   0  146.35    8.24
 -15  -2   0   -0.69    1.74
 -16  -2   0  175.98   10.11
 -17  -2   0    0.82    1.94
 -18  -2   0  272.06   15.02
 -19  -2   0    0.46    1.94
 -19   2   0    1.12    2.25
 -20   2   0  274.46   15.39
 -20  -2   0  256.38   14.75
 -21  -2   0    1.52    2.06
 -21   2   0   -0.64    2.60
 -22  -2   0   45.71    4.36
 -22   2   0   45.42    4.84
 -23   2   0   -0.67    2.49
 -23  -2   0   -0.56    2.12
 -24  -2   0   30.63    2.32
 -24   2   0   25.34    3.87
 -24  -2   0   24.10    3.46
 -25  -2   0   -1.15    2.13
 -25   2   0   -1.03    2.68
 -25  -2   0    1.86    1.26
 -26  -2   0    9.09    1.55
 -26   2   0    9.52    2.93
 -27  -2   0    1.43    1.22
 -28  -2   0    4.39    1.22
 -29   2   0    0.66    1.25
 -29  -2   0    0.74    1.12
 -30  -2   0   -1.05    1.06
 -30   2   0   -0.73    1.16
 -31  -2   0   -1.28    1.01
 -31   2   0   -1.18    1.05
 -32   2   0    2.84    0.98
 -32  -2   0    0.10    0.90
 -33  -2   0   -0.57    0.75
 -33   2   0    1.26    0.78
 -34   2   0    1.59    0.69
 -34  -2   0    2.37    0.69
 -35   2   0    0.26    0.40
 -35  -2   0   -0.11    0.40
   0  -3   0    0.63    0.68
  -1  -3   0  125.03    6.32
  -2  -3   0   -0.17    0.72
  -3  -3   0   17.96    1.41
   4   3   0    0.08    0.68
  -5  -3   0  367.34   17.34
   5   3   0  341.86   17.13
  -6  -3   0    0.79    1.15
   6   3   0   -0.32    0.79
  -7  -3   0   -0.77    1.24
   7   3   0    0.09    0.79
   8   3   0    0.34    0.79
  -8  -3   0    0.24    1.29
  -9  -3   0    7.46    1.58
   9   3   0    8.00    1.09
  10   3   0    0.24    0.87
 -10  -3   0    3.52    1.47
  11   3   0   27.05    2.01
 -11  -3   0   28.11    2.59
 -12  -3   0   -0.77    1.66
  12   3   0    1.08    0.94
 -13  -3   0  294.69   15.22
  13   3   0  288.99   14.63
 -14  -3   0   -0.15    1.60
  14   3   0    0.76    0.89
  15   3   0    3.49    1.08
 -15  -3   0    3.64    1.72
 -16  -3   0   -1.07    1.78
 -17  -3   0   25.13    2.83
 -18  -3   0    2.26    1.81
 -19  -3   0   46.55    4.09
 -20   3   0    0.31    2.47
 -20  -3   0    0.24    1.80
 -21  -3   0    0.25    1.75
 -21   3   0    3.99    2.71
 -22   3   0   -1.04    2.48
 -22  -3   0    0.79    1.92
 -22  -3   0    0.43    1.08
 -23  -3   0   15.03    2.81
 -23   3   0   17.44    3.47
 -23  -3   0   12.67    1.56
 -24  -3   0    0.23    1.18
 -24   3   0    0.72    2.54
 -25   3   0   40.77    4.96
 -25  -3   0   51.01    3.20
 -26  -3   0    0.68    1.17
 -26   3   0    2.46    2.36
 -27  -3   0    2.06    1.21
 -28  -3   0    0.07    1.14
 -29  -3   0    2.77    1.17
 -30  -3   0    1.27    1.05
 -30   3   0    0.13    1.15
 -31  -3   0    0.43    0.91
 -31   3   0    1.24    1.05
 -32   3   0   -0.05    0.89
 -32  -3   0   -0.19    0.85
 -33  -3   0    1.52    0.76
 -33   3   0   -1.19    0.79
 -34   3   0   -1.69    0.65
 -34  -3   0    0.55    0.60
 -35   3   0   -0.12    0.37
 -35  -3   0    0.04    0.39
   0  -4   0 3627.77  174.20
  -1  -4   0   -1.35    1.02
  -2  -4   0 1586.17   76.42
  -3  -4   0    0.38    0.97
   4   4   0  522.79   25.36
   5   4   0   -0.26    0.71
   6   4   0  370.41   18.13
   7   4   0    0.38    0.85
  -8  -4   0  260.72   12.77
   8   4   0  242.87   12.42
   9   4   0    0.68    0.87
  -9  -4   0    2.99    1.46
  10   4   0    0.50    0.82
 -10  -4   0    0.41    1.36
  11   4   0   -0.13    0.88
 -11  -4   0   -0.56    1.38
 -12  -4   0   11.46    1.96
  12   4   0   15.00    1.44
 -13  -4   0   -0.13    1.50
  13   4   0    0.47    0.84
 -14  -4   0   51.81    3.80
  14   4   0   51.10    3.26
  15   4   0   -0.09    0.88
 -15  -4   0    0.65    1.56
 -16  -4   0   23.57    2.62
 -17  -4   0    1.53    1.78
 -18  -4   0  162.84    9.63
 -19  -4   0   -0.36    0.91
 -19  -4   0   -0.88    1.62
 -20  -4   0    7.78    2.36
 -20  -4   0   10.45    1.30
 -21  -4   0   -1.28    1.05
 -21   4   0   -1.72    2.71
 -22   4   0    5.82    2.90
 -22  -4   0    2.61    1.17
 -23  -4   0   -0.07    1.12
 -23   4   0    0.38    2.67
 -24   4   0   23.07    4.10
 -24  -4   0   33.83    2.43
 -25   4   0   -1.87    2.50
 -25  -4   0    0.15    1.14
 -26  -4   0    1.34    1.19
 -26   4   0    3.28    2.58
 -27  -4   0    1.15    1.18
 -28  -4   0    0.07    1.12
 -29  -4   0   -0.19    1.09
 -30  -4   0    5.34    1.16
 -31   4   0    0.35    1.06
 -31  -4   0    0.89    0.93
 -32  -4   0   -1.08    0.85
 -32   4   0   -0.30    0.91
 -33  -4   0    0.70    0.71
 -33   4   0   -0.56    0.78
 -34   4   0   -0.26    0.58
 -34  -4   0   -0.17    0.57
   0  -5   0    0.11    1.02
  -1  -5   0   16.94    1.65
  -2  -5   0    0.87    1.09
  -3  -5   0    1.41    1.13
  -4  -5   0    0.67    1.08
   5   5   0  285.34   14.07
   6   5   0    0.14    0.78
   7   5   0    0.67    0.82
   8   5   0    0.51    0.89
   9   5   0   94.17    5.09
  10   5   0    0.78    0.92
  11   5   0    1.47    0.93
  12   5   0    0.07    0.88
  13   5   0   36.87    2.51
  14   5   0   -0.68    0.88
  15   5   0  223.69   11.53
  16   5   0   -0.28    0.87
 -17  -5   0    4.47    0.93
 -18  -5   0    1.58    0.86
 -19  -5   0   17.75    1.58
 -20  -5   0    0.64    0.96
 -21  -5   0   10.16    1.37
 -22  -5   0   -0.84    1.06
 -22   5   0    1.13    2.60
 -23  -5   0  108.66    5.94
 -23   5   0  110.36    8.55
 -24  -5   0   -0.96    1.12
 -24   5   0   -0.80    2.65
 -25  -5   0   14.50    1.62
 -25   5   0   10.57    3.40
 -26  -5   0   -0.66    1.18
 -26   5   0    0.38    2.68
 -27  -5   0    7.15    1.37
 -28  -5   0    1.01    1.11
 -29  -5   0   16.12    1.63
 -30  -5   0   -0.11    0.98
 -31   5   0    2.00    1.08
 -31  -5   0    0.60    0.89
 -32  -5   0    0.64    0.80
 -32   5   0    0.43    0.89
 -33   5   0    0.34    0.73
 -33  -5   0    2.00    0.71
 -34  -5   0    0.05    0.52
 -34   5   0   -0.03    0.52
   0  -6   0  414.74   20.47
  -1  -6   0    1.50    1.28
   1  -6   0   -1.07    1.12
  -2  -6   0  141.70    7.47
  -3  -6   0    0.57    1.19
  -4  -6   0  146.21    7.76
  -5  -6   0    0.78    1.23
   5   6   0    1.70    0.93
   6   6   0  199.55   10.05
   7   6   0   -0.11    0.85
   8   6   0   14.13    1.43
   9   6   0    0.27    0.92
  10   6   0   22.84    1.83
  11   6   0   -0.52    0.88
  12   6   0   41.91    2.75
  13   6   0    0.57    0.88
  14   6   0    1.12    0.89
  15   6   0    0.27    0.88
 -16  -6   0    1.70    0.79
  16   6   0    1.58    0.88
 -17  -6   0    0.11    0.80
 -18  -6   0   43.29    2.68
 -19  -6   0    0.37    0.91
 -20  -6   0    1.55    0.93
 -21  -6   0   -1.42    1.03
 -22  -6   0   11.32    1.42
 -23   6   0    2.84    3.29
 -23  -6   0    0.94    1.11
 -24  -6   0   34.74    2.49
 -24   6   0   31.53    4.74
 -25  -6   0    0.22    1.12
 -25   6   0   -2.45    3.06
 -26  -6   0    5.03    1.28
 -27  -6   0    1.25    1.11
 -28  -6   0    4.38    1.21
 -29  -6   0    1.27    1.05
 -30  -6   0    3.35    1.05
 -31  -6   0    0.66    0.88
 -31   6   0   -0.11    1.02
 -32  -6   0    0.20    0.73
 -32   6   0   -0.41    0.86
 -33  -6   0   -0.20    0.64
 -33   6   0   -0.24    0.68
 -34  -6   0    0.64    0.50
 -34   6   0    1.24    0.49
   0  -7   0    0.08    1.27
   1  -7   0    4.28    1.32
  -1  -7   0    4.52    1.42
  -2  -7   0   -0.94    1.32
  -3  -7   0   12.11    1.73
  -4  -7   0    0.53    1.35
  -5  -7   0    2.71    1.34
   6   7   0    1.07    0.93
   7   7   0    1.53    0.87
   8   7   0    1.09    0.94
   9   7   0  285.75   14.34
  10   7   0   -0.83    0.94
  11   7   0    5.69    1.13
  12   7   0    0.66    0.89
  13   7   0   21.31    1.81
  14   7   0    2.46    0.92
  15   7   0   40.08    2.76
 -16  -7   0    0.52    0.76
 -17  -7   0   -0.61    0.83
 -18  -7   0    0.06    0.86
 -19  -7   0    3.24    0.99
 -20  -7   0    0.46    0.98
 -21  -7   0    8.49    1.29
 -22  -7   0   -0.85    1.13
 -23  -7   0    4.49    1.20
 -24   7   0    3.81    3.07
 -24  -7   0    1.39    1.13
 -25  -7   0    5.72    1.31
 -25   7   0    5.46    3.21
 -26  -7   0   -0.71    1.16
 -27  -7   0    2.90    1.17
 -28  -7   0   -0.76    1.07
 -29  -7   0    1.84    0.99
 -30  -7   0    0.51    0.89
 -31  -7   0    3.59    0.91
 -32  -7   0    1.03    0.72
 -32   7   0    0.04    0.80
 -33  -7   0    0.09    0.58
 -33   7   0   -0.56    0.63
 -34  -7   0    0.28    0.39
 -34   7   0    0.08    0.37
   0  -8   0 3595.16  173.10
  -1  -8   0    1.08    1.38
   1  -8   0    1.16    1.30
   2  -8   0  134.63    7.71
  -2  -8   0  160.00    7.98
  -3  -8   0   -0.10    1.46
  -4  -8   0   41.56    3.08
  -5  -8   0    1.16    1.36
   6   8   0   22.67    1.86
   7   8   0    0.59    0.90
   8   8   0   59.82    3.59
   9   8   0    1.60    0.98
  10   8   0  200.26   10.34
  11   8   0   -0.43    0.94
  12   8   0   89.73    5.09
  13   8   0    0.63    0.90
  14   8   0   68.19    4.08
 -15  -8   0   -0.21    0.76
 -16  -8   0  141.47    7.29
 -17  -8   0   -0.46    0.87
 -18  -8   0  119.48    6.31
 -19  -8   0   -0.06    0.97
 -20  -8   0    8.78    1.28
 -21  -8   0   -1.53    1.04
 -22  -8   0   26.22    2.08
 -23  -8   0   -1.52    1.12
 -24   8   0    2.59    2.98
 -24  -8   0    8.63    1.39
 -25  -8   0    0.71    1.11
 -26  -8   0    0.62    1.11
 -27  -8   0    0.91    1.09
 -28  -8   0    1.87    1.06
 -29  -8   0   -2.46    1.04
 -30  -8   0    2.88    0.98
 -31  -8   0   -1.15    0.82
 -32  -8   0    3.08    0.74
 -32   8   0    1.92    0.79
 -33  -8   0   -0.33    0.54
 -33   8   0    0.40    0.53
   0  -9   0   -0.79    1.61
  -1  -9   0    8.28    1.76
   1  -9   0   10.34    1.71
  -2  -9   0    0.23    1.46
   2  -9   0   -1.42    1.36
  -3  -9   0    7.03    1.68
   3  -9   0    5.09    1.42
  -4  -9   0    1.43    1.62
  -5  -9   0   19.99    2.27
   6   9   0    0.71    1.04
   7   9   0   34.62    2.48
   8   9   0    1.12    0.98
   9   9   0   10.03    1.41
  10   9   0    0.46    0.99
  11   9   0   89.83    5.14
  12   9   0   -0.19    0.89
  13   9   0   27.95    2.20
 -14  -9   0    0.41    0.76
 -15  -9   0    0.44    0.83
 -16  -9   0   -0.75    0.93
 -17  -9   0   11.19    1.29
 -18  -9   0   -0.38    0.94
 -19  -9   0   14.37    1.48
 -20  -9   0   -0.21    0.98
 -21  -9   0   18.01    1.72
 -22  -9   0   -1.44    1.12
 -23  -9   0    0.22    1.14
 -24  -9   0    0.14    1.07
 -25  -9   0   -0.49    1.16
 -26  -9   0   -1.60    1.14
 -27  -9   0    5.49    1.24
 -28  -9   0    0.35    1.02
 -29  -9   0    6.11    1.11
 -30  -9   0    1.16    0.87
 -31  -9   0    3.52    0.81
 -32  -9   0   -0.51    0.63
 -32   9   0    0.07    0.65
 -33  -9   0    0.59    0.46
 -33   9   0   -0.11    0.42
   0 -10   0  216.19   11.55
   1 -10   0    1.86    1.56
  -1 -10   0   -0.26    1.56
  -2 -10   0   41.05    3.32
   2 -10   0   35.46    2.93
  -3 -10   0   -0.14    1.57
   3 -10   0    0.11    1.34
  -4 -10   0 1156.28   53.43
   4 -10   0 1037.77   53.11
  -5 -10   0    0.42    1.59
   6  10   0  443.08   22.15
   7  10   0   -0.29    1.04
   8  10   0  159.25    8.50
   9  10   0    0.81    1.06
  10  10   0 1098.85   53.54
  11  10   0    1.13    1.09
  12  10   0  342.98   18.22
 -12 -10   0  373.40   17.84
 -13 -10   0   -0.21    0.78
  14 -10   0  268.05   13.76
 -14 -10   0  287.83   13.81
  15 -10   0    1.83    0.95
 -15 -10   0   -1.27    0.89
  16 -10   0  153.61    8.15
 -16 -10   0  166.79    8.25
 -17 -10   0    0.57    0.90
  17 -10   0    0.54    0.93
 -18 -10   0   61.70    3.41
  18 -10   0   52.57    3.28
 -19 -10   0    0.48    1.04
 -20 -10   0   61.30    3.67
 -21 -10   0    0.07    1.07
 -22 -10   0   15.31    1.61
 -23 -10   0   -0.14    1.09
 -24 -10   0   13.83    1.60
 -25 -10   0    0.07    1.08
 -26 -10   0   17.95    1.71
 -27 -10   0   -0.72    1.08
 -28 -10   0   13.66    1.47
 -29 -10   0    1.44    0.92
 -30 -10   0    9.31    1.09
 -31 -10   0   -0.33    0.70
 -32  10   0    0.46    0.55
 -32 -10   0    0.26    0.56
   0 -11   0   -1.73    1.76
  -1 -11   0   19.36    2.53
   1 -11   0   25.12    2.68
   2 -11   0    0.28    1.49
  -2 -11   0   -0.15    1.67
  -3 -11   0    8.77    1.95
   3 -11   0    7.96    1.73
  -4 -11   0    1.25    1.74
   4 -11   0    0.91    1.39
   5 -11   0   20.48    2.27
  -5 -11   0   21.01    2.61
   6  11   0   -0.35    1.19
   7  11   0   32.01    2.58
   8  11   0   -0.78    1.10
   9  11   0    1.13    1.12
  10  11   0    2.14    1.09
 -11 -11   0   16.50    1.43
 -12 -11   0    1.03    0.80
  12 -11   0   -0.05    1.01
  13 -11   0    3.81    0.99
 -13 -11   0    1.53    0.88
 -14 -11   0   -0.12    0.90
  14 -11   0    0.55    0.99
  15 -11   0    6.60    1.17
 -15 -11   0    6.11    1.08
  16 -11   0   -0.74    1.01
 -16 -11   0    0.44    0.94
  17 -11   0    1.53    1.01
 -17 -11   0   -0.53    1.01
  18 -11   0    1.46    1.03
 -18 -11   0   -0.27    1.05
  19 -11   0   45.48    2.86
 -19 -11   0   47.36    2.95
 -20 -11   0    0.14    1.08
 -21 -11   0    2.22    1.15
 -22 -11   0    1.43    1.10
 -23 -11   0    8.13    1.35
 -24 -11   0   -0.07    1.11
 -25 -11   0    0.20    1.07
 -26 -11   0    0.12    1.05
 -27 -11   0   30.05    2.17
 -28 -11   0    0.37    0.92
 -29 -11   0    2.95    0.90
 -30 -11   0    0.67    0.77
 -31 -11   0    0.58    0.64
 -32 -11   0   -0.12    0.47
 -32  11   0    0.02    0.39
   0 -12   0   15.05    2.22
   1 -12   0   -0.64    1.68
  -1 -12   0    0.84    1.65
   2 -12   0  182.21   10.46
  -2 -12   0  196.63   10.59
   3 -12   0   -0.15    1.53
  -3 -12   0   -1.56    1.89
   4 -12   0  201.36   11.39
  -4 -12   0  224.06   11.75
   5 -12   0    0.45    1.54
  -5 -12   0    0.18    1.76
   6 -12   0 2210.97  101.53
   6  12   0 1994.38  101.27
   7 -12   0    0.92    1.54
   7  12   0    1.01    1.26
   8  12   0  624.71   31.02
  -9 -12   0    0.33    0.87
   9 -12   0    0.05    0.97
   9  12   0   -0.88    1.18
 -10 -12   0  390.64   19.45
  10 -12   0  400.48   19.46
  11 -12   0    0.88    1.09
 -11 -12   0   -0.70    0.89
  12 -12   0  514.91   25.15
 -12 -12   0  512.61   25.16
  13 -12   0    0.57    1.08
 -13 -12   0   -0.12    0.94
  14 -12   0  445.35   21.68
 -14 -12   0  435.79   21.69
  15 -12   0    2.18    1.07
 -15 -12   0    1.39    1.05
 -16 -12   0   65.94    3.74
  16 -12   0   60.75    3.67
  17 -12   0    0.88    1.08
 -17 -12   0   -0.35    1.06
 -18 -12   0   64.52    3.65
  18 -12   0   56.60    3.51
  19 -12   0   -0.23    0.96
 -19 -12   0    0.79    1.09
 -20 -12   0    1.67    1.13
 -21 -12   0    0.29    1.09
 -22 -12   0    6.41    1.33
 -23 -12   0   -1.13    1.16
 -24 -12   0   31.11    2.32
 -25 -12   0    0.39    1.08
 -26 -12   0   10.46    1.38
 -27 -12   0    0.33    0.97
 -28 -12   0    2.68    0.95
 -29 -12   0    1.02    0.78
 -30 -12   0    3.55    0.81
 -31 -12   0   -0.06    0.54
   0 -13   0   -0.73    1.76
  -1 -13   0   20.18    2.68
   1 -13   0   23.54    2.65
  -2 -13   0    1.32    1.77
   2 -13   0    3.05    1.77
   3 -13   0   61.13    4.53
  -3 -13   0   61.15    4.72
  -4 -13   0   -0.39    1.72
   4 -13   0    2.95    1.65
  -5 -13   0   15.99    1.50
  -5 -13   0   20.87    2.68
   5 -13   0   19.40    2.40
   6 -13   0    0.34    1.60
   6 -13   0   -0.32    0.92
   6  13   0    1.18    1.20
  -6 -13   0    0.41    0.85
  -7 -13   0   -0.12    0.89
   7  13   0   -0.14    1.19
   7 -13   0   -0.11    1.00
   7 -13   0    0.17    1.50
   8  13   0    0.55    1.21
   8 -13   0   -0.17    1.47
  -8 -13   0    0.24    0.91
   8 -13   0   -0.28    1.76
  -8 -13   0    1.66    1.85
   8 -13   0   -0.17    0.95
  -9 -13   0    1.01    1.75
  -9 -13   0    1.04    0.95
   9 -13   0    1.96    1.47
  -9 -13   0    1.17    1.23
   9 -13   0    0.93    1.79
   9 -13   0    2.91    1.09
  10 -13   0    1.28    1.72
  10 -13   0    0.35    1.04
 -10 -13   0   -0.67    1.23
 -10 -13   0   -0.54    1.75
 -10 -13   0    0.19    0.98
 -11 -13   0    8.13    1.52
  11 -13   0    9.46    1.36
 -11 -13   0    9.28    1.27
 -12 -13   0   -0.07    1.23
 -12 -13   0    1.65    1.03
  12 -13   0    0.72    1.09
 -13 -13   0   41.76    2.83
 -13 -13   0   46.29    2.96
  13 -13   0   46.26    2.87
  14 -13   0    0.80    1.09
 -14 -13   0    0.35    1.03
  15 -13   0    3.63    1.19
 -15 -13   0    2.13    1.10
  16 -13   0    1.35    1.06
 -16 -13   0   -0.07    1.03
  17 -13   0    8.56    1.31
 -17 -13   0    8.36    1.37
 -18 -13   0    1.04    1.13
  18 -13   0    0.36    1.03
  19 -13   0   10.40    1.34
 -19 -13   0   10.80    1.49
  20 -13   0   -0.49    0.99
 -20 -13   0   -0.82    1.15
 -21 -13   0   19.27    1.86
 -22 -13   0   -1.50    1.18
 -23 -13   0   16.36    1.73
 -24 -13   0    0.79    1.07
 -25 -13   0   -0.25    1.05
 -26 -13   0   -0.79    1.00
 -27 -13   0    1.43    0.95
 -28 -13   0    0.18    0.81
 -29 -13   0    0.74    0.72
 -30 -13   0   -1.66    0.66
   0 -14   0   58.44    3.60
   0 -14   0   68.15    4.33
   1 -14   0    1.39    1.71
  -1 -14   0   -1.21    1.76
  -1 -14   0    0.62    1.04
   1 -14   0   -0.20    1.88
  -2 -14   0  295.81   13.37
  -2 -14   0  225.97   11.70
   2 -14   0  288.75   13.23
  -2 -14   0  202.31   11.67
   2 -14   0  255.73   12.27
   3 -14   0    0.61    1.86
  -3 -14   0    0.72    1.00
  -3 -14   0   -0.21    1.87
   3 -14   0    1.38    1.87
  -3 -14   0    0.63    1.83
  -3 -14   0    0.54    1.10
   3 -14   0    0.56    1.02
   4 -14   0   28.91    2.22
   4 -14   0   33.65    2.94
  -4 -14   0   34.87    2.33
  -4 -14   0   33.51    3.48
  -4 -14   0   30.80    2.25
   4 -14   0   40.26    3.41
  -4 -14   0   38.41    3.13
  -5 -14   0    0.57    1.15
  -5 -14   0   -0.40    0.95
  -5 -14   0    3.94    1.87
   5 -14   0    0.78    1.65
  -5 -14   0    1.11    1.87
   5 -14   0    1.54    1.93
   5 -14   0    0.29    1.07
   6 -14   0  277.66   13.66
  -6 -14   0  256.04   12.87
   6 -14   0  240.38   12.79
  -6 -14   0  257.37   12.43
  -6 -14   0  235.50   12.37
   6  14   0  224.79   13.08
   6 -14   0  241.87   12.31
   7 -14   0   -0.72    1.96
   7  14   0   -1.69    1.44
  -7 -14   0    0.51    2.03
   7 -14   0    0.24    1.07
   7 -14   0    1.91    1.66
  -7 -14   0   -0.48    0.99
  -7 -14   0    1.61    1.29
   8 -14   0  688.64   32.33
   8 -14   0  604.30   31.49
  -8 -14   0  654.11   31.18
  -8 -14   0  616.00   31.47
   8 -14   0  655.52   31.11
  -8 -14   0  619.61   31.13
   9 -14   0    1.54    1.90
  -9 -14   0   -1.12    1.12
   9 -14   0   -0.20    1.62
   9 -14   0    0.25    1.18
  -9 -14   0    1.11    1.93
  -9 -14   0   -2.12    1.09
  -9 -14   0   -0.21    1.29
  10 -14   0  490.14   23.93
 -10 -14   0  488.52   22.77
 -10 -14   0  455.68   22.77
 -10 -14   0  449.83   23.00
 -10 -14   0  426.38   22.63
  10 -14   0  489.77   22.71
  10 -14   0  447.33   23.05
  11 -14   0    1.02    1.63
 -11 -14   0    0.41    1.05
 -11 -14   0   -0.15    1.31
  11 -14   0   -1.20    1.17
 -11 -14   0   -0.07    1.10
  12 -14   0  118.42    6.15
 -12 -14   0  124.01    6.24
  12 -14   0  123.26    7.38
 -12 -14   0  115.37    6.24
 -12 -14   0   98.42    6.11
 -13 -14   0    1.47    1.16
 -13 -14   0    1.19    1.29
  13 -14   0   -0.19    1.18
  14 -14   0  263.83   13.44
 -14 -14   0  272.69   13.55
  15 -14   0    0.96    1.14
 -15 -14   0    0.83    1.17
 -16 -14   0   27.01    2.16
  16 -14   0   24.70    2.02
  17 -14   0    0.37    1.07
 -17 -14   0    0.76    1.13
 -18 -14   0    9.25    1.49
  18 -14   0   11.41    1.43
 -19 -14   0    3.03    1.23
  19 -14   0   -0.81    1.05
  20 -14   0   11.33    1.43
 -20 -14   0   16.78    1.69
 -21 -14   0    0.87    1.16
 -22 -14   0   24.29    2.06
 -23 -14   0   -0.94    1.13
 -24 -14   0    2.90    1.01
 -24 -14   0    2.26    1.09
 -25 -14   0   -0.82    1.03
 -26 -14   0    9.58    1.26
 -27 -14   0    0.81    0.87
 -28 -14   0    4.48    0.90
 -29 -14   0    0.71    0.67
 -30 -14   0   -0.27    0.47
   0 -15   0    3.48    1.93
   0 -15   0    1.26    2.07
   0 -15   0    1.44    1.09
  -1 -15   0   23.36    2.00
   1 -15   0   20.56    2.77
  -1 -15   0   26.53    3.04
   1 -15   0   30.12    3.19
  -2 -15   0   -1.57    2.01
  -2 -15   0    0.97    1.14
   2 -15   0    1.08    1.79
   2 -15   0   -0.11    2.04
  -3 -15   0    9.35    1.47
  -3 -15   0    9.53    2.26
  -3 -15   0    8.66    1.39
   3 -15   0   11.61    2.28
  -3 -15   0   10.02    2.28
   3 -15   0    7.88    2.14
   4 -15   0    0.13    1.06
  -4 -15   0    0.23    2.03
   4 -15   0    1.52    1.78
  -4 -15   0   -0.07    1.18
   4 -15   0   -2.62    2.19
  -4 -15   0    0.47    1.80
  -4 -15   0    0.30    1.08
   5 -15   0    6.05    2.11
  -5 -15   0    4.59    2.08
   5 -15   0    2.88    1.87
  -5 -15   0    4.86    1.37
   5 -15   0    4.66    1.28
   5  15   0   -0.36    1.42
  -5 -15   0    3.25    1.23
  -6 -15   0   -0.14    1.23
   6 -15   0    0.65    1.12
   6 -15   0    0.69    2.09
  -6 -15   0   -0.11    2.03
   6 -15   0    2.19    1.78
   6  15   0   -0.34    1.40
  -6 -15   0   -1.29    1.18
   7 -15   0    3.07    2.02
  -7 -15   0    0.70    1.14
  -7 -15   0    1.45    1.27
  -7 -15   0    1.02    1.93
   7 -15   0    0.65    1.63
   7 -15   0    0.26    1.17
   8 -15   0    1.47    1.95
   8 -15   0   -1.49    1.68
  -8 -15   0   -0.78    1.87
   8 -15   0   -0.46    1.14
  -8 -15   0    1.48    1.32
  -8 -15   0   -1.34    1.21
   9 -15   0   37.54    2.67
  -9 -15   0   35.94    3.25
  -9 -15   0   44.46    2.89
   9 -15   0   39.75    3.72
   9 -15   0   32.13    3.28
  -9 -15   0   42.31    2.76
  10 -15   0    1.09    1.65
 -10 -15   0   -0.40    1.19
 -10 -15   0    1.31    1.39
  10 -15   0    0.20    1.18
 -11 -15   0   67.86    4.13
  11 -15   0   71.50    4.04
 -11 -15   0   62.88    3.87
 -11 -15   0   71.61    4.11
  11 -15   0   67.82    5.13
 -12 -15   0    1.43    1.32
 -12 -15   0    0.39    0.98
  12 -15   0   -0.61    1.23
  12 -15   0   -1.78    1.78
 -12 -15   0    1.92    1.26
 -13 -15   0    1.03    1.36
 -13 -15   0   -0.08    1.26
  13 -15   0   -0.22    1.62
  13 -15   0   -0.20    1.19
 -13 -15   0    2.07    1.08
 -14 -15   0    0.29    1.09
  14 -15   0    0.07    1.23
  14 -15   0    2.04    1.58
 -14 -15   0    0.40    1.15
  15 -15   0    3.66    1.68
  15 -15   0    4.97    1.25
 -15 -15   0    3.00    1.18
 -15 -15   0    3.46    1.29
  16 -15   0    1.82    1.18
 -16 -15   0    0.66    1.14
 -16 -15   0   -1.12    1.23
  16 -15   0   -0.23    1.54
  17 -15   0   11.00    1.41
 -17 -15   0    6.94    1.37
 -17 -15   0    9.95    1.54
  17 -15   0    5.26    1.90
 -18 -15   0    1.09    1.12
  18 -15   0    2.50    1.59
  18 -15   0    0.85    1.13
 -18 -15   0    0.55    1.23
  19 -15   0  135.81    6.88
 -19 -15   0  154.72    7.13
 -20 -15   0   -0.37    1.22
 -20 -15   0   -0.67    1.06
  20 -15   0    1.65    1.02
 -21 -15   0    1.51    1.20
 -21 -15   0    1.06    0.96
  21 -15   0    2.30    1.00
 -22 -15   0    0.75    1.11
 -23 -15   0    4.02    1.19
 -24 -15   0    0.36    1.03
 -25 -15   0   16.94    1.57
 -26 -15   0    0.30    0.88
 -27 -15   0    5.57    0.95
 -28 -15   0    0.78    0.69
 -29 -15   0    0.48    0.51
   0 -16   0    1.64    2.28
   0 -16   0    0.24    1.76
   0 -16   0    3.30    1.26
   1 -16   0   -0.23    1.73
  -1 -16   0    1.77    1.25
   1 -16   0   -2.01    2.35
  -1 -16   0    0.71    1.76
  -2 -16   0   -3.13    2.05
  -2 -16   0    0.07    1.24
   2 -16   0    1.13    2.32
   2 -16   0    1.46    1.85
  -3 -16   0    0.13    2.29
   3 -16   0   -2.12    2.00
  -3 -16   0   -0.22    1.29
   3 -16   0    1.38    2.12
  -3 -16   0    0.49    1.94
   4 -16   0    6.52    1.97
  -4 -16   0    7.24    1.41
   4 -16   0    6.62    2.41
  -4 -16   0    3.53    2.29
  -4 -16   0    6.81    2.26
   4 -16   0    5.55    1.35
  -4 -16   0    4.90    1.34
  -5 -16   0    1.25    2.32
   5 -16   0   -1.24    2.10
   5 -16   0    0.49    1.26
   5 -16   0   -1.18    1.80
  -5 -16   0    1.20    1.34
  -5 -16   0   -0.08    1.20
  -6 -16   0   -0.17    1.23
  -6 -16   0   -0.91    1.33
  -6 -16   0    0.74    2.10
   6 -16   0   -0.21    1.30
   6 -16   0    2.84    2.16
   6 -16   0    1.21    1.79
  -7 -16   0    0.92    1.35
  -7 -16   0    2.19    2.19
   7 -16   0    0.71    1.30
   7 -16   0    1.45    1.90
   7 -16   0    0.73    2.21
  -7 -16   0    0.77    1.26
   8 -16   0    7.16    1.44
  -8 -16   0    7.94    1.47
   8 -16   0    6.70    2.16
  -8 -16   0    8.59    2.33
   8 -16   0   10.29    2.38
  -8 -16   0   12.16    1.67
  -9 -16   0    1.04    1.39
  -9 -16   0   -0.09    1.28
   9 -16   0   -1.49    1.29
   9 -16   0   -0.24    1.64
  10 -16   0  131.66    8.10
 -10 -16   0  126.66    6.89
  10 -16   0  125.91    6.79
 -10 -16   0  122.84    6.88
 -11 -16   0    0.96    1.35
 -11 -16   0    1.11    1.43
  11 -16   0    1.88    1.74
  11 -16   0   -1.20    1.26
  12 -16   0   41.71    2.84
 -12 -16   0   40.12    2.93
 -12 -16   0   45.44    2.99
  12 -16   0   38.60    3.84
  13 -16   0    1.89    1.73
 -13 -16   0   -0.48    0.95
 -13 -16   0   -1.21    1.27
  13 -16   0    0.56    1.27
  14 -16   0   83.08    5.68
  14 -16   0   77.24    4.35
 -14 -16   0   66.28    4.15
 -14 -16   0   80.64    4.53
  15 -16   0    0.40    1.25
  15 -16   0    1.88    1.79
 -15 -16   0   -0.31    0.95
 -15 -16   0    0.26    1.27
  16 -16   0   10.22    2.20
 -16 -16   0   10.72    1.58
  16 -16   0    7.80    1.42
 -16 -16   0    5.18    1.11
 -17 -16   0   -1.51    0.94
 -17 -16   0    1.32    1.31
  17 -16   0    1.01    1.17
 -18 -16   0   10.01    1.26
 -18 -16   0   14.99    1.72
  18 -16   0   13.73    1.48
 -19 -16   0   -0.50    0.81
  19 -16   0    0.17    1.06
 -19 -16   0   -1.86    1.27
  20 -16   0    0.87    0.99
 -20 -16   0   -0.67    1.22
  21 -16   0   -0.68    0.90
 -21 -16   0   -1.34    1.20
 -22 -16   0    3.94    1.22
 -23 -16   0    1.37    1.06
 -24 -16   0   -1.65    1.07
 -25 -16   0   -0.51    0.90
 -26 -16   0   -1.28    0.85
 -27 -16   0   -0.84    0.70
 -28 -16   0    1.95    0.56
   0 -17   0   -0.54    2.43
   0 -17   0   -0.76    1.93
   0 -17   0   -0.77    1.41
  -1 -17   0   24.95    3.16
   1 -17   0   27.69    3.30
   1 -17   0   22.79    3.05
  -1 -17   0   27.58    2.34
  -2 -17   0   -1.28    1.86
   2 -17   0   -0.25    1.85
   2 -17   0   -0.40    2.45
  -2 -17   0    0.39    1.34
   3 -17   0    7.09    2.52
   3 -17   0    9.99    2.37
  -3 -17   0    9.74    2.66
  -3 -17   0   10.13    1.71
  -3 -17   0    8.89    2.40
  -4 -17   0   -2.28    2.32
   4 -17   0   -0.25    1.92
   4 -17   0   -1.06    1.32
   4 -17   0   -1.99    2.44
  -4 -17   0   -1.02    1.44
   5 -17   0    8.32    2.55
   5 -17   0   11.79    1.67
  -5 -17   0   11.99    2.65
  -5 -17   0    7.14    1.64
   6 -17   0    1.26    1.86
  -6 -17   0    0.39    2.20
   6 -17   0   -3.27    2.31
   6 -17   0    0.23    1.39
  -6 -17   0    0.08    1.42
  -6 -17   0    0.37    1.34
   7 -17   0   18.51    1.95
   7 -17   0   21.00    2.93
  -7 -17   0   21.21    2.10
  -7 -17   0   21.26    2.10
  -8 -17   0    0.93    1.40
  -8 -17   0    1.22    1.41
   8 -17   0    1.55    1.80
   8 -17   0   -1.28    1.42
  -9 -17   0    8.69    1.66
  -9 -17   0    8.75    1.75
   9 -17   0    4.95    2.20
   9 -17   0    7.69    1.55
 -10 -17   0   -3.09    1.48
  10 -17   0    0.26    1.71
  10 -17   0   -1.19    1.30
 -10 -17   0    1.15    1.42
 -11 -17   0    1.04    1.40
  11 -17   0    1.39    1.28
 -11 -17   0   -0.09    1.32
  11 -17   0    1.77    1.80
  12 -17   0    1.25    1.88
 -12 -17   0    0.55    1.41
 -12 -17   0   -1.55    1.50
  12 -17   0    0.94    1.27
  13 -17   0   52.48    4.65
  13 -17   0   58.28    3.56
 -13 -17   0   55.43    3.71
  14 -17   0    1.11    1.30
  14 -17   0    0.72    1.60
 -14 -17   0   -0.36    1.42
  15 -17   0   11.59    2.23
  15 -17   0    9.62    1.55
 -15 -17   0   14.16    1.78
 -16 -17   0    0.34    1.36
  16 -17   0   -0.06    1.17
 -17 -17   0    4.25    1.38
  17 -17   0    3.21    1.15
  18 -17   0    1.04    1.06
 -18 -17   0   -0.24    1.27
 -19 -17   0    4.21    1.37
  19 -17   0    4.64    1.13
 -20 -17   0   -1.31    1.23
  20 -17   0    0.19    0.98
 -21 -17   0   10.40    1.48
 -22 -17   0    1.44    1.08
 -23 -17   0    0.34    1.01
 -24 -17   0   -1.63    1.00
 -25 -17   0    0.66    0.82
 -26 -17   0    0.58    0.70
 -27 -17   0    4.74    0.67
   0 -18   0  453.66   22.81
   0 -18   0  409.42   21.18
   0 -18   0  442.62   21.88
   1 -18   0   -1.98    2.73
   1 -18   0    1.57    2.04
  -1 -18   0   -0.74    1.55
  -1 -18   0    2.11    2.10
   2 -18   0  112.62    6.98
   2 -18   0  125.01    7.79
  -2 -18   0  105.70    7.53
  -2 -18   0  108.72    6.18
  -3 -18   0   -2.54    2.53
   3 -18   0   -1.53    2.56
   3 -18   0   -1.82    1.91
  -3 -18   0    0.66    1.48
   4 -18   0   67.36    5.05
  -4 -18   0   70.35    4.32
   4 -18   0   74.84    5.59
   4 -18   0   70.54    4.26
   5 -18   0   -2.42    2.00
   5 -18   0    0.08    1.51
  -5 -18   0    1.49    1.50
   6 -18   0  134.19    8.60
  -6 -18   0  122.98    7.13
   6 -18   0  139.62    7.17
   7 -18   0    0.52    1.86
   7 -18   0    0.71    1.47
  -7 -18   0    1.44    1.41
  -7 -18   0    0.08    1.51
  -8 -18   0    1.27    1.50
  -8 -18   0    1.66    1.45
   8 -18   0    1.82    1.83
   8 -18   0    2.67    1.42
   9 -18   0   -1.71    1.43
  -9 -18   0    0.10    1.40
   9 -18   0   -1.31    2.00
  -9 -18   0    1.24    1.54
  10 -18   0   75.25    5.60
 -10 -18   0   67.25    4.34
  10 -18   0   67.83    4.14
 -10 -18   0   69.00    4.22
 -11 -18   0    0.08    1.38
  11 -18   0   -3.17    2.10
 -11 -18   0    1.83    1.50
  11 -18   0   -0.37    1.37
  12 -18   0   23.49    3.20
 -12 -18   0   27.24    2.32
  12 -18   0   27.19    2.27
 -12 -18   0   30.26    2.47
 -13 -18   0   -0.28    1.42
  13 -18   0   -2.82    2.01
  13 -18   0   -1.64    1.34
 -14 -18   0   28.44    2.51
  14 -18   0   31.21    2.36
  15 -18   0    0.73    1.22
 -15 -18   0   -0.87    1.39
  16 -18   0    2.83    1.20
 -16 -18   0    3.12    1.42
  17 -18   0    0.12    1.09
 -17 -18   0    1.13    1.35
  18 -18   0    3.49    1.12
 -18 -18   0    2.84    1.34
 -19 -18   0   -0.87    1.24
  19 -18   0   -0.78    0.98
  20 -18   0    3.12    0.92
 -20 -18   0   -0.34    1.20
 -21 -18   0   -0.62    1.10
 -22 -18   0   -0.67    0.99
 -23 -18   0   -0.55    0.91
 -24 -18   0   10.68    1.15
 -25 -18   0   -1.05    0.72
   0 -19   0   -0.69    1.55
   0 -19   0    2.67    2.11
  -1 -19   0   30.59    2.57
   1 -19   0   31.05    3.44
  -1 -19   0   23.89    3.27
  -2 -19   0    0.17    1.54
   2 -19   0    0.27    1.94
  -3 -19   0    1.35    1.54
   3 -19   0    2.95    1.99
   4 -19   0   -0.68    1.52
  -4 -19   0   -1.01    1.51
   4 -19   0    2.14    1.95
  -5 -19   0    0.08    1.50
   5 -19   0    0.75    1.43
   5 -19   0    0.79    1.64
   6 -19   0    0.27    1.95
  -6 -19   0    0.58    1.48
   6 -19   0    0.33    1.53
   7 -19   0   34.10    2.73
  -7 -19   0   36.78    2.78
   7 -19   0   38.49    3.89
  -8 -19   0   -1.15    1.52
   8 -19   0   -2.08    1.49
   9 -19   0    2.35    1.71
  -9 -19   0    1.85    1.40
   9 -19   0    0.24    1.35
 -10 -19   0    0.69    1.33
  10 -19   0    0.23    1.41
 -10 -19   0   -0.96    1.45
  10 -19   0    2.56    1.87
  11 -19   0   -2.31    1.44
 -11 -19   0   -0.38    1.45
 -11 -19   0    1.93    1.35
  12 -19   0   -1.59    1.36
 -12 -19   0    0.19    1.47
  13 -19   0   25.74    2.16
 -13 -19   0   22.22    2.27
 -14 -19   0    0.44    1.41
  14 -19   0    0.13    1.22
  15 -19   0   12.64    1.54
 -15 -19   0    9.00    1.69
  16 -19   0    2.13    1.20
 -16 -19   0    0.08    1.32
 -17 -19   0   12.32    1.66
  17 -19   0   11.47    1.42
 -18 -19   0    0.85    1.27
  18 -19   0   -0.20    0.97
  19 -19   0    4.14    0.98
 -19 -19   0    6.64    1.29
 -20 -19   0   -0.54    1.06
  20 -19   0    0.55    0.78
 -21 -19   0    6.61    1.16
 -22 -19   0    1.00    0.88
   0 -20   0   50.29    4.65
   0 -20   0   52.18    3.53
   1 -20   0    3.18    1.85
  -1 -20   0    1.28    1.53
   1 -20   0    0.86    1.69
  -2 -20   0   31.24    2.59
   2 -20   0   30.99    3.46
   3 -20   0    0.26    1.78
  -3 -20   0    1.09    1.52
   4 -20   0   18.12    2.80
  -4 -20   0   14.30    1.96
   5 -20   0   -0.79    1.70
   5 -20   0   -1.94    1.65
  -5 -20   0   -0.74    1.49
   6 -20   0    0.26    1.83
   6 -20   0    1.08    1.46
  -6 -20   0    1.30    1.41
   7 -20   0   -0.16    1.46
  -7 -20   0   -1.45    1.51
  -8 -20   0    1.02    1.44
   8 -20   0    0.48    1.45
   9 -20   0   -0.85    1.38
  -9 -20   0    1.65    1.36
 -10 -20   0   36.60    2.72
  10 -20   0   37.91    2.78
  11 -20   0    0.43    1.33
  12 -20   0    9.05    1.53
  13 -20   0    0.39    1.24
  14 -20   0    7.52    1.40
  15 -20   0    0.58    1.15
  16 -20   0   24.70    1.98
  17 -20   0    0.67    1.01
  18 -20   0    6.51    1.09
  19 -20   0    0.75    0.79
   0 -21   0    0.83    1.50
   1 -21   0    2.25    1.51
  -1 -21   0    2.80    1.58
  -2 -21   0    2.29    1.52
  -3 -21   0    0.08    1.47
  -4 -21   0    0.08    1.41
   5 -21   0    4.73    1.61
  -5 -21   0    3.37    1.49
   6 -21   0    2.79    1.47
  -6 -21   0   -0.23    1.40
  -7 -21   0    0.30    1.37
   7 -21   0    1.01    1.47
   8 -21   0   -0.45    1.40
  -8 -21   0    0.21    1.39
  -9 -21   0    0.80    1.27
   9 -21   0    0.29    1.38
  10 -21   0   -0.07    1.34
 -10 -21   0   -0.06    1.17
  11 -21   0   -0.20    1.29
  12 -21   0   -0.32    1.19
  13 -21   0    1.67    1.19
  14 -21   0    1.06    1.08
  15 -21   0    5.45    1.20
  16 -21   0   -0.09    0.98
  17 -21   0   10.57    1.18
  18 -21   0    0.67    0.73
  19 -21   0    1.90    0.61
   0 -22   0   22.94    2.17
   1 -22   0   -0.23    1.54
  -1 -22   0    0.08    1.50
  -2 -22   0  192.36    9.99
  -3 -22   0    1.19    1.49
  -4 -22   0  185.99    9.69
   5 -22   0   -1.20    1.59
  -5 -22   0    2.86    1.42
  -6 -22   0   50.77    3.51
   6 -22   0   64.36    3.69
  -7 -22   0    1.30    1.25
   7 -22   0   -1.07    1.45
   8 -22   0   19.02    1.99
  -8 -22   0   21.25    1.85
   9 -22   0    0.86    1.32
  -9 -22   0    2.05    1.18
  10 -22   0    7.72    1.45
  11 -22   0    1.01    1.20
  12 -22   0   30.17    2.20
  13 -22   0   -1.02    1.15
  14 -22   0   44.49    2.75
  15 -22   0   -1.16    0.94
  16 -22   0   16.36    1.34
  17 -22   0    0.78    0.67
   0 -23   0   -0.76    1.40
  -1 -23   0   -0.07    1.34
   1 -23   0   -1.04    1.40
  -2 -23   0    2.56    1.34
  -3 -23   0    0.13    1.32
  -4 -23   0   -0.83    1.30
  -5 -23   0    1.84    1.22
   5 -23   0   -0.13    1.31
   6 -23   0    0.06    1.28
  -6 -23   0   -0.69    1.18
  -7 -23   0    0.65    1.13
   7 -23   0    0.06    1.25
   8 -23   0   -1.01    1.22
   9 -23   0    1.63    1.16
  10 -23   0   -0.05    1.11
  11 -23   0    3.86    1.10
  12 -23   0    1.23    1.04
  13 -23   0    2.23    0.97
  14 -23   0   -0.26    0.81
  15 -23   0    1.73    0.78
  16 -23   0    0.65    0.59
   0 -24   0   66.84    3.92
   1 -24   0    1.58    1.26
  -1 -24   0   -2.37    1.28
  -2 -24   0   44.42    2.85
   2 -24   0   43.93    2.89
  -3 -24   0    1.09    1.20
  -4 -24   0   20.18    1.75
  -5 -24   0   -1.71    1.07
  -6 -24   0   30.08    2.15
   6 -24   0   34.98    2.33
   7 -24   0   -0.10    1.13
   8 -24   0    8.52    1.25
   9 -24   0    0.82    0.99
  10 -24   0    4.79    1.05
  11 -24   0    0.85    0.89
  12 -24   0    4.63    0.94
  13 -24   0   -0.36    0.73
  14 -24   0    1.83    0.65
   0 -25   0    0.09    1.01
   1 -25   0    7.96    1.18
  -1 -25   0    3.72    1.10
  -2 -25   0    1.29    0.96
   2 -25   0    1.21    1.01
  -3 -25   0    0.78    0.96
  -4 -25   0    0.66    0.92
   6 -25   0    0.04    0.94
   7 -25   0    5.10    1.02
   8 -25   0   -0.82    0.88
   9 -25   0   11.48    1.15
  10 -25   0   -0.34    0.75
  11 -25   0   -0.43    0.67
  12 -25   0    0.20    0.50
   0 -26   0   21.88    1.52
   1 -26   0   -1.46    0.84
  -1 -26   0    0.09    0.79
   2 -26   0   33.36    2.04
   6 -26   0    4.69    0.80
   7 -26   0    1.38    0.62
   8 -26   0   23.22    1.48
   9 -26   0   -0.80    0.49
  -1   0   1    0.61    0.51
  -2   0   1   -0.03    0.71
   3   0   1    1.12    0.75
   4   0   1   -0.76    0.85
   5   0   1    0.18    0.96
   6   0   1    0.10    0.98
   7   0   1    0.06    1.03
   8   0   1    0.06    1.02
   9   0   1   -0.14    1.06
  10   0   1   -0.32    1.14
  11   0   1    0.70    1.11
  12   0   1    0.75    1.20
  13   0   1   -0.20    1.16
  14   0   1    0.78    1.16
 -15   0  -1   -1.21    1.87
 -16   0  -1    1.33    1.87
 -17   0  -1    0.21    1.87
 -17   0   1    1.94    2.27
 -18   0  -1   -0.22    2.02
 -18   0   1   -0.52    2.25
 -19   0  -1    0.71    2.05
 -19   0   1    0.28    2.25
 -20   0   1   -2.04    2.43
 -20   0  -1    1.00    1.95
 -21   0   1   -0.31    2.33
 -21   0  -1    1.05    2.04
 -22   0   1   -2.89    2.73
 -22   0  -1    0.82    1.91
 -23   0  -1    1.65    2.05
 -23   0   1    0.96    2.47
 -24   0   1   -0.32    2.28
 -24   0  -1    1.09    1.93
 -25   0  -1    0.27    1.88
 -25   0   1    2.59    2.41
 -26   0  -1    2.69    1.90
 -26   0   1   -1.62    2.34
 -27   0   1    2.23    1.28
 -27   0  -1   -0.15    1.24
 -28   0  -1    0.15    1.15
 -28   0   1    1.17    1.21
 -29   0  -1    1.17    1.16
 -29   0   1   -1.92    1.20
 -30   0  -1   -0.82    1.07
 -30   0   1    0.31    1.07
 -31   0  -1   -1.06    1.01
 -31   0   1   -0.33    0.99
 -32   0   1   -0.14    0.85
 -32   0  -1    0.96    0.87
 -33   0  -1   -0.96    0.79
 -33   0   1   -0.08    0.79
 -34   0  -1    0.55    0.60
 -34   0   1   -0.12    0.61
 -35   0  -1    0.12    0.38
   0  -1   1    0.35    0.30
   0  -1   1    0.68    0.38
   0  -1  -1    0.49    0.28
  -1  -1   1 2026.04   97.17
  -2  -1   1   33.43    2.00
   2   1   1   34.55    1.98
  -3  -1  -1 1120.30   54.10
  -3  -1   1 1143.11   54.32
   3   1   1 1121.38   54.25
   4   1   1   23.28    1.70
   4  -1   1   25.78    1.69
  -4  -1   1   21.99    1.92
   5   1   1 2110.32  100.62
   5  -1   1 2101.51  100.60
  -5  -1   1 2051.03  100.75
   6  -1   1  154.90    7.56
   6   1   1  139.87    7.53
  -6  -1   1  144.57    7.76
   7  -1   1  254.58   12.82
  -7  -1   1  264.38   13.15
   7   1   1  252.22   12.83
   8   1   1    6.22    1.26
  -8  -1   1    4.78    1.71
   8  -1   1    6.80    1.26
   9  -1   1   90.40    4.88
   9   1   1   86.50    4.83
  -9  -1   1   77.71    5.23
  10   1   1    6.80    1.38
  10  -1   1    7.46    1.37
  11  -1   1   26.93    2.21
  11   1   1   26.18    2.20
 -11  -1  -1   26.75    2.50
  12  -1   1    9.87    1.58
  12   1   1    9.99    1.53
 -12  -1  -1   13.79    1.99
  13   1   1  177.74    9.39
 -13  -1  -1  173.80    9.68
 -14  -1  -1    0.15    1.62
  14   1   1    1.52    1.23
  15   1   1   74.05    4.59
 -15  -1  -1   70.90    4.97
  16   1   1   11.74    1.74
 -16  -1   1    5.81    2.28
 -16  -1  -1    7.93    2.05
 -17  -1   1  486.44   24.54
 -17   1  -1  456.41   24.27
 -17  -1  -1  463.53   24.11
 -18   1   1  113.26    7.74
 -18   1  -1  107.19    7.27
 -18  -1  -1  106.82    7.09
 -18  -1   1  114.33    7.50
 -19  -1   1  212.70   12.33
 -19   1  -1  206.22   12.13
 -19   1   1  206.77   12.48
 -19  -1  -1  201.24   11.89
 -20  -1   1   85.22    6.62
 -20   1  -1   88.20    6.51
 -20   1   1   87.42    6.77
 -20  -1  -1   88.14    6.29
 -21  -1  -1  153.07    9.91
 -21   1   1  162.58   10.61
 -21   1  -1  170.19   10.39
 -21  -1   1  170.10   10.44
 -22   1   1   14.94    3.27
 -22  -1  -1   15.84    2.76
 -22   1  -1   17.52    3.07
 -22  -1   1   13.41    2.96
 -23   1  -1   28.99    3.85
 -23   1   1   39.82    4.45
 -23  -1  -1   35.57    3.70
 -23  -1   1   31.23    3.93
 -24   1  -1    4.43    2.19
 -24  -1  -1    9.52    2.36
 -24  -1   1    7.84    2.50
 -24   1   1    4.10    2.68
 -25  -1   1   14.28    2.88
 -25   1  -1   11.45    2.60
 -25   1   1   14.84    3.23
 -25  -1  -1   10.29    2.54
 -26  -1  -1    5.21    1.34
 -26  -1   1    5.05    2.46
 -26   1   1   -0.33    2.34
 -26   1  -1    4.17    1.96
 -26  -1   1    5.57    1.34
 -27  -1  -1   13.10    1.62
 -27  -1   1   11.89    1.60
 -28   1   1    1.34    1.25
 -28  -1  -1    4.26    1.25
 -28   1  -1    2.63    1.27
 -28  -1   1    1.58    1.17
 -29  -1  -1    3.24    1.20
 -29   1  -1    1.40    1.21
 -29  -1   1   -1.14    1.16
 -29   1   1    1.88    1.20
 -30  -1   1    1.04    1.06
 -30   1  -1    2.10    1.13
 -30  -1  -1    3.70    1.13
 -30   1   1    2.34    1.15
 -31   1  -1    2.42    1.05
 -31  -1  -1    0.82    0.97
 -31  -1   1    2.24    1.03
 -31   1   1    0.73    1.00
 -32   1  -1    1.45    0.89
 -32  -1  -1    1.75    0.90
 -32   1   1    0.05    0.90
 -32  -1   1    0.57    0.86
 -33   1  -1   -0.64    0.75
 -33  -1   1    0.31    0.73
 -33   1   1    1.56    0.79
 -33  -1  -1   -0.55    0.79
 -34   1   1    0.64    0.65
 -34  -1  -1    0.61    0.60
 -34   1  -1    1.81    0.62
 -34  -1   1    1.33    0.63
   0  -2  -1    0.08    0.47
   0  -2   1   -0.02    0.50
   1  -2   1   38.94    2.24
  -1  -2  -1   43.35    2.25
  -1  -2   1   42.94    2.26
  -2  -2  -1   14.03    1.04
  -2  -2   1   12.44    1.02
   2   2   1   13.56    1.16
   3   2   1   63.74    3.43
  -3  -2   1   61.39    3.50
   4   2   1   45.03    2.74
  -4  -2  -1   48.01    2.59
  -4  -2   1   49.24    2.92
   5   2   1 9831.56  474.07
  -5  -2   1 9819.30  474.20
  -5  -2  -1 9875.08  473.99
   5  -2   1 9999.00  474.07
   6   2   1  405.30   20.65
  -6  -2  -1  417.20   20.60
   6  -2   1  425.95   20.65
  -6  -2   1  440.87   20.87
   7  -2   1  693.59   31.64
  -7  -2   1  648.58   31.84
   7   2   1  617.76   31.59
  -7  -2  -1  637.38   31.59
   8  -2   1  279.39   14.06
  -8  -2  -1  273.84   14.07
   8   2   1  288.09   14.07
  -9  -2  -1   42.29    2.97
   9   2   1   46.44    2.92
   9  -2   1   42.51    2.87
 -10  -2  -1   32.16    2.56
  10  -2   1   31.90    2.42
  10   2   1   30.25    2.36
 -11  -2  -1  179.28    9.52
  11   2   1  177.48    9.32
 -12  -2  -1   10.01    1.73
  12   2   1    8.30    1.44
 -13  -2  -1  253.99   13.16
  13   2   1  246.18   12.85
 -14  -2  -1  109.47    6.73
  14   2   1  117.20    6.49
 -15  -2   1  104.85    6.77
  15   2   1  100.37    5.96
 -15  -2  -1  105.07    6.39
 -16  -2   1    7.50    2.25
  16   2   1    7.00    1.56
 -16  -2  -1    8.05    1.95
  17   2   1  110.11    6.51
 -17  -2   1  112.31    7.29
 -17  -2  -1  109.78    6.96
 -18  -2  -1   13.86    2.33
 -18  -2   1   14.72    2.75
 -19  -2   1    2.77    2.18
 -19  -2  -1    2.08    1.73
 -19   2  -1    1.83    2.37
 -19   2   1    4.24    2.68
 -20   2   1   55.53    5.21
 -20   2  -1   44.56    4.62
 -20  -2   1   47.76    4.49
 -20  -2  -1   50.64    4.29
 -21   2  -1   11.87    2.94
 -21  -2   1   10.23    2.65
 -21  -2  -1   12.46    2.41
 -21   2   1   15.06    3.33
 -22   2   1    6.25    2.74
 -22  -2   1    7.80    2.52
 -22  -2  -1    4.85    2.12
 -22   2  -1   10.71    2.70
 -23  -2   1    2.72    2.32
 -23  -2  -1    3.01    2.00
 -23   2  -1    5.89    2.37
 -23   2   1    6.39    2.77
 -24  -2  -1    2.21    1.18
 -24   2  -1    7.24    2.50
 -24  -2   1    2.51    1.20
 -24   2   1   -1.45    2.60
 -24  -2  -1    1.28    1.86
 -24  -2   1    1.53    2.13
 -25   2   1   19.28    3.57
 -25  -2   1   17.75    3.27
 -25  -2   1   18.31    1.85
 -25  -2  -1   19.28    1.85
 -25   2  -1   15.52    3.01
 -26  -2   1   -1.14    1.23
 -26   2  -1   -1.47    2.24
 -26  -2  -1    1.52    1.20
 -26   2   1    0.34    2.20
 -27  -2   1   13.65    1.63
 -27  -2  -1   11.42    1.58
 -28  -2  -1    3.18    1.24
 -28  -2   1    1.41    1.15
 -29  -2   1    1.38    1.09
 -29   2  -1   -1.06    1.22
 -29  -2  -1   -0.07    1.11
 -29   2   1   -0.49    1.18
 -30  -2   1    3.17    1.11
 -30  -2  -1    3.86    1.13
 -30   2   1    2.75    1.17
 -30   2  -1    4.62    1.22
 -31   2  -1   -0.11    1.01
 -31   2   1   -0.74    1.02
 -31  -2   1   -0.69    0.94
 -31  -2  -1    2.31    0.97
 -32  -2  -1    0.56    0.86
 -32   2  -1    0.29    0.87
 -32  -2   1   -0.28    0.81
 -32   2   1    0.24    0.89
 -33  -2  -1   -0.50    0.72
 -33  -2   1   -0.69    0.75
 -33   2  -1    0.51    0.73
 -33   2   1    0.63    0.77
 -34   2   1   -0.51    0.60
 -34   2  -1    0.84    0.62
 -34  -2  -1    0.21    0.57
 -34  -2   1   -0.03    0.58
   0  -3  -1    1.03    0.73
   0  -3   1    0.03    0.72
  -1  -3  -1 3397.79  163.47
  -1  -3   1 3413.00  163.47
  -2  -3  -1   21.25    1.50
  -2  -3   1   21.14    1.51
   3   3   1  431.80   21.10
   4   3   1  103.23    5.54
   4   3  -1  106.54    5.17
   5   3  -1  567.55   27.21
   5   3   1  528.74   27.53
  -5  -3   1  608.12   27.75
  -6  -3  -1    5.48    1.14
   6   3   1    4.08    1.13
  -6  -3   1    7.56    1.49
   6   3  -1    7.09    0.60
   7   3   1 1471.51   73.30
   7   3  -1 1531.64   72.96
  -7  -3  -1 1528.47   73.28
  -8  -3  -1   30.70    2.36
   8   3  -1   34.66    1.92
   8   3   1   32.91    2.34
   9   3   1   13.01    1.58
  -9  -3  -1   13.51    1.65
   9   3  -1   17.38    1.21
 -10  -3  -1   51.77    3.33
  10   3   1   48.37    3.21
 -11  -3  -1   12.12    1.75
  11   3   1   13.14    1.57
  12   3   1   46.56    3.17
 -12  -3  -1   48.13    3.39
 -13  -3  -1  295.75   15.20
 -13  -3   1  288.53   15.43
  13   3   1  295.04   14.98
 -14  -3  -1    9.95    1.81
 -14  -3   1    9.20    2.18
  14   3   1    7.78    1.45
 -15  -3   1  134.91    7.93
 -15  -3  -1  132.42    7.56
  15   3   1  124.88    7.25
 -16  -3  -1    1.59    1.57
  16   3   1    2.73    1.21
 -16  -3   1    2.34    1.83
  17   3   1   45.54    3.38
 -17  -3  -1   44.99    3.70
 -17  -3   1   47.01    4.10
  18   3   1   49.66    3.69
 -18  -3  -1   52.37    4.08
 -18  -3   1   50.17    4.35
 -19  -3  -1   49.40    4.09
 -19  -3   1   47.36    4.34
 -20   3   1   14.95    3.42
 -20  -3  -1   18.05    2.60
 -20   3  -1   20.46    3.24
 -20  -3   1   18.90    2.96
 -21  -3   1   -1.64    2.16
 -21   3   1    5.26    2.94
 -21   3  -1    1.56    2.31
 -21  -3  -1    1.36    1.79
 -22  -3  -1   -0.95    1.93
 -22  -3   1    0.86    2.13
 -22   3   1    2.19    2.77
 -22  -3   1   -0.07    1.10
 -22  -3  -1    0.71    1.11
 -22   3  -1   -0.65    2.39
 -23  -3   1   17.99    1.73
 -23   3  -1   13.91    3.25
 -23  -3   1   19.02    3.17
 -23  -3  -1   17.16    1.75
 -23   3   1   13.39    3.56
 -24   3  -1   11.91    2.95
 -24   3   1   12.35    3.27
 -24  -3   1   15.59    1.72
 -24  -3  -1   21.59    1.83
 -25  -3   1    2.79    1.21
 -25  -3  -1    0.83    1.17
 -25   3   1   -0.38    2.59
 -25   3  -1    0.98    2.22
 -26   3  -1    2.85    2.38
 -26  -3  -1    6.06    1.31
 -26  -3   1    3.58    1.23
 -26   3   1    0.36    2.55
 -27  -3  -1    2.18    1.21
 -27  -3   1    0.36    1.15
 -28  -3   1   -0.48    1.15
 -28  -3  -1   -1.24    1.15
 -29  -3   1    0.96    1.07
 -29  -3  -1    5.04    1.20
 -30  -3   1   -1.29    1.01
 -30  -3  -1    0.47    1.01
 -30   3   1   -0.58    1.14
 -30   3  -1    0.45    1.09
 -31   3  -1   -0.73    1.00
 -31   3   1   -0.68    0.99
 -31  -3  -1    0.26    0.93
 -31  -3   1   -1.40    0.95
 -32   3  -1    1.77    0.88
 -32  -3   1   -0.22    0.83
 -32   3   1   -0.14    0.91
 -32  -3  -1    0.45    0.83
 -33  -3  -1    0.07    0.70
 -33  -3   1    1.14    0.71
 -33   3   1    0.39    0.72
 -33   3  -1   -0.15    0.76
 -34  -3  -1    0.37    0.56
 -34   3   1    0.60    0.57
 -34  -3   1    0.20    0.55
 -34   3  -1   -0.06    0.57
   0  -4  -1    0.12    0.88
   0  -4   1    1.13    0.96
  -1  -4  -1    7.34    1.13
  -1  -4   1    8.23    1.13
  -2  -4   1   84.34    4.50
  -2  -4  -1   83.93    4.50
  -3  -4  -1  128.68    6.63
  -3  -4   1  128.49    6.63
   4   4  -1  227.67   11.22
   4   4   1  242.93   11.59
   5   4   1   40.63    2.55
   5   4  -1   39.43    2.10
   6   4  -1   23.58    1.35
   6   4   1   21.62    1.80
   7   4   1  784.65   38.25
   7   4  -1  786.90   37.88
   8   4  -1    1.94    0.55
   8   4   1    2.63    1.08
  -9  -4  -1  391.18   18.76
   9   4   1  364.33   18.67
   9   4  -1  374.73   18.29
 -10  -4  -1   35.62    2.55
  10   4   1   31.59    2.43
  10   4  -1   32.14    1.95
 -11  -4  -1   22.07    2.06
  11   4   1   15.46    1.81
 -12  -4  -1    8.20    1.57
  12   4   1    7.71    1.49
 -12  -4   1    7.91    2.01
  13   4   1   49.77    3.34
 -13  -4   1   49.79    3.86
 -13  -4  -1   47.81    3.48
  14   4   1    0.88    1.10
 -14  -4  -1    1.06    1.36
 -14  -4   1    1.15    1.67
 -15  -4  -1   52.10    3.87
  15   4   1   51.15    3.58
 -15  -4   1   57.50    4.25
  16   4   1    1.64    1.14
 -16  -4  -1    2.20    1.46
 -16  -4   1    1.17    1.74
 -17  -4  -1    1.37    1.52
 -17  -4   1    3.17    1.86
  17   4   1    0.53    1.19
 -18  -4  -1   35.05    2.16
 -18  -4   1   27.34    3.30
  18   4   1   25.95    2.64
 -18  -4  -1   30.22    3.14
 -18  -4   1   32.73    2.14
 -19  -4   1   18.75    1.56
 -19  -4  -1   15.21    1.51
 -19  -4   1   14.73    2.65
 -20  -4   1    6.98    2.26
 -20  -4   1    7.41    1.19
 -20  -4  -1    9.36    1.24
 -21   4   1    3.27    2.61
 -21  -4  -1    1.01    1.05
 -21  -4   1    1.15    1.02
 -22  -4   1    0.99    1.02
 -22   4   1    0.76    2.56
 -22   4  -1   -0.68    2.39
 -22  -4  -1    0.63    1.06
 -23  -4   1   11.71    1.50
 -23  -4  -1   11.76    1.46
 -23   4   1   14.01    3.41
 -24  -4   1   13.56    1.58
 -24   4   1    9.40    3.35
 -24  -4  -1   12.51    1.58
 -24   4  -1   14.76    3.35
 -25  -4   1    4.98    1.32
 -25   4  -1    1.38    2.40
 -25  -4  -1    5.21    1.30
 -26  -4  -1    3.16    1.23
 -26  -4   1    3.30    1.23
 -26   4   1    4.18    2.73
 -27  -4   1    0.50    1.10
 -27  -4  -1    1.64    1.17
 -28  -4  -1    5.69    1.28
 -28  -4   1    3.10    1.19
 -29  -4   1    6.82    1.28
 -29  -4  -1    8.31    1.31
 -30  -4  -1   -0.06    0.99
 -30   4  -1   -0.19    1.10
 -30  -4   1    0.91    0.97
 -30   4   1   -1.42    1.17
 -31   4  -1   -0.95    1.00
 -31   4   1   -0.22    0.99
 -31  -4   1   -0.05    0.87
 -31  -4  -1   -0.56    0.91
 -32  -4   1    2.18    0.86
 -32   4  -1    2.52    0.89
 -32   4   1    2.20    0.91
 -32  -4  -1    2.59    0.84
 -33  -4  -1    1.30    0.69
 -33  -4   1    0.59    0.66
 -33   4  -1   -0.70    0.73
 -33   4   1   -0.71    0.74
 -34   4   1    0.08    0.54
 -34   4  -1    1.09    0.53
 -34  -4   1    0.08    0.52
 -34  -4  -1    0.88    0.54
   0  -5   1   -0.27    1.02
   0  -5  -1   -0.59    0.97
  -1  -5  -1  257.02   12.25
   1  -5  -1  229.76   12.15
  -1  -5   1  251.22   12.25
   1  -5   1  241.47   12.17
  -2  -5  -1   30.88    2.22
  -2  -5   1   31.51    2.24
  -3  -5   1  233.55   11.61
  -3  -5  -1  227.24   11.58
  -4  -5  -1    9.91    1.36
  -4  -5   1    7.84    1.36
   5   5  -1  136.18    6.97
   5   5   1  155.13    7.40
   6   5  -1    5.11    0.66
   6   5   1    6.16    1.16
   7   5  -1    5.81    0.66
   7   5   1    3.81    1.07
   8   5   1    0.74    1.02
   8   5  -1    1.36    0.56
   9   5  -1  608.62   29.17
   9   5   1  587.83   29.59
  10   5   1   64.58    3.93
  10   5  -1   64.37    3.44
  11   5   1   78.58    4.47
  11   5  -1   72.88    3.95
  12   5  -1   63.99    3.57
  12   5   1   69.02    4.12
  13   5   1   14.33    1.71
 -13  -5   1   15.26    2.22
  14   5   1   15.35    1.73
 -14  -5   1   14.31    2.24
  15   5   1   86.90    5.25
  16   5   1    4.85    1.33
  17   5   1    3.50    1.31
 -17  -5   1    3.95    0.93
 -17  -5  -1    3.43    0.92
  18   5   1    1.25    1.17
 -18  -5   1    0.79    0.84
 -18  -5  -1    1.02    0.83
  19   5   1    1.32    1.16
 -19  -5  -1    2.29    0.98
 -19  -5   1    1.57    0.97
 -20  -5  -1    7.09    1.16
 -20  -5   1    6.21    1.19
 -21  -5  -1    2.95    1.07
 -21  -5   1    1.89    1.07
 -22  -5   1   10.96    1.38
 -22  -5  -1    8.68    1.36
 -22   5   1    7.08    3.27
 -23   5  -1    5.16    2.83
 -23  -5   1    1.95    1.13
 -23  -5  -1    1.95    1.15
 -23   5   1    0.41    3.06
 -24  -5   1   -0.15    1.15
 -24   5  -1    0.37    2.45
 -24   5   1   -0.41    2.81
 -24  -5  -1    1.90    1.14
 -25   5   1   -2.01    2.65
 -25  -5  -1    0.29    1.15
 -25   5  -1   -1.09    2.45
 -25  -5   1    1.03    1.23
 -26  -5   1    0.94    1.13
 -26  -5  -1    1.16    1.14
 -27  -5   1    6.26    1.32
 -27  -5  -1    5.59    1.30
 -28  -5   1    0.07    1.12
 -28  -5  -1    0.07    1.11
 -29  -5  -1   -0.12    1.04
 -29  -5   1    1.46    1.02
 -30  -5  -1    1.44    0.96
 -30  -5   1   -0.11    0.95
 -31   5  -1    0.87    1.01
 -31   5   1    1.26    1.02
 -31  -5  -1    0.05    0.88
 -31  -5   1   -0.29    0.89
 -32   5  -1    3.05    0.93
 -32  -5  -1    0.82    0.81
 -32  -5   1    0.20    0.77
 -32   5   1    1.63    0.88
 -33  -5  -1    1.97    0.68
 -33   5   1   -0.35    0.70
 -33  -5   1    1.95    0.69
 -33   5  -1    1.91    0.75
 -34   5  -1    0.62    0.48
 -34  -5  -1    0.54    0.48
 -34  -5   1    0.27    0.48
 -34   5   1    0.22    0.47
   0  -6  -1    0.52    1.13
   0  -6   1    0.40    1.09
   1  -6  -1    6.13    1.24
   1  -6   1    5.36    1.24
  -1  -6  -1    9.88    1.43
  -1  -6   1    5.90    1.37
  -2  -6  -1    0.21    1.23
  -2  -6   1   -0.07    1.17
  -3  -6   1  269.22   13.37
  -3  -6  -1  260.21   13.34
  -4  -6  -1    1.55    1.19
  -4  -6   1   -0.52    1.18
   5   6   1  457.06   20.12
   5   6  -1  384.31   19.66
   6   6  -1   50.90    2.78
   6   6   1   51.89    3.23
   7   6   1   23.21    1.95
   7   6  -1   24.58    1.55
   8   6  -1    9.63    0.91
   8   6   1   10.83    1.40
   9   6  -1  163.54    8.14
   9   6   1  161.95    8.58
  10   6  -1  160.20    8.07
  10   6   1  164.37    8.57
  11   6   1  474.12   23.70
  11   6  -1  478.07   23.22
  12   6   1   62.45    3.94
  13   6   1  105.66    6.05
  14   6   1    6.09    1.32
  15   6   1    0.24    1.05
 -16  -6  -1    4.99    0.92
 -16  -6   1    7.06    0.98
  16   6   1    5.31    1.40
 -17  -6  -1    3.56    0.89
  17   6   1    5.72    1.40
 -17  -6   1    3.22    0.88
  18   6   1   60.67    4.30
 -18  -6  -1   70.43    3.73
 -18  -6   1   62.06    3.68
  19   6   1   45.81    3.70
 -19  -6   1   53.72    3.19
 -19  -6  -1   56.28    3.20
 -20  -6   1   14.27    1.45
 -20  -6  -1    9.28    1.35
 -21  -6  -1   17.01    1.66
 -21  -6   1   18.49    1.71
 -22  -6  -1    0.21    1.07
 -22  -6   1   -0.49    1.12
 -23   6  -1   16.81    3.59
 -23  -6  -1   16.02    1.68
 -23   6   1   20.98    4.09
 -23  -6   1   17.88    1.71
 -24   6  -1   13.19    3.53
 -24  -6   1   16.85    1.74
 -24  -6  -1   19.22    1.80
 -24   6   1   20.76    4.15
 -25  -6   1    3.12    1.24
 -25   6  -1    3.79    2.66
 -25   6   1    1.25    2.82
 -25  -6  -1    3.70    1.22
 -26  -6  -1    1.99    1.14
 -26  -6   1    1.92    1.18
 -27  -6  -1    2.46    1.17
 -27  -6   1    4.30    1.22
 -28  -6  -1    7.13    1.31
 -28  -6   1    7.17    1.29
 -29  -6   1    1.29    1.04
 -29  -6  -1    1.35    1.02
 -30  -6  -1    2.64    1.00
 -30  -6   1    1.57    0.97
 -31  -6   1    0.36    0.81
 -31  -6  -1    0.78    0.83
 -31   6  -1   -1.36    1.03
 -31   6   1    0.11    0.94
 -32  -6  -1    0.54    0.73
 -32   6  -1    0.55    0.81
 -32  -6   1   -0.46    0.74
 -32   6   1    0.04    0.81
 -33  -6  -1   -0.91    0.60
 -33   6   1   -0.51    0.65
 -33  -6   1   -0.25    0.63
 -33   6  -1    0.03    0.64
 -34   6   1    0.41    0.40
 -34   6  -1    0.02    0.39
 -34  -6  -1   -0.24    0.42
 -34  -6   1    0.26    0.42
   0  -7   1    1.40    1.28
   0  -7  -1    1.14    1.21
  -1  -7  -1   21.59    1.94
   1  -7   1   16.24    1.79
  -1  -7   1   22.15    2.02
   1  -7  -1   15.09    1.81
  -2  -7   1    6.01    1.52
   2  -7  -1    7.64    1.39
   2  -7   1   10.06    1.47
  -2  -7  -1    9.69    1.58
  -3  -7  -1 1294.41   64.18
  -3  -7   1 1354.56   64.22
  -4  -7  -1   32.55    2.45
  -4  -7   1   27.78    2.40
  -5  -7  -1   45.64    2.97
   5   7   1   38.76    2.83
  -5  -7   1   39.08    2.93
   6   7  -1  172.74    8.85
   6   7   1  187.07    9.29
   7   7  -1   35.08    2.13
   7   7   1   36.02    2.56
   8   7   1   18.43    1.94
   8   7  -1   19.70    1.40
   9   7  -1   18.47    1.35
   9   7   1   20.02    1.88
  10   7   1   84.65    4.81
  10   7  -1   79.00    4.23
  11   7   1   89.41    5.22
  12   7   1    1.30    1.14
  13   7   1   45.11    3.21
  14   7   1    4.98    1.32
  15   7   1  147.87    8.23
 -16  -7  -1    5.69    0.97
 -16  -7   1    4.92    0.92
  16   7   1    4.88    1.38
 -17  -7   1   27.61    1.94
 -17  -7  -1   30.85    1.96
 -18  -7   1   -0.88    0.90
 -18  -7  -1    0.35    0.94
  18   7   1   -0.14    1.15
 -19  -7   1   30.18    2.15
 -19  -7  -1   30.56    2.17
 -20  -7   1    4.99    1.12
 -20  -7  -1    3.80    1.05
 -21  -7   1   51.11    3.25
 -21  -7  -1   54.80    3.29
 -22  -7   1   14.66    1.65
 -22  -7  -1   18.56    1.70
 -23  -7   1    5.91    1.27
 -23   7   1    2.57    2.92
 -23  -7  -1    6.55    1.30
 -24   7   1    0.87    3.06
 -24   7  -1    1.19    2.85
 -24  -7   1    1.74    1.17
 -24  -7  -1    0.94    1.10
 -25  -7  -1    0.07    1.15
 -25   7   1   -2.14    2.87
 -25  -7   1    0.14    1.06
 -26  -7   1    5.51    1.26
 -26  -7  -1    5.16    1.26
 -27  -7   1    4.04    1.25
 -27  -7  -1    7.51    1.29
 -28  -7   1    4.62    1.17
 -28  -7  -1    6.17    1.21
 -29  -7  -1    1.13    0.97
 -29  -7   1   -0.84    0.96
 -30  -7  -1    1.60    0.91
 -30  -7   1    1.09    0.92
 -31   7   1    0.80    0.96
 -31   7  -1    0.05    0.91
 -31  -7  -1    0.43    0.80
 -31  -7   1    0.30    0.78
 -32   7  -1    1.52    0.77
 -32  -7  -1    0.80    0.70
 -32  -7   1    2.50    0.74
 -32   7   1    1.42    0.78
 -33   7  -1    0.62    0.56
 -33  -7  -1    0.11    0.56
 -33   7   1   -0.03    0.58
 -33  -7   1   -0.06    0.56
   0  -8   1    4.21    1.47
   0  -8  -1    3.49    1.44
  -1  -8   1  169.37    8.33
   1  -8   1  145.19    8.13
  -1  -8  -1  160.03    8.28
   1  -8  -1  141.04    8.10
   2  -8   1   17.48    1.85
  -2  -8  -1   17.77    2.04
   2  -8  -1   16.13    1.80
  -2  -8   1   15.04    1.94
  -3  -8  -1  250.51   12.65
  -3  -8   1  238.50   12.63
  -4  -8   1   42.23    3.18
  -4  -8  -1   47.18    3.22
  -5  -8   1  133.88    7.53
  -5  -8  -1  137.85    7.52
   6   8   1   17.88    1.86
   6   8  -1   16.65    1.33
   7   8   1   -0.19    1.21
   7   8  -1    0.41    0.66
   8   8   1    9.03    1.41
   8   8  -1    6.53    0.91
   9   8   1   92.60    5.53
   9   8  -1   98.48    5.08
  10   8   1   25.70    2.26
  11   8   1   96.66    5.63
  12   8   1    1.16    1.13
  13   8   1    9.57    1.54
  14   8   1   28.22    2.47
 -15  -8   1  103.33    5.31
 -15  -8  -1  104.18    5.31
  16   8   1    3.92    1.28
 -16  -8   1    2.82    0.90
 -16  -8  -1    2.74    0.87
  17   8   1   37.56    3.10
 -17  -8   1   40.43    2.50
 -17  -8  -1   39.01    2.50
 -18  -8  -1   -1.04    0.96
 -18  -8   1    1.04    0.94
 -19  -8  -1    6.42    1.15
 -19  -8   1    7.56    1.23
 -20  -8  -1   37.11    2.47
 -20  -8   1   34.39    2.46
 -21  -8   1   45.10    2.83
 -21  -8  -1   41.21    2.81
 -22  -8   1    6.56    1.27
 -22  -8  -1    5.83    1.28
 -23  -8   1   13.01    1.60
 -23  -8  -1   16.85    1.64
 -24   8   1   -0.88    3.05
 -24  -8  -1   -0.29    1.12
 -24   8  -1    2.84    2.82
 -24  -8   1    0.79    1.09
 -25  -8   1   15.95    1.74
 -25  -8  -1   19.22    1.76
 -26  -8  -1   26.86    2.17
 -26  -8   1   30.56    2.20
 -27  -8  -1    1.08    1.06
 -27  -8   1    0.45    1.07
 -28  -8  -1    4.25    1.13
 -28  -8   1    4.47    1.15
 -29  -8  -1    2.19    0.96
 -29  -8   1    1.70    0.97
 -30  -8   1    3.26    0.90
 -30  -8  -1    0.33    0.87
 -31  -8   1    1.51    0.78
 -31  -8  -1    1.36    0.78
 -32   8   1    2.71    0.78
 -32  -8  -1    2.26    0.71
 -32  -8   1    2.30    0.74
 -32   8  -1    3.03    0.76
 -33  -8   1    0.07    0.47
 -33  -8  -1    0.05    0.48
 -33   8   1    0.90    0.49
 -33   8  -1    0.59    0.48
   0  -9  -1    2.62    1.58
   0  -9   1    0.23    1.51
  -1  -9  -1 1666.79   79.69
  -1  -9   1 1698.96   79.73
   1  -9  -1 1634.88   79.63
   1  -9   1 1577.82   79.60
  -2  -9   1  126.96    6.73
   2  -9   1  102.49    6.37
  -2  -9  -1  117.79    6.65
   2  -9  -1  113.77    6.42
  -3  -9  -1    8.83    1.82
   3  -9  -1    4.54    1.46
  -3  -9   1    5.14    1.64
   3  -9   1    4.23    1.47
  -4  -9  -1  109.25    6.46
  -4  -9   1  113.39    6.54
  -5  -9  -1 1245.48   60.90
  -5  -9   1 1251.72   60.92
   6   9  -1    3.60    0.83
   6   9   1    3.44    1.33
   7   9  -1  175.50    9.20
   7   9   1  192.55    9.71
   8   9   1   39.84    2.84
   8   9  -1   35.86    2.33
   9   9   1   98.03    5.77
  10   9   1   13.43    1.76
  11   9   1  341.36   17.47
  12   9   1   13.08    1.73
  13   9   1  131.47    7.45
 -14  -9  -1   19.71    1.53
  14   9   1   21.53    2.12
 -14  -9   1   18.09    1.49
 -15  -9   1   12.24    1.28
 -15  -9  -1   14.12    1.30
 -16  -9   1   11.56    1.25
 -16  -9  -1   11.86    1.26
  16   9   1   11.41    1.71
 -17  -9  -1  196.27    9.91
 -17  -9   1  193.68    9.90
 -18  -9  -1    1.08    0.93
 -18  -9   1    2.28    1.00
 -19  -9   1    7.13    1.23
 -19  -9  -1    9.73    1.29
 -20  -9  -1    3.02    1.13
 -20  -9   1    4.93    1.15
 -21  -9   1    0.98    1.05
 -21  -9  -1   -0.14    1.09
 -22  -9  -1    6.06    1.27
 -22  -9   1    4.72    1.25
 -23  -9  -1    3.92    1.22
 -23  -9   1    4.80    1.18
 -24  -9  -1    5.50    1.27
 -24  -9   1    4.60    1.26
 -25  -9  -1    4.65    1.16
 -25  -9   1    2.20    1.15
 -26  -9   1   -0.33    1.07
 -26  -9  -1    2.28    1.10
 -27  -9  -1    2.39    1.12
 -27  -9   1    1.41    1.07
 -28  -9  -1    1.58    1.00
 -28  -9   1    0.45    0.96
 -29  -9   1   -0.10    0.91
 -29  -9  -1    0.05    0.91
 -30  -9  -1   -0.18    0.82
 -30  -9   1   -0.22    0.83
 -31  -9   1    1.70    0.76
 -31  -9  -1    2.36    0.76
 -32  -9  -1    0.18    0.61
 -32   9   1    0.18    0.61
 -32   9  -1    1.35    0.61
 -32  -9   1    0.18    0.57
   0 -10  -1   -0.90    1.58
   0 -10   1    0.52    1.54
   1 -10  -1  791.36   39.08
   1 -10   1  784.69   39.08
  -1 -10   1  801.81   39.14
  -1 -10  -1  791.98   39.11
   2 -10   1   68.61    4.63
  -2 -10   1   76.32    4.92
  -2 -10  -1   78.88    4.92
   2 -10  -1   75.58    4.69
   3 -10   1  136.25    7.56
   3 -10  -1  134.53    7.54
  -3 -10   1  140.43    7.81
  -3 -10  -1  130.60    7.70
  -4 -10  -1    1.09    1.50
  -4 -10   1    0.55    1.54
   4 -10   1    2.66    1.37
   4 -10  -1    1.28    1.38
  -5 -10   1   49.65    3.86
  -5 -10  -1   57.82    3.95
   6  10   1   12.80    1.81
   6  10  -1   10.35    1.20
   7  10   1  193.50    9.96
   7  10  -1  178.10    9.40
   8  10   1   47.27    3.40
   9  10   1   92.33    5.56
  10  10   1    1.83    1.25
  11  10   1   40.65    3.11
  12  10   1   56.36    3.90
 -12 -10   1   53.09    3.17
 -12 -10  -1   60.20    3.23
 -13 -10  -1   34.19    2.15
 -13 -10   1   30.94    2.10
  13  10   1   34.20    2.78
  14  10   1   22.58    2.25
 -14 -10   1   20.68    1.62
 -14 -10  -1   20.50    1.62
 -15 -10  -1    8.81    1.15
  15  10   1    6.48    1.49
 -15 -10   1    7.99    1.14
 -16 -10   1    5.74    1.08
 -16 -10  -1    7.09    1.10
 -17 -10   1    2.00    0.98
 -17 -10  -1    2.15    0.98
 -18 -10   1    0.78    0.95
 -18 -10  -1    0.52    1.00
 -19 -10  -1   14.21    1.54
 -19 -10   1   16.39    1.59
 -20 -10  -1    4.51    1.17
  20 -10  -1    6.84    1.27
 -20 -10   1    7.69    1.26
 -21 -10   1    1.91    1.10
  21 -10  -1    2.05    1.05
 -21 -10  -1    1.90    1.10
 -22 -10   1    0.64    1.06
 -22 -10  -1   -0.07    1.08
 -23 -10   1    1.34    1.16
 -23 -10  -1    2.40    1.09
 -24 -10  -1    3.80    1.18
 -24 -10   1    4.37    1.19
 -25 -10  -1    1.40    1.06
 -25 -10   1    1.14    1.10
 -26 -10  -1    0.76    1.04
 -26 -10   1    0.82    1.03
 -27 -10  -1    2.66    1.06
 -27 -10   1    1.18    1.02
 -28 -10  -1    3.03    0.99
 -28 -10   1    2.76    1.03
 -29 -10   1    0.43    0.85
 -29 -10  -1   -0.68    0.85
 -30 -10   1    0.83    0.77
 -30 -10  -1    0.08    0.78
 -31 -10  -1   -0.14    0.69
 -31 -10   1    0.62    0.66
 -32 -10  -1    0.69    0.53
 -32  10   1    0.87    0.49
 -32 -10   1    0.42    0.52
 -32  10  -1    0.15    0.49
   0 -11  -1    2.03    1.69
   0 -11   1    1.60    1.69
   1 -11  -1   60.40    4.29
  -1 -11   1   62.77    4.43
  -1 -11  -1   55.62    4.28
   1 -11   1   64.28    4.38
   2 -11  -1    3.37    1.54
   2 -11   1    3.37    1.54
  -2 -11  -1    0.45    1.64
  -2 -11   1    1.50    1.73
   3 -11  -1    5.77    1.59
  -3 -11   1    5.12    1.85
  -3 -11  -1    5.97    1.81
   3 -11   1    7.63    1.69
   4 -11   1    2.65    1.41
   4 -11  -1    1.73    1.42
  -4 -11  -1    3.86    1.64
  -4 -11   1    1.10    1.66
  -5 -11  -1   77.29    5.09
   5 -11  -1   70.47    4.74
  -5 -11   1   81.28    5.15
   5 -11   1   71.02    4.73
   6  11   1   69.56    4.51
   6 -11   1   69.38    4.45
   6  11  -1   59.02    3.90
   6 -11  -1   73.77    4.49
   7  11   1  507.90   23.88
   7  11  -1  451.83   23.26
   8  11   1    6.72    1.59
   9  11   1  533.79   26.82
  10  11   1   27.79    2.60
 -11 -11  -1  129.38    6.72
  11  11   1  128.14    7.51
 -11 -11   1  130.71    6.72
  12 -11   1   18.70    1.60
  12  11   1   14.79    2.04
 -12 -11  -1   19.22    1.56
 -12 -11   1   18.98    1.52
  13 -11   1  333.54   16.92
  13  11   1  325.22   17.70
 -13 -11  -1  352.54   17.00
 -13 -11   1  353.61   16.98
 -14 -11  -1   46.43    2.71
 -14 -11   1   42.16    2.66
  14 -11   1   38.80    2.61
  14  11   1   45.31    3.41
  15 -11   1  172.58    9.18
 -15 -11  -1  189.72    9.31
 -15 -11   1  184.48    9.27
 -16 -11   1    0.57    0.92
 -16 -11  -1    2.05    1.00
 -17 -11   1   27.85    2.13
 -17 -11  -1   31.97    2.20
 -18 -11   1   38.85    2.60
  18 -11  -1   37.74    2.64
 -18 -11  -1   40.09    2.61
  19 -11  -1   16.53    1.76
 -19 -11   1   19.44    1.76
  20 -11  -1    2.02    1.04
 -20 -11  -1   -0.57    1.06
 -20 -11   1    0.35    1.08
 -21 -11  -1    9.90    1.37
  21 -11  -1    8.14    1.31
 -21 -11   1    8.05    1.34
 -22 -11   1    0.07    1.07
 -22 -11  -1   -0.71    1.10
  22 -11  -1    1.70    1.00
 -23 -11  -1    3.85    1.18
 -23 -11   1    4.14    1.20
 -24 -11  -1    2.79    1.15
 -24 -11   1    3.76    1.20
 -25 -11  -1    6.78    1.27
 -25 -11   1    8.06    1.31
 -26 -11   1   19.70    1.79
 -26 -11  -1   22.09    1.82
 -27 -11  -1    5.78    1.20
 -27 -11   1    5.44    1.13
 -28 -11  -1    2.45    0.97
 -28 -11   1    3.72    1.02
 -29 -11  -1    6.05    1.00
 -29 -11   1    4.86    0.97
 -30 -11   1    3.09    0.79
 -30 -11  -1    3.58    0.82
 -31  11   1    3.17    0.67
 -31 -11   1    2.22    0.66
 -31 -11  -1    2.56    0.69
 -31 -11  -1    2.93    0.63
   0 -12   1    0.98    1.61
   0 -12  -1    0.98    1.63
   1 -12   1  110.24    6.57
  -1 -12   1  109.16    6.67
   1 -12  -1   94.41    6.37
  -1 -12  -1  109.78    6.60
   2 -12  -1   41.95    3.44
   2 -12   1   41.23    3.41
  -2 -12   1   34.62    3.32
  -2 -12  -1   38.69    3.38
   3 -12  -1  206.59   11.18
   3 -12   1  187.35   11.06
  -3 -12  -1  217.37   11.41
  -3 -12   1  210.20   11.40
  -4 -12   1   28.38    2.84
   4 -12   1   22.67    2.52
   4 -12  -1   23.81    2.52
  -4 -12  -1   29.74    2.89
   5 -12  -1   58.09    4.12
   5 -12   1   52.61    4.01
  -5 -12  -1   62.38    4.41
  -5 -12   1   57.66    4.36
   6  12  -1   12.98    1.50
   6 -12  -1   10.19    1.86
   6 -12   1   14.41    2.03
   6  12   1   14.98    2.08
   7 -12  -1    2.79    1.50
   7  12   1    0.16    1.36
   7 -12   1   -0.31    1.42
   8 -12  -1    1.62    1.01
  -8 -12  -1    3.18    0.89
   8  12   1    4.21    1.52
  -9 -12  -1    3.12    0.94
   9 -12  -1    4.87    1.14
  -9 -12   1    3.88    0.97
   9  12   1    3.65    1.43
 -10 -12   1   10.35    1.19
  10  12   1   10.34    1.79
  10 -12   1   12.59    1.32
  10 -12  -1    9.53    1.34
 -10 -12   1    9.24    1.49
 -10 -12  -1    9.31    1.19
  11 -12  -1    1.92    1.05
 -11 -12   1    1.33    0.88
 -11 -12  -1    2.14    0.92
 -11 -12   1    3.04    1.31
  11  12   1    1.60    1.41
  11 -12   1    1.39    0.92
  12 -12  -1   12.90    1.47
 -12 -12   1   14.55    1.44
 -12 -12   1   16.29    1.74
  12  12   1   15.60    2.03
  12 -12   1   13.08    1.39
 -12 -12  -1   16.05    1.45
  13 -12   1   -1.86    1.07
 -13 -12   1    0.80    0.95
  13 -12  -1   -0.18    1.13
 -13 -12  -1    0.06    0.90
  13  12   1    0.32    1.25
  14 -12   1    0.88    1.00
 -14 -12   1    0.32    0.96
 -14 -12  -1    0.71    1.00
  14 -12  -1    2.67    1.08
 -15 -12   1    0.07    0.98
  15 -12   1   -1.16    1.04
 -15 -12  -1   -1.80    1.06
  15 -12  -1   -1.46    1.17
  16 -12   1    9.63    1.32
 -16 -12  -1   11.56    1.39
  16 -12  -1    8.46    1.41
 -16 -12   1   12.13    1.44
  17 -12  -1   11.56    1.58
 -17 -12  -1   14.34    1.53
 -17 -12   1   12.93    1.47
  18 -12  -1   38.01    2.53
 -18 -12   1   37.04    2.53
 -18 -12  -1   34.67    2.53
  19 -12  -1   13.67    1.54
 -19 -12   1   15.22    1.60
 -19 -12  -1   14.14    1.57
 -20 -12   1    4.34    1.17
 -20 -12  -1    6.24    1.29
  20 -12  -1    2.76    1.16
 -21 -12  -1   12.23    1.55
 -21 -12   1   12.74    1.55
  21 -12  -1   15.83    1.50
  22 -12  -1    8.99    1.28
 -22 -12   1   12.16    1.47
 -22 -12  -1   12.63    1.51
 -23 -12  -1    5.22    1.26
 -23 -12   1    5.30    1.26
 -24 -12  -1    1.07    1.11
 -24 -12   1   -0.74    1.14
 -25 -12  -1    3.28    1.17
 -25 -12   1    3.93    1.16
 -26 -12   1    6.11    1.18
 -26 -12  -1    4.10    1.15
 -27 -12  -1   -1.55    1.00
 -27 -12   1   -0.43    0.93
 -28 -12  -1   -0.66    0.89
 -28 -12   1    0.95    0.88
 -29 -12  -1   -0.55    0.84
 -29 -12   1    0.86    0.78
 -29 -12  -1   -0.08    0.77
 -30 -12   1   -1.70    0.73
 -30 -12  -1    1.31    0.66
 -31  12   1    0.15    0.42
 -31 -12   1    1.00    0.50
 -31 -12  -1   -0.03    0.49
 -31  12  -1    0.26    0.44
   0 -13   1   -0.18    1.70
   0 -13  -1    3.31    1.85
  -1 -13   1   42.55    3.76
   1 -13   1   39.91    3.68
  -1 -13  -1   51.03    3.93
   1 -13  -1   51.59    3.87
  -2 -13   1    2.27    1.81
   2 -13  -1    3.58    1.83
   2 -13   1    4.83    1.87
  -2 -13  -1    6.39    2.05
  -3 -13  -1  573.17   28.97
   3 -13   1  579.82   28.90
   3 -13  -1  561.47   28.86
  -3 -13   1  563.41   28.97
   4 -13  -1    4.25    1.88
  -4 -13  -1    4.04    1.84
   4 -13   1    1.58    1.69
  -4 -13   1    6.23    2.06
  -5 -13  -1  212.60   11.35
   5  13   1  229.76   12.42
   5 -13   1  224.41   11.32
   5 -13  -1  258.33   12.51
  -5 -13  -1  259.32   12.78
  -5 -13   1  205.14   11.33
  -5 -13   1  273.97   12.92
   5 -13   1  248.83   12.45
   6 -13   1   -0.27    1.06
   6 -13  -1   -0.52    1.57
   6 -13  -1    0.84    0.97
   6 -13   1    1.66    1.80
   6  13   1    1.76    1.58
   6 -13   1    1.03    1.52
  -6 -13   1    2.08    1.18
  -6 -13  -1    0.12    0.91
   6 -13  -1    0.35    1.68
  -6 -13   1    0.42    0.92
  -7 -13   1  383.33   19.28
   7 -13  -1  437.66   20.43
  -7 -13  -1  382.28   19.28
   7 -13   1  393.69   19.28
   7  13   1  382.46   20.20
   7 -13  -1  391.24   19.58
   7 -13   1  421.95   20.39
   7 -13  -1  381.98   19.27
  -7 -13   1  398.80   19.38
  -7 -13  -1  387.13   19.60
  -8 -13   1    6.98    1.14
   8 -13   1    3.25    1.11
   8 -13  -1    5.17    1.21
   8 -13  -1    6.64    1.90
   8  13   1    4.63    1.70
  -8 -13  -1    5.80    1.11
  -8 -13  -1    6.21    1.79
   8 -13   1    5.25    1.76
  -8 -13  -1    3.90    1.22
  -8 -13   1    6.62    1.39
   8 -13  -1    7.16    1.87
   9 -13   1  532.11   25.16
  -9 -13   1  496.86   25.24
   9 -13  -1  523.77   25.17
   9 -13  -1  516.15   25.45
   9 -13   1  557.96   26.33
  -9 -13   1  519.36   25.17
  -9 -13  -1  493.32   25.41
   9  13   1  523.51   26.14
  -9 -13  -1  524.56   25.19
   9 -13  -1  550.63   26.29
  -9 -13  -1  464.96   25.20
  10  13   1   24.35    2.70
 -10 -13   1   26.91    2.28
  10 -13   1   29.23    2.92
  10 -13  -1   30.61    3.00
  10 -13  -1   22.44    2.53
  10 -13   1   27.00    2.02
  10 -13  -1   25.77    2.04
 -10 -13  -1   25.65    1.98
 -10 -13   1   30.11    2.04
 -10 -13  -1   26.45    2.59
  11 -13   1  468.19   22.36
 -11 -13  -1  415.24   22.60
  11  13   1  453.96   23.28
 -11 -13  -1  452.92   22.38
 -11 -13   1  471.54   22.53
  11 -13  -1  462.48   22.39
 -11 -13   1  451.41   22.37
 -12 -13   1    1.05    1.02
 -12 -13  -1    0.40    1.06
 -12 -13  -1   -1.78    1.67
  12 -13  -1    1.21    1.21
  12 -13   1    1.77    1.10
 -12 -13   1    2.96    1.40
 -13 -13  -1  165.97    8.61
  13 -13  -1  162.01    8.58
  13 -13   1  168.23    8.53
 -13 -13   1  165.97    8.58
  14 -13  -1   89.60    4.98
 -14 -13   1   92.23    4.95
 -14 -13  -1   85.79    4.92
  14 -13   1   87.28    4.87
  15 -13   1   60.23    3.57
 -15 -13   1   61.26    3.64
 -15 -13  -1   62.24    3.69
  15 -13  -1   60.40    3.69
 -16 -13   1   -1.65    1.08
  16 -13  -1   -0.33    1.14
  16 -13   1   -0.23    0.99
 -16 -13  -1    1.02    1.05
  17 -13   1    3.96    1.11
 -17 -13   1    3.85    1.20
  17 -13  -1    6.16    1.31
 -17 -13  -1    4.63    1.21
 -18 -13  -1    4.52    1.26
 -18 -13   1    3.97    1.18
  18 -13  -1    5.32    1.25
  19 -13  -1   18.78    1.79
 -19 -13   1   21.85    1.91
 -19 -13  -1   20.71    1.86
 -20 -13   1    1.99    1.15
 -20 -13  -1   -0.52    1.15
  20 -13  -1    1.45    1.06
 -21 -13  -1    1.96    1.16
  21 -13  -1    0.62    1.04
 -21 -13   1   -0.58    1.18
  22 -13  -1    4.73    1.07
 -22 -13   1    4.68    1.27
 -22 -13  -1    4.25    1.25
 -23 -13   1    3.42    1.21
 -23 -13  -1    6.80    1.29
 -24 -13   1   10.57    1.42
 -24 -13  -1   10.00    1.40
 -25 -13  -1    2.66    1.07
 -25 -13   1    0.61    1.05
 -26 -13  -1    0.55    0.97
 -26 -13   1   -0.06    0.97
 -27 -13   1    3.14    0.96
 -27 -13  -1    3.27    0.96
 -27 -13  -1    2.76    1.04
 -28 -13  -1    2.72    0.85
 -28 -13   1    1.05    0.79
 -28 -13  -1   -0.04    0.81
 -29 -13  -1    5.33    0.83
 -29 -13   1    4.79    0.89
 -30 -13   1    2.65    0.64
 -30 -13  -1    4.45    0.72
   0 -14   1   -2.74    2.14
   0 -14  -1    0.82    1.78
   0 -14  -1   -0.67    1.80
   0 -14  -1   -1.31    1.04
   0 -14   1    3.67    1.93
   1 -14   1  285.67   15.33
   1 -14  -1  307.54   15.71
  -1 -14   1  360.28   16.83
   1 -14  -1  367.95   16.83
   1 -14   1  321.88   15.93
   1 -14  -1  291.15   15.29
  -1 -14  -1  360.98   16.81
   1 -14   1  358.20   16.79
  -1 -14  -1  291.87   15.26
  -2 -14   1    3.24    1.09
   2 -14   1    3.06    1.13
  -2 -14  -1    2.91    1.06
   2 -14  -1    1.89    1.11
  -2 -14  -1    4.31    1.89
   2 -14  -1    4.33    1.74
   2 -14  -1    1.42    1.66
   2 -14   1    4.07    2.19
  -2 -14  -1    4.26    1.13
  -2 -14   1    2.68    1.80
   2 -14   1    4.90    1.90
   3 -14   1   95.06    5.75
   3 -14   1   84.35    5.14
  -3 -14   1   70.61    4.37
  -3 -14   1   87.51    5.73
  -3 -14  -1   82.37    4.90
   3 -14  -1   75.78    4.81
  -3 -14   1   75.16    4.41
  -3 -14   1   82.45    5.07
   3 -14  -1   92.22    5.69
   3 -14   1   79.67    4.39
  -3 -14  -1   86.37    5.68
  -3 -14  -1   69.49    4.35
  -3 -14  -1   77.76    4.33
  -4 -14  -1    5.52    1.95
  -4 -14   1    7.26    2.24
  -4 -14  -1    5.11    2.07
  -4 -14   1   10.29    2.27
   4 -14   1    8.67    2.10
   4 -14   1    6.96    2.12
  -4 -14  -1    8.99    1.35
   4 -14  -1   10.72    2.16
   4 -14  -1    7.74    1.85
  -4 -14   1    7.90    1.25
  -4 -14  -1    7.46    1.24
  -4 -14   1    7.70    1.43
   4 -14   1    7.47    1.28
  -5 -14  -1   17.27    1.61
  -5 -14   1   15.69    1.67
   5 -14   1   17.34    1.59
  -5 -14   1   14.93    1.57
  -5 -14  -1   15.78    2.29
  -5 -14  -1   16.59    1.46
   5 -14   1   16.83    2.46
   5 -14  -1   15.22    2.16
   5  14   1   17.57    2.41
   5 -14  -1   16.48    2.48
  -5 -14  -1   17.08    1.61
   6 -14   1    4.26    1.83
  -6 -14  -1    2.73    1.17
   6 -14  -1    2.47    1.09
   6  14   1    3.82    1.71
   6 -14  -1    4.85    1.79
  -6 -14  -1    3.02    1.75
  -6 -14  -1    4.65    1.14
  -6 -14   1    2.89    1.26
   6 -14  -1    2.91    1.77
  -6 -14  -1    2.20    0.97
   6 -14   1    2.23    1.17
  -6 -14   1    2.95    1.09
  -7 -14  -1   53.58    3.31
   7 -14  -1   55.30    3.83
   7 -14  -1   60.41    4.36
   7 -14  -1   53.38    3.24
  -7 -14  -1   60.02    3.81
  -7 -14  -1   49.66    3.19
   7 -14   1   60.57    4.35
  -7 -14   1   53.46    3.31
  -7 -14   1   50.83    3.35
   7 -14   1   56.73    3.30
  -7 -14  -1   55.89    3.30
   7  14   1   45.35    4.01
  -8 -14  -1   10.29    1.49
   8 -14  -1   13.04    2.02
  -8 -14   1   13.30    1.48
  -8 -14   1   14.19    1.77
   8 -14  -1   16.83    2.33
   8  14   1   12.47    2.01
   8 -14   1   14.69    2.24
  -8 -14  -1   12.40    1.40
  -8 -14  -1   11.55    1.44
   8 -14  -1   11.29    1.52
   8 -14   1   13.48    1.54
  -8 -14  -1   11.90    2.11
   9 -14   1   55.17    3.30
  -9 -14  -1   56.02    3.36
  -9 -14   1   49.91    3.41
   9 -14   1   62.35    4.43
   9 -14  -1   55.32    4.35
  -9 -14  -1   54.39    3.33
   9 -14  -1   51.83    3.32
  -9 -14   1   56.43    3.36
   9 -14  -1   52.79    3.85
   9  14   1   49.90    4.11
  -9 -14  -1   53.10    3.74
  -9 -14  -1   55.92    3.34
  10 -14  -1    5.11    1.88
  10 -14  -1    1.00    1.64
 -10 -14  -1    3.60    1.28
  10 -14  -1    2.72    1.26
  10 -14   1    3.21    1.26
 -10 -14  -1    4.62    1.18
 -10 -14   1    3.79    1.49
  10 -14   1    4.81    1.77
 -10 -14   1    2.97    1.15
 -10 -14  -1    0.20    1.86
 -10 -14  -1    2.02    1.22
  10  14   1    6.07    1.78
  11 -14  -1  127.80    7.74
 -11 -14  -1  116.06    6.95
 -11 -14  -1  132.45    6.66
  11 -14  -1  119.48    6.99
  11 -14  -1  129.95    6.60
 -11 -14  -1  120.79    6.68
 -11 -14   1  118.50    6.71
  11 -14   1  123.67    7.67
 -11 -14   1  116.61    6.59
  11 -14   1  127.00    6.57
  12 -14  -1    2.50    1.75
 -12 -14  -1    2.73    1.18
  12 -14   1   -1.89    1.61
 -12 -14  -1    1.66    1.27
 -12 -14   1   -0.32    1.48
 -12 -14   1    0.72    1.04
  12 -14  -1    2.60    1.20
 -12 -14  -1    0.19    1.78
  12 -14   1    3.36    1.16
 -13 -14  -1   35.85    2.38
  13 -14   1   29.82    3.19
  13 -14  -1   34.41    3.27
  13 -14   1   32.73    2.31
 -13 -14   1   25.33    2.19
  13 -14  -1   29.44    2.29
 -14 -14  -1   -0.45    1.11
  14 -14  -1   -1.35    1.22
 -14 -14   1    1.11    1.11
  14 -14   1   -0.13    1.13
  15 -14   1    6.53    1.19
 -15 -14   1    4.71    1.22
  15 -14  -1    3.79    1.28
 -15 -14  -1    5.71    1.28
 -16 -14   1    1.28    1.14
  16 -14  -1    0.81    1.21
 -16 -14  -1    3.60    1.21
  16 -14   1    1.40    1.09
 -17 -14   1    1.44    1.19
  17 -14   1    3.82    1.13
 -17 -14  -1    1.84    1.17
  17 -14  -1    3.25    1.21
  18 -14  -1    0.32    1.18
  18 -14   1   -0.84    1.07
 -18 -14  -1    0.76    1.21
 -18 -14   1    1.29    1.19
 -19 -14   1   65.22    3.99
 -19 -14  -1   68.97    4.00
  19 -14  -1   65.20    3.88
  20 -14  -1    3.17    1.14
 -20 -14   1    4.66    1.29
 -20 -14  -1    3.56    1.20
  21 -14  -1   18.08    1.66
 -21 -14  -1   20.70    1.85
 -21 -14   1   17.52    1.79
 -22 -14  -1    2.50    1.19
 -22 -14   1    4.37    1.24
  22 -14  -1    4.62    1.06
 -23 -14   1    6.28    1.29
 -23 -14  -1   10.29    1.39
  23 -14  -1    8.63    1.10
 -24 -14  -1    4.20    1.16
 -24 -14   1    4.59    1.15
 -24 -14  -1    3.59    1.27
 -25 -14  -1    3.08    1.08
 -25 -14   1    4.37    1.12
 -25 -14  -1    1.50    1.09
 -26 -14  -1   -0.42    0.93
 -26 -14  -1   -0.33    0.92
 -26 -14   1   -1.15    0.96
 -27 -14  -1    1.95    0.87
 -27 -14   1    1.94    0.86
 -28 -14   1   -0.59    0.78
 -28 -14  -1    0.95    0.79
 -29 -14   1    2.11    0.67
 -29 -14  -1    1.31    0.65
   0 -15   1    1.73    2.22
   0 -15  -1    0.79    1.07
   0 -15   1   -1.09    1.76
   0 -15  -1    0.96    1.96
   0 -15  -1    1.44    1.09
   0 -15  -1   -0.22    1.68
  -1 -15  -1    5.94    1.23
  -1 -15  -1    6.71    1.33
  -1 -15   1    6.90    2.09
   1 -15  -1    4.64    1.29
   1 -15   1    7.13    2.40
   1 -15  -1    7.20    2.15
   1 -15  -1    8.49    2.11
  -1 -15  -1    6.68    2.10
   1 -15  -1    6.84    1.34
   1 -15   1    8.25    2.23
   1 -15   1    6.62    1.40
  -2 -15   1    0.22    1.71
   2 -15   1    1.92    1.13
  -2 -15   1    0.07    1.25
  -2 -15  -1   -0.37    1.16
  -2 -15  -1    1.12    1.65
   2 -15  -1    2.03    1.18
   2 -15  -1    1.90    1.86
   2 -15   1   -0.65    1.87
  -2 -15  -1   -0.43    0.97
   2 -15  -1    4.16    1.82
   3 -15  -1    0.11    1.84
  -3 -15   1    3.20    1.34
  -3 -15   1    2.08    1.13
  -3 -15  -1   -0.07    1.10
   3 -15   1    0.21    1.70
  -3 -15  -1    2.49    1.86
   3 -15  -1    3.66    1.86
  -3 -15  -1    2.40    1.14
   3 -15   1    1.38    1.09
  -3 -15  -1    1.31    0.90
  -3 -15  -1    1.94    1.91
  -3 -15   1    0.68    1.76
  -4 -15  -1    2.12    1.16
   4 -15   1   -2.39    1.88
  -4 -15   1    3.40    1.32
  -4 -15  -1   -0.41    0.89
   4 -15   1    2.84    1.20
  -4 -15  -1    0.87    1.95
  -4 -15   1    0.45    1.12
  -4 -15  -1    3.03    1.93
   4 -15  -1    0.44    1.81
  -4 -15   1    4.22    2.05
  -4 -15  -1    1.22    1.11
   4 -15  -1   -0.21    1.76
   5 -15   1    8.63    1.38
  -5 -15   1    6.43    1.46
   5 -15  -1   12.17    2.12
   5 -15  -1   11.17    2.32
  -5 -15  -1    8.54    1.43
  -5 -15   1    4.96    1.36
  -5 -15  -1    9.03    1.15
   5  15   1    6.09    1.99
   5 -15   1    9.36    2.13
  -5 -15  -1    7.38    1.39
  -5 -15  -1    5.99    2.13
  -6 -15  -1    3.16    1.94
   6 -15  -1   -0.32    1.82
   6 -15   1   -0.27    1.20
   6 -15  -1    1.56    1.10
  -6 -15  -1    1.01    1.22
  -6 -15  -1    0.59    0.92
   6 -15   1    0.44    1.68
  -6 -15   1   -0.92    1.14
  -6 -15  -1    1.01    1.12
   6 -15  -1    1.55    1.85
   6  15   1    1.22    1.49
  -6 -15   1    1.41    1.30
  -7 -15  -1    2.84    1.23
  -7 -15  -1    4.15    1.02
   7 -15  -1    1.78    1.17
   7 -15   1    3.08    1.22
  -7 -15  -1    5.99    2.09
  -7 -15  -1    3.55    1.36
   7 -15   1    4.39    1.86
   7  15   1    4.02    1.57
  -7 -15   1    3.73    1.24
   7 -15  -1    3.47    2.11
  -7 -15   1    4.14    1.40
   7 -15  -1    4.83    2.01
  -8 -15  -1    4.74    1.23
   8 -15   1    2.49    1.26
  -8 -15  -1    1.60    1.09
   8 -15  -1    3.81    1.33
   8  15   1   -0.20    1.65
   8 -15   1    3.43    1.81
  -8 -15   1    5.64    1.53
  -8 -15  -1    5.88    2.02
   8 -15  -1    3.21    1.79
   8 -15  -1    4.15    2.10
  -8 -15   1    2.91    1.27
  -8 -15  -1    2.80    1.24
   9 -15  -1   42.66    3.00
  -9 -15  -1   48.00    3.64
  -9 -15   1   41.01    2.96
  -9 -15   1   49.39    3.25
   9 -15  -1   44.36    3.52
   9 -15  -1   44.38    3.97
   9 -15   1   52.30    4.12
  -9 -15  -1   45.53    3.02
   9 -15   1   45.53    3.00
  -9 -15  -1   49.82    3.08
   9  15   1   44.22    3.83
  -9 -15  -1   45.15    2.91
 -10 -15  -1    7.62    1.40
  10 -15   1    7.59    1.39
 -10 -15  -1    7.88    1.31
  10 -15  -1    6.34    1.98
  10 -15   1    8.78    2.03
 -10 -15  -1    5.85    2.12
  10 -15  -1    4.83    1.96
 -10 -15  -1    7.50    1.43
 -10 -15   1    8.17    1.72
  10 -15  -1    7.37    1.48
 -10 -15   1    5.15    1.35
  11 -15   1  151.10    8.86
 -11 -15  -1  152.58    7.63
 -11 -15   1  144.53    7.60
  11 -15  -1  129.52    7.91
  11 -15  -1  143.44    8.75
 -11 -15   1  146.32    7.72
 -11 -15  -1  135.19    7.94
  11 -15   1  140.95    7.51
  11 -15  -1  137.35    7.50
 -11 -15  -1  143.25    7.55
  12 -15  -1    5.16    2.00
 -12 -15  -1    5.22    1.32
  12 -15  -1    3.55    1.84
  12 -15   1    6.24    1.85
 -12 -15  -1    3.94    1.95
  12 -15  -1    3.81    1.28
 -12 -15   1    7.01    1.70
 -12 -15   1    2.23    1.26
 -12 -15  -1    4.32    1.35
  12 -15   1    7.29    1.31
  13 -15   1    3.14    1.71
 -13 -15  -1   -0.65    1.18
  13 -15  -1    0.83    1.26
 -13 -15   1    1.35    1.18
  13 -15  -1    2.24    1.78
 -13 -15  -1    2.69    1.29
  13 -15   1    0.80    1.24
  14 -15   1    0.68    1.54
  14 -15   1    1.45    1.20
 -14 -15  -1    2.26    1.29
  14 -15  -1    1.13    1.55
  14 -15  -1    1.31    1.15
 -14 -15  -1    1.62    1.27
 -14 -15   1    2.78    1.26
  15 -15   1   -0.19    1.13
 -15 -15   1   -1.27    1.21
 -15 -15  -1   -1.10    1.29
  15 -15   1    1.36    1.66
  15 -15  -1    2.04    1.77
  15 -15  -1    0.82    1.19
 -15 -15  -1    1.05    1.25
 -16 -15  -1    4.26    1.40
  16 -15  -1    4.05    1.34
  16 -15   1    3.18    1.76
  16 -15  -1    2.74    1.72
 -16 -15  -1    3.69    1.27
 -16 -15   1    3.40    1.26
  16 -15   1    3.96    1.22
  17 -15  -1    6.18    1.38
 -17 -15  -1    3.18    1.32
 -17 -15   1    4.95    1.32
  17 -15   1    5.02    1.17
  17 -15   1    1.59    1.63
  17 -15  -1    1.82    1.66
 -17 -15  -1    4.58    1.44
  18 -15  -1   16.05    1.66
  18 -15   1   17.42    1.62
  18 -15   1   16.82    2.49
  18 -15  -1   14.44    2.43
 -18 -15   1   17.92    1.81
 -18 -15  -1   14.48    1.83
 -18 -15  -1   17.20    1.82
 -19 -15  -1    2.67    1.36
 -19 -15   1    5.02    1.32
 -19 -15  -1    5.35    1.36
  19 -15  -1    3.33    1.18
 -20 -15  -1    0.44    1.19
 -20 -15   1    2.43    1.19
 -20 -15  -1    0.15    1.19
  20 -15  -1    0.62    1.04
 -21 -15  -1    5.29    1.33
  21 -15  -1    3.31    1.05
 -21 -15   1    2.98    1.26
 -21 -15  -1    5.54    1.29
  22 -15  -1    6.45    1.03
 -22 -15   1    4.63    1.25
 -22 -15  -1    1.46    1.18
 -22 -15  -1    3.13    1.20
  23 -15  -1    3.10    0.92
 -23 -15  -1    5.42    1.28
 -23 -15   1    6.30    1.29
 -23 -15  -1    7.17    1.24
 -24 -15  -1    4.00    1.03
 -24 -15  -1    6.00    1.20
 -24 -15   1    4.29    1.17
 -25 -15  -1    6.25    1.15
 -25 -15   1    5.38    1.11
 -26 -15   1   -1.64    0.92
 -26 -15  -1    1.11    0.88
 -27 -15  -1    2.33    0.84
 -27 -15   1    0.95    0.81
 -28 -15   1    0.37    0.67
 -28 -15  -1    0.87    0.66
 -29 -15  -1    0.81    0.46
   0 -16  -1    0.95    1.91
   0 -16  -1    0.15    1.23
   0 -16   1   -0.47    1.96
   0 -16  -1   -2.12    2.37
   0 -16  -1    1.21    1.23
   1 -16   1  328.55   15.77
  -1 -16  -1  313.31   15.72
   1 -16  -1  273.91   14.05
   1 -16  -1  331.31   15.79
   1 -16   1  270.51   14.10
  -1 -16  -1  257.18   14.07
   1 -16  -1  275.08   14.59
  -1 -16  -1  277.65   14.07
  -1 -16   1  319.42   15.75
   2 -16   1    0.24    1.95
  -2 -16   1    1.67    1.94
  -2 -16  -1   -0.34    1.17
  -2 -16  -1    0.96    1.88
   2 -16   1    2.04    1.37
  -2 -16   1    0.22    1.43
   2 -16  -1   -4.32    2.27
   2 -16  -1    0.88    1.18
   2 -16  -1    0.48    1.92
  -2 -16  -1    2.46    1.14
  -3 -16  -1  255.89   13.07
   3 -16  -1  247.45   12.46
   3 -16   1  238.50   12.48
  -3 -16  -1  252.59   12.49
  -3 -16   1  234.63   12.49
   3 -16  -1  270.09   14.03
   3 -16   1  295.31   14.24
   3 -16  -1  247.45   12.99
  -3 -16   1  279.31   14.16
  -3 -16  -1  222.79   12.38
  -3 -16  -1  261.88   14.03
   4 -16   1    9.60    2.42
  -4 -16  -1   11.55    1.63
  -4 -16  -1   12.12    1.44
  -4 -16   1   11.80    1.70
   4  16   1   11.76    2.41
  -4 -16  -1   11.61    1.57
   4 -16  -1   16.21    2.62
   4 -16   1    8.64    1.69
  -4 -16  -1   13.49    2.63
   4 -16  -1   13.13    2.43
  -4 -16   1   11.46    1.72
   5 -16  -1  190.74   10.24
  -5 -16  -1  186.03    9.68
  -5 -16  -1  184.29    9.78
  -5 -16   1  178.75    9.72
   5 -16   1  217.87   11.28
   5 -16   1  200.52    9.74
  -5 -16   1  182.13    9.77
  -5 -16  -1  191.98   10.29
   5  16   1  171.60   10.78
   5 -16  -1  220.45   11.32
  -5 -16  -1  178.81    9.57
   6 -16  -1    5.43    1.38
   6 -16  -1    6.92    2.19
  -6 -16   1    6.77    1.59
  -6 -16  -1    4.84    1.17
  -6 -16  -1    6.47    2.40
   6 -16   1    4.74    1.39
   6 -16  -1    6.83    2.27
   6  16   1    3.20    1.65
  -6 -16  -1    8.72    1.51
   6 -16   1   10.97    2.40
  -6 -16   1    7.41    1.49
  -6 -16  -1    7.64    1.49
  -7 -16  -1  104.98    5.79
   7 -16  -1  109.26    5.79
   7 -16   1  104.94    5.82
  -7 -16   1  111.95    5.93
   7  16   1   92.32    6.68
   7 -16   1  119.83    7.30
   7 -16  -1  106.41    6.39
   7 -16  -1  120.04    7.31
  -7 -16  -1  103.09    6.39
  -7 -16  -1   96.55    5.61
  -7 -16  -1  100.42    5.86
  -7 -16   1  104.80    5.87
   8 -16  -1   24.05    2.92
  -8 -16   1   24.32    2.18
   8 -16   1   32.76    3.44
  -8 -16   1   24.12    2.34
   8 -16  -1   29.31    3.25
   8 -16  -1   24.03    2.14
  -8 -16  -1   21.88    2.92
   8 -16   1   19.97    2.08
  -8 -16  -1   25.27    2.25
  -8 -16  -1   26.25    2.14
  -8 -16  -1   23.26    1.93
   9 -16   1  115.00    5.99
  -9 -16  -1  103.61    5.93
   9 -16   1  125.44    7.52
   9 -16  -1  122.69    7.42
  -9 -16   1  110.73    6.09
  -9 -16  -1  107.90    6.07
   9 -16  -1   99.60    6.51
  -9 -16   1  107.94    6.08
  -9 -16  -1  112.38    6.52
   9 -16  -1  102.71    5.93
  -9 -16  -1  104.36    5.82
  10 -16  -1   10.01    1.52
  10 -16  -1   10.05    2.40
  10 -16  -1   10.06    2.20
 -10 -16   1   11.23    1.63
 -10 -16  -1    7.21    1.52
 -10 -16  -1   10.44    2.26
  10 -16   1    8.89    2.20
 -10 -16  -1    7.99    1.35
 -10 -16  -1    8.79    1.65
  10 -16   1   10.37    1.57
 -10 -16   1    6.57    1.77
 -11 -16  -1   34.54    2.60
 -11 -16   1   39.65    2.88
 -11 -16  -1   33.90    3.21
  11 -16   1   45.40    3.89
  11 -16  -1   36.92    2.69
 -11 -16  -1   36.27    2.54
 -11 -16  -1   37.81    2.78
 -11 -16   1   39.43    2.78
  11 -16  -1   40.76    3.76
  11 -16   1   34.13    2.65
  11 -16  -1   33.58    3.22
  12 -16  -1   -0.50    1.31
  12 -16   1   -0.24    1.60
  12 -16   1    1.42    1.25
 -12 -16   1    0.35    1.56
 -12 -16   1    0.26    1.24
  12 -16  -1   -0.47    1.66
 -12 -16  -1    0.64    1.08
 -12 -16  -1   -0.71    1.31
  13 -16  -1   -0.56    1.28
 -13 -16   1    4.98    1.38
  13 -16   1    1.66    1.65
  13 -16  -1    1.89    1.67
  13 -16   1    2.45    1.30
 -13 -16  -1    2.49    1.22
 -13 -16  -1   -0.70    1.30
  14 -16  -1   63.27    3.90
 -14 -16  -1   68.77    4.07
  14 -16  -1   65.79    5.08
  14 -16   1   63.81    5.03
 -14 -16  -1   60.66    3.84
  14 -16   1   68.13    3.92
 -14 -16   1   64.42    4.01
  15 -16  -1   57.84    3.52
 -15 -16   1   60.06    3.65
 -15 -16  -1   50.31    3.42
  15 -16  -1   61.25    4.71
  15 -16   1   52.03    3.41
 -15 -16  -1   60.24    3.67
  15 -16   1   54.95    4.59
 -16 -16   1   20.32    1.93
  16 -16   1   14.38    2.45
  16 -16  -1   14.86    2.50
  16 -16   1   18.78    1.73
  16 -16  -1   16.76    1.76
 -16 -16  -1   16.19    1.79
 -16 -16  -1   15.40    1.87
 -17 -16   1   56.56    3.43
  17 -16  -1   49.33    3.21
 -17 -16  -1   49.08    3.25
  17 -16   1   50.10    3.18
 -17 -16  -1   53.47    3.39
 -18 -16  -1    2.65    1.20
 -18 -16   1    1.90    1.29
 -18 -16  -1    1.91    1.27
  18 -16   1    1.76    1.07
  18 -16  -1    2.85    1.23
  19 -16  -1    7.03    1.29
 -19 -16  -1    6.72    1.23
 -19 -16   1    5.81    1.41
 -19 -16  -1    7.84    1.45
 -20 -16  -1   13.34    1.62
  20 -16  -1   11.09    1.37
 -20 -16  -1   10.50    1.41
 -20 -16   1   10.96    1.57
 -21 -16  -1    2.10    1.20
 -21 -16  -1    0.96    0.99
 -21 -16   1   -0.49    1.14
  21 -16  -1    2.98    0.97
 -22 -16   1   14.33    1.53
 -22 -16  -1   13.10    1.53
 -22 -16  -1    9.54    1.24
  22 -16  -1   11.08    1.22
 -23 -16  -1    7.23    1.31
 -23 -16   1    9.51    1.34
 -24 -16  -1    1.23    1.04
 -24 -16   1    3.80    1.07
 -25 -16   1    7.87    1.12
 -25 -16  -1    6.70    1.09
 -26 -16   1    0.55    0.82
 -26 -16  -1    0.76    0.81
 -27 -16   1    1.71    0.68
 -27 -16  -1    0.48    0.69
 -28 -16  -1    0.69    0.48
 -28 -16   1    0.68    0.47
   0 -17  -1   -0.15    1.24
   0 -17   1   -0.50    1.77
   0 -17  -1    2.26    1.91
   0 -17  -1    1.02    2.38
  -1 -17  -1   -0.50    1.87
  -1 -17   1   -1.50    1.80
   1 -17   1   -1.76    1.90
   1 -17  -1   -0.22    1.18
   1 -17   1   -0.48    1.42
   1 -17  -1    0.38    2.30
  -1 -17  -1    0.22    1.23
   1 -17  -1    0.25    1.86
  -2 -17  -1    6.58    1.47
   2 -17   1    5.74    1.63
   2 -17  -1    6.48    1.49
  -2 -17   1    3.53    1.51
  -2 -17  -1    7.61    1.40
   2 -17  -1    5.44    2.26
   2 -17  -1    8.45    2.19
   2 -17   1    7.93    2.16
  -2 -17   1    5.08    2.14
  -2 -17  -1    5.60    2.27
  -3 -17  -1   10.66    2.58
   3  17   1    4.79    2.01
   3 -17  -1    7.21    2.34
   3 -17   1   12.15    2.52
   3 -17  -1   13.71    2.58
  -3 -17   1   12.50    2.54
  -3 -17  -1   10.99    1.62
  -3 -17  -1   14.07    2.55
  -3 -17   1    8.15    1.60
   3 -17  -1   10.61    1.64
   3 -17   1    8.89    1.64
  -3 -17  -1    8.08    1.40
   4 -17   1   25.52    2.42
  -4 -17  -1   27.23    2.19
   4 -17  -1   38.78    3.70
   4 -17  -1   29.60    3.16
  -4 -17   1   28.14    2.50
   4 -17   1   31.05    3.43
   4  17   1   23.87    3.15
  -4 -17  -1   30.24    2.35
  -4 -17  -1   29.82    3.28
   5 -17  -1   11.47    2.44
  -5 -17  -1    8.10    2.52
  -5 -17  -1    9.01    1.36
  -5 -17  -1    6.28    1.48
  -5 -17   1    7.76    1.69
   5  17   1    6.06    1.87
   5 -17   1   11.31    2.32
   5 -17  -1    5.04    2.01
   5 -17   1    5.22    1.53
   6 -17   1    5.00    2.00
  -6 -17  -1    2.85    1.15
  -6 -17  -1    4.91    1.45
  -6 -17  -1    1.95    2.34
   6 -17  -1    3.10    1.38
   6 -17  -1    4.33    2.33
   6 -17  -1    4.75    1.99
  -6 -17  -1    2.85    1.46
   6 -17   1    2.45    1.48
  -6 -17   1    3.27    1.40
  -6 -17   1    3.27    1.56
   6  17   1   -0.66    1.68
  -7 -17  -1    8.55    2.51
  -7 -17   1    8.66    1.67
  -7 -17  -1    9.58    1.55
  -7 -17  -1    7.91    1.30
  -7 -17   1    5.81    1.62
  -7 -17  -1   11.35    1.72
   7 -17  -1    8.83    2.47
   7 -17  -1    7.57    2.21
   7 -17   1    7.58    2.24
   7 -17  -1    8.07    1.54
   7 -17   1    7.85    1.53
   8 -17  -1    8.15    2.26
  -8 -17  -1    4.96    1.17
  -8 -17  -1    4.73    1.42
  -8 -17   1    4.36    1.65
  -8 -17  -1    6.65    2.37
   8 -17  -1    9.27    2.30
   8 -17  -1    5.47    1.47
  -8 -17  -1    4.92    1.50
   8 -17   1    2.30    1.92
  -8 -17   1    3.89    1.43
   8 -17   1    4.98    1.51
   9 -17  -1    0.75    2.22
  -9 -17  -1    2.46    1.38
   9 -17   1    2.16    1.36
  -9 -17  -1    0.59    1.00
   9 -17  -1    3.25    1.35
   9 -17  -1    3.37    1.94
  -9 -17  -1    2.24    2.18
  -9 -17   1    1.14    1.56
   9 -17   1    3.90    1.93
  -9 -17  -1    2.47    1.42
  -9 -17   1    3.06    1.41
  10 -17   1    0.61    1.37
  10 -17  -1    0.81    1.22
  10 -17  -1    3.91    2.26
 -10 -17  -1    2.78    2.12
  10 -17  -1    2.83    1.87
 -10 -17  -1    1.59    1.04
 -10 -17  -1    0.73    1.30
  10 -17   1    1.55    1.84
 -10 -17   1    1.32    1.48
 -10 -17   1   -0.64    1.44
 -10 -17  -1   -1.13    1.42
  11 -17   1   40.36    3.85
  11 -17   1   39.18    2.67
  11 -17  -1   36.38    2.64
 -11 -17   1   33.55    2.79
 -11 -17  -1   37.46    2.76
 -11 -17   1   32.99    2.68
 -11 -17  -1   31.28    2.38
  11 -17  -1   35.37    3.71
 -11 -17  -1   34.81    2.51
  12 -17   1    8.45    1.54
  12 -17  -1    8.67    1.55
 -12 -17   1    7.79    1.74
  12 -17  -1   11.82    2.28
 -12 -17   1    6.45    1.57
 -12 -17  -1    9.47    1.31
  12 -17   1   11.35    2.33
 -12 -17  -1    9.39    1.69
  13 -17  -1    8.91    2.20
 -13 -17  -1    7.05    1.26
  13 -17   1    7.54    1.48
 -13 -17   1    9.42    1.62
  13 -17   1    9.68    2.25
  13 -17  -1   10.10    1.49
 -13 -17  -1    6.51    1.62
 -14 -17  -1   12.32    1.47
  14 -17   1   12.24    2.40
 -14 -17   1   16.55    1.86
 -14 -17  -1   15.81    1.85
  14 -17  -1   10.99    2.23
  14 -17   1   13.24    1.64
  14 -17  -1   12.74    1.65
 -15 -17  -1    1.92    1.05
  15 -17  -1   -0.27    1.23
 -15 -17   1   -0.17    1.33
 -15 -17  -1    1.41    1.38
  15 -17   1    0.67    1.20
  16 -17  -1   -0.33    1.27
  16 -17   1    2.10    1.19
 -16 -17  -1    2.11    1.02
 -16 -17   1    1.86    1.34
 -16 -17  -1    2.32    1.35
 -17 -17   1   16.03    1.81
  17 -17  -1   13.98    1.64
 -17 -17  -1   13.90    1.47
 -17 -17  -1   14.41    1.78
  17 -17   1   14.58    1.55
  18 -17  -1    0.06    1.09
  18 -17   1    1.15    1.02
 -18 -17  -1    1.42    0.93
 -18 -17  -1    1.11    1.33
 -18 -17   1   -0.87    1.23
 -19 -17  -1    3.56    1.27
 -19 -17   1   -0.60    1.23
 -19 -17  -1    1.79    0.89
  19 -17  -1    2.02    1.08
  20 -17  -1   -0.35    1.00
 -20 -17  -1    2.50    1.22
 -20 -17   1    3.71    1.26
 -21 -17  -1    6.06    1.32
 -21 -17   1    6.92    1.31
  21 -17  -1    6.90    1.08
 -22 -17  -1    1.16    1.06
  22 -17  -1    0.40    0.83
 -22 -17   1    2.15    1.08
 -23 -17  -1    0.72    1.00
 -23 -17   1   -0.22    1.00
 -24 -17  -1    2.41    0.94
 -24 -17   1    2.07    0.97
 -25 -17   1   -0.21    0.79
 -25 -17  -1    0.29    0.82
 -26 -17  -1    0.17    0.67
 -26 -17   1    0.37    0.66
   0 -18  -1    0.16    1.31
   0 -18   1   -0.26    1.79
   0 -18  -1   -0.26    1.90
   0 -18  -1    0.27    2.47
   1 -18  -1    8.31    2.56
   1 -18  -1    3.98    1.49
   1 -18  -1    4.43    2.06
  -1 -18  -1    5.78    2.21
  -1 -18  -1    4.62    1.45
   1 -18   1    4.68    2.15
  -1 -18   1    8.38    2.27
  -2 -18  -1    1.81    1.43
  -2 -18   1    1.02    1.47
   2 -18  -1    1.91    2.54
   2 -18  -1    1.94    1.37
  -2 -18   1    0.27    1.85
   2 -18   1   -1.19    1.56
   2 -18   1   -0.26    1.79
  -2 -18  -1    0.80    1.89
   2 -18  -1    2.36    1.91
   3 -18  -1    5.67    2.40
   3 -18   1    7.30    2.22
  -3 -18  -1    5.41    2.65
   3 -18  -1    4.43    1.48
   3 -18  -1    4.97    2.13
  -3 -18  -1    6.65    1.37
   3 -18   1    7.03    1.62
  -3 -18  -1    7.66    1.66
  -3 -18   1    8.24    1.62
   3  18   1    6.61    2.04
  -4 -18   1   17.14    2.01
  -4 -18  -1   17.45    2.89
   4  18   1   14.01    2.42
  -4 -18  -1   14.88    1.74
  -4 -18  -1   16.67    1.92
   4 -18   1   12.72    2.72
   4 -18  -1   18.99    2.93
   4 -18  -1   15.84    2.90
   4 -18   1   15.78    2.01
   5 -18   1   44.96    4.21
  -5 -18  -1   34.60    2.63
   5 -18  -1   42.52    3.73
  -5 -18  -1   40.37    2.81
   5 -18  -1   38.49    3.96
  -5 -18  -1   41.78    3.88
  -5 -18   1   36.60    2.93
   5 -18   1   36.47    2.87
   6 -18   1    7.40    2.15
   6 -18  -1    4.23    2.00
  -6 -18   1    4.34    1.65
   6 -18   1    3.90    1.53
  -6 -18  -1    3.70    2.46
   6 -18  -1   10.33    2.56
  -6 -18  -1    1.60    1.16
  -6 -18  -1    0.62    1.40
   7 -18  -1   -0.52    1.77
  -7 -18  -1    4.04    2.43
  -7 -18   1   -0.97    1.55
   7 -18  -1    0.13    2.47
   7 -18   1   -0.33    1.43
  -7 -18  -1    0.69    1.33
  -7 -18  -1   -1.55    1.11
   7 -18   1    0.26    1.77
   7 -18  -1    3.31    1.46
   8 -18   1    1.04    1.96
   8 -18  -1    0.23    1.36
  -8 -18   1   -0.44    1.52
   8 -18  -1    1.81    1.91
  -8 -18  -1    2.24    1.51
   8 -18  -1    1.82    2.25
  -8 -18  -1    1.66    1.35
  -8 -18  -1    1.71    2.40
   8 -18   1    4.22    1.50
  -8 -18  -1    3.96    1.11
  -8 -18   1    4.29    1.54
   9 -18   1    6.94    1.56
  -9 -18  -1    6.05    1.44
   9 -18  -1    7.75    2.45
   9 -18   1    3.64    1.92
  -9 -18   1    9.86    1.71
   9 -18  -1    7.63    1.51
   9 -18  -1    5.19    2.07
  -9 -18  -1    8.33    1.71
  -9 -18   1    6.24    1.66
  -9 -18  -1    5.62    1.21
  -9 -18  -1    6.21    2.36
 -10 -18  -1    5.27    1.60
 -10 -18  -1    4.24    1.40
  10 -18   1    9.34    2.27
 -10 -18  -1    2.88    1.10
  10 -18  -1    3.88    1.98
 -10 -18   1    3.91    1.51
 -10 -18   1    3.64    1.65
  10 -18  -1    2.99    1.40
  10 -18   1    4.31    1.48
  11 -18   1    4.65    2.06
 -11 -18  -1    6.34    1.35
  11 -18   1   10.62    1.60
  11 -18  -1    4.38    1.93
 -11 -18   1    7.36    1.66
 -11 -18  -1    8.02    1.74
 -11 -18  -1    7.62    1.20
 -11 -18   1    9.06    1.63
  11 -18  -1    4.11    1.41
  12 -18   1   22.06    2.85
  12 -18   1   21.26    1.99
  12 -18  -1   20.18    2.87
  12 -18  -1   19.21    1.93
 -12 -18   1   19.96    2.08
 -12 -18  -1   17.60    1.67
 -12 -18  -1   19.09    2.10
  13 -18  -1    1.97    1.35
  13 -18   1    1.58    1.27
 -13 -18  -1   -0.09    1.40
 -13 -18  -1    0.72    0.93
 -13 -18   1   -0.45    1.46
 -14 -18  -1    3.43    0.94
 -14 -18   1    4.50    1.47
  14 -18   1    3.03    1.32
  14 -18  -1    2.79    1.33
 -14 -18  -1    3.87    1.50
  15 -18  -1   12.47    1.58
 -15 -18   1   10.94    1.69
 -15 -18  -1   13.91    1.78
 -15 -18  -1   10.23    1.24
  15 -18   1   11.18    1.53
 -16 -18  -1    8.62    1.11
 -16 -18   1    9.67    1.59
  16 -18  -1    8.88    1.43
  16 -18   1    9.49    1.41
 -16 -18  -1   11.33    1.69
  17 -18  -1   11.91    1.48
 -17 -18  -1   10.59    1.61
  17 -18   1    8.66    1.37
 -17 -18   1   10.08    1.60
  18 -18   1    6.47    1.20
  18 -18  -1    7.88    1.27
 -18 -18  -1    9.34    1.49
 -18 -18   1    7.85    1.45
  19 -18  -1    0.20    0.98
 -19 -18   1    0.92    1.19
 -19 -18  -1    0.14    1.22
  20 -18  -1    0.67    0.95
 -20 -18   1    2.77    1.18
 -20 -18  -1    2.31    1.17
 -21 -18  -1    2.30    1.11
 -21 -18   1    4.77    1.18
  21 -18  -1    2.11    0.85
  22 -18  -1    3.52    0.79
 -22 -18   1    5.49    1.13
 -22 -18  -1    6.39    1.15
 -23 -18  -1    1.49    0.91
 -23 -18   1    0.14    0.89
 -24 -18   1    6.82    0.95
 -24 -18  -1    4.22    0.92
   0 -19  -1   -0.90    1.55
   0 -19  -1    0.53    1.85
   0 -19   1    2.12    1.87
   0 -19  -1   -0.57    2.39
   1 -19  -1    2.64    1.94
   1 -19  -1    1.30    1.44
   1 -19  -1    4.12    2.59
  -1 -19   1    0.27    1.74
  -1 -19  -1    1.35    1.97
  -1 -19  -1    1.47    1.47
   1 -19   1    3.16    1.91
  -2 -19  -1   -0.65    1.44
  -2 -19   1    0.79    1.49
   2 -19   1    1.49    1.51
   2 -19  -1   -0.65    1.51
   2  19   1   -1.75    1.88
   2 -19  -1    2.82    2.65
   2 -19  -1    5.05    2.09
   2 -19   1    0.26    1.83
   3 -19  -1   22.98    2.21
   3 -19   1   21.13    2.21
  -3 -19  -1   24.74    3.22
   3 -19  -1   20.90    2.98
  -3 -19   1   17.60    2.14
   3 -19  -1   20.71    3.18
   3 -19   1   16.11    2.78
  -3 -19  -1   22.44    2.13
   4 -19  -1   -1.33    1.94
   4 -19   1    3.06    1.63
  -4 -19  -1    1.43    1.42
  -4 -19   1    2.71    1.61
  -4 -19  -1    1.00    2.59
   4 -19  -1    1.52    2.56
   4 -19   1   -0.53    1.94
   5 -19   1    2.42    1.55
  -5 -19  -1    1.69    2.37
   5 -19   1   -0.52    1.85
  -5 -19  -1   -0.23    1.36
  -5 -19   1    1.05    1.55
   5 -19  -1    2.74    2.53
   5 -19  -1   -2.62    1.98
   6 -19   1    3.41    1.56
   6 -19   1    4.46    2.01
  -6 -19  -1    4.07    1.20
  -6 -19   1    3.35    1.72
  -6 -19  -1    3.08    1.48
   6 -19  -1    1.76    2.33
   6 -19  -1    3.41    1.93
  -6 -19  -1    5.53    2.42
   7 -19  -1    1.33    2.33
  -7 -19  -1    0.29    1.07
  -7 -19  -1    0.83    1.35
   7 -19  -1   -0.16    1.47
   7 -19   1    0.27    1.76
   7 -19   1    0.50    1.55
   7 -19  -1   -1.07    1.90
  -7 -19  -1    2.43    2.55
  -7 -19   1    0.97    1.59
   8 -19   1    0.53    1.88
   8 -19   1    2.97    1.53
   8 -19  -1    4.77    1.94
  -8 -19  -1    3.94    1.37
  -8 -19  -1    2.50    1.07
  -8 -19   1    2.26    1.64
   8 -19  -1    2.69    1.45
  -9 -19  -1   57.45    3.76
   9 -19  -1   69.87    4.06
   9 -19   1   74.56    4.13
  -9 -19  -1   62.90    3.93
   9 -19   1   61.09    5.21
   9 -19  -1   73.83    5.49
  -9 -19   1   66.20    4.11
 -10 -19  -1    0.51    0.95
  10 -19   1    0.63    1.37
 -10 -19   1    1.42    1.49
  10 -19  -1   -0.22    1.44
 -10 -19  -1    1.08    1.19
 -11 -19  -1   26.84    2.38
 -11 -19  -1   17.46    1.74
  11 -19   1   31.85    2.31
 -11 -19  -1   21.69    1.93
  11 -19  -1   28.98    2.25
 -11 -19   1   24.67    2.32
  12 -19  -1    5.33    1.47
  12 -19   1    7.72    1.53
 -12 -19   1    5.77    1.60
 -12 -19  -1    6.09    1.57
 -12 -19  -1    5.18    1.00
 -13 -19   1    9.34    1.72
 -13 -19  -1   12.55    1.77
 -13 -19  -1    9.23    1.12
  13 -19  -1   14.38    1.64
  13 -19   1   10.02    1.59
  14 -19  -1    0.58    1.21
 -14 -19   1   -1.10    1.38
 -14 -19  -1    0.69    1.39
  14 -19   1    1.52    1.24
 -15 -19  -1   24.98    2.11
  15 -19  -1   24.14    1.95
 -15 -19   1   19.13    1.99
  15 -19   1   18.60    1.84
  16 -19  -1    0.76    1.15
  16 -19   1    0.68    1.14
 -16 -19   1   -0.54    1.25
 -16 -19  -1   -0.08    1.28
  17 -19  -1    2.61    1.11
  17 -19   1    3.08    1.06
 -17 -19  -1    4.08    1.36
 -17 -19   1    2.80    1.28
 -18 -19  -1   -0.69    1.18
  18 -19   1    1.86    0.91
  18 -19  -1   -1.00    1.07
 -18 -19   1   -0.76    1.21
 -19 -19   1    3.51    1.18
 -19 -19  -1    5.12    1.23
  19 -19  -1    3.82    1.00
 -20 -19  -1   -1.75    1.06
  20 -19  -1    0.99    0.83
 -20 -19   1   -0.41    1.03
  21 -19  -1    8.18    0.92
 -21 -19   1    8.30    1.15
 -21 -19  -1    5.82    1.14
   0 -20  -1   -2.69    2.71
   0 -20   1    1.60    1.87
   0 -20  -1    1.64    1.49
   0 -20  -1    0.27    1.89
  -1 -20  -1   50.58    3.48
   1 -20  -1   54.43    4.46
   1 -20  -1   50.11    4.54
   1 -20   1   46.30    4.52
   1 -20  -1   56.35    3.54
  -2 -20   1    3.50    1.65
   2 -20  -1    3.07    2.71
   2 -20  -1   -0.90    1.64
  -2 -20  -1    2.41    1.44
   2 -20   1    1.67    1.63
   2 -20  -1    0.52    1.74
   2 -20   1    7.03    2.08
  -3 -20  -1   47.70    3.38
   3 -20  -1   51.63    3.45
  -3 -20   1   56.29    3.54
   3 -20   1   43.42    4.42
  -3 -20  -1   47.08    4.41
   3 -20  -1   55.49    4.34
   3 -20  -1   50.74    4.57
   3 -20   1   54.03    3.60
  -4 -20  -1    1.24    1.36
   4 -20  -1    1.30    1.71
   4 -20   1   -0.26    1.73
  -4 -20  -1    0.70    2.59
   4 -20  -1   -1.77    2.54
  -4 -20   1   -0.35    1.56
   4 -20   1   -2.34    1.69
   5 -20   1   -1.03    1.60
   5 -20   1   -1.30    1.88
  -5 -20  -1    0.84    1.36
   5 -20  -1    1.56    1.73
  -5 -20   1    0.61    1.55
  -6 -20   1    6.98    1.77
  -6 -20  -1    4.32    1.43
   6 -20   1    9.71    1.77
  -7 -20  -1    2.62    1.35
   7 -20   1    4.14    1.54
   7 -20  -1    3.03    1.49
  -7 -20   1    5.17    1.67
  -8 -20  -1    0.35    1.25
   8 -20   1   -0.56    1.52
   8 -20  -1   -0.23    1.43
  -8 -20   1   -0.66    1.51
   9 -20   1    7.51    1.66
  -9 -20  -1    6.01    1.35
   9 -20  -1    6.22    1.57
  -9 -20   1    6.33    1.62
  10 -20   1    3.92    1.54
 -10 -20  -1    4.02    1.13
  10 -20  -1    3.60    1.43
 -10 -20   1    3.80    1.57
  11 -20   1    3.10    1.38
  11 -20  -1    2.79    1.39
  12 -20   1    2.54    1.32
  12 -20  -1    0.27    1.27
  13 -20  -1    9.53    1.46
  13 -20   1    5.75    1.42
  14 -20   1    0.60    1.16
  14 -20  -1    0.43    1.20
  15 -20  -1    4.01    1.22
  15 -20   1    3.90    1.17
  16 -20   1    0.94    1.02
  16 -20  -1   -0.05    1.03
  17 -20  -1    9.42    1.28
  17 -20   1    9.23    1.18
  18 -20  -1    0.13    0.94
  18 -20   1    0.49    0.79
  19 -20  -1   12.77    1.23
  20 -20  -1    1.12    0.74
   0 -21  -1    1.02    1.52
  -1 -21  -1  176.68    9.41
   1 -21  -1  183.42    9.47
  -2 -21  -1    1.76    1.39
   2 -21  -1   -1.68    1.66
   2 -21   1   -0.42    1.71
  -2 -21   1    1.10    1.64
  -3 -21  -1   61.84    3.80
   3 -21   1   64.56    4.02
  -3 -21   1   56.57    3.90
   3 -21  -1   60.24    3.85
   4 -21   1   -0.58    1.64
  -4 -21  -1    1.69    1.29
  -4 -21   1    0.25    1.61
  -5 -21   1   56.95    3.73
  -5 -21  -1   56.32    3.58
   5 -21   1   58.41    3.71
  -6 -21  -1   10.21    1.59
   6 -21   1   12.23    1.90
  -6 -21   1   10.34    1.81
   7 -21   1   99.98    5.55
  -7 -21  -1   90.93    5.34
   7 -21  -1  109.03    5.56
  -7 -21   1   90.41    5.48
   8 -21  -1    0.36    1.45
  -8 -21  -1    0.88    1.21
  -8 -21   1    2.34    1.49
   8 -21   1    0.45    1.43
  -9 -21  -1   26.66    2.13
   9 -21  -1   37.34    2.56
  -9 -21   1   27.06    2.40
   9 -21   1   34.57    2.49
  10 -21  -1    2.57    1.29
  10 -21   1   -0.69    1.40
  11 -21   1   25.34    2.10
  11 -21  -1   23.64    2.11
  12 -21  -1    1.17    1.24
  12 -21   1    1.11    1.20
  13 -21   1   30.32    2.31
  13 -21  -1   35.32    2.40
  14 -21   1    3.76    1.18
  14 -21  -1    7.06    1.28
  15 -21  -1   11.27    1.34
  15 -21   1    6.91    1.20
  16 -21  -1    0.23    0.96
  16 -21   1   -0.16    0.88
  17 -21  -1    7.48    1.10
  17 -21   1    6.82    0.95
  18 -21  -1    1.22    0.83
  19 -21  -1   10.38    0.99
   0 -22  -1   -0.65    1.44
   1 -22  -1   25.36    2.23
  -1 -22   1   25.04    2.38
  -1 -22  -1   24.03    2.18
   2 -22  -1   -0.07    1.41
  -2 -22   1   -0.55    1.49
  -2 -22  -1    0.56    1.33
  -3 -22  -1   10.74    1.63
  -3 -22   1   14.02    1.88
   3 -22  -1   11.96    1.79
   3 -22   1   14.46    1.90
   4 -22   1    1.53    1.50
  -4 -22   1    1.46    1.47
  -4 -22  -1    0.86    1.23
  -5 -22  -1    1.22    1.23
   5 -22   1    1.65    1.44
  -5 -22   1    2.25    1.43
  -6 -22  -1   -1.53    1.24
  -6 -22   1    0.29    1.39
   6 -22   1    0.15    1.45
  -7 -22   1    0.97    1.33
   7 -22   1    0.28    1.36
  -7 -22  -1    1.72    1.14
  -8 -22   1    1.33    1.30
  -8 -22  -1    2.67    1.03
   8 -22   1    1.69    1.38
   9 -22  -1    0.51    1.24
   9 -22   1    4.12    1.35
  10 -22   1    1.16    1.24
  10 -22  -1    1.04    1.24
  11 -22  -1    0.17    1.14
  11 -22   1    0.57    1.12
  12 -22  -1    2.58    1.20
  12 -22   1    2.16    1.12
  13 -22  -1    1.69    1.09
  13 -22   1    1.92    1.01
  14 -22  -1   -0.38    0.98
  14 -22   1    0.73    0.94
  15 -22  -1    0.64    0.93
  15 -22   1    1.08    0.85
  16 -22   1    0.12    0.72
  16 -22  -1   -1.53    0.89
  17 -22  -1    0.41    0.74
  18 -22  -1    4.68    0.73
   0 -23  -1   -0.32    1.34
  -1 -23   1   86.66    4.89
   1 -23  -1   79.01    4.74
  -1 -23  -1   86.29    4.76
  -2 -23  -1    1.65    1.25
  -2 -23   1    2.81    1.54
   2 -23  -1    1.68    1.38
   3 -23   1   92.41    4.79
  -3 -23   1   78.70    4.71
  -3 -23  -1   74.44    4.54
   3 -23  -1   82.91    4.65
  -4 -23   1    2.00    1.39
  -4 -23  -1    1.72    1.20
   4 -23  -1    2.42    1.41
   4 -23   1    3.18    1.48
  -5 -23   1   16.01    1.85
  -5 -23  -1   18.08    1.71
  -6 -23   1   -0.37    1.27
   6 -23   1    1.46    1.32
  -6 -23  -1    0.90    1.03
   7 -23   1   33.02    2.35
  -7 -23   1   26.29    2.21
   8 -23   1   -0.12    1.21
   8 -23  -1    0.98    1.20
   9 -23  -1   28.81    2.19
   9 -23   1   30.97    2.21
  10 -23  -1    1.30    1.09
  10 -23   1    2.04    1.13
  11 -23  -1    8.23    1.26
  11 -23   1    8.44    1.22
  12 -23  -1    0.77    0.97
  12 -23   1    0.09    0.94
  13 -23   1    0.95    0.85
  13 -23  -1    1.33    0.93
  14 -23   1    0.84    0.80
  14 -23  -1    2.30    0.91
  15 -23   1   12.49    1.09
  15 -23  -1   15.69    1.25
  16 -23  -1    0.95    0.60
   0 -24  -1   -0.64    1.03
   1 -24  -1   -0.54    1.12
  -1 -24   1    0.95    1.26
  -1 -24  -1    0.63    1.04
   2 -24  -1    2.59    1.13
  -2 -24  -1    1.42    1.04
  -2 -24   1   -0.70    1.20
   3 -24   1    4.65    1.33
  -3 -24   1    5.85    1.34
  -3 -24  -1    4.54    1.13
   3 -24  -1    4.45    1.22
   4 -24  -1    1.17    1.11
  -4 -24  -1   -0.50    0.96
   4 -24   1   -0.46    1.21
  -4 -24   1    1.87    1.21
  -5 -24   1    1.74    1.17
   5 -24   1    0.88    1.14
  -5 -24  -1    0.58    0.90
   6 -24   1    0.42    1.11
   7 -24   1   18.07    1.64
   8 -24  -1   -2.48    1.10
   8 -24   1    0.05    1.01
   9 -24  -1   15.10    1.47
   9 -24   1   16.53    1.50
  10 -24   1   -1.62    0.96
  10 -24  -1   -0.54    0.94
  11 -24   1    0.40    0.84
  11 -24  -1    2.30    0.91
  12 -24   1    1.65    0.77
  12 -24  -1    1.77    0.80
  13 -24  -1    0.24    0.73
  13 -24   1   -1.17    0.67
  14 -24  -1    2.73    0.65
   0 -25   1   -1.41    1.07
   0 -25  -1   -0.08    0.94
   1 -25  -1   16.22    1.44
  -1 -25  -1   13.79    1.39
  -1 -25   1   17.61    1.54
  -2 -25   1    0.73    1.02
  -2 -25  -1   -0.52    0.85
   2 -25  -1    2.24    0.98
  -3 -25  -1   14.25    1.33
   3 -25  -1   17.99    1.47
  -3 -25   1   17.04    1.51
   4 -25  -1    1.07    0.94
   4 -25   1   -0.81    1.01
   5 -25   1   17.24    1.44
   5 -25  -1   14.08    1.38
   6 -25   1    0.94    0.96
   7 -25   1    4.70    0.99
   8 -25   1    4.05    0.90
   9 -25   1    0.10    0.73
   9 -25  -1    1.55    0.75
  10 -25   1    0.76    0.65
  10 -25  -1    0.45    0.68
  11 -25   1    3.46    0.60
  11 -25  -1    1.41    0.64
  12 -25  -1    0.40    0.54
   0 -26  -1    0.37    0.68
   0 -26   1    0.23    0.79
   1 -26  -1   -0.36    0.68
  -1 -26  -1    0.61    0.58
   2 -26  -1    1.17    0.74
   3 -26  -1   -0.37    0.67
   4 -26   1    4.27    0.82
   4 -26  -1    4.54    0.77
   5 -26  -1    2.61    0.77
   5 -26   1    4.93    0.77
   6 -26   1    1.20    0.65
   7 -26   1    2.99    0.65
   8 -26   1    1.25    0.52
   0   0   2  271.31   13.33
  -1   0   2    7.80    0.93
   1   0   2    7.05    1.06
  -2   0   2   45.57    2.78
   2   0   2   50.98    2.86
  -3   0   2   40.94    2.64
  -4   0   2    3.30    1.35
  -5   0   2 1348.60   65.31
   6   0   2 2655.83  125.13
  -6   0   2 2528.73  125.27
   7   0   2   60.28    3.69
  -7   0   2   60.65    4.02
  -8   0   2  104.29    6.13
   8   0   2  102.81    5.79
  -9   0   2   15.11    2.35
   9   0   2   14.73    1.81
 -10   0   2  485.29   23.77
  10   0   2  456.93   23.28
  11   0   2  115.15    6.65
 -11   0   2  122.76    7.20
 -12   0   2   28.83    3.20
  12   0   2   34.43    2.73
  13   0   2  293.42   15.40
 -13   0   2  304.85   16.02
 -14   0  -2   19.31    2.28
 -14   0   2   22.42    3.03
  14   0   2   20.68    2.25
 -15   0  -2   80.66    5.45
 -15   0   2   90.33    6.32
  15   0   2   86.93    5.39
 -16   0   2   11.16    2.71
 -16   0  -2    7.46    1.98
  16   0   2   13.98    1.95
  17   0   2  125.54    7.83
 -17   0   2  150.08    8.92
 -17   0  -2  136.06    8.13
 -18   0  -2  110.35    7.16
 -18   0   2  117.33    7.94
 -19   0  -2   52.58    4.29
 -20   0  -2   34.48    3.53
 -21   0  -2   22.42    3.00
 -22   0  -2    1.86    1.75
 -23   0  -2    3.95    1.74
 -24   0   2   12.78    3.15
 -25   0   2   54.82    5.37
 -26   0  -2    2.64    1.23
 -26   0   2    2.53    1.18
 -26   0   2    1.33    2.26
 -27   0  -2    6.66    1.33
 -27   0   2    2.64    1.21
 -28   0  -2    0.61    1.11
 -28   0   2    1.28    1.14
 -29   0   2    1.98    1.04
 -29   0  -2    1.88    1.07
 -30   0   2   -0.22    0.94
 -30   0  -2   -0.22    0.96
 -31   0  -2    0.64    0.88
 -31   0   2    0.10    0.89
 -32   0   2    2.90    0.83
 -32   0  -2    1.90    0.86
 -33   0   2    3.59    0.74
 -33   0  -2    3.47    0.74
 -34   0  -2   -1.04    0.47
 -34   0   2    0.22    0.43
   0   1   2 1514.28   76.14
   0  -1   2 1665.20   76.29
   0   1   2 1668.00   76.39
   1  -1   2   93.17    4.84
  -1  -1   2   93.80    4.74
   1   1   2   94.98    4.93
  -1   1   2   90.19    4.79
  -2  -1   2 1599.79   78.20
   2  -1   2 1668.52   78.23
  -2   1   2 1616.92   78.20
  -2  -1   2 1618.52   78.03
  -3  -1   2    1.45    1.08
  -3  -1   2    0.25    0.49
   3  -1   2    1.19    0.96
  -4  -1  -2  197.12    9.70
  -4  -1   2  217.65   10.24
   5   1   2  134.88    6.74
  -5  -1  -2  120.90    6.29
  -5  -1   2  136.13    6.85
   6   1   2  242.01   12.29
  -6  -1   2  244.08   12.47
   7   1   2  498.00   25.32
  -7  -1   2  506.21   25.53
   7  -1   2  538.46   25.36
   8  -1   2  457.99   22.31
  -8  -1   2  443.99   22.53
   8   1   2  445.35   22.29
  -9  -1   2   18.46    2.35
  -9  -1  -2   17.10    1.67
   9   1   2   16.42    1.87
   9  -1   2   16.26    1.86
 -10  -1   2   14.01    2.31
 -10  -1  -2   10.37    1.54
  10  -1   2   16.04    1.84
  10   1   2   13.09    1.79
 -11  -1   2   32.92    3.12
  11   1   2   29.31    2.56
  11  -1   2   32.77    2.62
 -11  -1  -2   31.66    2.52
  12   1   2   26.37    2.39
 -12  -1   2   26.48    2.99
 -12   1   2   22.63    3.05
 -12  -1  -2   24.46    2.32
  12  -1   2   26.76    2.49
 -13  -1   2  191.32   10.65
 -13   1   2  208.07   10.92
  13   1   2  189.52   10.10
  13  -1   2  183.69   10.11
 -13  -1  -2  174.97   10.01
  14   1   2   29.75    2.75
 -14  -1  -2   30.61    2.75
 -14  -1   2   34.58    3.53
 -14   1   2   32.64    3.58
  14  -1   2   31.72    2.82
 -15   1   2    0.47    2.19
  15  -1   2   -0.73    1.45
 -15  -1  -2    1.17    1.41
 -15  -1   2   -0.43    2.07
  15   1   2    0.28    1.35
 -16   1   2  141.65    8.56
 -16  -1  -2  121.25    7.57
  16   1   2  128.80    7.52
 -16  -1   2  135.14    8.33
  17   1   2   72.52    4.80
 -17   1  -2   73.28    5.18
 -17  -1   2   67.08    5.62
 -17   1   2   79.56    5.96
 -17  -1  -2   64.75    4.82
  18   1   2    4.55    1.58
 -18  -1  -2    8.02    1.94
 -18   1  -2   10.61    2.18
 -18   1   2   10.12    2.98
 -19  -1  -2    0.59    1.56
 -19   1   2    4.28    2.64
 -19   1  -2    2.30    1.93
 -20   1  -2   12.70    2.37
 -20  -1  -2    8.35    1.98
 -21   1  -2   10.41    2.30
 -21  -1  -2    9.23    2.07
 -22  -1  -2   37.28    3.49
 -22   1  -2   34.45    3.82
 -23  -1   2   11.07    2.95
 -23   1  -2    4.33    1.99
 -24  -1   2    1.67    2.41
 -24   1   2    4.52    2.42
 -24  -1   2    1.20    1.16
 -25  -1   2    2.31    1.22
 -25  -1   2    0.33    2.43
 -25  -1  -2   -0.45    1.13
 -25   1   2    0.34    2.48
 -26  -1  -2   17.61    1.77
 -26   1   2   14.57    3.15
 -26  -1   2   16.82    1.74
 -27   1  -2    2.06    1.18
 -27   1   2   -2.47    1.24
 -27  -1  -2    1.07    1.12
 -27  -1   2    0.70    1.11
 -28  -1   2    6.09    1.19
 -28   1   2    3.48    1.21
 -28   1  -2    5.67    1.29
 -28  -1  -2    4.90    1.20
 -29  -1   2    3.35    1.08
 -29  -1  -2    3.03    1.08
 -29   1  -2    2.66    1.11
 -29   1   2    3.89    1.12
 -30  -1   2    0.44    0.93
 -30  -1  -2    0.06    0.98
 -30   1   2   -0.96    1.00
 -30   1  -2    0.40    0.99
 -31  -1  -2   -0.39    0.89
 -31   1  -2    1.13    0.88
 -31   1   2    0.54    0.91
 -31  -1   2    1.01    0.86
 -32  -1   2    1.05    0.78
 -32   1   2    0.70    0.75
 -32  -1  -2   -0.37    0.81
 -32   1  -2    1.20    0.79
 -33   1  -2   -0.94    0.67
 -33  -1  -2    0.35    0.63
 -33  -1   2    0.22    0.63
 -33   1   2   -0.13    0.65
 -34  -1   2    0.65    0.44
 -34   1   2    0.59    0.45
 -34  -1  -2    0.18    0.45
 -34   1  -2    0.65    0.45
   0  -2   2   14.06    0.95
   0  -2  -2   13.61    0.93
   1  -2  -2  201.46    9.27
  -1  -2   2  181.29    9.28
   1  -2   2  181.81    9.40
  -1  -2   2  187.87    9.27
  -1  -2  -2  191.05    9.28
   2  -2   2  165.16    8.50
  -2  -2   2  170.66    8.26
  -3  -2   2    9.83    0.62
   3  -2   2   12.01    1.25
  -4  -2   2  136.97    7.43
   4   2   2  140.71    7.41
   4  -2   2  147.16    7.35
  -5  -2   2   27.05    2.14
   5   2   2   23.50    1.99
  -6  -2   2   30.33    2.43
   6   2   2   31.17    2.32
  -6  -2  -2   29.50    1.78
   7   2   2   43.74    2.79
  -7  -2   2   39.14    2.93
  -7  -2  -2   37.17    2.33
  -8  -2   2  946.92   45.25
  -8  -2  -2  902.23   44.71
   8   2   2  932.06   45.01
   8  -2   2  933.75   45.03
  -9  -2  -2   35.84    2.44
   9  -2   2   41.45    2.83
  -9  -2   2   38.07    3.08
   9   2   2   34.57    2.73
  10   2   2  306.31   15.75
 -10  -2   2  324.94   16.15
  10  -2   2  321.35   15.84
 -10  -2  -2  298.83   15.53
 -11  -2   2   36.01    3.20
  11   2   2   29.00    2.56
  11  -2   2   32.00    2.66
 -11  -2  -2   30.99    2.40
 -12  -2   2    1.61    1.90
 -12  -2  -2    1.18    1.25
  12   2   2    0.57    1.28
  12  -2   2    0.71    1.35
 -13  -2  -2   63.51    4.18
 -13  -2   2   68.18    4.99
  13   2   2   64.44    4.26
  13  -2   2   69.09    4.47
 -14  -2   2  143.16    8.67
  14   2   2  142.31    8.05
 -14  -2  -2  144.76    8.02
 -15   2   2   58.25    4.83
 -15  -2  -2   46.71    3.63
 -15  -2   2   55.16    4.43
  15   2   2   53.50    3.81
  16   2   2   79.72    5.16
 -16   2   2   86.87    6.24
 -16  -2  -2   76.36    5.11
 -17   2   2   12.11    2.85
  17   2   2    7.91    1.68
 -17  -2  -2    7.72    1.70
  18   2   2   34.47    3.10
 -18   2   2   40.64    4.41
 -18  -2  -2   32.99    3.07
  19   2   2   33.88    3.16
 -19  -2  -2   33.96    3.18
 -19   2   2   39.12    4.43
 -19   2  -2   36.55    3.80
 -20   2  -2   21.47    3.15
 -20   2   2   18.33    3.65
 -20  -2  -2   21.10    2.52
 -21   2  -2   39.51    4.13
 -21  -2  -2   40.25    3.58
 -22   2  -2   37.10    4.03
 -22  -2   2   39.50    4.42
 -22  -2  -2   43.85    3.73
 -23   2  -2   29.65    3.58
 -23  -2   2   29.48    3.90
 -23  -2   2   32.38    2.34
 -23  -2  -2   29.78    2.30
 -24  -2   2   -0.33    2.32
 -24  -2  -2    5.11    1.27
 -24  -2   2    3.68    1.18
 -24   2  -2    0.54    1.94
 -25  -2  -2   13.26    1.63
 -25  -2   2   12.71    1.54
 -26  -2   2   11.44    1.50
 -26   2   2   14.48    3.08
 -26  -2  -2   11.56    1.55
 -27  -2   2    4.01    1.18
 -27  -2  -2    4.62    1.21
 -28  -2  -2    1.85    1.09
 -28   2  -2    0.42    1.11
 -28   2   2   -0.83    1.20
 -28  -2   2    3.18    1.11
 -29  -2   2    6.22    1.17
 -29   2  -2    5.24    1.20
 -29  -2  -2    4.37    1.16
 -29   2   2    5.76    1.23
 -30  -2   2    2.37    0.95
 -30  -2  -2   -0.05    0.93
 -30   2  -2   -0.17    0.97
 -30   2   2    1.13    0.96
 -31   2   2    3.23    0.97
 -31   2  -2    3.64    0.99
 -31  -2   2    3.71    0.93
 -31  -2  -2    1.38    0.89
 -32  -2   2    0.94    0.77
 -32   2   2    1.95    0.79
 -32   2  -2    1.76    0.80
 -32  -2  -2    2.48    0.78
 -33   2   2    3.02    0.70
 -33   2  -2    1.28    0.66
 -33  -2  -2    1.54    0.64
 -33  -2   2    2.34    0.65
 -34  -2  -2   -0.63    0.45
 -34   2  -2    0.63    0.45
 -34   2   2    0.67    0.42
 -34  -2   2   -0.02    0.41
   0  -3   2 2925.31  129.83
   0  -3  -2 2918.83  129.82
   1  -3   2  865.37   40.50
   1  -3   2  756.89   40.52
  -1  -3  -2  873.97   40.52
  -1  -3   2  855.09   40.51
   1  -3  -2  842.87   40.48
  -2  -3   2   87.03    4.49
   2  -3   2   80.66    4.54
  -2  -3  -2   89.78    4.50
   3  -3   2   61.58    3.54
   3   3   2   65.04    3.71
   4   3   2  200.68   10.32
   4  -3   2  203.44   10.24
   5  -3   2   16.01    1.57
   5   3   2   15.48    1.69
   6   3   2  909.16   44.66
  -6  -3   2  928.79   44.79
  -7  -3   2    1.07    1.45
   7   3   2    2.10    1.18
  -8  -3   2 1527.26   71.76
   8   3   2 1438.68   71.52
  -9  -3   2    1.16    1.58
  -9  -3  -2    1.28    0.90
   9  -3   2    0.38    1.29
   9   3   2    0.18    1.19
 -10  -3   2  295.79   15.15
 -10  -3  -2  287.60   14.58
  10   3   2  283.77   14.85
  10  -3   2  302.65   14.95
 -11  -3   2   50.65    3.77
 -11  -3  -2   47.41    3.09
  11   3   2   44.45    3.32
  11  -3   2   54.28    3.56
 -12  -3  -2  820.79   41.44
  12   3   2  858.28   41.69
 -12  -3   2  888.24   42.08
 -13  -3  -2   12.46    1.59
  13   3   2   10.37    1.77
  14   3   2   31.66    2.69
 -14  -3  -2   30.78    2.52
 -14  -3   2   28.56    3.20
  15   3   2    1.66    1.31
 -15  -3  -2    4.34    1.37
 -16  -3  -2   11.53    1.84
  16   3   2   12.59    1.87
 -17  -3  -2   -0.45    1.21
 -17   3   2   -0.85    2.29
  17   3   2    0.16    1.38
 -18   3   2   20.91    3.53
 -18  -3  -2   17.80    2.19
  18   3   2   14.38    2.12
 -19   3   2   31.99    4.20
 -19  -3  -2   25.39    2.69
  19   3   2   24.15    2.68
 -20  -3  -2   43.16    2.72
 -20   3  -2   38.56    4.12
 -20  -3   2   41.54    2.67
 -20   3   2   42.70    4.86
 -21  -3   2    2.37    2.02
 -21   3   2    0.72    2.89
 -21  -3   2    0.81    0.99
 -21  -3  -2    0.27    1.01
 -21   3  -2    0.29    2.20
 -22   3  -2   10.25    2.67
 -22  -3   2   11.90    1.48
 -22  -3  -2   13.14    1.51
 -22  -3   2   12.71    2.92
 -23   3  -2   -0.88    2.02
 -23  -3  -2    1.94    1.10
 -23  -3   2    0.22    1.12
 -24  -3   2   17.17    1.67
 -24   3  -2   12.10    2.74
 -24  -3  -2   16.50    1.76
 -25  -3   2    0.22    1.12
 -25  -3  -2    1.02    1.10
 -26  -3  -2   24.58    2.04
 -26  -3   2   23.79    1.99
 -27  -3   2    2.92    1.13
 -27  -3  -2    0.82    1.06
 -28  -3   2    4.47    1.18
 -28  -3  -2    4.79    1.21
 -29   3   2    2.48    1.10
 -29  -3   2   -0.94    0.98
 -29  -3  -2    2.03    1.04
 -29   3  -2    0.51    1.05
 -30   3   2   -0.51    0.97
 -30   3  -2    0.96    0.99
 -30  -3  -2    1.34    0.94
 -30  -3   2    0.68    0.90
 -31  -3  -2    2.00    0.89
 -31   3   2   -0.39    0.86
 -31   3  -2   -0.63    0.87
 -31  -3   2   -0.05    0.83
 -32   3   2    0.32    0.76
 -32  -3  -2    1.12    0.74
 -32  -3   2    2.12    0.74
 -32   3  -2    1.28    0.79
 -33  -3  -2   -0.87    0.61
 -33   3  -2   -0.80    0.61
 -33   3   2    0.25    0.63
 -33  -3   2    0.91    0.59
 -34   3  -2    0.88    0.41
 -34  -3  -2   -0.27    0.42
   0  -4   2  110.19    5.65
   0  -4  -2  106.55    5.63
   1  -4  -2   -0.08    0.80
  -1  -4   2    0.18    0.90
  -1  -4  -2    0.05    0.83
   1  -4   2    0.59    0.79
  -2  -4  -2  340.15   16.40
  -2  -4   2  326.68   16.39
   3   4   2   13.93    1.68
   4   4   2   80.15    4.58
   5   4   2    2.43    1.25
   6   4   2   -0.32    1.14
   7   4   2    4.48    1.30
   8   4   2  130.58    7.10
  -9  -4   2   23.38    2.49
   9   4   2   19.13    2.01
 -10  -4   2  738.02   34.88
  10   4   2  676.97   34.49
  11   4   2    3.57    1.36
 -11  -4   2    5.45    1.90
 -12  -4   2  908.77   43.07
  12   4   2  841.36   42.60
 -13  -4   2   69.89    4.94
  13   4   2   65.96    4.33
  14   4   2    1.05    1.27
  15   4   2   13.29    1.85
  16   4   2    6.09    1.55
  17   4   2   12.48    1.98
 -17  -4  -2   13.59    1.31
 -17  -4   2   14.50    1.31
 -18  -4   2    1.69    0.91
 -18  -4  -2    1.91    0.87
  18   4   2    3.15    1.49
 -19  -4  -2   10.41    1.25
 -19   4   2    5.69    3.02
  19   4   2    6.54    1.71
 -19  -4   2   10.04    1.20
 -20   4   2    4.30    2.84
 -20  -4  -2    2.66    1.01
  20   4   2    3.44    1.49
 -20  -4   2    3.95    1.03
 -21   4  -2    9.61    2.74
 -21  -4   2    4.88    1.16
 -21  -4  -2    3.27    1.11
 -21   4   2   12.32    3.31
 -22  -4  -2    0.14    1.06
 -22   4   2   -0.38    2.77
 -22  -4   2    1.88    1.06
 -22   4  -2    0.63    2.40
 -23  -4  -2   29.27    2.19
 -23   4  -2   23.28    3.66
 -23  -4   2   27.64    2.16
 -24  -4  -2    1.95    1.16
 -24  -4   2   -0.43    1.10
 -24   4  -2    0.92    2.15
 -25  -4   2    2.29    1.16
 -25  -4  -2    1.87    1.15
 -26  -4   2   -0.49    1.10
 -26  -4  -2   -0.77    1.10
 -27  -4   2    2.40    1.09
 -27  -4  -2    1.82    1.12
 -28  -4   2    1.44    1.05
 -28  -4  -2    2.09    1.07
 -29  -4  -2    4.24    1.08
 -29   4   2    5.73    1.24
 -29  -4   2    5.55    1.06
 -30  -4   2    4.23    0.98
 -30  -4  -2    3.16    0.97
 -30   4   2    3.20    1.07
 -30   4  -2    4.25    1.10
 -31  -4   2   -0.26    0.78
 -31  -4  -2   -0.45    0.82
 -31   4   2   -1.43    0.93
 -31   4  -2    0.48    0.85
 -32   4   2    1.90    0.78
 -32   4  -2    0.54    0.78
 -32  -4  -2    0.88    0.71
 -32  -4   2   -0.11    0.70
 -33  -4  -2    0.83    0.56
 -33  -4   2    0.53    0.55
 -33   4  -2    0.58    0.60
 -33   4   2    0.75    0.58
   0  -5  -2    1.88    1.00
   0  -5   2    2.92    1.07
   1  -5   2  511.53   25.88
   1  -5  -2  528.39   25.87
  -1  -5   2  559.80   25.95
  -1  -5  -2  525.02   25.91
  -2  -5   2  463.23   22.92
  -2  -5  -2  471.67   22.93
  -3  -5  -2  152.19    8.03
  -3  -5   2  159.63    8.05
   4   5   2  213.47   11.01
   5   5   2    0.50    1.20
   6   5   2   40.41    2.84
   7   5   2    6.29    1.41
   8   5   2 1071.04   52.17
   9   5   2  128.55    7.10
  10   5   2 1073.40   52.37
  11   5   2   64.16    4.13
  12   5   2  430.42   21.69
  13   5   2   17.60    2.01
  14   5   2   19.62    2.12
  15   5   2    3.27    1.34
  16   5   2   20.76    2.27
 -16  -5  -2   22.46    1.62
 -17  -5   2   29.90    1.98
  17   5   2   26.46    2.68
 -17  -5  -2   28.76    1.96
 -18  -5  -2  115.18    6.00
 -18  -5   2  116.85    6.01
  18   5   2  101.66    6.85
 -19  -5  -2    0.90    0.92
  19   5   2   -0.86    1.26
 -19  -5   2    1.03    0.92
 -20   5   2   34.87    4.61
 -20  -5  -2   42.45    2.54
 -20  -5   2   38.03    2.51
 -21  -5   2   26.40    2.03
 -21  -5  -2   26.29    1.98
 -22  -5  -2   15.67    1.65
 -22   5  -2   14.04    3.11
 -22   5   2   13.10    3.61
 -22  -5   2   17.16    1.62
 -23  -5   2    5.17    1.24
 -23  -5  -2    5.16    1.21
 -23   5  -2    2.00    2.31
 -23   5   2    1.61    2.91
 -24   5  -2   51.60    5.42
 -24  -5   2   62.54    3.67
 -24  -5  -2   59.62    3.64
 -25  -5  -2    0.28    1.10
 -25  -5   2    1.91    1.17
 -26  -5  -2    6.99    1.29
 -26  -5   2    7.42    1.29
 -27  -5  -2    6.74    1.22
 -27  -5   2    3.93    1.18
 -28  -5   2    3.91    1.09
 -28  -5  -2    3.83    1.11
 -29  -5  -2    1.35    0.95
 -29  -5   2   -0.66    0.96
 -30  -5  -2    5.77    1.02
 -30  -5   2    1.51    0.92
 -30   5   2    6.06    1.14
 -30   5  -2    2.68    1.06
 -31  -5   2    0.13    0.77
 -31  -5  -2    0.72    0.79
 -31   5   2    0.05    0.84
 -31   5  -2   -1.52    0.90
 -32  -5  -2   -0.25    0.68
 -32   5   2    1.14    0.72
 -32   5  -2    2.53    0.74
 -32  -5   2    0.86    0.67
 -33   5   2    2.30    0.60
 -33  -5  -2    2.15    0.57
 -33  -5   2    1.75    0.56
 -33   5  -2    1.20    0.57
   0  -6   2 1231.02   58.29
   0  -6  -2 1176.86   58.26
  -1  -6  -2   63.93    3.74
   1  -6   2   60.03    3.66
   1  -6  -2   66.32    3.72
  -1  -6   2   61.16    3.73
   2  -6   2  124.80    6.70
   2  -6  -2  127.03    6.71
  -2  -6   2  128.56    6.81
  -2  -6  -2  129.56    6.79
  -3  -6   2   77.34    4.29
  -3  -6  -2   69.87    4.22
   4   6   2   71.21    4.47
  -4  -6  -2   75.67    4.32
   5   6   2   33.24    2.60
   6   6   2   41.39    2.96
   7   6   2   16.15    1.88
   8   6   2  169.06    9.05
   9   6   2   25.29    2.32
  10   6   2  161.05    8.77
  11   6   2    8.83    1.62
  12   6   2  202.37   10.81
  13   6   2   93.14    5.62
  14   6   2   92.53    5.65
  15   6   2   25.19    2.48
 -16  -6  -2    3.95    0.88
 -16  -6   2    2.36    0.84
  16   6   2    1.99    1.43
 -17  -6   2   -0.48    0.84
 -17  -6  -2   -0.38    0.79
  17   6   2   -0.16    1.24
 -18  -6   2   70.39    3.92
  18   6   2   63.20    4.72
 -18  -6  -2   71.44    3.92
 -19  -6  -2    6.82    1.12
 -19  -6   2    7.32    1.14
  19   6   2    6.38    1.63
  20   6   2   12.58    2.03
 -20  -6   2   16.84    1.55
 -20  -6  -2   17.55    1.59
 -21  -6   2    1.34    1.08
 -21  -6  -2    2.07    1.05
 -21   6   2    0.39    2.78
  21   6   2    0.56    1.40
 -22  -6  -2   18.51    1.73
 -22  -6   2   19.98    1.77
 -23   6  -2   -1.73    2.62
 -23  -6   2    0.99    1.08
 -23   6   2   -1.24    2.91
 -23  -6  -2    0.78    1.08
 -24   6  -2    1.03    2.37
 -24  -6  -2    0.42    1.10
 -24   6   2   -1.64    3.00
 -24  -6   2    0.42    1.11
 -25  -6  -2    2.45    1.13
 -25  -6   2    0.98    1.10
 -26  -6   2    3.11    1.11
 -26  -6  -2    2.17    1.16
 -27  -6   2    2.94    1.11
 -27  -6  -2    5.16    1.16
 -28  -6   2   -0.29    0.96
 -28  -6  -2    0.54    0.98
 -29  -6   2    1.75    0.94
 -29  -6  -2    2.69    0.99
 -30   6  -2    0.63    0.97
 -30  -6   2    0.88    0.83
 -30  -6  -2   -0.52    0.84
 -30   6   2    0.96    0.98
 -31  -6   2    0.75    0.77
 -31  -6  -2   -0.53    0.77
 -31   6   2   -0.97    0.87
 -31   6  -2    1.35    0.80
 -32  -6  -2    0.40    0.61
 -32  -6   2    0.42    0.63
 -32   6   2    0.44    0.67
 -32   6  -2    0.41    0.66
 -33  -6   2    0.68    0.48
 -33  -6  -2    0.07    0.50
 -33   6   2    1.44    0.48
 -33   6  -2    0.26    0.48
   0  -7   2 2439.12  118.36
   0  -7  -2 2469.79  118.35
   1  -7   2   32.63    2.36
   1  -7  -2   29.79    2.30
  -1  -7   2   26.23    2.32
  -1  -7  -2   30.10    2.36
  -2  -7   2  883.78   42.35
   2  -7  -2  841.20   42.24
   2  -7   2  870.11   42.27
  -2  -7  -2  880.76   42.34
  -3  -7   2    4.15    1.40
   3  -7  -2    4.24    1.29
  -3  -7  -2    5.64    1.38
  -4  -7  -2 1247.54   60.30
   4   7   2 1206.69   60.45
  -4  -7   2 1266.09   60.32
   5   7   2    1.19    1.31
   5   7  -2    1.31    0.32
   6   7   2 1359.64   66.11
   7   7   2   58.95    3.87
   8   7   2  616.05   30.52
   9   7   2    0.12    1.30
  10   7   2  536.27   26.76
  11   7   2    1.79    1.26
  12   7   2  124.83    7.15
  13   7   2   -0.69    1.33
  14   7   2  120.64    7.08
 -15  -7  -2  120.17    6.09
  15   7   2  109.66    6.90
 -15  -7   2  116.41    6.07
  16   7   2  169.01   10.12
 -16  -7   2  194.88    9.29
 -16  -7  -2  177.25    9.25
 -17  -7   2    2.61    0.91
  17   7   2    2.32    1.47
 -17  -7  -2    2.85    0.92
  18   7   2   25.86    2.71
 -18  -7  -2   27.27    1.97
 -18  -7   2   27.51    1.94
 -19  -7   2    7.79    1.15
 -19  -7  -2    4.86    1.12
  19   7   2    4.31    1.69
 -20  -7  -2   14.00    1.51
 -20  -7   2   16.39    1.55
  20   7   2   16.36    2.16
 -21  -7  -2    0.27    1.02
 -21  -7   2   -0.20    1.04
 -22   7   2   63.52    6.34
 -22  -7   2   60.48    3.68
 -22  -7  -2   62.15    3.67
 -23  -7  -2    7.11    1.29
 -23  -7   2    5.36    1.25
 -23   7   2    5.93    3.39
 -24  -7   2    6.05    1.32
 -24  -7  -2    9.06    1.32
 -24   7  -2    5.34    2.86
 -24   7   2   12.18    3.35
 -25  -7   2    1.17    1.10
 -25  -7  -2   -0.34    1.10
 -26  -7   2   13.99    1.51
 -26  -7  -2   14.03    1.53
 -27  -7   2    0.12    0.99
 -27  -7  -2    1.06    1.02
 -28  -7   2    1.81    1.00
 -28  -7  -2    0.40    1.01
 -29  -7   2    1.01    0.85
 -29  -7  -2    1.08    0.92
 -30  -7  -2    0.05    0.80
 -30  -7   2   -0.31    0.81
 -31  -7  -2    1.04    0.75
 -31   7   2    1.56    0.83
 -31   7  -2    2.93    0.86
 -31  -7   2    0.53    0.75
 -32  -7  -2    0.18    0.62
 -32  -7   2    1.43    0.62
 -32   7   2    0.98    0.63
 -32   7  -2    0.18    0.61
 -33  -7  -2    0.57    0.43
 -33   7  -2    0.06    0.41
   0  -8  -2  970.17   47.00
   0  -8   2  955.48   47.01
   1  -8  -2    6.12    1.44
  -1  -8   2    5.14    1.53
   1  -8   2    3.66    1.41
  -1  -8  -2    4.63    1.48
  -2  -8  -2  502.05   25.00
   2  -8  -2  483.49   24.90
  -2  -8   2  531.21   25.07
   2  -8   2  502.14   24.93
   3  -8   2    2.14    1.24
  -3  -8  -2    3.44    1.37
  -3  -8   2    1.76    1.34
   3  -8  -2    1.87    1.16
  -4  -8   2  582.85   29.12
  -4  -8  -2  593.84   29.13
   5   8   2   25.80    2.52
   6   8   2  108.18    6.30
   7   8   2   82.86    5.12
   8   8   2    5.62    1.44
   9   8   2    7.33    1.61
  10   8   2   15.85    1.97
  11   8   2   43.07    3.30
  12   8   2   77.50    4.93
  13   8   2    1.91    1.33
 -14  -8  -2    6.21    0.97
 -14  -8   2    7.02    0.94
  14   8   2    6.32    1.58
 -15  -8   2   47.58    2.74
 -15  -8  -2   47.31    2.75
  16   8   2    1.34    1.40
 -16  -8  -2    1.10    0.86
 -16  -8   2    2.35    0.90
  17   8   2   15.17    2.16
 -17  -8  -2   15.70    1.44
 -17  -8   2   15.59    1.46
  18   8   2   33.49    3.10
 -18  -8   2   33.84    2.26
 -18  -8  -2   32.47    2.25
 -19  -8   2    0.45    0.98
 -19  -8  -2    1.15    0.97
  19   8   2    1.27    1.35
 -20  -8   2   47.87    2.91
 -20  -8  -2   42.52    2.85
 -21  -8   2   -0.62    1.06
 -21  -8  -2    2.19    1.10
 -22  -8  -2   41.16    2.74
 -22  -8   2   43.87    2.80
 -23   8   2    9.46    3.46
 -23  -8   2    4.85    1.25
 -23  -8  -2    7.83    1.27
 -24  -8   2    0.55    1.05
 -24  -8  -2    1.04    1.04
 -24   8   2    2.56    2.89
 -25  -8  -2    8.86    1.36
 -25  -8   2    8.60    1.34
 -26  -8   2   -0.51    1.03
 -26  -8  -2   -1.34    1.02
 -27  -8   2    0.95    0.94
 -27  -8  -2   -0.18    0.98
 -28  -8  -2    0.88    0.92
 -28  -8   2    1.85    0.94
 -29  -8   2    5.63    1.01
 -29  -8  -2    4.97    0.99
 -30  -8   2   -0.84    0.80
 -30  -8  -2   -0.77    0.80
 -31   8   2    4.22    0.85
 -31   8  -2    4.22    0.87
 -31  -8   2    3.77    0.80
 -31  -8  -2    4.72    0.82
 -32  -8  -2    0.03    0.52
 -32   8  -2    0.03    0.52
 -32   8   2    0.29    0.54
 -32  -8   2    0.40    0.53
   0  -9   2  130.96    7.07
   0  -9  -2  118.47    6.95
  -1  -9  -2  215.50   11.60
   1  -9   2  219.66   11.61
   1  -9  -2  226.16   11.62
  -1  -9   2  221.88   11.64
   2  -9  -2  115.76    6.89
  -2  -9  -2  128.60    7.05
   2  -9   2  124.39    6.94
  -2  -9   2  131.59    7.10
   3  -9  -2   19.85    2.04
   3  -9   2   18.81    1.97
  -3  -9  -2   18.21    2.12
  -3  -9   2   18.28    2.14
   4  -9   2  165.24    9.27
   4  -9  -2  179.46    9.33
  -4  -9   2  183.78    9.54
  -4  -9  -2  172.76    9.44
   5   9   2    1.78    1.51
   6   9   2  312.58   16.20
   7   9   2    1.64    1.42
   8   9   2   25.52    2.53
   9   9   2    2.28    1.45
  10   9   2   18.43    2.21
  11   9   2   12.00    1.84
  12   9   2   73.80    4.90
  13   9   2   29.67    2.73
 -13  -9   2   25.74    1.79
 -13  -9  -2   26.20    1.81
  14   9   2   74.30    5.07
 -14  -9   2   79.98    4.24
 -14  -9  -2   76.59    4.22
 -15  -9  -2   12.90    1.28
  15   9   2   14.72    2.08
 -15  -9   2   11.56    1.24
 -16  -9   2    3.82    0.95
 -16  -9  -2    5.14    1.00
  16   9   2    2.61    1.38
 -17  -9   2   -0.66    0.87
  17   9   2   -0.71    1.37
 -17  -9  -2   -0.24    0.88
 -18  -9  -2   49.98    2.97
 -18  -9   2   47.66    2.97
  18   9   2   44.92    3.76
 -19  -9  -2    1.70    1.03
 -19  -9   2    0.26    0.97
 -20  -9  -2   17.56    1.64
 -20  -9   2   17.21    1.63
 -21  -9   2    3.23    1.12
 -21  -9  -2    3.85    1.18
 -22  -9   2    6.81    1.29
 -22  -9  -2    7.40    1.28
 -23  -9  -2    0.90    1.02
 -23   9   2    1.72    2.82
 -23  -9   2    0.90    1.07
 -24  -9   2    1.36    1.08
 -24  -9  -2    1.08    1.02
  24  -9  -2    0.74    0.96
 -25  -9   2   -0.85    1.00
 -25  -9  -2    1.17    0.99
 -26  -9  -2    2.04    1.06
 -26  -9   2    3.03    1.04
 -27  -9   2   -1.21    0.95
 -27  -9  -2   -0.52    0.95
 -28  -9  -2    1.53    0.94
 -28  -9   2    1.15    0.94
 -29  -9  -2   -0.19    0.84
 -29  -9   2   -1.11    0.84
 -30  -9  -2   -0.12    0.74
 -30  -9   2    0.35    0.72
 -31  -9  -2   -1.17    0.66
 -31   9  -2    0.06    0.64
 -31  -9   2    0.03    0.59
 -31   9   2   -0.29    0.62
 -32  -9  -2   -0.57    0.50
 -32   9   2    0.21    0.42
 -32   9  -2    0.62    0.44
 -32  -9  -2   -0.80    0.69
 -32  -9   2    0.52    0.46
   0 -10  -2   26.77    2.63
   0 -10   2   31.53    2.64
  -1 -10   2   16.03    2.20
   1 -10   2   17.88    2.15
  -1 -10  -2   18.30    2.19
   1 -10  -2   17.47    2.06
   2 -10   2  741.51   36.68
   2 -10  -2  723.99   36.66
  -2 -10   2  768.50   36.80
  -2 -10  -2  738.96   36.73
  -3 -10   2    5.46    1.73
   3 -10   2    5.76    1.58
   3 -10  -2    5.29    1.44
  -4 -10  -2  246.35   13.12
   4 -10   2  254.55   13.01
   4 -10  -2  242.27   12.96
  -4 -10   2  253.00   13.18
   5 -10   2    9.01    1.57
   5  10   2    7.83    1.85
   5 -10  -2    6.17    1.46
   6  10   2    1.67    1.48
   7  10   2   11.08    1.87
   8  10   2  255.46   13.61
   9  10   2   30.20    2.88
  10  10   2   61.15    4.31
  11  10   2    1.64    1.47
 -12 -10   2   44.91    2.76
 -12 -10  -2   48.38    2.79
  12  10   2   51.26    3.79
 -13 -10  -2   24.10    1.72
 -13 -10   2   24.46    1.71
  14  10   2  105.26    6.66
 -14 -10  -2  110.37    5.74
 -14 -10   2  108.03    5.73
  15  10   2   27.60    2.85
 -15 -10  -2   28.86    2.02
 -15 -10   2   29.90    2.03
  16  10   2    5.26    1.72
 -16 -10  -2    8.63    1.18
 -17 -10  -2    1.69    0.97
 -17 -10   2    1.67    0.93
  17  10   2    0.36    1.37
 -18 -10   2    6.83    1.21
 -18 -10  -2    8.89    1.26
 -19 -10  -2    4.20    1.11
 -19 -10   2    6.52    1.18
 -20 -10  -2    0.07    1.03
 -20 -10   2   -0.14    1.02
 -21 -10   2   12.16    1.49
 -21 -10  -2   12.47    1.46
 -22 -10   2   25.91    2.07
 -22 -10  -2   26.62    2.07
 -23 -10  -2    1.50    1.07
  23 -10  -2    2.05    1.07
 -23 -10   2    0.96    1.07
 -24 -10   2   17.68    1.70
 -24 -10  -2   17.87    1.68
  24 -10  -2   17.08    1.55
 -25 -10  -2    6.82    1.25
 -25 -10   2    5.88    1.21
 -26 -10  -2   -0.36    0.98
 -26 -10   2    0.72    0.97
 -27 -10  -2    3.06    1.04
 -27 -10   2    3.98    1.06
 -28 -10  -2    1.15    0.87
 -28 -10   2    0.84    0.88
 -29 -10   2    5.07    0.94
 -29 -10  -2    3.32    0.93
 -30 -10   2    0.29    0.69
 -30 -10  -2    0.22    0.71
 -31  10   2    5.95    0.71
 -31  10  -2    5.11    0.70
 -31 -10   2    3.50    0.69
 -31 -10  -2    5.39    0.73
   0 -11   2  188.06   10.08
   0 -11  -2  176.66   10.00
   1 -11  -2   18.11    2.24
  -1 -11   2   23.17    2.39
  -1 -11  -2   18.85    2.27
   1 -11   2   16.33    2.18
  -2 -11  -2  151.58    8.69
   2 -11   2  161.06    8.75
   2 -11  -2  153.60    8.70
  -2 -11   2  150.52    8.71
   3 -11   2   26.00    2.58
   3 -11  -2   27.92    2.67
  -3 -11   2   27.17    2.73
  -3 -11  -2   26.88    2.67
  -4 -11   2   40.89    3.35
   4 -11   2   38.35    3.09
   4 -11  -2   38.69    3.12
  -4 -11  -2   38.68    3.27
   5 -11  -2    0.28    1.28
   5  11   2    2.56    1.67
   5 -11   2   -1.10    1.25
   6 -11  -2   32.72    2.76
   6 -11   2   32.39    2.71
   6  11   2   25.24    2.83
   7 -11   2    7.26    1.55
   7 -11  -2    6.00    1.52
   7  11   2    2.86    1.60
   8  11   2    1.19    1.51
   9  11   2    1.22    1.58
 -10 -11  -2    1.16    0.81
  10  11   2   -0.18    1.41
 -10 -11   2    1.71    0.86
 -10 -11   2    1.11    1.32
  11  11   2   -0.72    1.48
 -11 -11   2   -0.50    1.31
 -11 -11   2    0.64    0.78
 -11 -11  -2    0.98    0.87
 -12 -11   2   14.30    1.33
 -12 -11  -2   13.22    1.32
  12  11   2   14.67    2.20
 -13 -11  -2    4.78    1.03
 -13 -11   2    2.11    0.90
  13  11   2    5.09    1.64
  14  11   2   83.61    5.72
 -14 -11   2   90.05    4.80
 -14 -11  -2   87.22    4.79
  15  11   2   36.31    3.39
 -15 -11  -2   41.48    2.60
 -15 -11   2   40.69    2.57
  16  11   2    6.20    1.69
 -16 -11   2    5.43    1.08
 -16 -11  -2    7.56    1.19
 -17 -11   2    2.74    1.08
 -17 -11  -2    3.23    1.02
 -18 -11  -2    8.10    1.24
 -18 -11   2    6.43    1.24
 -19 -11   2    2.19    1.08
 -19 -11  -2    0.69    1.05
 -20 -11  -2    5.64    1.19
 -20 -11   2    3.97    1.16
 -21 -11  -2   21.51    1.88
 -21 -11   2   21.84    1.86
 -22 -11  -2    0.62    1.04
  22 -11  -2   -0.12    1.08
 -22 -11   2   -0.07    1.08
  23 -11  -2    1.11    1.03
 -23 -11  -2    0.81    1.07
 -23 -11   2    1.02    1.08
  24 -11  -2    1.75    0.94
 -24 -11   2    1.05    1.02
 -24 -11  -2   -0.46    1.04
 -25 -11  -2   -0.62    1.04
 -25 -11   2    0.25    1.01
 -26 -11   2    1.62    0.99
 -26 -11  -2    1.04    0.97
 -27 -11  -2    2.00    0.92
 -27 -11   2    0.05    0.92
 -28 -11  -2    0.37    0.84
 -28 -11   2    0.97    0.85
 -29 -11  -2    0.44    0.76
 -29 -11   2   -0.47    0.71
 -30 -11  -2   -0.53    0.65
 -30 -11  -2   -0.25    0.85
 -30 -11   2    1.32    0.66
 -31  11  -2    0.27    0.43
 -31 -11   2    0.96    0.46
 -31  11   2    1.37    0.43
 -31 -11  -2    1.04    0.49
 -31 -11  -2    0.71    0.54
   0 -12   2  133.81    7.99
   0 -12  -2  138.93    8.01
  -1 -12  -2    1.63    1.57
   1 -12  -2    0.16    1.46
  -1 -12   2   -1.81    1.58
   1 -12   2    0.65    1.47
   2 -12  -2    1.46    1.51
   2 -12   2    0.16    1.47
  -2 -12  -2    5.34    1.74
  -2 -12   2    2.37    1.53
   3 -12  -2    3.12    1.56
  -3 -12  -2   -0.84    1.58
   3 -12   2    2.62    1.53
  -3 -12   2    5.48    1.75
   4 -12  -2    0.48    1.35
  -4 -12   2    0.35    1.60
   4 -12   2    0.48    1.42
  -4 -12  -2    1.03    1.64
   5 -12   2   23.00    2.48
   5 -12  -2   28.78    2.62
   5  12   2   21.90    2.77
   6  12   2    3.14    1.57
   6 -12  -2    1.58    1.49
   6 -12   2   -0.94    1.41
   7 -12   2   77.58    5.15
   7  12   2   74.45    5.29
   7 -12  -2   83.18    5.21
  -7 -12   2   78.66    4.51
  -8 -12  -2    7.45    1.37
  -8 -12   2    7.27    1.07
  -8 -12  -2    7.89    1.12
   8 -12   2    7.80    1.72
   8 -12   2    9.49    1.25
   8  12   2    6.92    1.95
   8 -12  -2    7.16    1.73
  -8 -12   2    9.59    1.54
   9 -12   2   23.24    1.83
   9 -12   2   28.11    2.66
   9 -12  -2   26.22    2.59
   9 -12  -2   26.10    2.28
  -9 -12  -2   21.29    1.77
   9  12   2   22.64    2.70
  -9 -12   2   21.31    2.06
  -9 -12   2   24.47    1.78
 -10 -12  -2   55.42    3.31
 -10 -12   2   59.75    3.65
  10 -12  -2   57.79    3.70
 -10 -12  -2   54.55    3.66
  10  12   2   60.83    4.41
  10 -12   2   56.80    3.37
 -10 -12   2   58.13    3.35
  11 -12   2   86.73    4.88
  11  12   2   89.14    6.00
 -11 -12  -2   85.39    5.15
 -11 -12   2   91.69    4.90
 -11 -12   2   89.21    5.11
 -11 -12  -2   95.61    4.92
  12  12   2  134.73    7.83
  12 -12   2  121.97    6.61
 -12 -12  -2  125.23    6.64
 -12 -12   2  128.82    6.63
  13  12   2   24.25    2.77
 -13 -12  -2   24.45    1.89
 -13 -12   2   25.31    1.90
 -14 -12  -2    0.20    0.98
 -14 -12   2    2.56    1.00
  14  12   2    1.74    1.52
 -15 -12  -2    1.34    0.96
 -15 -12   2    1.38    1.01
  15  12   2    1.35    1.46
 -16 -12   2   14.13    1.50
 -16 -12  -2   13.88    1.49
 -17 -12   2   18.03    1.68
 -17 -12  -2   17.54    1.71
 -18 -12   2   31.88    2.25
 -18 -12  -2   28.45    2.23
 -19 -12   2   46.29    2.98
 -19 -12  -2   45.46    2.97
  19 -12  -2   46.74    3.01
 -20 -12  -2    1.78    1.04
 -20 -12   2    0.57    1.11
  20 -12  -2    0.26    1.13
 -21 -12   2   -0.64    1.11
  21 -12  -2   -1.38    1.16
 -21 -12  -2    1.69    1.05
  22 -12  -2    0.06    1.04
 -22 -12  -2   -0.90    1.10
 -22 -12   2    0.62    1.08
  23 -12  -2    2.41    1.05
 -23 -12   2    3.62    1.14
 -23 -12  -2    2.67    1.08
 -24 -12  -2    2.04    1.01
  24 -12  -2    1.90    0.92
 -24 -12   2    2.43    1.07
 -25 -12  -2    0.84    0.99
 -25 -12   2    1.43    1.03
 -26 -12  -2    2.96    1.02
 -26 -12   2    2.08    0.99
 -27 -12   2   11.54    1.25
 -27 -12  -2   12.44    1.28
 -28 -12  -2   -0.98    1.05
 -28 -12  -2    0.60    0.80
 -28 -12   2    0.13    0.80
 -29 -12   2    3.19    0.78
 -29 -12  -2    1.75    0.78
 -29 -12  -2    1.77    0.90
 -30 -12  -2    0.77    0.61
 -30  12   2    2.21    0.54
 -30 -12  -2    1.92    0.62
 -30 -12   2    2.37    0.59
   0 -13  -2   53.37    3.79
   0 -13  -2   41.97    3.03
   0 -13   2   35.79    2.67
   0 -13   2   51.54    3.80
   1 -13  -2   13.17    1.90
   1 -13   2   12.05    1.39
   1 -13   2   14.71    2.32
   1 -13  -2   13.63    2.27
  -1 -13   2   12.00    2.15
  -1 -13  -2   16.12    2.29
  -1 -13   2   11.31    1.44
  -2 -13  -2   73.39    4.76
   2 -13  -2   61.46    3.57
   2 -13  -2   59.44    3.89
   2 -13   2   72.18    4.70
   2 -13  -2   76.71    4.78
   2 -13   2   61.98    3.68
  -2 -13   2   54.83    3.60
  -2 -13   2   73.87    4.80
   3 -13  -2    4.84    1.11
  -3 -13  -2    3.34    1.70
   3 -13  -2    4.35    1.79
  -3 -13   2    5.65    1.73
   3 -13   2    2.77    1.10
  -3 -13  -2    2.10    1.60
   3 -13   2    3.96    1.62
  -3 -13  -2    1.75    1.03
   3 -13  -2    4.09    1.49
  -4 -13   2   19.64    1.69
   4 -13   2   21.92    1.76
  -4 -13  -2   19.56    2.56
   4 -13   2   24.73    2.64
   4 -13  -2   22.68    2.68
   4 -13  -2   18.49    1.68
   4 -13  -2   17.09    2.05
  -4 -13   2   17.79    2.55
  -4 -13  -2   17.41    1.64
  -4 -13  -2   20.95    1.62
  -4 -13  -2   17.88    2.15
   5 -13  -2   15.37    1.89
   5 -13   2   12.70    1.46
  -5 -13  -2   14.67    1.47
   5 -13  -2   14.91    1.52
   5 -13   2   22.93    2.49
   5 -13  -2   20.91    2.37
   5  13   2   13.44    2.35
  -5 -13  -2   15.34    1.95
  -5 -13   2   11.65    1.56
  -5 -13   2   15.33    1.48
  -5 -13  -2   15.23    1.46
  -6 -13   2   27.17    2.26
   6 -13   2   28.85    2.14
  -6 -13  -2   31.59    2.12
   6 -13  -2   29.82    2.95
  -6 -13  -2   27.03    2.55
   6 -13  -2   28.56    2.50
  -6 -13  -2   29.61    2.10
   6 -13   2   31.55    2.96
   6  13   2   25.40    2.95
  -6 -13   2   27.47    2.09
   7 -13   2   20.31    1.81
   7 -13   2   25.89    2.61
   7 -13  -2   24.20    2.57
  -7 -13   2   22.00    1.77
  -7 -13  -2   24.31    2.28
   7 -13  -2   22.95    2.17
  -7 -13  -2   18.76    1.84
   7  13   2   20.95    2.73
  -7 -13  -2   18.70    1.75
  -7 -13   2   20.90    1.95
   8 -13   2   89.68    4.87
  -8 -13  -2   86.33    4.83
   8  13   2   94.05    6.07
   8 -13  -2   81.03    4.85
   8 -13  -2   98.15    5.89
  -8 -13   2   83.81    4.99
   8 -13   2   99.47    5.94
  -8 -13  -2   87.46    5.20
   8 -13  -2   86.61    5.16
  -8 -13   2   87.91    4.84
  -8 -13  -2   89.17    4.97
   9 -13  -2    6.77    1.76
  -9 -13  -2   10.97    1.35
  -9 -13  -2    9.35    1.51
   9 -13   2   12.87    2.06
  -9 -13   2   10.31    1.30
  -9 -13   2   11.92    1.72
   9  13   2   12.71    2.33
   9 -13  -2   10.46    1.95
  -9 -13  -2    9.53    1.89
   9 -13   2   11.41    1.45
 -10 -13   2   45.32    3.10
  10 -13  -2   46.67    3.81
  10 -13   2   54.54    3.93
  10  13   2   47.23    3.98
 -10 -13  -2   44.81    3.28
  10 -13  -2   46.21    3.29
 -10 -13  -2   46.29    2.88
 -10 -13   2   40.58    2.83
 -10 -13  -2   47.75    3.12
  10 -13   2   45.60    2.90
  11 -13  -2    1.54    1.57
 -11 -13   2   -0.33    1.51
 -11 -13   2   -0.07    0.96
  11 -13   2    0.39    1.51
 -11 -13  -2    0.35    1.55
  11 -13   2   -0.25    1.09
  11 -13  -2   -0.09    1.59
  11  13   2   -0.63    1.69
 -11 -13  -2   -1.20    0.97
 -12 -13  -2   23.68    1.93
  12 -13  -2   19.06    2.61
 -12 -13   2   26.31    1.91
  12  13   2   19.96    2.67
 -12 -13  -2   23.66    2.38
  12 -13   2   24.98    1.97
  13  13   2    0.82    1.45
 -13 -13   2    1.56    1.00
 -13 -13  -2    1.11    1.06
  13 -13   2    0.43    1.11
 -14 -13   2    0.55    1.03
  14 -13   2   -0.48    1.07
 -14 -13  -2   -0.99    1.12
  14  13   2   -0.20    1.46
  15 -13  -2   15.72    1.71
 -15 -13  -2   17.03    1.67
 -15 -13   2   14.98    1.58
  16 -13  -2   -0.28    1.27
 -16 -13   2   -0.07    1.04
 -16 -13  -2    2.02    1.11
 -17 -13  -2    3.20    1.17
 -17 -13   2    5.67    1.25
  17 -13  -2    2.24    1.32
 -18 -13   2   21.05    1.91
  18 -13  -2   25.55    2.06
 -18 -13  -2   22.80    1.98
  19 -13  -2   -0.61    1.21
 -19 -13  -2    0.65    1.10
 -19 -13   2   -0.22    1.10
 -20 -13   2    9.69    1.38
 -20 -13  -2    9.55    1.41
  20 -13  -2    9.96    1.46
 -21 -13  -2    1.19    1.08
  21 -13  -2   -0.36    1.09
 -21 -13   2    0.85    1.07
  22 -13  -2    9.82    1.34
 -22 -13  -2    9.72    1.40
 -22 -13   2    9.44    1.38
  23 -13  -2    4.98    1.05
 -23 -13  -2    4.36    1.18
 -23 -13   2    2.81    1.12
 -24 -13   2   11.43    1.43
  24 -13  -2   11.47    1.22
 -24 -13  -2   15.04    1.51
 -25 -13   2   -0.17    0.96
 -25 -13  -2    1.36    0.97
 -26 -13  -2   -0.38    1.15
 -26 -13  -2    1.08    0.91
 -26 -13   2    1.96    0.94
 -27 -13   2    4.15    0.91
 -27 -13  -2    1.64    1.08
 -27 -13  -2    2.98    0.92
 -28 -13   2    1.01    0.74
 -28 -13  -2    0.79    0.77
 -28 -13  -2    1.35    0.82
 -29 -13  -2    0.55    0.62
 -29 -13  -2   -0.19    0.61
 -29 -13   2   -0.61    0.60
   0 -14  -2    0.09    1.70
   0 -14   2    0.99    1.56
   0 -14   2    1.43    1.18
   0 -14  -2    0.82    1.03
   0 -14  -2    0.40    1.68
   0 -14  -2    0.13    1.02
   1 -14  -2   16.73    2.46
   1 -14  -2   12.71    1.44
  -1 -14   2   12.68    1.51
   1 -14   2   13.16    1.58
  -1 -14   2   14.78    2.27
  -1 -14  -2   15.13    2.39
  -1 -14  -2   12.41    1.42
  -1 -14  -2   12.50    1.41
   1 -14  -2   11.63    2.04
   1 -14   2   13.84    2.42
   1 -14  -2   11.70    1.50
  -2 -14  -2    0.60    1.01
   2 -14   2    0.72    1.23
   2 -14  -2   -0.29    1.12
   2 -14  -2    2.06    1.11
   2 -14   2    3.58    1.80
  -2 -14   2    0.79    1.19
   2 -14  -2    0.82    1.59
  -2 -14   2    4.49    1.88
   2 -14  -2    0.40    1.72
  -2 -14  -2    4.45    1.81
  -2 -14  -2    1.03    0.96
  -3 -14   2   17.05    1.76
  -3 -14  -2   19.57    1.80
   3 -14   2   19.85    1.84
  -3 -14  -2   20.73    1.70
  -3 -14  -2   19.75    1.70
  -3 -14  -2   27.66    2.89
   3 -14  -2   23.37    2.73
   3 -14  -2   20.22    2.25
   3 -14  -2   20.84    1.78
  -3 -14  -2   22.52    2.38
   3 -14   2   24.60    2.75
  -3 -14   2   23.62    2.80
   4 -14  -2    0.78    1.14
  -4 -14  -2    4.86    2.00
   4 -14   2    2.42    1.23
  -4 -14  -2    0.67    1.01
  -4 -14  -2    2.67    0.99
   4  14   2    2.00    1.84
   4 -14  -2    2.95    1.70
   4 -14  -2    2.41    1.76
  -4 -14   2    1.86    1.10
  -4 -14  -2    2.28    1.75
   4 -14   2    2.60    1.70
  -4 -14  -2    1.63    1.07
  -4 -14   2    0.86    1.70
   5 -14  -2    1.30    1.60
   5 -14   2    1.45    1.23
   5 -14   2    0.82    1.57
   5 -14  -2    1.05    1.19
  -5 -14  -2    0.88    0.97
  -5 -14  -2   -0.85    1.11
  -5 -14  -2    1.73    1.76
   5 -14  -2    1.03    1.65
   5  14   2    3.09    1.74
  -5 -14   2   -0.21    1.30
  -5 -14   2    1.15    1.10
  -5 -14  -2   -0.36    1.07
  -6 -14   2    1.10    1.36
  -6 -14  -2    0.29    1.01
   6 -14   2   -0.07    1.25
  -6 -14  -2    0.29    1.03
   6 -14  -2    3.07    1.75
   6  14   2    1.74    1.78
   6 -14   2    1.62    1.68
  -6 -14   2    2.74    1.14
   6 -14  -2   -0.19    1.67
  -6 -14  -2    1.90    1.06
  -6 -14  -2    0.19    1.68
  -7 -14   2   -1.00    1.43
   7 -14   2    0.60    1.16
   7 -14   2   -0.20    1.50
   7 -14  -2    0.81    1.49
  -7 -14   2    0.51    1.09
   7 -14  -2    1.05    1.67
   7  14   2   -1.75    1.82
  -7 -14  -2    1.07    1.11
  -7 -14  -2   -0.07    1.09
  -7 -14  -2    1.02    1.11
  -7 -14  -2    0.29    1.74
   8 -14  -2   42.75    3.16
   8 -14  -2   36.60    2.74
   8 -14   2   43.35    3.69
  -8 -14   2   39.24    2.96
   8  14   2   35.81    3.76
  -8 -14  -2   41.21    3.16
   8 -14  -2   39.79    3.62
   8 -14   2   44.44    2.80
  -8 -14   2   39.99    2.74
  -8 -14  -2   42.39    2.78
  -8 -14  -2   44.02    2.77
   9  14   2   28.79    3.39
   9 -14  -2   34.18    2.46
  -9 -14  -2   29.25    2.47
   9 -14   2   37.07    3.39
   9 -14  -2   35.79    3.37
   9 -14   2   33.98    2.41
  -9 -14  -2   36.05    2.93
  -9 -14   2   32.63    2.65
  -9 -14   2   35.59    2.44
  -9 -14  -2   30.73    2.37
   9 -14  -2   35.50    2.95
  10 -14  -2    0.61    1.58
 -10 -14  -2    4.65    1.38
  10 -14  -2    3.33    1.32
  10 -14   2    1.35    1.27
  10  14   2    5.09    1.89
 -10 -14  -2    4.50    1.82
 -10 -14   2    2.02    1.63
 -10 -14  -2    1.63    1.12
  10 -14   2    3.29    1.64
 -10 -14   2   -0.07    1.13
  10 -14  -2    4.62    1.89
  11 -14  -2   28.05    2.19
  11 -14   2   30.75    2.23
  11  14   2   29.71    3.14
 -11 -14   2   28.13    2.18
 -11 -14  -2   25.15    2.62
  11 -14  -2   26.05    2.63
  11 -14   2   29.28    3.03
 -11 -14  -2   24.52    2.31
 -11 -14   2   25.46    2.47
  11 -14  -2   29.08    3.06
 -11 -14  -2   29.83    2.20
 -12 -14   2   50.93    3.26
 -12 -14  -2   53.24    3.33
  12 -14   2   54.41    4.31
 -12 -14  -2   49.81    3.69
  12 -14  -2   53.99    3.75
  12 -14  -2   56.60    3.32
  12  14   2   52.96    4.38
  12 -14   2   51.83    3.28
  12 -14  -2   51.94    4.24
 -12 -14  -2   49.21    3.49
 -13 -14  -2    2.26    1.46
 -13 -14  -2    1.05    1.09
  13 -14   2    0.64    1.49
  13 -14   2    0.46    1.18
  13 -14  -2    1.48    1.29
 -13 -14   2   -1.54    1.06
  13  14   2    0.84    1.51
 -13 -14  -2    1.25    1.62
  13 -14  -2   -1.49    1.74
  14 -14  -2   19.99    1.91
  14 -14   2   20.18    2.63
  14 -14  -2   16.16    2.49
 -14 -14   2   24.58    1.94
  14 -14   2   20.15    1.86
 -14 -14  -2   20.01    1.85
 -14 -14  -2   21.09    2.19
  15 -14   2   13.90    1.46
 -15 -14  -2   12.98    1.59
  15 -14  -2   10.47    1.56
  15 -14   2   11.17    2.15
 -15 -14   2   11.64    1.49
  15 -14  -2   10.46    2.13
  16 -14  -2   43.71    2.75
  16 -14  -2   30.05    3.36
 -16 -14  -2   38.78    2.65
  16 -14   2   36.29    3.48
 -16 -14   2   34.18    2.57
  17 -14   2    2.86    1.66
 -17 -14   2    1.26    1.17
 -17 -14  -2    0.75    1.14
  17 -14  -2    1.82    1.24
  17 -14  -2    4.18    1.67
  18 -14   2   -0.44    1.57
  18 -14  -2    1.31    1.56
  18 -14  -2    2.18    1.27
 -18 -14   2    2.59    1.17
 -18 -14  -2    1.49    1.15
  19 -14  -2   16.23    1.71
 -19 -14   2   16.39    1.71
 -19 -14  -2   16.69    1.71
 -20 -14   2    5.02    1.22
  20 -14  -2    1.73    1.20
 -20 -14  -2    4.31    1.22
  21 -14  -2    1.03    1.08
 -21 -14  -2    0.07    1.10
 -21 -14   2    0.56    1.05
  22 -14  -2   -0.97    1.00
 -22 -14  -2   -0.91    1.36
 -22 -14   2    0.80    1.07
 -22 -14  -2   -0.13    1.05
 -23 -14  -2    1.22    1.30
  23 -14  -2    0.71    0.88
 -23 -14   2    2.53    1.12
 -23 -14  -2    0.44    1.06
 -24 -14  -2    0.62    1.21
 -24 -14   2    0.06    1.01
 -24 -14  -2    0.82    1.02
  24 -14  -2    1.74    0.82
 -25 -14   2    2.06    1.03
 -25 -14  -2    4.53    1.05
 -25 -14  -2    2.62    1.14
 -26 -14  -2    4.47    1.01
 -26 -14   2    3.98    0.99
 -26 -14  -2    3.21    1.04
 -27 -14  -2    8.62    1.05
 -27 -14   2    8.91    1.04
 -28 -14  -2    2.34    0.64
 -28 -14   2    0.69    0.66
 -28 -14  -2    1.97    0.69
 -29 -14  -2    0.05    0.48
   0 -15  -2  292.21   14.66
   0 -15  -2  323.66   16.17
   0 -15  -2  272.31   14.75
   0 -15  -2  298.98   15.14
   0 -15   2  290.60   14.79
  -1 -15   2   36.05    3.49
   1 -15   2   38.01    2.54
  -1 -15  -2   29.00    2.26
   1 -15  -2   34.32    2.39
   1 -15  -2   34.21    2.54
   1 -15   2   38.09    3.56
   1 -15  -2   28.65    2.99
  -1 -15   2   31.52    2.47
  -1 -15  -2   38.01    3.55
   1 -15  -2   37.20    3.57
  -1 -15  -2   34.33    2.42
   2 -15   2  334.76   17.22
  -2 -15  -2  379.29   18.62
   2 -15  -2  351.57   17.16
   2 -15  -2  341.94   17.52
  -2 -15  -2  351.76   17.13
   2 -15  -2  403.11   18.77
  -2 -15  -2  327.04   17.15
   2 -15  -2  301.83   17.22
   2 -15   2  418.01   18.83
  -2 -15   2  405.38   18.76
  -3 -15  -2    1.41    1.08
  -3 -15  -2    2.11    1.14
   3 -15   2    4.35    2.16
   3 -15  -2    2.63    1.94
  -3 -15  -2    3.36    2.04
  -3 -15  -2    3.36    1.91
   3 -15  -2    2.01    1.14
   3 -15   2    2.37    1.28
   3 -15  -2    7.02    1.91
  -3 -15   2    4.28    2.09
   4 -15   2  103.94    5.88
  -4 -15  -2  110.55    5.78
   4  15   2  101.61    7.11
  -4 -15  -2  104.80    6.31
   4 -15  -2  110.18    6.29
   4 -15   2  130.25    7.31
   4 -15  -2  126.40    7.26
  -4 -15   2  107.83    5.91
   4 -15  -2  100.73    5.77
  -4 -15  -2  103.06    5.86
  -4 -15  -2  106.25    5.79
  -5 -15  -2    6.69    1.29
   5 -15   2    6.44    1.59
  -5 -15  -2    8.78    1.40
   5  15   2    6.34    2.23
   5 -15  -2    6.29    1.98
  -5 -15  -2   10.46    2.33
  -5 -15   2    7.11    1.62
   5 -15  -2   10.80    2.24
  -5 -15   2    6.78    1.44
  -5 -15  -2    8.07    1.47
   5 -15  -2    5.76    1.39
   5 -15   2    9.85    2.19
  -6 -15   2  459.31   22.47
  -6 -15  -2  435.09   22.29
   6 -15   2  465.06   22.44
   6  15   2  450.88   23.74
   6 -15   2  523.03   23.97
   6 -15  -2  539.34   24.06
  -6 -15  -2  465.61   22.79
   6 -15  -2  440.13   22.69
  -6 -15  -2  443.89   22.44
  -6 -15  -2  446.94   22.34
  -6 -15   2  432.91   22.45
   7 -15  -2   22.12    2.69
  -7 -15  -2   22.70    1.97
   7 -15   2   31.22    3.28
  -7 -15  -2   27.85    2.79
  -7 -15  -2   23.88    2.12
   7  15   2   20.25    2.89
   7 -15   2   20.05    2.09
  -7 -15   2   22.61    2.29
  -7 -15   2   25.63    2.11
   7 -15  -2   28.35    3.20
  -7 -15  -2   24.59    2.03
   8 -15   2  165.58    9.11
   8 -15  -2  144.60    7.64
  -8 -15   2  139.49    7.75
   8  15   2  142.73    8.92
   8 -15  -2  132.23    8.04
   8 -15   2  143.87    7.65
   8 -15  -2  169.30    9.16
  -8 -15  -2  142.91    7.69
  -8 -15   2  145.28    7.72
  -8 -15  -2  151.53    7.68
  -8 -15  -2  135.66    8.05
  -9 -15  -2    7.56    2.09
  -9 -15   2    8.20    1.77
   9  15   2    6.32    2.02
   9 -15   2    5.30    1.48
   9 -15  -2    6.85    1.42
   9 -15   2    6.75    2.07
   9 -15  -2    6.29    2.09
  -9 -15   2    3.07    1.30
  -9 -15  -2    9.35    1.43
  -9 -15  -2    4.60    1.40
   9 -15  -2    4.26    1.96
 -10 -15   2   40.12    2.82
  10 -15  -2   38.78    3.26
 -10 -15   2   42.37    3.07
  10 -15  -2   39.48    2.81
  10 -15   2   45.93    3.86
  10 -15  -2   36.67    3.62
 -10 -15  -2   38.59    3.29
  10  15   2   41.23    3.84
  10 -15   2   43.75    2.82
 -10 -15  -2   39.79    2.83
 -10 -15  -2   38.09    2.82
 -11 -15   2   31.51    2.66
  11 -15  -2   27.10    2.28
  11 -15   2   29.80    2.32
  11 -15   2   29.11    3.17
  11 -15  -2   33.62    3.34
 -11 -15  -2   29.48    2.86
  11 -15  -2   26.06    2.85
  11  15   2   27.07    3.13
 -11 -15   2   30.03    2.35
 -11 -15  -2   30.68    2.34
 -11 -15  -2   27.90    2.36
  12 -15  -2   37.64    2.74
 -12 -15  -2   41.54    2.87
  12 -15  -2   35.44    3.61
  12 -15   2   34.78    3.58
  12 -15   2   40.15    2.77
 -12 -15  -2   34.61    3.14
  12 -15  -2   35.42    3.20
 -12 -15  -2   36.74    2.78
 -12 -15   2   45.00    2.81
  13 -15   2   20.02    1.90
  13 -15  -2   17.50    1.86
  13 -15   2   17.67    2.61
 -13 -15  -2   14.65    2.31
 -13 -15  -2   21.23    2.05
 -13 -15  -2   18.12    1.91
 -13 -15   2   19.28    1.87
  13 -15  -2   20.03    2.61
 -14 -15  -2  127.52    6.45
  14 -15   2  109.70    6.26
  14 -15  -2  115.26    6.35
  14 -15  -2  110.98    7.46
  14 -15   2  116.96    7.56
 -14 -15  -2  115.29    6.50
 -14 -15   2  119.97    6.42
 -15 -15  -2    2.34    1.31
  15 -15  -2    2.49    1.35
  15 -15   2    3.24    1.18
  15 -15  -2    3.58    1.81
 -15 -15  -2    2.19    1.48
 -15 -15   2    2.77    1.27
  15 -15   2    3.60    1.76
 -16 -15   2   10.11    1.55
  16 -15   2   14.25    2.31
  16 -15  -2    9.53    1.49
 -16 -15  -2   11.76    1.77
 -16 -15  -2   11.80    1.56
  16 -15  -2    8.66    2.09
 -17 -15  -2    3.20    1.28
  17 -15   2    3.30    1.71
  17 -15  -2    0.88    1.59
 -17 -15   2    4.19    1.29
  17 -15  -2    4.44    1.31
 -17 -15  -2    4.67    1.52
  18 -15  -2   32.08    2.29
 -18 -15  -2   25.95    2.46
 -18 -15  -2   30.63    2.36
 -18 -15   2   29.78    2.30
 -19 -15  -2   -0.37    1.22
  19 -15  -2    0.25    1.20
 -19 -15  -2    2.12    1.40
 -19 -15   2    2.38    1.22
 -20 -15  -2   41.53    3.01
  20 -15  -2   42.77    2.81
 -20 -15   2   42.95    2.90
 -20 -15  -2   45.90    2.93
 -21 -15  -2   -0.34    1.14
 -21 -15   2    0.83    1.12
 -21 -15  -2    1.35    1.28
  21 -15  -2    1.00    1.03
  22 -15  -2   25.43    1.84
 -22 -15   2   24.38    2.01
 -22 -15  -2   20.65    2.05
 -22 -15  -2   29.11    2.06
 -23 -15   2   -0.30    1.04
  23 -15  -2   -0.36    0.85
 -23 -15  -2   -0.06    1.01
 -23 -15  -2    0.12    1.09
 -24 -15  -2    7.22    1.25
 -24 -15  -2    9.36    1.27
  24 -15  -2    8.12    0.95
 -24 -15   2    9.30    1.26
 -25 -15  -2    1.90    0.93
 -25 -15  -2   -0.18    0.85
 -25 -15   2    0.05    0.93
 -26 -15  -2    3.07    0.82
 -26 -15   2    5.17    0.93
 -27 -15   2    1.04    0.69
 -27 -15  -2    0.57    0.70
 -28 -15  -2    1.69    0.57
 -28 -15   2    2.39    0.55
   0 -16  -2  118.32    6.81
   0 -16  -2  124.19    6.70
   0 -16  -2  125.89    7.30
   0 -16  -2  142.12    8.19
   0 -16   2  150.00    8.26
   0 -16   2  122.32    6.84
   1 -16  -2    2.58    2.02
  -1 -16  -2   -0.93    1.97
   1 -16   2    1.23    1.41
  -1 -16  -2    3.57    1.26
   1 -16  -2    0.13    1.23
  -1 -16  -2    2.01    1.22
   1 -16   2    2.57    1.88
   1 -16  -2    0.90    2.13
   1 -16  -2    0.77    1.34
  -1 -16   2    2.32    1.91
  -1 -16   2    0.77    1.37
   2 -16   2  169.23    9.12
  -2 -16  -2  169.88    8.97
   2 -16   2  193.69   10.52
   2 -16  -2  172.49    9.47
   2 -16  -2  201.58   10.61
  -2 -16  -2  158.78    9.02
  -2 -16   2  180.04   10.40
   2 -16  -2  177.53    9.00
  -2 -16  -2  190.95   10.53
   3 -16   2    3.82    1.43
  -3 -16  -2    1.77    1.21
   3 -16   2    5.96    2.20
   3  16   2    4.34    2.06
   3 -16  -2    1.68    2.06
  -3 -16  -2    3.24    2.17
   3 -16  -2    6.00    2.13
  -3 -16  -2    3.62    1.90
   3 -16  -2    3.36    1.28
  -3 -16  -2    4.42    1.27
  -3 -16   2    1.69    1.89
  -4 -16  -2   72.41    4.37
   4 -16   2   74.09    4.56
  -4 -16  -2   81.91    4.42
   4 -16  -2   76.32    4.42
   4  16   2   67.19    5.68
  -4 -16  -2   77.03    5.08
   4 -16  -2   76.89    4.96
   4 -16   2   79.98    5.80
   4 -16  -2   83.63    5.82
   5 -16   2    0.23    1.80
   5 -16   2   -0.78    1.57
  -5 -16  -2    2.69    1.25
  -5 -16  -2    2.24    1.15
   5 -16  -2    3.54    1.92
  -5 -16  -2    0.12    2.27
  -5 -16   2    2.61    1.52
   5  16   2    0.74    1.75
   5 -16  -2    2.71    2.17
  -5 -16  -2    1.10    1.25
   5 -16  -2    1.58    1.33
  -6 -16  -2  207.85   11.09
   6 -16   2  219.35   11.06
  -6 -16  -2  209.03   10.91
   6  16   2  211.67   12.36
  -6 -16  -2  217.79   11.52
   6 -16  -2  202.85   11.43
   6 -16   2  246.40   12.56
   6 -16  -2  251.15   12.63
  -6 -16  -2  215.54   10.96
  -6 -16   2  206.14   11.07
  -6 -16   2  213.91   11.12
  -7 -16  -2    2.59    2.08
   7 -16   2    3.52    1.51
   7 -16  -2    8.37    2.20
  -7 -16  -2    4.49    1.41
   7  16   2    7.05    2.08
  -7 -16   2    4.92    1.75
   7 -16   2    8.64    2.22
  -7 -16  -2    5.48    1.30
  -7 -16   2    3.14    1.34
  -7 -16  -2    5.35    1.28
   7 -16  -2    6.73    2.20
   8 -16  -2    1.03    1.95
  -8 -16  -2   -0.98    1.15
   8 -16   2   -0.74    1.73
   8 -16  -2    2.71    1.86
   8 -16   2   -1.17    1.44
   8  16   2   -1.71    1.81
  -8 -16  -2    1.77    1.33
  -8 -16   2   -0.61    1.28
  -8 -16  -2    0.47    2.11
  -8 -16   2    1.50    1.52
  -8 -16  -2    1.79    1.14
  -9 -16  -2   26.54    2.11
  -9 -16   2   27.26    2.49
   9 -16  -2   21.42    2.77
   9 -16   2   22.29    2.12
   9 -16  -2   24.69    3.16
   9 -16   2   24.31    3.07
   9 -16  -2   22.59    2.09
   9  16   2   18.69    2.93
  -9 -16  -2   25.74    2.21
  -9 -16   2   25.33    2.22
  -9 -16  -2   24.91    2.80
 -10 -16  -2   23.97    2.15
 -10 -16   2   25.99    2.50
  10 -16   2   26.37    2.27
  10 -16  -2   22.39    2.79
 -10 -16   2   27.18    2.30
  10 -16  -2   32.00    3.32
 -10 -16  -2   26.69    2.86
  10 -16   2   24.36    3.21
  10  16   2   23.15    3.00
  10 -16  -2   28.22    2.19
 -10 -16  -2   24.99    2.28
  11 -16  -2    1.21    1.78
 -11 -16  -2    1.95    1.29
  11 -16   2    3.07    1.36
 -11 -16  -2    1.81    2.00
  11 -16  -2    1.96    1.36
  11 -16  -2    1.79    1.91
  11 -16   2    1.70    1.76
 -11 -16   2    1.90    1.33
 -11 -16  -2    2.53    1.30
 -11 -16   2    0.09    1.68
 -12 -16   2    4.13    1.39
 -12 -16  -2    2.99    1.42
  12 -16   2    3.22    1.39
  12 -16  -2    4.64    1.43
 -12 -16  -2    2.25    1.26
  12 -16   2    5.30    2.01
  12 -16  -2    4.55    1.94
 -12 -16  -2    6.69    2.08
  12 -16  -2    4.32    2.01
  13 -16   2    6.73    1.48
  13 -16  -2    8.93    1.55
 -13 -16  -2    7.32    1.47
  13 -16   2    7.74    2.00
  13 -16  -2   13.05    2.29
 -13 -16  -2    4.38    1.93
 -13 -16  -2    7.62    1.60
 -13 -16   2    9.74    1.55
 -14 -16  -2   11.53    1.65
 -14 -16  -2    9.27    1.58
  14 -16  -2    9.49    2.13
  14 -16  -2   10.38    1.61
  14 -16   2   12.05    2.24
  14 -16   2   11.07    1.54
 -14 -16   2   10.18    1.62
  15 -16  -2   19.24    2.65
 -15 -16   2   14.24    1.84
  15 -16  -2   18.71    1.88
  15 -16   2   15.34    1.71
 -15 -16  -2   18.67    1.89
 -15 -16  -2   20.63    1.92
  15 -16   2   16.71    2.53
  16 -16  -2   27.83    2.24
  16 -16   2   24.69    2.08
 -16 -16  -2   31.70    2.39
 -16 -16  -2   28.01    2.33
 -16 -16   2   29.31    2.33
 -17 -16   2    4.12    1.39
 -17 -16  -2    3.05    1.32
  17 -16  -2    2.95    1.28
 -17 -16  -2    3.19    1.33
  18 -16  -2   18.00    1.74
 -18 -16   2   14.78    1.76
 -18 -16  -2   17.29    1.81
 -18 -16  -2   17.87    1.80
 -19 -16  -2    4.54    1.28
  19 -16  -2    4.84    1.27
 -19 -16   2    4.93    1.27
 -19 -16  -2    4.53    1.32
 -20 -16  -2    0.60    1.11
 -20 -16   2    0.92    1.16
  20 -16  -2   -0.05    1.07
 -20 -16  -2    2.77    1.18
 -21 -16   2    3.82    1.19
 -21 -16  -2    1.61    1.15
  21 -16  -2    4.07    1.07
 -21 -16  -2    4.24    1.14
 -22 -16   2   -1.75    1.09
  22 -16  -2    0.55    0.89
 -22 -16  -2   -0.44    1.08
 -22 -16  -2   -0.33    0.97
  23 -16  -2    1.60    0.77
 -23 -16  -2    0.38    0.93
 -23 -16  -2    1.19    1.05
 -23 -16   2    0.62    1.02
  24 -16  -2    4.46    0.74
 -24 -16  -2    6.32    1.10
 -24 -16  -2    4.04    0.88
 -24 -16   2    5.58    1.05
 -25 -16   2    1.34    0.83
 -25 -16  -2    0.13    0.83
 -26 -16   2    1.09    0.71
 -26 -16  -2    2.37    0.75
 -27 -16   2    0.57    0.49
 -27 -16  -2    0.73    0.53
   0 -17   2   17.77    2.63
   0 -17  -2   17.16    1.80
   0 -17  -2   13.77    2.69
   0 -17   2   13.34    1.93
   0 -17  -2   18.13    2.69
   1 -17  -2    7.46    2.38
  -1 -17   2    6.36    1.63
   1 -17   2    7.18    1.65
  -1 -17  -2    5.09    1.33
   1 -17  -2    7.65    1.47
   1 -17  -2    6.39    2.12
   1 -17   2   11.96    2.30
  -1 -17   2    6.89    2.18
  -1 -17  -2    8.90    1.57
  -1 -17  -2    7.42    2.21
  -2 -17  -2   75.45    5.52
   2 -17   2   66.17    4.17
  -2 -17   2   67.07    5.33
  -2 -17  -2   62.57    3.92
   2 -17  -2   68.24    4.00
   2 -17  -2   68.51    4.72
   2  17   2   60.13    5.29
   2 -17   2   73.90    5.35
  -2 -17  -2   65.64    4.08
   2 -17  -2   69.00    5.31
  -3 -17  -2    2.92    1.33
   3 -17  -2   -1.23    2.11
   3 -17   2   -0.25    1.55
  -3 -17  -2    2.60    1.37
   3 -17  -2    0.28    1.36
   3  17   2    1.07    1.90
  -3 -17  -2   -1.25    2.29
   3 -17  -2   -1.21    2.40
   3 -17   2    1.22    1.85
   4 -17   2  233.39   11.65
  -4 -17  -2  231.87   11.54
   4  17   2  203.98   12.92
  -4 -17  -2  229.35   12.17
   4 -17  -2  222.53   12.06
   4 -17  -2  238.92   13.07
   4 -17  -2  226.77   11.54
  -4 -17  -2  210.36   11.54
   4 -17   2  244.15   13.10
  -5 -17   2    0.86    1.60
  -5 -17  -2    2.53    2.36
   5 -17   2    3.33    1.57
   5 -17  -2    0.14    1.33
   5 -17   2    2.54    2.00
   5 -17  -2    0.51    1.89
  -5 -17  -2    0.64    1.31
   5  17   2    2.29    1.73
   5 -17  -2   -1.95    2.38
  -5 -17  -2    3.30    1.35
  -6 -17  -2  117.54    6.28
  -6 -17   2  107.96    6.42
   6  17   2  105.95    7.50
   6 -17  -2  114.87    6.94
   6 -17   2  127.52    7.83
   6 -17  -2  121.59    7.80
  -6 -17  -2  116.09    6.93
   6 -17   2  117.62    6.43
  -6 -17  -2  112.28    6.22
  -7 -17   2   19.39    2.16
   7 -17   2   18.19    2.70
   7 -17  -2   19.20    2.82
  -7 -17  -2   15.52    1.77
   7 -17   2   15.50    2.05
  -7 -17  -2   19.79    1.82
   7  17   2   19.15    2.77
  -7 -17  -2   16.39    2.68
   7 -17  -2   21.74    2.70
  -7 -17  -2   15.42    1.94
  -7 -17   2   17.85    1.99
   8 -17   2    0.73    1.48
  -8 -17  -2   -1.36    2.15
   8 -17   2   -3.01    2.02
   8  17   2    1.72    1.82
   8 -17  -2   -2.54    2.23
  -8 -17   2    0.18    1.68
  -8 -17  -2   -1.77    1.43
   8 -17  -2    1.00    1.77
  -8 -17   2    1.19    1.32
  -8 -17  -2    0.68    1.16
  -8 -17  -2    0.20    1.17
  -9 -17  -2    9.99    2.45
   9 -17  -2    8.27    1.62
  -9 -17   2   11.07    1.84
  -9 -17  -2    9.54    1.49
   9 -17  -2   11.65    2.32
   9 -17   2    8.43    1.65
   9 -17  -2   11.06    2.36
  -9 -17  -2    8.77    1.71
  -9 -17   2    7.43    1.56
   9 -17   2    8.58    2.31
  10 -17  -2   53.78    3.91
 -10 -17  -2   46.68    3.33
 -10 -17   2   50.58    3.53
 -10 -17  -2   45.61    3.92
  10 -17   2   54.30    4.59
  10 -17  -2   49.98    4.47
 -10 -17   2   45.85    3.35
  10 -17   2   51.48    3.31
  10 -17  -2   52.97    3.29
 -10 -17  -2   47.49    3.18
 -11 -17   2    2.07    1.39
 -11 -17  -2    1.40    2.04
  11 -17  -2    1.23    1.35
  11 -17  -2   -2.65    2.20
  11 -17  -2    1.02    1.76
  11 -17   2    3.85    1.84
  11 -17   2    2.84    1.37
 -11 -17  -2    2.42    1.24
 -11 -17  -2    0.92    1.43
  12 -17   2   22.65    2.13
  12 -17  -2   21.30    2.11
  12 -17   2   27.12    3.20
 -12 -17  -2   21.58    2.74
  12 -17  -2   21.76    2.71
 -12 -17  -2   26.19    2.12
  12 -17  -2   24.68    3.13
 -12 -17  -2   24.00    2.26
 -12 -17   2   28.78    2.29
 -13 -17   2   14.55    1.83
 -13 -17  -2   17.59    1.93
 -13 -17  -2   17.27    1.75
  13 -17   2   17.81    1.84
  13 -17  -2   15.22    2.23
  13 -17  -2   17.95    1.86
  13 -17   2   16.33    2.56
  13 -17  -2   15.01    2.58
  14 -17   2   68.24    4.18
 -14 -17  -2   72.20    4.22
  14 -17  -2   72.59    4.24
 -14 -17   2   71.40    4.33
 -14 -17  -2   74.34    4.39
 -15 -17  -2    2.71    1.40
  15 -17   2    2.65    1.23
  15 -17  -2    1.21    1.30
 -15 -17   2    2.34    1.35
 -15 -17  -2    1.86    1.22
  16 -17  -2   61.88    3.79
 -16 -17  -2   67.42    3.82
 -16 -17  -2   65.93    3.96
  16 -17   2   57.63    3.67
 -16 -17   2   65.44    3.93
 -17 -17   2   -0.39    1.23
  17 -17  -2    1.67    1.22
 -17 -17  -2   -2.84    1.34
 -17 -17  -2   -0.46    1.12
  18 -17  -2   26.76    2.12
 -18 -17  -2   31.21    2.34
 -18 -17   2   29.82    2.29
 -18 -17  -2   26.90    2.11
 -19 -17   2    7.38    1.37
 -19 -17  -2    2.51    1.07
  19 -17  -2    5.73    1.19
 -19 -17  -2    5.56    1.35
 -20 -17  -2   13.84    1.63
 -20 -17   2   17.61    1.66
  20 -17  -2   16.08    1.48
 -20 -17  -2   11.96    1.42
  21 -17  -2    0.09    0.93
 -21 -17  -2    0.19    1.06
 -21 -17   2    1.43    1.09
 -21 -17  -2   -0.48    0.88
 -22 -17  -2   20.57    1.65
 -22 -17   2   24.19    1.89
 -22 -17  -2   26.55    1.90
  22 -17  -2   23.33    1.64
 -23 -17   2   -0.35    0.92
  23 -17  -2    0.69    0.66
 -23 -17  -2    0.86    0.95
 -24 -17   2    4.13    0.95
 -24 -17  -2    6.67    0.99
 -25 -17  -2   -0.14    0.67
 -25 -17   2   -0.24    0.69
   0 -18   2   -1.77    1.80
   0 -18  -2    0.15    1.37
   0 -18   2   -2.42    1.69
   0 -18  -2    0.92    2.33
   0 -18  -2   -2.30    2.10
  -1 -18   2    3.20    1.66
   1 -18   2    2.07    1.62
  -1 -18  -2    3.84    1.34
  -1 -18  -2    2.33    1.93
   1 -18  -2    2.79    2.04
   1 -18   2    4.28    2.00
  -1 -18   2    2.57    1.99
   1 -18  -2    5.17    1.44
   1  18   2    1.97    2.08
   1 -18  -2    2.86    2.40
  -2 -18  -2   23.26    2.24
   2 -18   2   26.60    2.30
  -2 -18  -2   23.85    2.13
   2 -18  -2   24.08    2.15
   2 -18   2   23.30    3.11
   2 -18  -2   22.83    3.06
   2 -18  -2   25.77    3.15
   2  18   2   20.29    3.13
  -3 -18  -2   17.28    2.71
  -3 -18  -2   15.73    1.89
   3  18   2   19.94    2.97
   3 -18   2   14.57    2.79
   3 -18  -2   17.24    2.79
   3 -18   2   15.29    2.07
  -3 -18  -2   15.17    1.76
   3 -18  -2   14.26    1.76
   3 -18  -2   13.11    2.75
   4 -18   2    6.03    1.79
  -4 -18  -2    9.62    1.55
  -4 -18  -2    8.95    1.58
   4 -18  -2    7.38    1.50
   4  18   2    4.17    2.05
  -4 -18  -2    6.63    2.58
   4 -18  -2    4.11    2.02
   4 -18  -2    6.78    2.52
   4 -18   2    5.37    2.26
  -5 -18  -2   17.59    1.83
  -5 -18  -2   18.43    1.85
   5 -18  -2   13.98    1.86
   5 -18   2   15.70    1.99
   5 -18  -2   19.33    2.81
   5  18   2   18.47    2.75
   5 -18  -2   18.16    2.87
  -5 -18   2   12.17    2.03
  -5 -18  -2   15.19    2.67
   5 -18   2   15.47    2.66
  -6 -18  -2   54.77    3.37
   6 -18   2   53.77    3.58
   6  18   2   42.18    4.37
  -6 -18  -2   50.68    4.21
   6 -18  -2   52.87    4.17
   6 -18   2   60.44    4.85
  -6 -18   2   49.67    3.61
   6 -18  -2   56.11    4.77
  -6 -18  -2   54.27    3.43
  -7 -18  -2    1.20    1.29
   7 -18  -2    0.38    2.35
   7 -18   2    0.78    1.81
   7 -18  -2    1.56    2.00
   7 -18   2    0.67    1.60
  -7 -18   2    0.91    1.66
  -7 -18  -2    2.10    2.40
  -7 -18  -2    0.62    1.24
  -8 -18   2  143.76    7.60
   8 -18   2  139.57    7.49
  -8 -18  -2  134.19    8.05
   8 -18  -2  150.99    8.09
   8 -18   2  140.44    8.89
  -8 -18  -2  127.73    7.23
   8 -18  -2  151.87    9.02
  -8 -18  -2  134.28    7.35
  -9 -18   2    5.42    1.79
   9 -18   2    7.06    1.66
   9 -18   2    4.82    2.12
   9 -18  -2    7.24    1.57
  -9 -18  -2    6.46    2.37
   9 -18  -2    4.20    2.28
   9 -18  -2    4.04    1.96
  -9 -18  -2    6.98    1.34
  10 -18  -2    8.26    1.59
 -10 -18   2    9.22    1.92
  10 -18   2    7.27    2.12
  10 -18   2   10.10    1.69
 -10 -18  -2    8.29    2.38
  10 -18  -2    8.72    2.23
  10 -18  -2   10.30    2.41
 -10 -18  -2    8.59    1.70
 -10 -18   2    9.66    1.62
 -10 -18  -2    8.14    1.42
  11 -18   2   10.48    2.20
 -11 -18  -2    9.93    1.45
  11 -18   2   10.05    1.64
 -11 -18   2   10.59    1.69
 -11 -18  -2   11.86    2.42
  11 -18  -2    8.95    2.26
  11 -18  -2    9.07    1.56
  11 -18  -2    8.93    2.20
 -11 -18  -2   10.09    1.74
 -12 -18  -2    4.36    1.48
  12 -18   2    6.86    1.48
 -12 -18   2    2.49    1.37
  12 -18  -2    4.73    1.37
 -12 -18  -2    4.81    1.24
  13 -18   2    0.69    1.26
  13 -18  -2   -0.41    1.31
 -13 -18  -2    0.07    1.11
 -13 -18  -2   -0.80    1.42
 -13 -18   2   -0.52    1.39
 -14 -18  -2   16.31    1.65
  14 -18  -2   16.51    1.77
  14 -18   2   14.99    1.71
 -14 -18  -2   18.26    1.93
 -14 -18   2   17.28    1.87
  15 -18   2   10.77    1.44
 -15 -18  -2   10.20    1.38
 -15 -18   2    8.38    1.57
 -15 -18  -2   11.85    1.67
  15 -18  -2    9.82    1.56
  16 -18   2    5.46    1.11
  16 -18  -2    2.38    1.25
 -16 -18   2    4.62    1.36
 -16 -18  -2    2.66    1.08
 -16 -18  -2    5.78    1.42
  17 -18  -2    3.00    1.14
 -17 -18   2    2.09    1.22
 -17 -18  -2    2.04    0.99
 -18 -18  -2    5.94    1.13
  18 -18  -2    6.00    1.24
 -18 -18   2    6.63    1.39
 -18 -18  -2    7.57    1.36
  19 -18  -2    4.11    1.11
 -19 -18   2    4.89    1.23
 -19 -18  -2    4.35    0.98
 -19 -18  -2    4.42    1.23
 -20 -18  -2   19.98    1.75
  20 -18  -2   17.70    1.55
 -20 -18   2   18.13    1.70
  21 -18  -2    0.22    0.81
 -21 -18   2    2.81    1.03
 -21 -18  -2    2.03    0.98
 -22 -18  -2    0.10    0.90
 -22 -18   2    1.98    0.93
  22 -18  -2    2.22    0.72
  23 -18  -2    0.56    0.52
 -23 -18  -2    1.07    0.81
   0 -19   2  135.07    7.61
   0 -19  -2  145.55    9.03
   0 -19   2  133.03    8.87
   0 -19  -2  153.71    7.60
   0  19   2  121.36    9.03
   0 -19  -2  140.86    8.27
   1 -19   2    4.51    1.75
  -1 -19   2    4.17    1.74
  -1 -19  -2    4.84    1.51
   1 -19  -2    5.93    1.59
   1 -19  -2    4.64    2.20
   1  19   2    1.98    2.15
   1 -19   2    8.69    2.25
   1 -19  -2    1.21    2.65
   2 -19   2  225.13   11.58
  -2 -19  -2  235.40   11.47
   2 -19  -2  222.67   12.13
   2 -19   2  206.41   12.75
   2 -19  -2  219.75   12.87
   2 -19  -2  236.19   11.46
   3 -19   2    5.00    1.95
   3 -19  -2    6.26    2.61
   3 -19  -2    3.34    1.49
  -3 -19  -2    4.26    1.48
   3  19   2    9.45    2.37
   3 -19  -2    7.69    2.18
  -3 -19  -2    0.68    2.54
   3 -19   2    5.86    2.13
  -4 -19  -2  186.29   10.13
   4 -19   2  201.76   10.22
  -4 -19  -2  181.99    9.97
  -4 -19  -2  204.23   10.83
   4 -19  -2  196.49   10.73
   4 -19  -2  200.37   11.54
   4 -19   2  200.68   11.55
   4 -19  -2  212.51   10.10
  -5 -19   2    0.54    1.60
   5 -19  -2    1.36    1.38
   5 -19  -2    1.05    2.49
  -5 -19  -2    1.00    1.31
   5 -19  -2   -0.51    1.76
  -5 -19  -2   -2.18    2.50
   5 -19   2    0.43    1.56
   5 -19   2    2.31    1.92
  -5 -19  -2    0.52    1.37
  -6 -19   2   22.48    2.44
   6 -19   2   27.86    2.42
   6 -19  -2   25.32    3.13
  -6 -19  -2   24.92    3.18
   6 -19  -2   27.65    3.21
  -6 -19  -2   26.40    2.25
  -6 -19  -2   23.21    2.08
   6 -19   2   20.97    3.00
   7 -19   2   36.92    3.71
  -7 -19   2   34.60    2.77
   7 -19   2   37.46    2.73
  -7 -19  -2   33.04    2.53
  -7 -19  -2   27.50    3.37
   7 -19  -2   31.21    3.38
  -7 -19  -2   28.52    2.35
   7 -19  -2   33.08    3.53
   8 -19  -2   55.73    4.81
  -8 -19  -2   49.82    3.41
  -8 -19  -2   58.76    4.46
   8 -19  -2   62.88    4.46
  -8 -19   2   62.50    3.81
  -8 -19  -2   54.97    3.59
   8 -19   2   63.15    3.76
   8 -19   2   54.16    4.78
  -9 -19   2   14.77    2.02
   9 -19   2   14.01    1.87
   9 -19  -2   12.05    1.72
  -9 -19  -2   11.03    2.57
   9 -19  -2   13.79    2.53
  -9 -19  -2   15.58    1.67
  10 -19   2   48.23    3.14
  10 -19  -2   50.71    3.12
 -10 -19  -2   38.28    3.67
  10 -19  -2   37.21    3.62
 -10 -19  -2   46.00    3.01
  11 -19  -2    4.39    1.38
 -11 -19  -2    2.25    1.15
  11 -19   2    3.14    1.44
  12 -19  -2   13.47    1.69
 -12 -19  -2   13.70    1.54
  12 -19   2   14.88    1.78
  13 -19   2   10.50    1.51
  13 -19  -2    9.69    1.58
 -13 -19  -2   10.97    1.39
 -14 -19  -2   19.61    2.08
  14 -19   2   23.01    1.95
  14 -19  -2   26.22    2.07
 -14 -19   2   26.08    2.12
 -14 -19  -2   22.37    1.89
  15 -19   2    1.03    1.13
  15 -19  -2   -0.06    1.18
 -15 -19  -2    2.36    1.28
 -15 -19   2    3.29    1.26
 -15 -19  -2    1.47    0.99
  16 -19   2   25.26    2.02
 -16 -19  -2   30.35    2.33
 -16 -19   2   28.66    2.26
 -16 -19  -2   26.75    2.02
  17 -19  -2    0.99    1.08
 -17 -19  -2   -0.95    1.18
  18 -19  -2   13.66    1.39
 -18 -19  -2   10.74    1.45
 -18 -19   2   12.83    1.46
  19 -19  -2    2.36    0.97
  20 -19  -2    1.89    0.83
  21 -19  -2    3.32    0.78
  22 -19  -2    0.26    0.54
   0 -20  -2   23.89    2.20
   0 -20  -2   24.00    3.28
   0 -20   2   27.45    2.44
   1 -20  -2    1.21    1.35
   1 -20   2    2.99    1.72
  -1 -20  -2    0.68    1.32
   1 -20  -2    3.52    2.68
   1 -20  -2    1.54    2.04
   2 -20  -2   14.74    1.85
   2 -20   2   11.27    1.96
   2 -20  -2   18.65    2.86
  -2 -20  -2   16.28    1.85
  -3 -20  -2    4.76    1.38
   3 -20  -2    2.20    1.43
   3 -20   2   -0.09    1.61
  -3 -20  -2   -0.27    2.57
   3 -20  -2    0.53    2.45
   4 -20   2   57.62    3.71
  -4 -20  -2   56.74    4.52
   4 -20  -2   58.20    4.38
  -4 -20  -2   51.44    3.45
   4 -20  -2   54.61    3.54
  -4 -20   2   59.38    3.83
  -5 -20  -2   -0.48    1.23
   5 -20   2   -0.42    1.65
   5 -20  -2   -0.07    1.46
  -5 -20   2    0.18    1.67
   5 -20  -2   -2.73    2.48
  -5 -20  -2   -0.94    2.56
   6 -20   2   74.23    4.37
  -6 -20  -2   63.19    4.03
  -6 -20   2   74.89    4.43
  -6 -20  -2   70.69    5.06
   6 -20  -2   72.29    5.04
   7 -20   2   -0.16    1.55
  -7 -20  -2    3.44    2.34
   7 -20  -2    1.24    2.28
  -7 -20  -2    2.52    1.28
  -7 -20  -2    1.87    1.19
  -7 -20   2    2.13    1.66
  -8 -20   2   68.81    4.16
  -8 -20  -2   56.11    3.68
  -8 -20  -2   71.05    4.65
   8 -20  -2   65.50    4.62
   8 -20   2   67.32    3.99
  -8 -20  -2   65.13    3.90
   9 -20   2    2.10    1.43
  -9 -20  -2    3.29    1.26
  -9 -20   2    5.25    1.71
  10 -20  -2   30.91    2.33
 -10 -20  -2   23.82    2.12
  10 -20   2   29.54    2.35
  11 -20   2    1.62    1.37
  11 -20  -2   -0.66    1.29
 -11 -20  -2    1.12    1.03
  12 -20   2   30.67    2.24
 -12 -20  -2   25.91    2.05
  12 -20  -2   31.08    2.29
  13 -20  -2    0.97    1.18
  13 -20   2    1.35    1.15
  14 -20  -2   33.73    2.37
  14 -20   2   32.93    2.30
  15 -20   2    1.42    1.00
  15 -20  -2    2.02    1.14
  16 -20  -2    4.00    1.13
  16 -20   2    3.56    0.96
  17 -20  -2    7.73    1.20
  18 -20  -2   19.17    1.55
  19 -20  -2    3.92    0.91
  20 -20  -2   -0.59    0.70
  21 -20  -2    1.56    0.56
   0 -21   2   69.02    4.23
   0 -21  -2   61.41    4.85
   0 -21  -2   66.28    4.00
  -1 -21  -2    4.39    1.43
   1 -21   2    1.18    1.67
   1 -21  -2    2.04    1.38
   1 -21  -2    1.68    2.43
   2 -21   2   28.99    2.47
  -2 -21  -2   20.59    2.08
   2 -21  -2   26.97    2.27
   2 -21  -2   24.78    3.22
  -3 -21  -2    0.74    1.25
   3 -21  -2   -1.53    1.38
  -3 -21  -2   -0.91    2.55
   3 -21  -2    0.89    2.43
   3 -21   2    0.99    1.54
   4 -21   2    3.58    1.57
  -4 -21  -2    2.27    1.23
   4 -21  -2    3.39    1.41
  -4 -21  -2    5.12    2.39
   4 -21  -2    1.99    2.45
  -4 -21   2    4.70    1.69
   5 -21  -2    0.36    1.40
  -5 -21  -2    2.51    2.41
   5 -21  -2    2.07    2.26
   5 -21   2    0.08    1.53
  -5 -21   2    1.48    1.57
  -5 -21  -2    1.37    1.14
  -6 -21   2    1.77    1.59
   6 -21  -2    0.63    1.36
  -6 -21  -2    2.18    1.15
   6 -21   2    4.25    1.58
  -7 -21   2    1.27    1.51
  -7 -21  -2   -0.17    0.92
   7 -21   2   -0.75    1.42
   8 -21   2    4.30    1.51
  -8 -21   2    5.22    1.60
   9 -21   2    0.21    1.33
  10 -21   2   -0.06    1.29
  10 -21  -2   -0.51    1.19
  11 -21   2    0.60    1.21
  11 -21  -2   -0.49    1.22
  12 -21   2    9.62    1.41
  12 -21  -2   11.99    1.46
  13 -21   2    0.15    1.02
  13 -21  -2    0.38    1.12
  14 -21   2    5.71    1.09
  14 -21  -2    4.85    1.19
  15 -21   2   -0.04    0.84
  15 -21  -2    1.06    1.01
  16 -21  -2    4.25    1.05
  17 -21  -2    0.23    0.88
  18 -21  -2    5.46    0.94
  19 -21  -2    2.92    0.70
   0 -22   2    0.24    1.58
   0 -22  -2   -0.65    1.32
   1 -22   2    3.31    1.57
  -1 -22  -2    1.21    1.19
   1 -22  -2    1.19    1.26
  -2 -22  -2    8.09    1.36
   2 -22  -2    9.09    1.53
   2 -22   2    7.92    1.74
   3 -22  -2   -0.07    1.30
   3 -22   2   -0.23    1.49
  -3 -22  -2    0.77    1.09
   4 -22   2    5.65    1.56
  -4 -22  -2    5.41    1.22
   4 -22  -2    2.46    1.30
  -4 -22   2    3.50    1.55
  -5 -22   2    0.22    1.45
   5 -22   2   -0.22    1.36
   5 -22  -2    1.18    1.26
  -5 -22  -2    0.22    1.07
   6 -22   2    1.95    1.37
   6 -22  -2    0.90    1.24
  -6 -22   2    2.04    1.48
   7 -22   2    2.67    1.35
   8 -22   2   12.54    1.63
   9 -22   2    3.12    1.23
  10 -22   2    5.43    1.27
  10 -22  -2    6.84    1.34
  11 -22   2   -0.98    1.09
  11 -22  -2    0.48    1.05
  12 -22  -2    1.89    1.09
  12 -22   2    0.66    1.01
  13 -22   2    1.50    0.91
  13 -22  -2    1.19    1.02
  14 -22  -2    0.49    0.95
  14 -22   2    0.04    0.80
  15 -22  -2    1.16    0.91
  15 -22   2    1.61    0.72
  16 -22  -2    0.57    0.84
  17 -22  -2    0.69    0.74
  18 -22  -2    3.64    0.64
   0 -23   2    7.79    1.59
   0 -23  -2    8.38    1.37
  -1 -23  -2    0.92    1.04
   1 -23  -2    0.80    1.12
   1 -23   2    0.21    1.39
  -2 -23  -2   -1.15    1.09
   2 -23  -2    1.38    1.16
   2 -23   2    0.82    1.41
   3 -23  -2    4.10    1.25
  -3 -23  -2    2.46    1.07
   3 -23   2    3.76    1.45
   4 -23  -2    2.88    1.20
  -4 -23   2    0.53    1.34
   4 -23   2    2.03    1.36
  -4 -23  -2    2.98    0.97
   5 -23  -2   -0.29    1.14
   5 -23   2    1.33    1.30
  -5 -23   2   -0.19    1.31
   6 -23   2    7.88    1.48
   6 -23  -2   11.09    1.45
   7 -23   2    2.48    1.25
   8 -23   2    4.99    1.27
   9 -23   2    3.94    1.16
  10 -23  -2    0.34    1.07
  10 -23   2    1.53    1.00
  11 -23   2   -0.37    0.94
  11 -23  -2   -1.23    0.98
  12 -23   2    4.59    0.98
  12 -23  -2    6.06    1.09
  13 -23   2   -0.03    0.72
  13 -23  -2    0.08    0.86
  14 -23  -2    3.48    0.86
  14 -23   2    1.69    0.61
  15 -23  -2    0.33    0.72
  16 -23  -2    0.07    0.57
   0 -24  -2   28.11    1.99
   1 -24   2    4.35    1.28
   1 -24  -2    2.49    1.07
  -1 -24  -2    2.52    1.01
   2 -24   2   10.35    1.46
  -2 -24  -2    7.78    1.14
   2 -24  -2    6.81    1.16
  -3 -24   2    0.11    1.20
   3 -24   2    1.50    1.19
   3 -24  -2    0.05    1.00
   4 -24  -2    7.48    1.19
   4 -24   2    9.24    1.37
   5 -24  -2   -0.05    1.03
   5 -24   2    0.21    1.12
   6 -24  -2   13.34    1.39
   6 -24   2   14.11    1.46
   7 -24  -2   -0.04    0.94
   7 -24   2   -1.06    1.03
   8 -24   2    2.34    0.97
   9 -24   2    2.52    0.92
  10 -24   2    0.52    0.82
  11 -24  -2    0.66    0.78
  11 -24   2    1.84    0.74
  12 -24  -2    6.56    0.91
  12 -24   2    5.38    0.73
  13 -24  -2    0.28    0.66
  14 -24  -2    0.58    0.53
   0 -25  -2    3.71    0.86
   1 -25   2    0.44    1.02
   1 -25  -2    1.06    0.82
   2 -25   2   13.96    1.32
   2 -25  -2   10.59    1.13
   3 -25  -2   -0.11    0.81
   3 -25   2   -0.93    1.01
   4 -25   2   27.87    1.83
   4 -25  -2   21.76    1.70
   5 -25   2    0.08    0.92
   5 -25  -2    1.45    0.88
   6 -25  -2   27.70    1.89
   6 -25   2   32.63    1.96
   7 -25   2    0.46    0.82
   7 -25  -2   -0.74    0.78
   8 -25   2    9.04    0.96
   9 -25   2    0.71    0.62
  11 -25  -2    0.34    0.53
   3 -26  -2   -0.21    0.52
   4 -26  -2    0.19    0.52
   5 -26  -2    0.70    0.49
   0   0   3    0.06    0.97
  -1   0   3   -0.37    0.88
   1   0   3    0.80    0.98
  -2   0   3   -0.19    0.83
   2   0   3    0.87    1.09
   3   0   3    0.07    1.11
  -3   0   3   -0.43    1.05
  -3   0   3    0.36    0.83
  -4   0   3    0.88    1.13
  -4   0   3   -0.84    0.77
   4   0   3    1.23    1.15
  -5   0   3    0.43    1.25
   5   0   3   -0.41    1.21
  -6   0   3   -0.20    1.38
  -7   0   3   -0.11    1.43
  -8   0   3    0.99    1.57
   9   0   3   -0.33    1.50
  -9   0   3    0.55    1.66
 -10   0   3   -0.31    1.74
  10   0   3   -1.42    1.35
  11   0   3    0.13    1.38
 -11   0   3   -0.17    1.86
  12   0   3   -0.13    1.39
 -12   0  -3    0.19    1.15
 -12   0   3    3.33    1.95
 -13   0  -3    0.11    1.23
 -13   0   3    0.41    2.01
  13   0   3   -0.87    1.37
  14   0   3    1.39    1.40
 -14   0  -3   -1.94    1.32
 -14   0   3    2.42    2.16
 -15   0  -3   -0.13    1.21
 -15   0   3    0.48    2.12
  15   0   3    0.16    1.42
 -16   0   3    2.07    2.28
 -16   0  -3   -0.72    1.27
  16   0   3   -0.17    1.34
 -17   0   3    2.21    2.19
 -17   0  -3   -1.53    1.42
  17   0   3   -0.36    1.49
 -18   0   3    2.05    2.39
  18   0   3   -0.19    1.49
 -18   0  -3    0.82    1.18
 -19   0   3   -0.30    2.25
 -20   0   3   -0.94    2.36
 -21   0   3    0.32    2.36
 -22   0   3    1.66    2.25
 -23   0   3    3.05    2.32
 -24   0  -3   -0.92    1.09
 -24   0   3    0.34    2.13
 -24   0   3   -0.41    1.04
 -25   0   3   -1.35    1.06
 -25   0  -3   -0.55    1.08
 -25   0   3   -1.70    2.36
 -26   0   3    0.19    1.01
 -26   0  -3    2.99    1.09
 -27   0   3    0.49    0.99
 -27   0  -3   -1.37    1.03
 -28   0   3   -0.17    0.93
 -28   0  -3    0.34    0.96
 -29   0   3    0.75    0.84
 -29   0  -3   -0.56    0.90
 -30   0   3   -1.17    0.83
 -30   0  -3    1.96    0.84
 -31   0   3   -0.54    0.68
 -31   0  -3    0.33    0.69
 -32   0  -3   -0.71    0.59
 -32   0   3    0.66    0.81
 -33   0  -3    0.04    0.39
   0   1   3    0.82    1.04
   0  -1   3    1.07    0.89
  -1   1   3  719.11   36.41
  -1   1   3  775.78   36.63
   1   1   3  796.73   36.72
  -1  -1   3  740.28   36.49
   1  -1   3  767.41   36.59
  -2   1   3   89.52    4.65
   2   1   3   88.96    4.77
  -2  -1   3   78.35    4.41
   2  -1   3   85.56    4.64
  -2   1   3   82.20    4.52
   3  -1   3   -0.07    1.07
  -3   1   3    0.25    1.12
  -3  -1   3    1.05    0.66
   3   1   3    1.52    1.14
  -4   1   3   82.33    4.43
  -4  -1   3   73.72    4.34
  -4  -1   3   70.17    3.91
   4   1   3   80.49    4.45
   4  -1   3   78.16    4.36
  -5  -1   3   16.85    1.82
  -5   1   3   18.37    1.90
  -5  -1   3   15.59    1.15
   5  -1   3   20.11    1.82
  -6   1   3    6.44    1.62
  -6  -1   3    9.74    1.55
  -6  -1   3    7.07    0.72
   6  -1   3    7.33    1.45
  -7   1   3   41.92    2.99
  -7  -1   3   30.26    1.78
  -7  -1   3   42.14    2.82
   8   1   3   75.13    4.50
  -8  -1  -3   69.13    3.78
  -8  -1   3   71.11    4.71
  -9   1   3  115.22    6.50
  -9  -1  -3   96.19    5.41
  -9  -1   3  119.66    6.43
   9   1   3  111.99    6.13
 -10  -1  -3    1.13    0.86
 -10  -1   3    2.10    1.81
  10   1   3    0.95    1.38
 -11  -1   3   31.86    3.10
 -11   1   3   31.35    3.29
 -11  -1  -3   29.66    2.14
  11   1   3   29.77    2.68
  11  -1   3   29.89    2.74
 -12   1   3   57.30    4.26
 -12  -1  -3   41.63    2.94
 -12  -1   3   48.64    3.97
  12   1   3   48.25    3.50
  12  -1   3   47.11    3.55
 -13  -1  -3   66.75    4.34
 -13  -1   3   86.67    5.53
 -13   1   3   88.87    5.71
  13   1   3   69.41    4.80
  13  -1   3   73.50    4.86
 -14  -1   3   40.83    3.77
 -14   1   3   43.66    3.97
  14   1   3   37.05    3.12
  14  -1   3   31.05    3.03
 -14  -1  -3   35.87    2.71
  15   1   3   16.57    2.19
 -15  -1  -3   13.30    1.79
  15  -1   3   14.28    2.15
 -15   1  -3   15.94    2.09
 -15   1   3   15.87    2.91
 -15  -1   3   20.15    2.92
  16   1   3    3.91    1.60
 -16   1  -3    3.58    1.52
 -16  -1  -3    6.69    1.39
 -16  -1   3    5.42    2.37
 -16   1   3    3.44    2.34
  16  -1   3    5.97    1.72
  17   1   3   19.33    2.34
 -17   1  -3   14.66    2.19
 -17   1   3   16.12    3.14
 -17  -1  -3   18.59    2.03
 -17  -1   3   19.64    3.03
  17  -1   3   19.48    2.51
 -18   1  -3    4.39    1.59
 -18   1   3    1.50    2.30
 -18  -1   3    3.60    2.26
  18   1   3    2.60    1.51
  19   1   3    3.33    1.67
 -19   1  -3    3.22    1.53
 -19   1   3    2.54    2.27
 -19  -1   3    2.91    2.28
 -20   1   3   18.97    3.50
 -20  -1   3   19.31    3.21
 -21   1   3   22.88    3.56
 -21  -1   3   18.88    3.34
 -22  -1   3    0.33    2.33
 -22   1   3   -1.71    2.56
 -22  -1   3    0.81    0.99
 -22  -1  -3   -0.48    1.03
 -23  -1   3    7.73    2.80
 -23   1   3    7.19    2.77
 -23  -1   3    6.16    1.23
 -23  -1  -3    7.44    1.29
 -24  -1   3    2.39    1.10
 -24  -1  -3    1.88    1.14
 -24   1   3   -0.69    2.35
 -24  -1   3    4.77    2.43
 -25  -1   3    1.20    1.03
 -25  -1  -3   -0.07    1.05
 -25   1   3    1.51    1.07
 -25   1  -3    1.19    1.11
 -26   1   3    9.38    1.33
 -26  -1  -3    7.36    1.30
 -26   1  -3    9.12    1.36
 -26  -1   3    9.83    1.33
 -27  -1   3    2.05    1.00
 -27  -1  -3   -0.43    1.04
 -27   1  -3   -0.82    1.07
 -27   1   3    1.05    1.00
 -28  -1   3    7.93    1.13
 -28  -1  -3    5.91    1.12
 -28   1   3    4.63    1.10
 -28   1  -3    6.51    1.16
 -29   1   3    1.61    0.90
 -29  -1   3   -0.10    0.86
 -29  -1  -3    1.07    0.90
 -29   1  -3   -0.15    0.88
 -30  -1   3    6.25    0.94
 -30  -1  -3    5.61    0.96
 -30   1   3    5.66    0.96
 -30   1  -3    6.17    0.97
 -31  -1   3    0.61    0.67
 -31   1   3    1.08    0.70
 -31   1  -3    0.37    0.70
 -31  -1  -3    1.51    0.73
 -32   1  -3    1.87    0.60
 -32   1   3    1.02    0.88
 -32  -1  -3    1.24    0.60
   0  -2   3    0.83    0.79
   0   2   3    1.67    1.26
  -1   2   3  171.68    9.15
   1   2   3  182.28    9.49
  -1  -2   3  171.39    9.14
   1  -2   3  173.62    9.26
   1  -2   3  185.77    8.91
  -1   2   3  189.86    9.49
   1  -2  -3  191.61    8.93
  -2   2   3   36.13    2.44
   2  -2  -3   38.81    2.04
   2   2   3   36.86    2.67
  -2  -2   3   35.21    2.17
   2  -2   3   38.60    2.47
   2  -2   3   40.73    2.05
  -3   2   3   37.33    2.57
   3   2   3   41.09    2.75
  -3  -2   3   34.60    2.04
   3  -2   3   39.70    2.50
  -4   2   3   56.57    3.43
  -4  -2   3   51.19    2.73
   4  -2   3   59.34    3.35
   5  -2   3    1.66    1.14
  -5   2   3    3.20    1.38
  -5  -2   3    2.21    0.28
   6  -2   3   37.79    2.67
  -6  -2   3   33.23    2.76
  -7  -2   3  131.61    7.30
   7   2   3  129.92    7.22
   7  -2   3  131.33    7.17
   8   2   3   36.28    2.82
  -8  -2   3   36.12    2.96
  -9   2   3  173.44    9.32
  -9  -2   3  164.36    9.09
   9   2   3  158.80    8.90
 -10  -2  -3   39.08    2.45
 -10   2   3   53.98    3.85
 -10  -2   3   48.00    3.52
  10   2   3   44.96    3.29
  11   2   3  644.40   30.06
 -11   2   3  688.01   30.69
 -11  -2   3  633.81   30.29
 -12  -2  -3   20.13    1.71
 -12   2   3   24.95    3.11
 -12  -2   3   21.68    2.68
  12   2   3   28.88    2.53
  12  -2   3   23.08    2.46
 -13   2   3   35.55    3.56
 -13  -2  -3   24.11    2.00
  13   2   3   31.50    2.69
  13  -2   3   29.73    2.75
 -13  -2   3   27.82    3.11
 -14  -2   3  199.48   10.85
  14   2   3  179.26   10.23
  14  -2   3  200.07   10.49
 -14  -2  -3  170.40    9.68
 -15   2   3   83.58    5.86
 -15  -2   3   78.81    5.45
 -15  -2  -3   62.39    4.19
  15   2   3   70.09    4.76
  15  -2   3   75.64    5.01
 -16  -2   3    2.84    1.91
 -16   2   3   -1.37    2.22
 -16  -2  -3    0.22    1.00
  16   2   3   -0.84    1.52
 -17   2  -3   17.94    2.50
 -17   2   3   19.28    3.33
 -17  -2   3   24.87    3.25
  17   2   3   26.26    2.67
 -18   2  -3    1.83    1.61
 -18   2   3    4.63    2.59
 -18  -2   3   -2.18    2.20
  18   2   3    2.56    1.50
 -19   2  -3    1.70    1.75
 -19   2   3    4.85    2.59
 -19  -2   3    1.74    2.13
 -19  -2   3    6.99    1.10
  19   2   3    6.35    1.73
 -20   2   3    1.69    2.60
 -20  -2   3    3.67    2.38
 -20  -2   3    2.12    0.99
 -20  -2  -3    4.88    1.07
  20   2   3    1.81    1.51
 -21  -2   3   14.87    1.56
 -21   2   3   15.46    3.34
 -21  -2   3   14.92    2.97
 -21  -2  -3   21.38    1.67
 -22  -2   3    3.96    2.73
 -22   2   3    3.19    2.73
 -22  -2   3    4.67    1.14
 -22  -2  -3    7.49    1.21
 -23  -2   3   11.85    1.43
 -23  -2  -3   13.24    1.52
 -23   2   3    9.91    2.94
 -24  -2   3    0.94    1.05
 -24  -2  -3    3.77    1.17
 -24   2   3    5.55    2.45
 -25  -2   3    1.19    1.02
 -25  -2  -3    1.95    1.07
 -25   2   3   -0.34    2.30
 -26  -2  -3    2.07    1.05
 -26   2   3    2.32    1.07
 -26  -2   3    1.97    1.03
 -27  -2  -3   -0.24    1.01
 -27  -2   3    0.06    0.96
 -27   2   3   -0.62    1.00
 -27   2  -3    0.32    1.03
 -28  -2  -3    0.84    0.95
 -28   2   3   -0.11    0.95
 -28   2  -3   -1.09    0.95
 -28  -2   3   -0.38    0.93
 -29  -2  -3    2.46    0.89
 -29   2  -3    0.31    0.88
 -29  -2   3    0.54    0.82
 -29   2   3    0.20    0.85
 -30  -2   3   -0.34    0.75
 -30   2  -3   -0.04    0.79
 -30  -2  -3    1.18    0.80
 -30   2   3    0.30    0.79
 -31  -2   3    0.97    0.68
 -31  -2  -3    2.44    0.73
 -31   2   3    1.21    0.72
 -31   2  -3    1.31    0.72
 -32  -2  -3    0.08    0.55
 -32   2  -3    0.06    0.56
   0   3   3    0.14    0.62
   0  -3  -3    1.15    0.59
   0   3   3    0.92    1.26
   0  -3   3    0.96    0.59
   0  -3   3    0.77    0.74
   1  -3   3   16.39    1.09
   1  -3   3   11.70    1.25
   1  -3  -3   14.98    1.08
  -1  -3   3   12.37    1.09
   1   3   3   13.70    1.72
   2  -3   3   20.80    1.33
   2  -3  -3   20.91    1.32
   2   3   3   16.99    1.91
   2  -3   3   19.71    1.60
  -2  -3   3   18.80    1.28
   3  -3   3  734.18   35.61
  -3  -3   3  730.06   35.19
   4  -3   3   -0.07    1.04
   5  -3   3  139.23    7.42
   6   3   3  497.62   25.37
   6  -3   3  523.87   25.31
   7   3   3   67.67    4.34
   7  -3   3   71.90    4.32
   8  -3   3   12.73    1.74
  -8  -3   3   12.40    1.97
   8   3   3   14.00    1.82
  -9  -3   3  296.78   15.06
   9   3   3  280.76   14.81
 -10  -3   3  114.70    6.49
  10   3   3   97.01    6.08
 -11  -3   3  222.75   11.89
  11   3   3  214.40   11.60
 -12  -3   3  468.58   23.54
  12   3   3  450.82   23.15
 -13   3   3   49.50    4.38
 -13  -3   3   51.47    4.11
  13   3   3   46.52    3.61
  13  -3   3   50.54    3.82
 -14   3   3   48.49    4.46
  14   3   3   48.00    3.66
 -14  -3   3   51.14    4.21
 -15   3   3   76.73    5.80
 -15  -3   3   73.03    5.35
  15   3   3   66.21    4.72
  16   3   3   57.88    4.31
 -16   3   3   62.31    5.49
 -16  -3   3   65.34    5.07
 -17   3   3    1.51    2.52
 -17  -3   3    3.05    2.12
 -17  -3   3    2.99    0.89
 -17  -3  -3    2.62    0.85
  17   3   3    3.54    1.55
 -18  -3   3  119.41    6.25
 -18  -3  -3  125.21    6.27
 -18   3   3  123.78    8.44
 -18  -3   3  118.28    8.12
  18   3   3  100.30    7.15
 -19   3  -3    5.72    2.07
 -19   3   3    9.34    3.03
 -19  -3   3    7.22    1.14
 -19  -3  -3   10.39    1.17
 -19  -3   3    3.48    2.33
  19   3   3    6.08    1.74
 -20   3  -3    5.01    1.99
 -20   3   3    3.11    2.61
 -20  -3   3    3.96    1.00
 -20  -3  -3    1.98    0.96
  20   3   3    0.40    1.59
 -21  -3   3    3.67    1.10
 -21  -3  -3    5.24    1.10
 -22  -3  -3   23.67    1.84
 -22  -3   3   20.58    1.83
 -22   3   3   18.67    3.78
 -23  -3  -3    3.32    1.15
 -23  -3   3    3.49    1.10
 -23   3   3    4.76    2.70
 -24  -3  -3    6.37    1.26
 -24  -3   3    9.02    1.27
 -24   3   3    6.44    2.79
 -25  -3  -3    0.27    1.04
 -25  -3   3   -0.20    1.01
 -25   3   3    1.73    2.41
 -26  -3   3    5.14    1.11
 -26  -3  -3    4.42    1.15
 -27  -3   3    3.18    1.01
 -27  -3  -3    3.44    1.05
 -27   3   3    2.86    1.11
 -27   3  -3    1.89    1.07
 -28  -3  -3    7.58    1.15
 -28   3   3    8.21    1.15
 -28   3  -3    5.68    1.17
 -28  -3   3    6.90    1.11
 -29  -3  -3    1.78    0.88
 -29   3   3    0.75    0.89
 -29   3  -3   -0.51    0.90
 -29  -3   3    2.06    0.84
 -30  -3   3    2.22    0.78
 -30  -3  -3   -0.25    0.77
 -30   3   3    2.61    0.82
 -30   3  -3    1.12    0.80
 -31  -3   3   -0.54    0.64
 -31  -3  -3    0.10    0.66
 -31   3   3    1.74    0.69
 -31   3  -3    0.04    0.68
 -32  -3  -3    0.95    0.55
 -32   3  -3   -0.21    0.57
   0  -4  -3    0.58    0.74
   0  -4   3   -0.04    0.73
   1   4   3   93.90    5.55
  -1  -4  -3   94.43    5.02
   1  -4   3   97.54    5.03
   1  -4  -3  106.56    5.05
   1  -4   3   85.38    5.08
  -1  -4   3   98.89    5.03
   2  -4   3    0.92    0.92
   2  -4   3    2.17    0.78
   2  -4  -3    1.76    0.71
   3  -4   3  836.70   40.67
   4  -4   3  155.63    8.15
   5   4   3  665.63   32.18
   5  -4   3  641.71   31.94
   6  -4   3    9.49    1.46
   6   4   3    8.36    1.65
   7   4   3  778.84   38.00
   7  -4   3  766.43   37.86
   8   4   3   69.11    4.39
   8  -4   3   67.53    4.30
   9   4   3  647.32   32.32
   9  -4   3  657.02   32.32
  10   4   3   93.15    5.62
  11   4   3  216.63   11.56
  12   4   3  137.98    7.86
  13   4   3  681.18   33.93
  14   4   3   15.35    2.09
  15   4   3  168.40    9.48
 -16   4   3    3.73    2.53
 -16  -4   3    3.50    0.84
 -16  -4  -3    0.72    0.78
  16   4   3    4.70    1.60
 -17   4   3   50.88    4.90
  17   4   3   44.74    3.68
 -17  -4  -3   46.30    2.75
 -17  -4   3   45.68    2.75
 -18  -4   3   23.77    1.74
  18   4   3   18.46    2.54
 -18   4   3   19.99    3.64
 -18  -4  -3   24.29    1.73
 -19  -4  -3   26.51    1.96
 -19   4   3   27.10    4.03
  19   4   3   27.14    2.83
 -19  -4   3   28.93    2.00
 -20  -4   3   34.44    2.30
 -20  -4  -3   37.49    2.34
 -20   4   3   30.16    4.18
  20   4   3   27.25    3.05
 -20   4  -3   29.77    3.51
 -21  -4  -3   70.72    4.00
 -21   4   3   71.41    6.29
  21   4   3   60.80    4.94
 -21  -4   3   71.75    4.01
 -22  -4   3    1.38    1.02
 -22  -4  -3   -0.33    1.02
 -22   4   3    1.48    2.49
 -23  -4  -3   42.19    2.78
 -23  -4   3   43.70    2.80
 -23   4   3   38.21    4.90
 -24   4   3   13.05    3.25
 -24  -4   3   14.37    1.55
 -24  -4  -3   16.29    1.62
 -25  -4  -3   21.84    1.83
 -25  -4   3   20.20    1.80
 -26  -4   3    6.99    1.21
 -26  -4  -3    9.46    1.29
 -27  -4  -3   24.13    1.90
 -27  -4   3   23.34    1.85
 -28  -4   3    6.43    1.09
 -28   4  -3    5.84    1.14
 -28  -4  -3    4.34    1.07
 -28   4   3    6.53    1.15
 -29  -4   3    4.41    0.94
 -29  -4  -3    4.12    0.95
 -29   4   3    4.10    1.01
 -29   4  -3    4.43    1.00
 -30  -4   3   -0.67    0.75
 -30  -4  -3   -1.27    0.80
 -30   4   3   -0.25    0.76
 -30   4  -3    0.17    0.75
 -31  -4  -3   -0.27    0.65
 -31   4   3    0.71    0.99
 -31   4   3    0.87    0.65
 -31   4  -3    0.27    0.65
 -31  -4   3   -0.41    0.91
 -31  -4   3    0.10    0.62
 -32  -4  -3    0.30    0.52
 -32   4  -3    1.46    0.55
   0  -5   3    0.28    0.88
   0  -5  -3    1.06    0.92
   1  -5  -3 1120.52   53.01
  -1  -5   3 1052.42   52.99
   1  -5   3 1154.27   53.04
  -1  -5  -3 1063.22   53.00
   2  -5   3   -0.11    0.84
   2  -5  -3    0.26    0.82
   3  -5   3  442.57   21.50
   3  -5  -3  434.88   21.49
   4   5   3   26.13    2.47
   5   5   3  452.58   22.69
   6   5   3   19.13    2.16
   7   5   3  212.25   11.25
   8   5   3   24.36    2.41
   9   5   3  261.25   13.67
  10   5   3    9.14    1.74
  11   5   3    0.41    1.32
  12   5   3    2.58    1.51
  13   5   3   35.12    2.98
  14   5   3   41.86    3.38
  15   5   3   49.74    3.84
 -16  -5   3   12.06    1.19
 -16  -5  -3   14.05    1.24
  16   5   3   10.42    1.92
  17   5   3   27.82    2.85
 -17  -5  -3   29.96    1.96
 -17  -5   3   30.33    1.99
 -18  -5   3   30.07    1.96
 -18   5   3   27.22    3.88
  18   5   3   23.15    2.72
 -18  -5  -3   26.54    1.91
 -19   5   3   37.63    4.64
 -19  -5  -3   39.38    2.43
  19   5   3   29.40    3.22
 -19  -5   3   37.41    2.40
 -20  -5  -3    7.34    1.20
  20   5   3    7.56    1.86
 -21  -5   3    5.45    1.19
 -21  -5  -3    6.61    1.16
 -21   5  -3    5.54    2.29
 -21   5   3    2.99    2.78
  21   5   3    5.31    1.78
 -22  -5   3    4.60    1.15
 -22  -5  -3    5.28    1.14
 -22   5   3    3.77    2.80
 -23  -5   3    5.97    1.17
 -23   5   3    7.18    3.05
 -23  -5  -3    6.75    1.23
 -24  -5  -3    3.25    1.13
 -24  -5   3    1.77    1.06
 -24   5   3    1.50    2.57
 -25  -5   3   -0.38    0.99
 -25  -5  -3    0.84    1.08
 -26  -5   3    1.46    0.99
 -26  -5  -3    1.18    1.04
 -27  -5  -3    1.62    1.00
 -27  -5   3    1.30    0.92
 -28  -5   3   -0.31    0.86
 -28  -5  -3   -0.58    0.92
 -29  -5   3   -1.20    0.81
 -29  -5  -3    1.34    0.85
 -29   5   3    0.10    0.85
 -29   5  -3    2.08    0.88
 -30  -5   3    0.49    0.70
 -30  -5  -3    0.67    0.73
 -30   5   3    0.89    0.77
 -30   5  -3    1.13    0.78
 -31  -5  -3    2.23    0.68
 -31   5  -3    2.97    0.71
 -31  -5   3    2.35    0.65
 -31   5   3    0.82    0.65
 -32  -5  -3    2.54    0.55
 -32   5  -3    2.75    0.54
   0  -6   3    0.63    0.99
   0  -6  -3    0.35    1.02
  -1  -6  -3 1232.88   60.83
   1  -6   3 1309.23   60.87
   1  -6  -3 1247.89   60.82
  -1  -6   3 1241.18   60.84
  -2  -6  -3   29.91    2.20
   2  -6   3   29.03    2.15
   2  -6  -3   31.58    2.18
  -2  -6   3   29.43    2.17
   3  -6   3  960.28   46.42
   3  -6  -3  948.39   46.40
   3   6   3  966.11   46.92
   4   6   3   46.56    3.45
   5   6   3 1717.02   83.35
   6   6   3   14.68    2.08
   7   6   3 1573.60   76.54
   8   6   3    5.83    1.68
   9   6   3  497.69   25.05
  10   6   3    2.99    1.50
  11   6   3  151.59    8.55
  12   6   3    9.14    1.83
  13   6   3  300.65   15.79
  14   6   3    9.50    1.80
  15   6   3  194.80   11.16
 -15  -6   3  198.17   10.13
 -15  -6  -3  209.41   10.15
 -16  -6  -3   19.25    1.43
 -16  -6   3   16.68    1.42
  17   6   3  181.48   10.55
 -17  -6   3  185.32    9.46
 -17  -6  -3  190.50    9.47
 -18  -6   3   23.88    1.77
 -18   6   3   19.48    3.65
  18   6   3   21.11    2.64
 -18  -6  -3   21.70    1.72
 -19   6   3   41.20    4.80
  19   6   3   37.63    3.69
 -19  -6   3   44.16    2.75
 -19  -6  -3   45.88    2.75
  20   6   3    3.05    1.71
 -20  -6   3    4.62    1.12
 -20  -6  -3    5.30    1.11
 -20   6   3    3.73    2.66
 -21   6   3   38.26    4.89
 -21  -6   3   42.05    2.71
 -21  -6  -3   46.77    2.77
  22   6   3    5.78    1.89
 -22  -6   3   12.24    1.39
 -22  -6  -3   12.14    1.41
 -22   6   3   13.84    3.47
 -23   6   3   31.10    4.30
 -23  -6   3   32.61    2.25
 -23  -6  -3   28.57    2.21
 -24  -6  -3    4.08    1.15
 -24   6   3    1.51    2.37
 -24  -6   3    3.33    1.12
 -25  -6  -3   27.03    2.09
 -25  -6   3   29.17    2.11
 -26  -6  -3    1.33    0.99
 -26  -6   3    1.42    1.01
 -27  -6  -3   16.32    1.50
 -27  -6   3   15.02    1.45
 -28  -6   3    2.55    0.88
 -28  -6  -3    2.72    0.92
 -29  -6   3    2.10    0.82
 -29  -6  -3    4.25    0.86
 -29   6   3    4.57    0.94
 -29   6  -3    4.56    0.96
 -30  -6  -3    1.54    0.74
 -30   6   3    0.64    0.99
 -30  -6   3    0.63    0.90
 -30   6   3    0.11    0.74
 -30   6  -3    1.46    0.76
 -30  -6   3    1.23    0.70
 -31  -6  -3    0.72    0.61
 -31   6  -3    0.41    0.60
 -32  -6  -3    0.49    0.43
 -32   6  -3    0.50    0.42
 -33  -6  -3    0.03    0.53
   0  -7   3    1.93    1.18
   0  -7  -3    1.07    1.06
  -1  -7  -3  847.19   42.15
   1  -7   3  892.51   42.18
   1  -7  -3  870.33   42.15
  -1  -7   3  849.82   42.16
   2  -7   3   15.34    1.62
   2  -7  -3   17.92    1.71
  -2  -7  -3   15.63    1.65
  -2  -7   3   13.87    1.66
   3  -7   3    9.47    1.33
   3  -7  -3    8.27    1.27
   3   7   3    8.17    1.90
   4  -7   3  417.83   20.46
   4  -7  -3  407.48   20.44
   4   7   3  410.13   20.95
   5   7   3   10.51    1.91
   6   7   3   72.48    4.79
  -7   7   3   79.71    4.28
  -7  -7   3   77.24    4.27
   7   7   3   88.67    5.21
   8   7   3    3.32    1.58
   9   7   3  114.13    6.78
  10   7   3  118.11    7.02
  11   7   3  362.74   18.76
  12   7   3    0.64    1.46
  13   7   3  103.80    6.39
 -14  -7  -3    7.84    0.94
  14   7   3    5.31    1.68
 -15  -7   3    2.89    0.83
 -15  -7  -3    2.40    0.80
  15   7   3    2.31    1.49
 -16  -7   3   17.42    1.46
 -16  -7  -3   19.64    1.51
  16   7   3   18.91    2.38
 -17  -7   3    5.95    1.02
 -17  -7  -3    4.47    0.98
 -18  -7   3   50.06    2.96
  18   7   3   42.71    3.88
 -18  -7  -3   49.58    2.95
  19   7   3    1.21    1.62
 -19  -7   3    3.11    0.99
 -19  -7  -3    1.58    0.93
 -19   7   3   -0.36    2.64
 -20  -7  -3    1.96    0.99
 -20  -7   3    2.59    0.98
 -21   7   3   48.12    5.38
 -21  -7   3   52.47    3.12
  21   7   3   38.60    3.91
 -21  -7  -3   52.94    3.13
 -22  -7   3    4.80    1.15
 -22   7   3    7.02    3.20
 -22  -7  -3    6.27    1.20
  22   7   3    4.73    1.80
 -23  -7  -3    0.33    1.05
 -23  -7   3    2.16    1.06
 -24  -7   3    2.56    1.03
 -24  -7  -3    2.00    1.03
 -25  -7  -3    0.37    1.00
 -25  -7   3    1.23    0.98
 -26  -7   3    2.53    1.01
 -26  -7  -3    3.92    1.06
 -27  -7   3    0.21    0.87
 -27  -7  -3    1.56    0.92
 -28  -7   3    0.71    0.86
 -28  -7  -3    2.42    0.89
 -29   7   3    1.55    1.09
 -29  -7   3    0.62    0.78
 -29  -7  -3    2.21    0.82
 -29  -7   3    1.50    0.98
 -29   7   3    1.82    0.86
 -29   7  -3    3.31    0.89
 -30  -7   3    0.85    0.66
 -30  -7  -3    0.78    0.68
 -30   7   3    0.53    0.69
 -30   7  -3    0.50    0.68
 -31  -7  -3    0.73    0.57
 -31   7  -3    0.29    0.53
   0  -8   3    0.50    1.25
   0  -8  -3   -0.10    1.12
   1  -8   3  249.04   12.15
   1  -8  -3  227.01   12.06
  -1  -8   3  230.77   12.11
  -1  -8  -3  233.14   12.10
  -2  -8  -3    9.12    1.42
   2  -8   3    8.13    1.39
  -2  -8   3    5.81    1.39
   2  -8  -3    6.63    1.42
  -3  -8   3  555.36   28.01
  -3  -8  -3  546.97   27.99
   3  -8   3  587.59   27.97
   3  -8  -3  582.27   27.96
   3   8   3  552.33   28.41
   4  -8   3   13.75    1.58
   4  -8  -3   13.35    1.55
   4   8   3   14.16    2.22
   5  -8   3  251.21   12.67
   5  -8  -3  246.67   12.65
   5   8   3  239.56   13.13
   6   8   3   15.68    2.17
  -7   8   3  108.39    5.84
  -7  -8   3  110.72    5.82
  -8   8   3    5.65    0.99
  -8  -8   3    6.72    0.97
   8   8   3    5.22    1.64
   9   8   3  113.89    6.88
  10   8   3   15.12    2.20
  11   8   3  113.57    6.94
  12   8   3    4.46    1.62
  13   8   3   44.42    3.65
 -13  -8  -3   46.63    2.68
  14   8   3   29.77    2.85
 -14  -8   3   24.47    1.72
 -14  -8  -3   25.43    1.76
  15   8   3   56.31    4.15
 -15  -8   3   52.10    3.04
 -15  -8  -3   52.66    3.04
 -16  -8   3    1.24    0.83
 -16  -8  -3    2.65    0.87
  16   8   3    0.19    1.45
  17   8   3  165.29   10.37
 -17  -8  -3  181.68    9.23
 -17  -8   3  186.35    9.25
 -18  -8   3    6.41    1.08
 -18  -8  -3    5.42    1.05
 -19  -8  -3  141.65    7.45
  19   8   3  128.79    8.53
 -19  -8   3  149.33    7.47
 -20  -8   3    7.64    1.21
 -20  -8  -3    6.43    1.20
 -20   8   3    9.10    3.06
  20   8   3    9.40    1.86
 -21   8   3   42.33    5.29
  21   8   3   44.24    4.13
 -21  -8  -3   50.91    3.21
 -22  -8   3   14.74    1.48
 -22  -8  -3   13.07    1.47
 -22   8   3    9.48    3.03
 -23  -8  -3   38.29    2.52
 -23   8   3   31.51    4.55
 -23  -8   3   36.70    2.50
 -24  -8   3    3.32    1.07
 -24  -8  -3    2.08    1.04
 -25  -8   3    5.38    1.07
 -25  -8  -3    2.60    1.08
 -26  -8   3    1.51    0.94
 -26  -8  -3    1.53    0.98
 -27  -8   3    6.90    1.13
 -27  -8  -3   10.23    1.21
 -28  -8  -3    0.89    0.83
 -28   8   3    3.09    1.14
 -28  -8   3    1.10    0.92
 -28  -8   3   -0.05    0.82
 -29  -8   3    8.28    0.97
 -29   8   3   10.16    1.04
 -30  -8   3    4.05    0.69
 -30  -8  -3    3.58    0.74
 -30   8   3    2.54    0.70
 -30   8  -3    3.08    0.74
 -31  -8  -3    0.66    0.50
 -31   8  -3    0.68    0.47
 -32  -8  -3   -0.32    0.63
   0  -9   3    2.17    1.28
   0  -9  -3    0.22    1.21
  -1  -9   3   50.20    3.45
   1  -9   3   51.33    3.43
   1  -9  -3   46.65    3.34
  -1  -9  -3   50.60    3.41
   2  -9   3    2.47    1.35
  -2  -9   3    2.17    1.19
   2  -9  -3    0.22    1.18
  -2  -9  -3    1.01    1.20
  -3  -9  -3  267.64   14.09
  -3  -9   3  264.01   14.09
   3  -9   3  278.96   14.08
   3  -9  -3  286.45   14.10
   3   9   3  265.40   14.49
   4  -9   3   79.74    4.72
   4  -9  -3   76.84    4.68
   4   9   3   76.49    5.18
   5  -9  -3   28.84    2.29
   5   9   3   23.94    2.71
   5  -9   3   24.26    2.21
   6  -9   3   92.52    5.52
   6  -9  -3   93.25    5.53
   6   9   3  102.91    6.13
   7   9   3   17.77    2.41
  -8  -9   3    1.20    0.71
   8   9   3    0.87    1.57
   9   9   3  114.35    6.59
  -9  -9   3   99.70    5.39
 -10  -9   3  136.55    7.32
  10   9   3  167.71    8.60
  11   9   3  110.36    6.87
 -12  -9   3   37.90    2.32
 -12  -9  -3   37.85    2.31
  12   9   3   38.31    3.39
 -13  -9  -3   24.53    1.76
  13   9   3   27.52    2.84
 -13  -9   3   26.66    1.77
  14   9   3   39.64    3.65
 -14  -9   3   43.32    2.61
 -14  -9  -3   44.16    2.62
  15   9   3   39.19    3.67
 -15  -9   3   45.00    2.72
 -15  -9  -3   47.24    2.73
  16   9   3   16.16    2.40
 -16  -9   3   20.66    1.58
 -16  -9  -3   18.97    1.57
 -17  -9   3    0.53    0.89
 -17  -9  -3    1.06    0.90
  17   9   3    2.68    1.65
 -18  -9  -3   52.23    3.12
  18   9   3   46.67    4.07
 -18  -9   3   52.44    3.11
 -19  -9   3    4.09    1.07
 -19  -9  -3    4.14    1.06
  19   9   3    5.24    1.86
 -20   9   3   67.74    6.33
  20   9   3   62.23    5.06
 -20  -9   3   66.71    3.96
 -20  -9  -3   73.60    4.00
 -21  -9  -3   11.69    1.42
 -21   9   3   10.60    3.36
 -21  -9   3   13.73    1.45
 -22  -9   3    7.92    1.30
 -22  -9  -3   11.23    1.38
 -22   9   3   10.69    3.13
 -23  -9  -3   10.56    1.36
 -23  -9   3   11.75    1.37
 -24  -9   3    9.51    1.26
 -24  -9  -3    7.76    1.24
 -25  -9  -3    3.31    1.07
 -25  -9   3    4.05    1.07
 -26  -9   3    3.21    0.97
 -26  -9  -3    1.82    0.96
  26  -9  -3    2.37    0.86
 -26   9   3    3.25    1.17
 -26  -9   3    0.07    0.94
 -27  -9  -3    0.40    0.86
 -27  -9   3    1.91    0.89
 -28  -9  -3    0.88    0.77
 -28  -9   3   -0.30    0.75
 -29  -9  -3    0.63    0.71
 -29  -9   3    0.25    0.68
 -30   9  -3    1.39    0.58
 -30  -9  -3    0.15    0.58
   0 -10   3    0.77    1.29
   0 -10  -3   -1.13    1.28
   1 -10   3  349.15   17.56
   1 -10  -3  338.03   17.52
  -1 -10   3  345.18   17.57
  -1 -10  -3  339.18   17.53
   2 -10  -3   -1.87    1.32
  -2 -10  -3   -0.76    1.29
  -2 -10   3    0.91    1.31
   2 -10   3   -0.76    1.32
  -3 -10   3  100.34    6.01
   3 -10   3  108.46    6.03
  -3 -10  -3   94.98    5.92
   3  10   3   95.64    6.35
   3 -10  -3  100.81    5.93
   4 -10   3    0.62    1.13
   4 -10  -3    0.88    1.25
   4  10   3    0.18    1.55
   5 -10   3   17.75    1.96
   5 -10  -3   18.85    1.98
   5  10   3   15.20    2.30
   6 -10   3    6.26    1.40
   6 -10  -3   10.98    1.57
   6  10   3    9.55    2.00
   7 -10  -3   23.53    2.29
   7  10   3   23.64    2.72
   7 -10   3   26.02    2.32
   8  10   3   36.99    3.38
   9  10   3    2.88    1.64
  -9 -10   3    0.35    1.25
  10  10   3   -0.19    1.63
 -11 -10   3   39.50    2.40
  11  10   3   42.03    3.61
 -11 -10  -3   37.69    2.38
 -12 -10   3    2.13    0.85
 -12 -10  -3    3.14    0.87
 -12 -10   3    1.68    0.82
  12  10   3    4.24    1.80
  13  10   3    7.45    1.89
 -13 -10   3    9.12    1.10
 -13 -10  -3    8.72    1.06
  14  10   3   26.92    2.90
 -14 -10   3   27.87    1.93
 -14 -10  -3   27.36    1.92
 -15 -10  -3    0.86    0.89
 -15 -10   3    1.03    0.84
  15  10   3    1.04    1.55
 -16 -10   3    7.14    1.10
  16  10   3    8.45    1.92
 -16 -10  -3    7.26    1.12
 -17 -10   3    1.29    0.91
 -17 -10  -3    0.61    0.91
  17  10   3    1.92    1.59
 -18 -10   3    9.04    1.23
 -18 -10  -3    9.09    1.23
  18  10   3    7.39    1.89
 -19 -10  -3   11.93    1.40
  19  10   3   14.62    2.35
 -19 -10   3   13.06    1.43
 -20 -10   3    3.02    1.06
 -20 -10  -3   -0.07    0.99
 -21 -10   3   -0.86    1.03
 -21 -10  -3   -0.13    1.02
 -21  10   3    1.56    2.60
 -22 -10   3    0.52    0.98
 -22 -10  -3   -1.50    1.05
 -23 -10   3   -0.83    1.01
 -23 -10   3    0.15    0.92
 -23 -10  -3    0.19    1.00
 -24 -10   3    1.83    1.04
 -24 -10   3    0.83    0.88
 -24 -10  -3    2.81    1.06
 -25 -10  -3    2.30    0.96
  25 -10  -3    1.92    0.94
 -25 -10   3   -0.06    0.93
 -26 -10   3    0.63    0.89
  26 -10  -3    1.90    0.81
 -26 -10  -3    0.05    0.90
 -27 -10   3    2.18    0.84
 -27 -10  -3    1.14    0.82
 -28 -10  -3    0.12    0.74
 -28 -10   3   -0.95    0.75
 -29 -10  -3   -0.74    0.67
 -29 -10   3    0.94    0.66
 -30 -10  -3    0.43    0.52
 -30  10  -3    1.68    0.50
   0 -11   3    0.71    1.31
   0 -11  -3    2.37    1.36
  -1 -11   3   25.83    2.53
   1 -11   3   30.90    2.67
   1 -11  -3   24.12    2.52
  -1 -11  -3   24.07    2.48
  -2 -11   3   19.91    2.24
   2 -11  -3   18.32    2.22
  -2 -11  -3   22.34    2.35
  -3 -11  -3   68.80    4.68
  -3 -11   3   63.19    4.65
   3  11   3   69.42    5.12
   3 -11   3   83.04    4.82
   3 -11  -3   74.59    4.74
   4  11   3    9.43    2.15
   4 -11   3   13.89    1.88
   4 -11  -3   13.22    1.85
   5 -11   3    1.72    1.28
   5 -11  -3    2.31    1.37
   5  11   3   -0.58    1.66
   6 -11   3    2.42    1.28
   6 -11  -3    2.01    1.34
   6  11   3    0.39    1.58
  -6 -11  -3   -0.07    1.10
   7 -11   3   10.11    1.73
   7 -11  -3   13.13    1.85
   7  11   3    7.58    2.03
  -7 -11  -3   11.52    1.48
   8 -11  -3    3.11    1.41
  -8 -11   3   -0.64    1.36
   8 -11   3   -0.30    1.23
   8 -11  -3    3.13    1.43
   8  11   3    1.02    1.67
  -8 -11  -3    0.94    1.22
   9 -11   3   30.57    2.78
   9 -11  -3   27.47    2.69
   9  11   3   35.50    3.27
  -9 -11  -3   25.88    2.33
   9 -11  -3   25.79    2.33
  -9 -11  -3   32.21    2.00
  -9 -11   3   31.71    2.38
  -9 -11   3   25.80    1.94
 -10 -11  -3    4.38    0.94
 -10 -11   3    4.47    0.91
  10  11   3    4.42    1.94
 -10 -11  -3    2.78    1.41
  10 -11  -3    5.11    1.46
 -11 -11  -3    0.99    0.82
  11  11   3    2.14    1.76
 -11 -11  -3    2.02    1.37
 -11 -11   3    1.39    0.83
 -12 -11   3    9.28    1.13
  12  11   3    9.99    2.22
 -12 -11  -3    9.09    1.13
 -13 -11   3    0.64    0.89
  13  11   3   -1.94    1.75
 -13 -11  -3    0.47    0.85
 -14 -11  -3    0.54    0.88
 -14 -11   3    0.90    0.93
  14  11   3   -1.95    1.76
 -15 -11  -3    1.48    0.92
  15  11   3    0.66    1.63
 -15 -11   3   -0.06    0.90
 -16 -11   3    0.51    0.91
 -16 -11  -3   -0.57    0.92
  16  11   3   -0.44    1.67
 -17 -11   3    4.08    1.09
 -17 -11  -3    4.27    1.10
  17  11   3    2.64    1.71
 -18 -11   3    4.02    1.10
 -18 -11  -3    2.90    1.06
  18  11   3    1.28    1.55
 -19 -11   3    2.47    1.05
 -19 -11  -3    2.73    1.08
 -20 -11   3   22.50    1.89
 -20 -11  -3   24.44    1.93
 -21 -11   3    1.00    1.02
 -21 -11  -3   -0.07    1.03
 -22 -11   3    9.74    1.30
 -22 -11  -3    6.30    1.22
  23 -11  -3    0.56    1.09
 -23 -11   3    1.44    1.02
 -23 -11  -3   -0.06    1.03
 -24 -11  -3   10.88    1.34
  24 -11  -3   11.59    1.31
 -24 -11   3   10.94    1.34
 -25 -11  -3   -0.33    0.93
  25 -11  -3    0.63    0.84
 -25 -11   3   -0.98    0.92
 -26 -11   3    1.48    0.88
 -26 -11  -3    2.51    0.93
  26 -11  -3    2.16    0.75
 -27 -11   3   -0.90    0.79
 -27 -11  -3   -0.62    0.82
 -28 -11  -3   -0.49    0.71
 -28 -11  -3    0.65    1.12
 -28 -11   3   -0.36    0.70
 -29 -11  -3    0.27    0.59
 -29  11  -3    0.30    0.54
 -29 -11  -3   -0.80    0.90
 -30 -11  -3    0.33    0.68
   0 -12  -3    1.60    1.35
   0 -12   3    1.58    1.12
   0 -12  -3   -0.32    1.34
   0 -12   3   -0.48    1.36
   0 -12  -3    0.06    0.94
  -1 -12  -3   13.73    1.96
  -1 -12   3   11.37    1.44
   1 -12   3    9.58    1.39
  -1 -12   3   14.58    2.04
   1 -12   3    9.52    1.85
   1 -12  -3   14.91    1.99
   1 -12  -3   11.28    1.63
  -1 -12  -3    8.13    1.22
   1 -12  -3   11.77    1.36
   2 -12  -3   13.10    1.74
  -2 -12  -3    8.72    1.87
   2 -12   3   13.74    2.00
  -2 -12   3   12.44    1.99
   2 -12  -3   12.13    1.90
   2 -12  -3   11.08    1.42
   2 -12   3   10.61    1.35
  -2 -12   3    9.45    1.39
  -2 -12  -3    9.28    1.26
   3 -12  -3   27.64    2.29
   3 -12   3   30.35    2.27
  -3 -12   3   27.97    2.26
   3  12   3   32.28    3.27
   3 -12   3   29.66    2.81
   3 -12  -3   40.38    3.09
  -3 -12  -3   33.29    2.54
   3 -12  -3   31.46    2.46
  -3 -12  -3   29.16    2.13
  -3 -12  -3   33.98    2.98
  -3 -12   3   36.55    3.05
   4 -12   3   11.59    1.95
  -4 -12  -3   14.14    1.86
  -4 -12  -3   10.97    1.34
   4 -12   3   12.33    1.47
  -4 -12   3    9.51    1.42
   4  12   3   11.12    2.22
   4 -12  -3   11.67    1.94
   4 -12  -3   10.34    1.54
   4 -12  -3    9.55    1.66
   5 -12   3   73.15    4.27
   5  12   3   79.80    5.47
   5 -12   3   80.68    5.07
   5 -12  -3   85.56    5.14
  -5 -12   3   69.22    4.30
  -5 -12  -3   77.01    4.50
   5 -12  -3   67.91    4.41
  -5 -12  -3   76.14    4.26
  -6 -12  -3    3.57    1.64
   6 -12  -3    3.12    1.48
  -6 -12   3    2.52    1.00
  -6 -12  -3    2.11    0.95
   6 -12   3    3.58    1.26
   6 -12   3    3.09    1.52
   6 -12  -3    1.66    1.48
   6  12   3    0.21    1.92
  -6 -12  -3    1.82    1.19
   7 -12   3  252.10   12.53
   7 -12   3  260.99   13.36
   7 -12  -3  264.99   13.41
   7  12   3  256.72   13.86
  -7 -12  -3  247.21   12.69
   7 -12  -3  232.64   12.62
  -7 -12  -3  235.03   12.40
  -7 -12   3  248.01   12.45
  -7 -12  -3  258.57   12.59
   8 -12   3   21.92    2.02
   8 -12  -3   24.00    2.59
   8 -12   3   26.81    2.62
  -8 -12  -3   25.40    2.28
   8 -12  -3   23.27    2.25
  -8 -12   3   23.58    2.18
   8  12   3   28.84    3.08
  -8 -12   3   23.76    1.85
  -8 -12  -3   26.88    2.15
  -8 -12  -3   23.52    1.81
  -9 -12   3   24.57    1.78
   9 -12   3   21.92    1.89
  -9 -12   3   16.64    2.05
   9 -12  -3   21.03    2.44
   9 -12   3   24.35    2.51
  -9 -12  -3   20.27    2.18
   9 -12  -3   22.56    2.20
   9  12   3   24.82    2.94
  -9 -12  -3   18.73    2.02
  -9 -12  -3   22.34    1.71
 -10 -12   3    8.38    1.15
  10 -12   3    5.74    1.61
  10 -12  -3    6.63    1.67
  10 -12   3    7.43    1.36
  10  12   3    5.90    2.03
 -10 -12  -3    7.21    1.56
  10 -12  -3    4.80    1.62
 -10 -12  -3    9.13    1.70
 -10 -12  -3    5.74    1.08
 -11 -12   3    0.92    0.92
 -11 -12  -3    0.79    0.89
  11 -12  -3    0.18    1.33
  11 -12  -3   -0.16    1.51
  11  12   3   -1.15    1.88
  11 -12   3    0.18    1.47
 -11 -12  -3    1.58    1.53
  12 -12  -3   -2.04    1.57
 -12 -12  -3    1.30    0.95
 -12 -12  -3   -0.33    1.45
  12  12   3    0.46    1.61
 -12 -12   3    0.19    0.93
  12 -12   3   -2.24    1.48
 -13 -12  -3   58.59    3.44
 -13 -12   3   57.41    3.43
  13  12   3   60.10    4.70
 -14 -12  -3   28.79    2.06
  14  12   3   25.67    3.10
 -14 -12   3   27.87    2.06
 -15 -12  -3    1.24    0.98
 -15 -12   3    2.10    1.02
  15  12   3    3.42    1.70
 -16 -12  -3    0.67    0.95
  16  12   3    0.45    1.49
 -16 -12   3    2.53    1.03
  17  12   3    5.78    1.89
 -17 -12  -3    7.56    1.23
 -17 -12   3    9.23    1.27
 -18 -12   3    1.50    1.03
 -18 -12  -3    1.56    1.04
 -19 -12   3    9.52    1.34
 -19 -12  -3    7.68    1.28
 -20 -12  -3    0.87    1.04
 -20 -12   3    1.96    1.07
 -21 -12   3   -1.46    1.05
 -21 -12  -3   -0.73    1.06
 -22 -12  -3    0.45    1.02
  22 -12  -3    1.31    1.13
 -22 -12   3    2.05    1.04
 -23 -12   3    1.34    0.96
  23 -12  -3   -0.27    0.98
 -23 -12  -3    1.34    1.02
 -24 -12   3    1.36    0.98
  24 -12  -3    0.05    0.92
 -24 -12  -3    0.51    0.96
 -25 -12  -3    1.73    0.93
  25 -12  -3   -0.91    0.84
 -25 -12   3    1.51    0.89
 -26 -12   3    2.88    0.89
 -26 -12  -3    3.45    0.93
  26 -12  -3    2.97    0.70
 -26 -12  -3    2.11    1.27
 -27 -12  -3    3.27    1.20
 -27 -12   3    4.19    0.87
 -27 -12  -3    3.81    0.87
 -28 -12  -3    1.34    0.69
 -28 -12  -3   -1.43    0.99
 -29 -12  -3    2.14    0.53
 -29 -12  -3    1.37    0.75
 -29  12  -3    1.22    0.46
 -30 -12  -3    0.11    0.45
   0 -13   3    2.83    1.49
   0 -13  -3    0.35    1.46
   0 -13   3   -0.46    1.18
   0 -13  -3    0.27    1.09
   0 -13  -3    1.35    1.44
   0 -13  -3    1.19    0.94
   1 -13  -3   -0.17    1.39
   1 -13  -3    1.09    1.46
  -1 -13  -3   -0.40    0.96
  -1 -13   3    1.99    1.21
  -1 -13  -3    1.38    1.08
   1 -13   3    0.40    1.20
   1 -13  -3    0.91    0.98
   1 -13   3    2.44    1.52
  -1 -13   3   -0.53    1.44
  -1 -13  -3    1.57    1.47
   1 -13  -3    1.44    1.11
  -2 -13  -3   34.56    2.39
  -2 -13   3   31.29    2.43
  -2 -13  -3   32.48    2.22
   2 -13  -3   39.39    2.42
   2 -13  -3   33.35    2.80
  -2 -13   3   37.87    3.28
  -2 -13  -3   35.02    3.19
   2 -13   3   35.18    2.52
   2 -13  -3   34.37    2.51
   2 -13  -3   46.51    3.52
   2 -13   3   44.94    3.45
  -3 -13   3    5.41    1.37
   3 -13   3    7.17    1.33
   3 -13   3    9.05    1.89
   3 -13  -3   11.78    1.93
   3 -13  -3    6.38    1.21
  -3 -13  -3    9.04    1.87
   3  13   3    8.36    2.14
  -3 -13  -3    8.73    1.24
  -3 -13  -3    9.92    1.80
   3 -13  -3    7.60    1.68
   3 -13  -3    7.46    1.46
  -3 -13   3    9.02    1.96
   4 -13   3   16.96    2.25
  -4 -13   3   12.03    1.65
   4 -13   3   11.45    1.64
   4 -13  -3   17.42    1.59
   4  13   3   15.18    2.53
   4 -13  -3   18.90    2.32
   4 -13  -3   14.91    1.95
  -4 -13   3   11.48    1.44
  -4 -13  -3   12.45    1.48
  -4 -13  -3   13.02    1.48
  -4 -13  -3   15.76    2.04
   5 -13   3    6.37    1.38
   5  13   3    4.98    1.99
  -5 -13  -3    6.86    1.73
   5 -13   3    6.41    1.75
   5 -13  -3    8.33    1.87
  -5 -13  -3    4.72    1.21
  -5 -13   3    5.56    1.15
   5 -13  -3    5.21    1.70
  -5 -13  -3    3.88    1.11
   6 -13   3   14.05    1.62
   6  13   3   10.37    2.39
   6 -13   3   12.66    2.11
  -6 -13  -3   12.78    1.48
   6 -13  -3    9.22    2.05
   6 -13  -3   11.12    1.89
  -6 -13  -3    9.96    1.36
  -6 -13  -3   10.33    1.96
  -6 -13   3   12.50    1.43
  -7 -13  -3   19.56    1.73
   7 -13   3   22.29    1.99
   7 -13   3   23.94    2.62
   7 -13  -3   26.23    2.72
   7 -13  -3   23.81    2.28
  -7 -13  -3   20.19    1.89
   7  13   3   15.85    2.74
  -7 -13  -3   14.95    2.20
  -7 -13   3   23.45    1.86
  -8 -13   3   17.68    2.12
   8 -13   3   23.34    2.60
   8 -13   3   19.47    1.93
   8 -13  -3   24.26    2.60
  -8 -13  -3   22.83    2.38
  -8 -13   3   22.09    1.84
   8  13   3   20.97    2.88
   8 -13  -3   18.85    2.24
  -8 -13  -3   22.40    2.01
  -8 -13  -3   20.17    1.79
  -9 -13   3   10.27    1.34
   9 -13  -3    8.67    1.79
   9 -13   3    9.38    1.47
   9 -13   3    7.87    1.85
   9 -13  -3    8.85    1.87
  -9 -13   3    8.00    1.76
  -9 -13  -3   10.73    1.67
   9  13   3   12.32    2.46
  -9 -13  -3    8.37    1.28
  -9 -13  -3   10.96    1.94
 -10 -13  -3    1.53    1.41
 -10 -13   3   -0.41    1.00
  10 -13   3   -0.55    1.17
  10 -13   3   -0.95    1.46
  10 -13  -3    3.26    1.57
  10 -13  -3   -0.71    1.51
  10  13   3    1.69    1.83
 -10 -13  -3   -1.27    1.70
 -10 -13  -3    0.07    0.96
 -11 -13   3   11.03    1.37
 -11 -13  -3   11.27    1.34
  11 -13   3    9.04    1.50
  11 -13   3   11.81    2.06
  11 -13  -3   10.31    1.93
  11  13   3    8.76    2.32
  11 -13  -3    7.08    1.84
 -11 -13  -3   11.54    1.81
 -11 -13  -3    9.99    1.95
  12 -13   3    8.89    1.91
  12 -13  -3   10.23    1.99
 -12 -13   3    9.23    1.31
 -12 -13  -3    9.98    1.72
 -12 -13  -3    8.45    1.28
  12 -13  -3   11.33    1.89
 -12 -13  -3    9.51    1.83
  12  13   3    6.11    2.10
  13 -13  -3    1.60    1.51
  13  13   3    3.57    1.89
 -13 -13   3    2.56    1.09
 -13 -13  -3    3.69    1.56
  13 -13   3    1.40    1.52
 -13 -13  -3    4.39    1.12
 -14 -13   3    9.58    1.32
 -14 -13  -3    6.15    1.22
  14 -13   3    6.94    1.80
  14 -13  -3    8.50    1.89
 -15 -13  -3    3.69    1.14
  15 -13   3    3.50    1.58
  15 -13  -3    1.02    1.58
  15  13   3    5.10    1.83
 -15 -13   3    4.44    1.22
  16 -13   3   31.23    3.18
  16 -13  -3   32.50    3.26
  16  13   3   35.11    3.46
 -16 -13   3   38.66    2.48
 -16 -13  -3   31.33    2.38
  17 -13  -3    3.49    1.55
 -17 -13   3    2.66    1.10
 -17 -13  -3    3.64    1.16
  17 -13   3    4.34    1.59
  18 -13  -3    2.85    1.58
 -18 -13   3    5.31    1.20
 -18 -13  -3    3.97    1.16
  18 -13   3    4.92    1.63
 -19 -13  -3   13.97    1.57
  19 -13  -3   15.55    1.76
 -19 -13   3   18.78    1.65
 -20 -13   3    1.28    1.10
 -20 -13  -3    2.63    1.10
  20 -13  -3    1.18    1.24
 -21 -13  -3    0.78    1.05
  21 -13  -3   -0.31    1.14
 -21 -13   3   -0.59    1.04
  22 -13  -3   25.50    2.00
 -22 -13   3   25.75    1.99
 -22 -13  -3   26.28    2.00
 -23 -13   3    3.25    1.07
 -23 -13  -3    2.72    1.09
  23 -13  -3    2.94    1.03
 -23 -13  -3    3.41    1.51
 -24 -13   3    1.42    0.99
 -24 -13  -3    3.25    1.04
  24 -13  -3    0.70    0.88
 -24 -13  -3   -0.69    1.34
 -25 -13   3    2.85    0.97
 -25 -13  -3    3.89    0.97
  25 -13  -3    3.54    0.81
 -25 -13  -3    5.29    1.40
 -26 -13  -3    1.53    0.82
  26 -13  -3    0.91    0.58
 -26 -13  -3    0.46    1.10
 -26 -13   3    0.34    0.82
 -27 -13  -3    0.48    0.73
 -27 -13  -3    0.99    0.94
 -28 -13  -3    2.11    0.78
 -28 -13  -3    2.48    0.62
 -29 -13  -3    0.56    0.48
   0 -14   3   -0.72    1.29
   0 -14  -3   -0.56    0.97
   0 -14  -3   -1.72    1.54
   0 -14   3   -2.30    1.66
   0 -14  -3   -0.93    1.75
   0 -14  -3    0.69    1.16
   1 -14   3   20.84    2.53
  -1 -14   3   18.77    1.86
   1 -14   3   19.51    1.91
  -1 -14   3   17.07    2.38
   1 -14  -3   20.50    1.66
  -1 -14  -3   19.54    1.82
   1 -14  -3   22.32    2.29
   1 -14  -3   19.34    1.91
  -1 -14  -3   20.97    2.57
  -1 -14  -3   18.75    1.62
   1 -14  -3   17.98    2.48
  -2 -14   3   -0.51    1.35
   2 -14   3   -0.58    1.35
  -2 -14  -3    0.48    0.94
  -2 -14  -3    0.77    1.50
  -2 -14   3   -0.20    1.64
   2 -14   3    0.57    1.53
   2 -14  -3   -0.19    1.50
   2 -14  -3    0.47    1.05
   2 -14  -3    3.07    1.68
  -2 -14  -3    0.93    1.11
   2 -14  -3    1.59    1.26
   3 -14   3   46.31    2.96
  -3 -14  -3   41.94    2.73
  -3 -14  -3   39.61    3.33
   3 -14  -3   45.15    3.29
   3 -14   3   54.28    4.02
   3 -14  -3   51.32    4.03
   3 -14  -3   38.30    3.01
   3 -14  -3   46.35    2.83
  -3 -14   3   42.38    3.00
  -3 -14  -3   46.67    2.91
   3  14   3   46.15    4.18
  -4 -14   3   12.08    1.71
   4 -14   3   11.42    1.63
   4 -14   3   14.32    2.29
   4 -14  -3   12.88    2.25
  -4 -14  -3   10.92    1.30
   4 -14  -3    9.88    1.48
   4  14   3   11.19    2.47
  -4 -14  -3   11.42    2.02
  -4 -14  -3   11.22    1.45
   4 -14  -3   12.32    2.02
   5 -14   3  101.67    5.41
  -5 -14  -3   92.59    5.14
   5 -14  -3  102.95    5.31
   5  14   3  100.54    6.79
  -5 -14  -3   92.19    5.63
   5 -14  -3   88.54    5.61
   5 -14   3  109.18    6.47
   5 -14  -3  110.93    6.53
  -5 -14  -3   96.68    5.35
  -5 -14  -3   87.87    5.26
  -5 -14   3   94.54    5.35
   6 -14   3   22.40    2.14
   6 -14  -3   22.06    1.99
   6 -14   3   27.87    2.94
   6 -14  -3   31.43    3.09
  -6 -14  -3   25.60    2.51
   6  14   3   25.90    3.22
   6 -14  -3   19.99    2.42
  -6 -14  -3   21.78    1.96
  -6 -14  -3   26.62    2.05
  -6 -14   3   20.88    1.96
   7 -14   3  133.97    7.03
   7  14   3  127.19    8.34
   7 -14   3  156.38    8.32
   7 -14  -3  144.57    8.21
  -7 -14  -3  128.69    7.30
   7 -14  -3  126.60    7.22
  -7 -14  -3  131.62    7.00
  -7 -14  -3  121.09    6.93
   7 -14  -3  130.81    6.95
  -7 -14   3  127.68    6.99
  -8 -14  -3    1.26    1.13
  -8 -14  -3    1.94    1.27
   8 -14   3    0.59    1.37
   8 -14   3    0.63    1.60
   8 -14  -3    0.63    1.54
   8  14   3    1.78    1.96
  -8 -14   3    0.34    1.47
  -8 -14   3    0.30    1.10
   8 -14  -3   -0.38    1.64
  -8 -14  -3    1.19    1.67
  -9 -14   3   20.86    1.80
   9 -14   3   17.44    1.88
  -9 -14   3   15.60    2.01
   9 -14   3   18.13    2.54
   9 -14  -3   19.00    2.59
  -9 -14  -3   19.26    1.94
  -9 -14  -3   17.19    1.77
  -9 -14  -3   14.72    2.29
   9  14   3   25.70    3.10
   9 -14  -3   19.13    2.23
 -10 -14   3    0.99    1.16
  10 -14   3    1.08    1.28
 -10 -14  -3    1.68    1.72
 -10 -14  -3    2.25    1.16
  10 -14   3   -1.86    1.58
  10 -14  -3    2.27    1.57
  10  14   3    0.25    1.72
  10 -14  -3    0.19    1.72
 -10 -14  -3    0.26    1.33
 -11 -14  -3    2.46    1.40
 -11 -14   3    1.36    1.17
 -11 -14  -3    2.71    1.19
  11 -14  -3    1.34    1.69
  11 -14   3    1.76    1.24
  11 -14   3    0.21    1.48
  11 -14  -3    1.25    1.61
 -11 -14  -3    1.77    1.80
  11  14   3    2.29    1.92
 -12 -14  -3   10.68    1.77
 -12 -14  -3    9.28    1.43
  12 -14   3   12.44    1.56
  12 -14  -3    8.94    1.90
  12 -14   3   10.95    2.08
  12 -14  -3   10.75    2.05
 -12 -14  -3   10.85    1.99
 -12 -14   3   12.54    1.50
  12  14   3   10.33    2.34
 -13 -14  -3   52.63    3.34
  13 -14   3   56.62    4.38
  13 -14  -3   55.08    4.37
 -13 -14  -3   47.19    3.63
  13  14   3   55.03    4.58
 -13 -14   3   51.46    3.32
 -13 -14  -3   56.93    3.62
  14 -14   3   24.71    2.99
  14 -14  -3   30.90    2.42
  14 -14  -3   31.07    3.16
 -14 -14  -3   29.15    2.58
  14  14   3   27.97    3.26
 -14 -14   3   29.69    2.27
 -14 -14  -3   29.79    2.30
  15 -14  -3   22.88    2.11
  15 -14   3   19.45    2.69
  15 -14  -3   27.62    2.88
 -15 -14  -3   23.57    2.02
 -15 -14  -3   22.83    2.33
 -15 -14   3   22.59    1.97
 -16 -14  -3   -0.44    1.10
  16 -14   3    0.42    1.42
  16 -14  -3   -1.67    1.62
  16 -14  -3   -0.07    1.35
 -16 -14  -3    0.50    1.59
 -16 -14   3    0.30    1.13
  17 -14  -3   53.96    3.21
  17 -14   3   43.14    3.89
  17 -14  -3   41.96    3.87
 -17 -14  -3   46.47    3.42
 -17 -14   3   48.97    3.07
 -17 -14  -3   43.46    3.05
 -18 -14   3   10.28    1.42
 -18 -14  -3    8.80    1.41
  18 -14  -3    7.50    1.50
 -18 -14  -3    9.95    1.84
 -19 -14   3   15.50    1.61
  19 -14  -3   16.73    1.71
 -19 -14  -3   13.11    2.00
 -19 -14  -3   15.14    1.62
 -20 -14   3    7.15    1.32
 -20 -14  -3    8.80    1.34
  20 -14  -3    7.37    1.38
 -20 -14  -3    7.45    1.70
 -21 -14   3    3.32    1.12
 -21 -14  -3    3.57    1.14
  21 -14  -3    2.57    1.16
 -21 -14  -3    5.32    1.63
 -22 -14  -3    9.28    1.56
 -22 -14   3    7.94    1.26
 -22 -14  -3    7.13    1.25
  22 -14  -3    5.92    1.20
  23 -14  -3   13.28    1.38
 -23 -14  -3   15.13    1.75
 -23 -14   3   14.11    1.46
 -23 -14  -3   15.12    1.51
 -24 -14   3    3.10    0.97
 -24 -14  -3    2.60    1.01
  24 -14  -3    4.58    0.91
 -24 -14  -3    2.35    1.28
  25 -14  -3    9.56    0.99
 -25 -14  -3   12.37    1.23
 -25 -14   3   13.38    1.22
 -25 -14  -3    9.76    1.34
 -26 -14   3    6.21    0.87
 -26 -14  -3    5.82    0.90
 -27 -14  -3    0.73    0.72
 -27 -14  -3    1.17    0.61
 -28 -14  -3   -0.07    0.51
   0 -15  -3   -0.08    1.25
   0 -15   3   -0.31    1.36
   0 -15  -3    1.37    1.05
   0 -15  -3    2.89    1.66
   0 -15  -3    0.72    1.93
   0 -15   3   -0.62    1.56
   1 -15  -3    0.92    1.85
   1 -15  -3   -0.44    1.30
   1 -15   3   -0.83    1.67
  -1 -15   3    1.70    1.41
   1 -15   3    0.08    1.39
  -1 -15  -3    0.23    1.08
   1 -15  -3    1.25    1.62
  -1 -15  -3    1.04    1.57
  -1 -15   3   -0.83    1.68
  -1 -15  -3    0.58    1.19
   1 -15  -3   -0.06    1.08
  -2 -15  -3   14.18    1.45
   2 -15  -3   12.52    1.56
   2 -15   3   13.70    1.73
   2  15   3   12.81    2.64
   2 -15   3   13.77    2.29
  -2 -15   3   14.26    1.80
   2 -15  -3   18.93    2.52
  -2 -15  -3   10.32    2.27
  -2 -15  -3   14.82    1.70
  -2 -15   3   14.60    2.37
   2 -15  -3   14.11    1.82
   2 -15  -3   14.42    2.19
  -3 -15   3   50.05    3.33
   3 -15  -3   50.56    3.17
   3 -15  -3   54.17    4.26
   3  15   3   47.96    4.54
  -3 -15  -3   47.47    3.69
   3 -15  -3   51.75    3.65
  -3 -15  -3   50.07    3.07
  -3 -15  -3   50.66    3.29
   3 -15   3   48.97    3.35
   3 -15   3   63.27    4.42
  -4 -15   3   33.97    2.71
   4 -15  -3   37.72    3.57
   4 -15   3   31.81    2.63
  -4 -15  -3   33.04    2.35
  -4 -15  -3   35.94    3.09
   4 -15  -3   35.12    2.98
   4  15   3   28.86    3.66
   4 -15   3   40.98    3.59
  -4 -15  -3   34.15    2.52
   4 -15  -3   36.33    2.49
   5 -15   3    1.73    1.41
  -5 -15  -3    5.32    1.16
   5 -15   3    6.02    1.99
   5 -15  -3    6.08    1.99
   5 -15  -3    4.09    1.29
   5  15   3    2.58    2.06
  -5 -15  -3    4.60    2.05
  -5 -15  -3    3.78    1.29
   5 -15  -3    3.79    1.95
   6 -15   3   20.96    2.15
   6 -15  -3   24.09    2.84
   6 -15  -3   23.36    2.04
   6 -15  -3   21.61    2.49
  -6 -15  -3   23.30    2.71
   6 -15   3   22.98    2.79
   6  15   3   27.57    3.25
  -6 -15  -3   21.77    1.99
  -6 -15  -3   18.08    1.93
  -6 -15   3   23.73    2.06
   7 -15   3    9.36    1.70
   7 -15  -3    9.67    1.60
   7  15   3   10.47    2.49
   7 -15  -3   13.93    2.36
  -7 -15  -3    8.21    2.17
   7 -15   3    7.24    2.02
  -7 -15  -3    8.15    1.51
   7 -15  -3    7.47    2.08
  -7 -15  -3   10.05    1.53
  -7 -15   3   11.85    1.57
  -8 -15   3   25.50    2.47
   8 -15   3   30.64    2.42
  -8 -15  -3   26.10    2.24
   8 -15  -3   30.36    3.26
  -8 -15  -3   28.10    2.89
   8  15   3   30.58    3.55
  -8 -15  -3   27.04    2.33
   8 -15  -3   23.14    2.70
   8 -15   3   31.97    3.29
  -8 -15   3   27.89    2.28
  -9 -15  -3  262.75   12.67
  -9 -15   3  226.29   12.65
   9 -15   3  247.24   12.62
   9 -15   3  284.31   14.12
   9 -15  -3  267.54   14.04
   9  15   3  244.08   14.11
  -9 -15  -3  239.59   12.91
   9 -15  -3  241.09   12.89
  -9 -15   3  246.49   12.62
  -9 -15  -3  245.87   12.61
 -10 -15  -3   11.01    1.59
  10 -15   3   11.94    1.67
 -10 -15  -3   11.27    2.15
  10 -15   3   12.29    2.32
  10 -15  -3   12.61    2.34
  10  15   3    9.18    2.39
  10 -15  -3   10.96    2.23
 -10 -15   3   11.02    1.57
 -10 -15  -3   12.09    1.75
 -11 -15   3   14.09    1.62
 -11 -15  -3   10.43    1.59
  11 -15   3   11.34    1.66
  11 -15  -3   11.82    1.71
  11 -15   3   13.45    2.37
  11 -15  -3   16.15    2.54
  11  15   3   10.95    2.44
 -11 -15  -3   12.61    1.75
 -11 -15  -3    8.92    2.11
  11 -15  -3    9.23    2.08
 -12 -15   3    2.99    1.28
 -12 -15  -3    2.09    1.22
 -12 -15  -3    1.13    1.83
  12 -15   3    1.88    1.20
  12 -15  -3    0.10    1.73
  12 -15  -3   -0.07    1.40
  12 -15   3    1.80    1.61
  12 -15  -3    4.07    1.71
 -12 -15  -3    0.63    1.43
  12  15   3    1.78    1.94
 -13 -15   3    7.06    1.38
  13 -15   3    6.50    1.33
  13 -15  -3    7.39    1.57
  13 -15   3    9.91    2.09
  13 -15  -3   10.65    2.12
 -13 -15  -3    7.85    1.44
 -13 -15  -3    8.13    1.65
  13  15   3    4.63    1.89
 -13 -15  -3    5.85    1.88
 -14 -15  -3    2.06    1.22
 -14 -15   3    2.07    1.24
 -14 -15  -3    6.84    1.62
  14 -15  -3    1.98    1.39
  14 -15   3    3.28    1.67
  14 -15  -3    4.78    1.67
 -15 -15   3   -0.39    1.18
 -15 -15  -3    0.08    1.19
  15 -15  -3    0.15    1.33
  15 -15   3    0.22    1.48
  15 -15  -3    1.29    1.48
 -15 -15  -3   -1.09    1.42
 -16 -15   3    7.22    1.37
  16 -15  -3    7.50    1.54
 -16 -15  -3    7.40    1.60
 -16 -15  -3    7.50    1.42
 -17 -15   3    1.28    1.14
 -17 -15  -3    0.97    1.15
  17 -15  -3    0.62    1.28
 -17 -15  -3   -0.26    1.41
 -18 -15   3    2.49    1.18
 -18 -15  -3    0.58    1.11
  18 -15  -3    1.46    1.27
 -18 -15  -3    3.51    1.46
 -19 -15   3    9.87    1.43
  19 -15  -3    8.28    1.41
 -19 -15  -3    7.06    1.58
 -19 -15  -3    6.87    1.34
 -20 -15   3    3.10    1.16
  20 -15  -3    2.07    1.15
 -20 -15  -3    2.01    1.14
 -20 -15  -3    0.54    1.29
  21 -15  -3   -0.05    1.03
 -21 -15  -3    0.07    1.21
 -21 -15   3    1.02    1.02
 -21 -15  -3    1.64    1.10
 -22 -15   3    2.75    1.10
  22 -15  -3    4.10    1.01
 -22 -15  -3    1.88    1.03
 -22 -15  -3    3.39    1.24
 -23 -15   3    0.21    0.93
 -23 -15  -3    1.91    0.97
  23 -15  -3    1.63    0.85
 -23 -15  -3    1.28    1.06
 -24 -15   3   -1.61    0.87
 -24 -15  -3    0.23    0.88
 -24 -15  -3   -0.95    0.99
  24 -15  -3    0.28    0.69
  25 -15  -3    0.47    0.56
 -25 -15  -3    0.79    0.78
 -25 -15  -3    0.58    0.83
 -25 -15   3   -1.18    0.80
 -26 -15  -3    1.50    0.73
 -26 -15  -3    0.55    0.64
 -27 -15  -3    0.05    0.49
   0 -16   3    0.99    1.51
   0 -16  -3   -0.11    1.97
   0 -16  -3    0.82    1.14
   0 -16  -3   -1.54    1.59
   0 -16   3   -0.44    1.78
   0 -16  -3    2.33    1.50
  -1 -16  -3  162.61    9.20
   1 -16   3  152.70    8.02
   1 -16  -3  138.69    7.76
  -1 -16  -3  149.32    8.03
   1 -16   3  156.13    9.16
   1  16   3  151.63    9.58
   1 -16  -3  153.66    8.33
  -1 -16   3  150.31    8.01
  -1 -16  -3  157.30    7.81
  -1 -16   3  142.03    9.00
   1 -16  -3  156.85    9.15
   1 -16  -3  136.60    8.03
   2 -16   3    0.58    1.49
  -2 -16  -3    1.37    1.12
   2 -16   3    1.99    1.76
   2 -16  -3    3.35    1.85
   2 -16  -3   -0.33    1.26
  -2 -16  -3    0.80    1.37
   2  16   3    5.56    2.27
   2 -16  -3   -0.33    2.14
  -2 -16   3    1.74    1.59
  -3 -16   3  331.33   17.25
   3 -16   3  333.31   17.27
  -3 -16  -3  336.47   17.04
   3 -16  -3  356.21   17.14
   3  16   3  321.88   18.79
  -3 -16  -3  349.54   17.62
   3 -16  -3  335.39   17.57
   3 -16  -3  374.19   18.59
   3 -16   3  366.72   18.53
  -3 -16  -3  352.33   17.29
   4 -16   3   -0.89    1.79
   4 -16   3   -0.50    1.59
  -4 -16  -3    0.44    1.13
  -4 -16   3   -0.51    1.51
   4 -16  -3   -1.22    1.37
   4  16   3    1.08    2.02
  -4 -16  -3    0.67    1.36
   4 -16  -3   -0.23    1.76
  -4 -16  -3    1.26    2.05
   4 -16  -3    0.66    2.16
   5 -16   3  112.01    6.14
   5  16   3   90.88    7.33
  -5 -16  -3  110.66    6.53
   5 -16  -3  101.90    6.45
   5 -16  -3  128.64    7.52
   5 -16  -3  110.63    5.98
   5 -16   3  117.91    7.36
  -5 -16  -3  100.54    5.85
  -5 -16  -3  121.41    6.14
  -6 -16  -3    4.12    1.38
   6 -16   3    3.21    1.53
  -6 -16  -3    4.61    1.18
   6 -16  -3    4.51    1.40
   6 -16   3    1.16    1.80
   6 -16  -3    3.98    1.80
   6  16   3    0.81    2.02
  -6 -16  -3    3.34    2.07
   6 -16  -3    2.11    1.99
   7 -16   3   11.11    1.74
   7 -16   3   18.25    2.54
   7 -16  -3   14.67    2.52
   7 -16  -3   13.50    1.73
   7  16   3   11.44    2.52
   7 -16  -3   11.33    2.36
  -7 -16  -3   10.38    1.66
  -7 -16  -3    6.95    2.31
  -8 -16  -3    1.66    1.32
   8 -16  -3    2.56    1.90
   8 -16   3   -0.32    1.49
   8  16   3    2.18    1.90
  -8 -16   3    4.61    1.76
  -8 -16  -3    1.38    2.09
   8 -16  -3    4.22    2.10
   8 -16   3    0.70    1.72
  -8 -16   3    0.43    1.32
  -8 -16  -3    2.87    1.28
  -9 -16   3  176.06    9.15
  -9 -16   3  169.37    9.26
   9 -16   3  172.37    9.09
   9  16   3  167.61   10.57
  -9 -16  -3  175.76    9.50
   9 -16  -3  161.81    9.39
   9 -16   3  188.22   10.48
   9 -16  -3  180.96   10.45
  -9 -16  -3  183.33    9.14
  -9 -16  -3  164.51    9.09
 -10 -16  -3    1.26    1.40
  10 -16   3    3.37    1.48
 -10 -16  -3    3.83    1.38
  10  16   3    0.26    1.94
 -10 -16  -3    0.23    2.01
  10 -16   3    6.39    2.13
  10 -16  -3    1.66    1.84
  10 -16  -3    5.31    2.13
 -10 -16   3    3.51    1.46
  11 -16   3  172.04    9.02
  11 -16  -3  178.30    9.07
 -11 -16   3  166.32    9.08
 -11 -16  -3  168.08    9.42
  11 -16   3  190.27   10.57
  11 -16  -3  161.54    9.33
  11 -16  -3  178.98   10.45
  11  16   3  152.46   10.39
 -11 -16  -3  186.13    9.14
 -11 -16  -3  170.90    9.09
  12 -16   3    5.96    1.96
  12 -16   3    3.85    1.32
  12 -16  -3    4.03    1.48
 -12 -16  -3    3.40    1.98
 -12 -16  -3    2.53    1.42
  12  16   3    5.19    1.99
  12 -16  -3    2.83    1.91
  12 -16  -3    6.69    2.07
 -12 -16   3    5.87    1.41
 -12 -16  -3    2.84    1.37
 -13 -16  -3   18.65    2.30
  13 -16  -3   18.83    1.96
 -13 -16  -3   16.42    1.85
  13 -16   3   18.57    1.79
  13 -16  -3   18.82    2.29
  13 -16   3   18.21    2.69
 -13 -16   3   18.60    1.91
  13 -16  -3   17.31    2.64
 -13 -16  -3   21.12    1.99
  14 -16  -3    1.00    1.33
  14 -16   3    2.75    1.59
  14 -16  -3   -0.23    1.60
 -14 -16  -3    0.24    1.24
 -14 -16  -3   -0.50    1.36
 -14 -16   3   -0.97    1.24
 -15 -16  -3   14.55    1.76
 -15 -16   3   16.91    1.78
  15 -16  -3   16.02    1.81
 -15 -16  -3   15.24    1.85
 -16 -16   3    4.82    1.31
 -16 -16  -3    2.00    1.25
  16 -16  -3    5.77    1.40
 -16 -16  -3    3.29    1.40
 -17 -16  -3   28.94    2.26
  17 -16  -3   28.21    2.23
 -17 -16  -3   27.73    2.33
 -17 -16   3   26.06    2.22
  18 -16  -3    7.31    1.34
 -18 -16  -3    4.67    1.40
 -18 -16   3    5.40    1.28
 -18 -16  -3    6.81    1.33
  19 -16  -3   16.69    1.69
 -19 -16  -3   17.41    1.75
 -19 -16   3   18.65    1.74
 -19 -16  -3   16.60    1.76
 -20 -16  -3   -1.04    1.15
 -20 -16   3    2.15    1.05
 -20 -16  -3   -0.38    1.03
  20 -16  -3    2.66    1.07
  21 -16  -3   18.96    1.62
 -21 -16   3   20.15    1.71
 -21 -16  -3   21.56    1.78
 -21 -16  -3   17.52    1.68
  22 -16  -3    0.48    0.86
 -22 -16  -3    2.16    1.00
 -22 -16   3    2.96    1.03
 -22 -16  -3   -0.75    0.96
  23 -16  -3    5.00    0.89
 -23 -16  -3    4.69    1.01
 -23 -16  -3    6.58    1.04
 -23 -16   3    5.16    1.03
 -24 -16  -3   -0.19    0.80
  24 -16  -3    0.68    0.62
 -24 -16  -3    1.97    0.80
 -24 -16   3    0.95    0.75
 -25 -16  -3    0.84    0.67
 -25 -16  -3    1.47    0.63
   0 -17   3   -1.64    1.60
   0 -17  -3    1.27    1.17
   0  17   3   -2.95    2.44
   0 -17  -3    1.86    1.86
   0 -17   3    0.69    1.77
   0 -17  -3   -1.67    2.27
   0 -17  -3    0.99    1.59
  -1 -17   3   67.43    4.38
   1 -17   3   69.22    4.41
  -1 -17  -3   69.87    4.46
   1 -17  -3   74.39    4.19
   1  17   3   69.45    5.82
   1 -17  -3   71.13    4.91
   1 -17  -3   78.66    5.52
  -1 -17  -3   72.21    4.14
   1 -17   3   69.32    5.29
   2 -17  -3    2.83    2.06
  -2 -17   3    5.68    1.75
   2 -17   3    3.90    1.79
   2 -17   3    3.79    1.63
  -2 -17  -3    4.54    1.24
   2 -17  -3    5.18    1.35
   2  17   3    7.19    2.46
  -2 -17  -3    2.99    1.57
   2 -17  -3    2.09    1.84
  -3 -17  -3   12.91    2.59
  -3 -17  -3   14.32    1.92
   3 -17  -3   16.40    1.73
  -3 -17   3   11.09    1.88
   3 -17   3   17.43    2.02
  -3 -17  -3   14.68    1.62
   3 -17   3   21.74    2.67
   3 -17  -3   15.46    2.53
   3 -17  -3   13.18    2.43
   3  17   3   11.81    2.53
   4 -17   3    6.34    2.05
   4 -17  -3    3.57    1.90
  -4 -17   3    3.54    1.70
   4 -17   3    4.98    1.69
  -4 -17  -3    4.04    1.23
   4 -17  -3    4.26    1.35
   4  17   3    4.74    2.14
  -4 -17  -3    4.15    2.32
  -4 -17  -3    6.44    1.56
   4 -17  -3    6.69    2.18
   5 -17   3   52.82    3.58
  -5 -17  -3   51.65    3.28
   5 -17  -3   52.13    3.40
   5 -17   3   57.00    4.57
   5  17   3   53.19    4.78
  -5 -17  -3   53.94    4.13
   5 -17  -3   52.67    4.08
  -5 -17  -3   57.56    3.59
   5 -17  -3   56.90    4.59
   6 -17   3   -0.25    1.61
  -6 -17  -3    1.63    1.11
   6 -17  -3    3.92    1.34
  -6 -17  -3    3.69    1.45
  -6 -17  -3    1.35    2.24
   6 -17   3    1.90    1.83
   6 -17  -3    3.84    1.82
   6  17   3   -0.28    1.82
   6 -17  -3    2.82    2.24
  -7 -17   3    8.31    1.82
  -7 -17  -3   10.61    1.69
   7 -17  -3    8.20    1.56
   7 -17   3   13.83    2.43
   7 -17  -3   13.42    2.49
   7 -17  -3   10.26    2.26
   7  17   3   11.62    2.53
  -7 -17  -3   13.11    2.39
   7 -17   3   13.52    1.81
   8 -17   3    0.98    1.55
   8 -17   3    2.40    1.79
   8 -17  -3    4.58    2.02
  -8 -17  -3    1.92    2.12
   8  17   3    1.36    1.87
  -8 -17  -3   -0.17    1.29
  -8 -17   3    1.93    1.79
   8 -17  -3    2.66    2.06
  -9 -17   3   63.50    4.11
   9 -17   3   62.92    3.90
  -9 -17  -3   61.28    3.86
  -9 -17  -3   60.24    4.46
   9  17   3   49.08    4.95
   9 -17  -3   63.09    4.38
   9 -17   3   66.78    5.06
   9 -17  -3   66.15    5.09
 -10 -17  -3    1.04    2.11
  10 -17  -3    0.66    1.97
  10 -17   3   -0.47    1.63
  10 -17   3   -0.54    1.43
 -10 -17  -3   -1.90    1.43
 -10 -17  -3    0.09    1.34
 -10 -17   3   -1.37    1.29
  10  17   3    0.26    1.78
  10 -17  -3   -0.95    1.66
  11 -17  -3   49.65    3.31
 -11 -17  -3   48.95    3.34
  11 -17   3   48.69    3.27
 -11 -17  -3   49.07    3.86
  11 -17  -3   46.37    3.77
  11 -17   3   51.82    4.41
  11 -17  -3   52.34    4.41
 -11 -17  -3   55.83    3.38
 -11 -17   3   53.01    3.39
 -12 -17  -3   12.33    1.69
  12 -17   3   10.22    1.57
 -12 -17  -3   11.26    1.67
  12 -17  -3   11.24    1.65
 -12 -17  -3   12.37    2.29
  12 -17  -3   12.88    2.16
 -12 -17   3   15.66    1.78
  13 -17  -3   15.11    1.76
  13 -17   3   13.33    1.60
 -13 -17  -3   13.57    1.74
 -13 -17  -3   13.29    2.20
  13 -17  -3   15.33    2.14
 -13 -17   3   13.97    1.76
 -13 -17  -3   15.06    1.78
  14 -17   3   18.93    1.73
  14 -17  -3   22.81    1.99
 -14 -17  -3   18.76    1.90
 -14 -17   3   18.83    1.92
 -14 -17  -3   19.17    1.93
  15 -17  -3   18.52    1.83
 -15 -17   3   17.60    1.81
 -15 -17  -3   15.84    1.78
 -15 -17  -3   17.16    1.80
  16 -17  -3    2.16    1.27
 -16 -17  -3    1.92    1.20
 -16 -17  -3    3.05    1.25
 -16 -17   3    0.30    1.20
  17 -17  -3    6.18    1.33
 -17 -17  -3    5.48    1.32
 -17 -17   3    6.97    1.32
 -17 -17  -3    7.18    1.35
  18 -17  -3    2.58    1.14
 -18 -17  -3    2.10    1.17
 -18 -17  -3    1.68    1.14
 -18 -17   3    4.76    1.23
  19 -17  -3    8.05    1.24
 -19 -17  -3    5.67    1.23
 -19 -17   3    6.33    1.26
 -19 -17  -3    7.16    1.30
 -20 -17   3    4.14    1.14
 -20 -17  -3    4.37    1.11
  20 -17  -3    4.52    1.07
 -20 -17  -3    4.15    1.13
  21 -17  -3    3.21    0.94
 -21 -17   3    3.75    1.03
 -21 -17  -3    4.05    1.03
 -21 -17  -3    2.42    0.98
  22 -17  -3    0.62    0.79
 -22 -17   3    0.35    0.83
 -22 -17  -3   -0.55    0.85
 -22 -17  -3    1.26    0.80
  23 -17  -3    0.05    0.66
 -23 -17  -3    1.07    0.72
  24 -17  -3    0.92    0.47
 -24 -17  -3    1.83    0.62
   0 -18   3    3.03    1.89
   0 -18  -3    2.82    1.40
   0  18   3   -0.92    2.29
   0 -18  -3   -1.75    2.50
   1 -18  -3  369.64   20.32
   1 -18   3  375.82   20.32
  -1 -18   3  379.76   19.14
   1 -18   3  387.95   19.13
  -1 -18  -3  378.65   18.89
  -1  18   3  354.67   20.82
   1  18   3  348.96   20.70
   1 -18  -3  388.34   18.92
   1 -18  -3  399.49   19.49
  -2 -18   3    2.97    1.73
   2 -18   3    2.03    1.57
  -2 -18  -3    3.06    1.35
   2 -18  -3    0.98    1.38
   2 -18  -3    1.90    2.01
   2 -18   3    3.28    1.99
   2  18   3    0.29    2.02
  -2 -18  -3    2.83    1.71
   2 -18  -3    0.62    2.51
   3 -18   3  105.31    5.82
  -3 -18  -3  101.03    5.56
   3 -18  -3   98.18    5.59
  -3 -18   3  100.67    5.81
   3  18   3   97.88    7.22
  -3 -18  -3  105.25    6.36
   3 -18  -3  105.58    6.37
   3 -18  -3  104.65    6.95
  -3 -18  -3  100.51    5.89
   3 -18   3   95.41    6.84
  -4 -18  -3    3.42    2.37
   4 -18   3    1.14    1.58
  -4 -18  -3    4.98    1.27
   4 -18  -3    2.63    1.35
   4 -18   3    4.50    1.97
   4 -18  -3    0.96    1.75
   4  18   3    4.79    2.04
   4 -18  -3    3.19    2.32
  -4 -18  -3    4.93    1.61
   5 -18   3   32.96    3.53
   5 -18   3   33.83    2.75
  -5 -18  -3   35.36    2.46
   5 -18  -3   36.66    2.61
  -5 -18  -3   30.76    3.36
   5 -18  -3   34.78    3.37
   5  18   3   33.56    3.86
  -5 -18  -3   36.64    2.80
   5 -18  -3   35.44    3.60
   6 -18   3   -1.53    1.58
  -6 -18  -3    0.88    2.28
  -6 -18  -3    0.74    1.09
   6 -18  -3    0.60    2.11
   6 -18  -3   -1.58    1.39
   6  18   3    1.38    2.03
  -6 -18  -3   -0.18    1.50
   6 -18   3    0.96    1.62
   6 -18  -3   -2.89    1.96
   7 -18   3  189.30    9.70
  -7 -18   3  176.70    9.73
   7 -18  -3  191.18    9.60
   7 -18   3  172.71   10.86
   7  18   3  156.63   11.00
  -7 -18  -3  186.14   10.23
   7 -18  -3  181.05   10.14
  -7 -18  -3  198.04    9.77
   7 -18  -3  183.32   10.95
   8 -18  -3    6.37    2.33
  -8 -18   3    5.72    1.93
   8 -18   3    0.73    1.54
   8 -18   3    5.44    1.96
   8 -18  -3    2.37    1.84
  -8 -18  -3    1.82    1.44
  -8 -18  -3    4.64    2.38
   8  18   3    2.10    2.05
  -9 -18  -3  210.62   11.39
   9 -18  -3  198.41   11.33
  -9 -18  -3  225.28   11.03
   9 -18  -3  216.03   12.35
   9 -18   3  207.97   10.94
 -10 -18  -3    0.08    1.31
  10 -18   3   -1.27    1.43
  10 -18  -3   -0.78    2.13
 -10 -18  -3    3.57    2.08
  11 -18   3  155.86    8.21
 -11 -18  -3  149.43    8.65
  11 -18  -3  153.02    8.59
 -11 -18  -3  162.07    8.29
  12 -18   3   -1.39    1.32
  12 -18  -3   -1.29    1.42
 -12 -18  -3    2.56    1.94
  12 -18  -3    0.88    1.77
 -12 -18  -3    1.53    1.30
  13 -18  -3  148.97    7.15
  13 -18   3  124.70    7.00
  13 -18  -3  113.21    7.26
 -13 -18  -3  146.45    7.20
  14 -18   3    5.03    1.16
  14 -18  -3    3.32    1.28
 -14 -18  -3    2.53    1.25
 -14 -18  -3    2.32    1.25
 -15 -18  -3   40.42    2.55
 -15 -18   3   34.44    2.52
 -15 -18  -3   32.11    2.51
  15 -18  -3   35.07    2.49
 -16 -18   3    0.82    1.13
  16 -18  -3    3.73    1.25
 -16 -18  -3   -0.27    1.13
 -16 -18  -3    0.69    1.10
 -17 -18  -3   16.40    1.60
  17 -18  -3   14.90    1.58
 -17 -18   3   14.30    1.55
 -17 -18  -3   12.53    1.49
  18 -18  -3    4.74    1.16
 -18 -18  -3    5.88    1.14
 -18 -18  -3    3.75    1.15
  19 -18  -3   42.97    2.62
 -19 -18  -3   40.39    2.60
 -20 -18  -3    2.75    0.91
  20 -18  -3    2.71    0.94
  21 -18  -3   13.49    1.24
 -21 -18  -3   15.06    1.26
 -22 -18  -3    4.56    0.80
  22 -18  -3    3.45    0.78
  23 -18  -3    8.15    0.74
   0 -19   3    1.53    1.80
   0 -19  -3    0.35    1.33
   0  19   3    0.30    2.27
   0 -19  -3   -0.64    2.53
   1 -19   3  184.63    9.08
  -1 -19  -3  163.97    8.74
   1 -19  -3  165.98    8.75
  -1 -19   3  177.75    9.06
  -1  19   3  152.08   10.60
   1  19   3  136.49   10.31
   1 -19  -3  172.82    9.51
  -2 -19   3    0.90    1.76
   2 -19   3    0.35    1.65
  -2 -19  -3    2.85    1.26
   2 -19  -3    1.26    1.30
   2 -19   3   -0.47    1.68
  -2  19   3   -3.12    2.34
   2  19   3    3.42    2.11
   2 -19  -3    0.76    2.34
   2 -19  -3    2.87    1.88
   3 -19  -3    2.37    1.70
   3 -19   3   -0.23    1.60
   3 -19   3    1.58    1.66
  -3 -19  -3    2.27    1.23
   3 -19  -3   -0.42    1.26
  -3 -19  -3   -0.64    2.48
   3  19   3    0.28    1.69
   3 -19  -3   -1.25    2.22
  -3 -19   3    2.79    1.74
  -4 -19  -3    5.38    2.50
   4 -19   3    6.32    1.72
  -4 -19  -3    5.11    1.30
   4 -19  -3    4.73    1.39
  -4 -19  -3    7.94    1.70
   4 -19  -3    4.22    1.84
   4 -19   3    5.58    1.87
   4  19   3    5.77    2.15
   4 -19  -3    5.24    2.40
   5 -19   3    0.94    1.59
  -5 -19  -3    1.05    1.10
  -5 -19  -3   -0.38    2.38
   5 -19  -3    0.21    1.30
   5 -19  -3    0.49    2.23
  -5 -19  -3    2.12    1.47
   6 -19   3    1.50    1.59
  -6 -19  -3    2.04    1.02
   6 -19  -3    2.88    1.40
   6 -19  -3    2.06    2.26
  -6 -19  -3    1.59    1.49
  -6 -19  -3    0.50    2.37
   7 -19  -3    7.50    2.37
  -7 -19   3    6.98    1.79
   7 -19  -3    6.78    1.47
  -7 -19  -3    8.49    1.63
   7 -19   3    5.43    1.56
  -7 -19  -3    7.05    2.35
  -8 -19  -3    1.13    1.39
   8 -19   3    0.39    1.47
   8 -19  -3    1.45    1.36
   8 -19  -3    6.42    2.18
  -8 -19  -3    2.41    2.22
   9 -19   3   11.29    1.69
  -9 -19  -3   11.79    2.38
   9 -19  -3    5.98    2.34
  -9 -19  -3   11.54    1.69
  10 -19   3    0.92    1.33
 -10 -19  -3    2.88    2.14
  10 -19  -3    0.86    2.03
 -10 -19  -3    0.32    1.29
  11 -19   3    2.99    1.30
 -11 -19  -3    2.87    2.03
  11 -19  -3    2.67    1.95
 -11 -19  -3    0.53    1.24
  12 -19   3    1.22    1.19
  12 -19  -3    0.09    1.65
  12 -19  -3   -1.78    1.34
 -12 -19  -3    0.07    1.19
  13 -19   3    9.45    1.41
 -13 -19  -3   10.28    1.47
  13 -19  -3   11.99    1.55
  14 -19   3    5.05    1.08
 -14 -19  -3    3.19    1.19
  14 -19  -3    5.42    1.29
 -15 -19  -3    0.12    1.04
  15 -19  -3    0.11    1.16
 -16 -19  -3    0.06    0.97
  16 -19  -3    0.32    1.09
  17 -19  -3   23.22    1.80
 -17 -19  -3   20.54    1.72
  18 -19  -3    2.21    0.97
 -18 -19  -3    1.76    0.93
  19 -19  -3    3.26    0.95
 -19 -19  -3    2.41    0.89
  20 -19  -3    1.21    0.79
  21 -19  -3    2.13    0.71
  22 -19  -3    1.51    0.50
   0 -20   3   -2.37    1.66
   0 -20  -3    0.54    1.23
   0 -20  -3    1.26    2.38
  -1 -20   3    3.33    1.66
   1 -20   3    3.05    1.61
  -1 -20  -3    3.07    1.29
   1 -20  -3    2.93    1.29
   1 -20  -3    1.76    2.41
  -2 -20   3    0.09    1.65
   2 -20   3   -0.52    1.58
  -2 -20  -3   -0.20    1.21
   2 -20  -3   -0.82    1.29
   2 -20  -3    1.99    2.27
  -3 -20  -3    6.19    2.54
   3 -20   3   10.81    1.83
  -3 -20  -3    9.69    1.40
   3 -20  -3   10.29    1.53
  -3 -20   3    8.24    1.87
   3 -20  -3   12.12    2.66
  -4 -20  -3    2.28    1.18
   4 -20  -3    3.36    1.33
   4 -20   3   -0.33    1.58
   4 -20  -3    3.30    2.27
  -4 -20  -3    0.76    2.40
  -5 -20  -3   14.45    1.45
   5 -20   3   13.95    1.93
   5 -20  -3   12.37    1.64
   5 -20  -3   12.46    2.65
  -5 -20  -3   10.99    2.66
   6 -20  -3    3.32    2.36
   6 -20  -3    4.31    1.32
   6 -20   3    4.82    1.58
  -6 -20  -3    5.88    2.48
  -6 -20  -3    4.82    1.51
  -7 -20  -3   25.10    2.35
   7 -20   3   29.98    2.40
   7 -20  -3   26.65    2.19
   7 -20  -3   27.65    3.00
  -7 -20  -3   25.21    3.00
   8 -20   3   -1.46    1.41
   8 -20  -3    0.07    1.29
  -8 -20  -3   -0.69    2.12
   8 -20  -3    0.89    2.09
  -8 -20  -3    0.17    1.35
   9 -20   3   21.58    2.01
  -9 -20  -3   22.34    2.68
   9 -20  -3   16.92    2.60
  -9 -20  -3   19.74    2.01
  10 -20   3    7.99    1.47
 -10 -20  -3    6.90    2.06
  10 -20  -3    7.98    2.11
 -10 -20  -3    8.52    1.50
 -11 -20  -3   14.33    1.71
  11 -20   3   17.17    1.71
 -12 -20  -3    2.13    1.19
  12 -20   3    2.42    1.18
  12 -20  -3   -0.23    1.21
  13 -20   3   36.48    2.51
  13 -20  -3   43.46    2.65
 -13 -20  -3   38.08    2.63
  14 -20   3   11.94    1.27
  14 -20  -3   12.57    1.50
 -14 -20  -3   12.97    1.48
  15 -20  -3   35.21    2.23
 -15 -20  -3   28.16    2.15
  16 -20  -3    0.88    0.97
  17 -20  -3    2.61    1.00
  18 -20  -3    1.05    0.83
  19 -20  -3    3.96    0.82
  20 -20  -3    1.35    0.64
   0 -21  -3   -0.38    1.18
   0 -21  -3   -0.36    2.35
   0 -21   3   -0.41    1.56
  -1 -21   3    0.41    1.62
   1 -21   3    1.72    1.55
  -1 -21  -3   -0.80    1.19
   1 -21  -3    0.06    1.20
   1 -21  -3    1.21    2.34
  -2 -21   3    6.94    1.78
   2 -21   3    9.70    1.76
  -2 -21  -3    4.97    1.27
   2 -21  -3    5.73    1.38
   2 -21  -3    7.63    2.32
   3 -21   3   23.97    2.24
  -3 -21  -3   19.04    1.74
   3 -21  -3   20.10    1.89
  -3 -21   3   19.50    2.23
  -3 -21  -3   20.74    2.91
   3 -21  -3   21.82    2.85
   4 -21   3    4.20    1.59
  -4 -21  -3    6.37    1.08
   4 -21  -3    3.80    1.31
  -4 -21  -3    1.07    2.30
   4 -21  -3    5.57    2.29
   5 -21   3    0.38    1.47
   5 -21  -3    1.72    1.26
  -5 -21  -3    3.26    2.30
   5 -21  -3    0.68    2.20
   6 -21  -3    8.49    1.46
  -6 -21  -3    6.41    2.31
   6 -21  -3    6.81    2.24
   6 -21   3    7.73    1.59
   7 -21   3   10.81    1.61
   7 -21  -3   10.99    1.48
  -7 -21  -3    5.71    2.26
   7 -21  -3    6.53    2.23
   8 -21   3    2.18    1.35
   8 -21  -3    2.48    1.22
  -8 -21  -3    2.94    2.01
   8 -21  -3    0.10    1.94
   9 -21   3    0.62    1.23
  10 -21   3    2.35    1.18
  11 -21   3   -0.21    1.06
 -11 -21  -3    2.63    1.12
  12 -21   3   19.44    1.67
  12 -21  -3   23.08    1.82
  13 -21   3    1.66    0.89
  13 -21  -3    0.10    1.05
  14 -21  -3    3.89    1.07
  15 -21  -3    0.26    0.92
  16 -21  -3    8.87    1.10
  17 -21  -3    1.67    0.81
  18 -21  -3    3.30    0.75
  19 -21  -3    1.24    0.61
   0 -22  -3   -0.44    1.07
   0 -22  -3   -2.19    2.27
   0 -22   3    0.44    1.43
  -1 -22  -3    6.90    1.19
   1 -22  -3    7.81    1.31
   1 -22  -3    7.94    2.30
  -1 -22   3    5.09    1.63
   1 -22   3    8.13    1.62
   2 -22   3   -0.14    1.37
  -2 -22  -3    1.72    1.01
   2 -22  -3    0.98    1.12
   2 -22  -3    2.69    2.23
  -2 -22   3    1.69    1.48
   3 -22  -3   -0.06    1.10
   3 -22   3    0.64    1.38
  -3 -22  -3   -0.21    2.12
   3 -22  -3    0.32    2.16
   4 -22   3    1.73    1.41
   4 -22  -3    1.10    1.13
  -4 -22  -3   -2.00    2.08
   4 -22  -3    1.45    2.04
   5 -22   3   13.79    1.74
   5 -22  -3   11.98    1.53
   5 -22  -3   14.20    2.38
   6 -22   3    6.49    1.42
   6 -22  -3    5.19    1.25
   7 -22   3   -0.97    1.19
   7 -22  -3   -1.05    1.12
   8 -22  -3    0.64    1.11
   8 -22   3    2.20    1.20
   9 -22   3    1.83    1.10
   9 -22  -3    1.45    1.10
  10 -22   3    0.09    1.04
  11 -22   3    5.15    1.01
  12 -22   3    3.98    0.89
  13 -22  -3    0.88    0.92
  14 -22  -3    0.46    0.87
  15 -22  -3    1.40    0.85
  16 -22  -3    1.47    0.76
  17 -22  -3    0.13    0.58
   0 -23   3    0.32    1.32
   0 -23  -3    0.27    0.92
  -1 -23   3    4.98    1.40
   1 -23   3    5.51    1.44
  -1 -23  -3    4.42    1.00
   1 -23  -3    6.48    1.11
   2 -23   3   -2.03    1.36
   2 -23  -3   -1.48    1.03
  -2 -23   3   -0.95    1.36
   3 -23   3   -0.24    1.24
   3 -23  -3   -1.55    1.03
   4 -23  -3    0.10    0.99
   4 -23   3   -0.06    1.24
   5 -23   3    4.99    1.32
   5 -23  -3    7.71    1.20
   6 -23   3    0.52    1.09
   6 -23  -3    0.62    1.00
   7 -23   3   11.77    1.42
   7 -23  -3   10.91    1.32
   8 -23   3   -0.32    1.01
   8 -23  -3   -0.64    0.99
   9 -23   3    3.75    1.00
   9 -23  -3    5.40    1.06
  10 -23   3    0.89    0.84
  11 -23   3    2.31    0.77
  13 -23  -3    1.62    0.80
  14 -23  -3    2.55    0.72
  15 -23  -3    0.69    0.57
   1 -24   3   22.11    1.76
   1 -24  -3   16.80    1.43
   2 -24   3    2.29    1.17
   2 -24  -3    1.71    0.91
   3 -24   3   16.52    1.63
   3 -24  -3   19.88    1.46
   4 -24  -3   -0.49    0.84
   4 -24   3   -1.61    1.09
   5 -24   3    7.31    1.14
   5 -24  -3    7.47    1.03
   6 -24   3    0.04    0.90
   6 -24  -3    0.29    0.80
   7 -24   3    3.85    0.92
   7 -24  -3    3.30    0.90
   8 -24   3    1.58    0.84
   8 -24  -3    0.86    0.81
   9 -24  -3    7.58    0.98
  10 -24  -3    0.40    0.75
   4 -25  -3    1.89    0.61
   5 -25  -3    1.68    0.64
   6 -25  -3   -0.07    0.59
   7 -25  -3   -0.19    0.57
   8 -25  -3   -0.24    0.52
   9 -25  -3    1.49    0.52
   0   0   4  149.36    7.90
   0   0   4  157.32    8.05
  -1   0   4   24.05    1.96
   1   0   4   22.97    1.97
  -1   0   4   24.73    1.93
   1   0   4   25.14    2.05
  -2   0   4  217.70   11.17
   2   0   4  221.22   11.18
  -2   0   4  228.04   11.28
   2   0   4  223.89   11.45
  -3   0   4   21.49    1.80
   3   0   4   23.80    1.74
  -3   0   4   24.31    1.81
   3   0   4   25.51    2.12
  -4   0   4   49.45    3.02
  -4   0   4   50.24    3.09
  -5   0   4   99.02    5.42
  -5   0   4  111.39    5.91
  -5   0   4   99.61    5.46
   5   0   4  111.22    5.99
  -6   0   4   93.95    5.11
  -6   0   4  102.30    5.64
  -6   0   4   92.35    5.09
   6   0   4  102.97    5.71
   7   0   4   15.63    1.94
  -7   0   4   15.84    1.95
  -7   0   4   12.81    1.23
  -8   0   4  156.69    8.19
   8   0   4  170.63    8.24
  -9   0   4  394.11   16.79
  -9   0   4  300.51   15.62
 -10   0   4   13.07    2.14
 -11   0   4  224.01   12.33
 -12   0   4  104.45    6.73
 -13   0   4   52.10    4.20
  13   0   4   44.44    3.70
 -14   0   4  195.09   11.05
  14   0   4  180.36   10.48
 -15   0   4   69.47    5.24
  15   0   4   58.89    4.60
 -16   0   4   28.54    3.39
  16   0   4   24.56    2.83
  17   0   4    5.00    1.82
 -17   0   4    3.03    2.19
 -18   0   4    2.33    2.18
  18   0   4    1.05    1.55
 -19   0   4   84.34    6.55
 -20   0   4    7.00    2.66
 -20   0   4    5.39    1.01
 -20   0  -4    4.06    1.02
 -21   0   4   -1.11    0.93
 -21   0  -4   -0.12    0.92
 -22   0   4    8.48    1.12
 -22   0  -4    6.93    1.13
 -22   0   4    4.64    2.62
 -23   0   4   19.67    1.64
 -23   0  -4   21.50    1.70
 -24   0  -4   12.69    1.30
 -24   0   4   10.56    1.24
 -25   0   4    2.09    0.90
 -25   0  -4    1.28    0.92
 -26   0   4    1.14    0.82
 -26   0  -4   -0.10    0.87
 -27   0   4    2.60    0.83
 -27   0  -4    2.33    0.88
 -28   0  -4    3.13    0.82
 -29   0  -4    0.78    0.62
 -29   0   4    0.24    1.13
 -30   0  -4   -0.79    0.55
 -30   0   4   -1.93    1.00
 -31   0   4    3.82    1.00
   0   1   4   64.92    3.79
   0   1   4   65.60    3.97
   0  -1   4   66.58    3.81
  -1   1   4   60.56    3.69
   1   1   4   65.38    3.71
  -1   1   4   64.94    3.88
   1   1   4   68.58    3.99
  -1  -1   4   62.24    3.66
   1  -1   4   63.54    3.79
  -2   1   4   25.33    1.99
   2   1   4   28.88    1.99
  -2   1   4   26.46    2.12
   2   1   4   26.78    2.26
  -2  -1   4   23.78    1.83
   2  -1   4   26.61    2.12
   3   1   4    7.20    1.04
  -3  -1   4    6.29    0.96
  -3   1   4    7.19    1.17
  -3   1   4    7.35    1.23
   3   1   4    5.85    1.53
   3  -1   4    3.46    1.23
  -4   1   4   62.18    3.58
  -4  -1   4   56.15    3.30
   4   1   4   63.68    3.91
   4  -1   4   62.33    3.82
  -4   1   4   59.15    3.39
  -4   1   4   57.52    3.63
  -5   1   4    5.01    1.27
  -5   1   4    5.65    1.02
  -5   1   4    4.48    1.06
   5   1   4    6.55    1.53
  -5  -1   4    3.95    0.81
   5  -1   4    5.75    1.42
   6  -1   4    1.21    1.29
  -6   1   4   -0.10    0.93
  -6   1   4    1.72    1.29
   6   1   4    0.23    1.31
  -6  -1   4    0.76    0.56
  -6   1   4    0.92    0.87
   7  -1   4    4.83    1.42
  -7   1   4    5.89    1.52
  -7  -1   4    4.27    1.51
  -7   1   4    3.28    0.96
  -7  -1   4    2.00    0.52
   7   1   4    1.49    1.39
  -8   1   4    7.10    1.76
  -8  -1   4    7.61    1.68
   8  -1   4    5.22    1.47
  -9   1   4    8.04    1.88
  -9  -1   4    4.52    1.67
   9  -1   4    3.45    1.45
 -10   1   4  120.17    7.19
 -10  -1   4  116.09    7.07
 -11   1   4    8.98    2.07
 -11  -1   4    6.73    2.00
 -12   1   4   46.24    3.99
 -12  -1   4   46.42    3.86
  12   1   4   46.07    3.61
 -13   1   4   22.93    2.92
 -13  -1   4   19.80    2.68
  13   1   4   18.60    2.39
  14  -1   4   21.69    2.69
 -14  -1   4   28.73    3.21
 -14   1   4   28.86    3.35
  14   1   4   29.89    2.88
  15  -1   4    5.57    1.82
 -15   1   4    5.43    2.30
 -15  -1   4    1.67    2.02
  15   1   4    6.28    1.76
  16  -1   4    6.26    1.83
 -16   1   4    5.45    2.36
 -16  -1   4    8.98    2.49
  16   1   4   10.04    1.94
 -17  -1   4   15.59    1.33
  17  -1   4   13.76    2.37
 -17   1   4   18.59    3.13
 -17  -1   4   16.47    2.90
  17   1   4   12.90    2.21
 -18   1   4    2.99    2.43
 -18  -1   4    5.54    2.41
 -18  -1   4    4.00    0.92
  18   1   4    4.50    1.80
 -19  -1   4   14.45    1.38
 -19  -1  -4   16.80    1.41
 -19   1   4   15.41    2.97
 -19  -1   4   12.50    2.89
  19   1   4   10.44    2.16
 -20  -1   4   27.89    1.96
 -20  -1  -4   26.83    1.96
 -20   1   4   24.48    3.74
 -20  -1   4   24.70    3.72
 -21  -1   4    1.68    0.87
 -21  -1  -4    0.06    0.89
 -21   1   4   -1.95    2.53
 -21  -1   4    1.64    2.34
 -22  -1   4   13.30    1.37
 -22  -1  -4   14.50    1.41
 -22   1  -4   14.74    1.44
 -22   1   4   10.29    2.92
 -22   1   4   12.72    1.38
 -23  -1   4    1.91    0.93
 -23  -1  -4    3.11    1.00
 -23   1   4    4.81    1.01
 -23   1  -4    2.61    0.99
 -24  -1   4    2.64    0.91
 -24  -1  -4    0.93    0.90
 -24   1   4    0.51    0.87
 -24   1  -4    1.23    0.94
 -24   1   4    0.33    2.25
 -25  -1   4   15.57    1.38
 -25  -1  -4   14.17    1.39
 -25   1   4   13.87    1.35
 -25   1  -4   11.75    1.37
 -26  -1   4    2.03    0.84
 -26  -1  -4    1.70    0.86
 -26   1   4    1.89    0.85
 -26   1  -4    2.22    0.90
 -27  -1   4    1.30    0.74
 -27  -1  -4   -0.19    0.82
 -27   1   4   -0.04    0.71
 -27   1  -4    0.74    0.81
 -28  -1  -4    8.92    1.02
 -28   1  -4    9.95    1.03
 -29  -1  -4    0.51    0.64
 -29   1  -4    0.94    0.65
 -29   1   4    0.32    1.10
 -30  -1  -4    0.73    0.55
 -30   1  -4    0.52    0.53
 -30   1   4    0.76    1.01
 -31   1   4    0.90    0.84
   0   2   4  534.73   25.91
   0  -2   4  505.73   25.84
   0   2   4  570.36   26.27
   0  -2   4  525.13   25.91
  -1   2   4  179.22    9.11
  -1  -2   4  170.52    9.08
   1   2   4  181.59    9.12
   1  -2   4  173.02    9.07
  -1   2   4  189.03    9.42
   1   2   4  189.00    9.51
  -1  -2   4  175.63    9.04
   1  -2   4  176.20    9.16
  -2   2   4  338.18   17.10
  -2  -2   4  336.96   17.12
   2   2   4  366.80   17.14
  -2   2   4  370.85   17.45
   2   2   4  381.01   17.63
  -2  -2   4  334.21   17.03
   2  -2   4  345.12   17.29
   2  -2   4  332.02   17.05
   3   2   4    2.59    0.98
   3  -2   4    3.28    0.85
  -3  -2   4    1.56    0.71
  -3   2   4    3.30    1.06
  -3   2   4    2.60    1.11
  -3  -2   4    2.73    1.06
  -3   2   4    3.10    1.17
   3  -2   4    2.38    1.08
   3   2   4    2.95    1.39
  -4   2   4   37.70    2.36
  -4  -2   4   35.62    2.31
   4  -2   4   33.65    1.86
  -4   2   4   39.06    2.61
  -4   2   4   41.55    2.66
   4   2   4   42.91    2.93
  -4  -2   4   34.86    2.05
   4  -2   4   37.31    2.65
  -5   2   4  164.75    8.17
  -5  -2   4  160.68    8.18
  -5   2   4  174.18    8.64
   5   2   4  175.48    8.84
  -5  -2   4  151.31    7.88
   5  -2   4  170.52    8.63
  -6   2   4  311.92   15.63
  -6  -2   4  316.60   15.66
  -6   2   4  329.90   16.22
   6   2   4  319.20   16.29
   6  -2   4  313.30   16.13
  -7   2   4   19.68    1.62
  -7  -2   4   19.42    1.66
  -7   2   4   22.47    2.30
   7  -2   4   20.05    2.12
  -8   2   4  292.35   15.03
   8  -2   4  281.76   14.83
   9  -2   4    6.15    1.61
  -9   2   4    6.08    1.87
 -10   2   4  168.98    9.17
 -10  -2   4  150.93    8.91
  10  -2   4  151.93    8.77
  11   2   4    8.94    1.91
 -11   2   4   15.34    2.46
 -11  -2   4   13.57    2.24
  11  -2   4   14.70    2.09
 -12   2   4  322.74   16.88
 -12  -2   4  323.15   16.71
  12   2   4  297.00   16.35
 -13  -2   4   18.90    2.71
  13   2   4   20.47    2.44
 -14   2   4   65.49    5.06
 -14  -2   4   59.92    4.77
  14   2   4   54.96    4.31
  15   2   4   15.06    2.17
  15  -2   4   12.64    2.30
 -15   2   4   16.64    2.99
 -15  -2   4   14.82    2.66
 -16   2   4  114.39    7.72
 -16  -2   4  113.54    7.52
  16   2   4  102.17    6.77
  16  -2   4  107.13    6.93
 -17  -2   4   18.06    1.42
 -17   2   4   12.23    2.95
 -17  -2   4   17.35    2.98
  17   2   4   18.21    2.49
 -18  -2   4  117.50    6.03
 -18   2   4  114.92    8.16
 -18  -2   4  122.79    8.13
  18   2   4  102.33    7.18
  19   2   4    0.21    1.49
 -19  -2   4    0.22    0.81
 -19  -2  -4    1.04    0.84
 -19   2   4    0.32    2.36
  20   2   4    8.00    1.96
 -20  -2   4    4.66    1.03
 -20  -2  -4    7.56    1.11
 -20   2   4    7.80    2.49
 -21  -2   4    1.78    0.92
 -21  -2  -4   -0.06    0.87
 -21   2   4   -0.33    2.45
 -22  -2   4    1.85    0.90
 -22  -2  -4    1.13    0.90
 -22   2   4   -1.32    2.37
 -23  -2   4    0.98    0.87
 -23  -2  -4    0.41    0.93
 -23   2   4   -1.65    2.16
 -24  -2   4    3.96    0.96
 -24  -2  -4    3.41    0.99
 -24   2   4    3.93    2.28
 -24   2   4    3.93    0.97
 -24   2  -4    5.41    1.06
 -25  -2   4   -0.21    0.84
 -25  -2  -4    0.44    0.88
 -25   2   4    0.97    0.88
 -25   2  -4    0.11    0.89
 -26  -2   4    1.72    0.82
 -26  -2  -4    0.21    0.85
 -26   2   4   -0.35    0.83
 -26   2  -4    1.13    0.85
 -27  -2   4    6.30    0.91
 -27  -2  -4    6.86    0.99
 -27   2   4    5.96    0.93
 -27   2  -4    6.20    0.99
 -28  -2  -4    1.33    0.74
 -28   2  -4    1.63    0.74
 -29  -2  -4    0.56    0.62
 -29   2  -4    0.63    0.64
 -29   2   4    0.63    1.08
 -29  -2   4    1.65    1.11
 -30  -2  -4    2.31    0.58
 -30   2  -4    2.91    0.60
 -30   2   4    2.90    1.06
 -30  -2   4    1.64    1.00
   0   3   4  487.02   22.94
   0  -3   4  438.48   22.85
   0   3   4  500.21   23.37
   0  -3   4  460.10   22.86
  -1   3   4   89.20    4.92
  -1  -3   4   85.29    4.84
   1   3   4   94.24    4.94
   1  -3   4   87.07    4.84
  -1   3   4   98.72    5.32
   1   3   4   93.15    5.36
   1  -3   4   88.11    4.89
  -1  -3   4   86.02    4.73
  -2   3   4  213.05   10.64
  -2  -3   4  206.77   10.61
   2   3   4  213.98   10.59
   2  -3   4  198.17   10.52
  -2   3   4  207.12   10.54
  -2   3   4  233.31   11.10
   2   3   4  234.15   11.23
   2  -3   4  206.90   10.74
  -2  -3   4  206.99   10.45
  -3   3   4   27.50    2.02
  -3  -3   4   25.68    2.02
   3   3   4   29.85    1.90
   3  -3   4   25.73    1.78
  -3   3   4   30.02    2.11
  -3   3   4   28.72    2.36
   3   3   4   34.62    2.65
   3  -3   4   25.19    1.49
   3  -3   4   24.33    2.06
  -3  -3   4   26.22    1.62
  -4   3   4   15.06    1.45
  -4  -3   4   15.12    1.50
   4  -3   4   15.70    1.07
   4  -3  -4   15.23    1.06
  -4   3   4   15.04    1.68
   4  -3   4   16.36    1.70
   4   3   4   18.41    2.05
  -5   3   4   45.09    2.78
  -5  -3   4   43.67    2.76
  -5   3   4   48.66    3.27
   5   3   4   53.80    3.56
   5  -3   4   45.70    3.15
  -6   3   4  283.66   14.45
  -6  -3   4  292.86   14.50
  -6   3   4  299.43   15.10
   6  -3   4  302.58   14.99
  -7   3   4    6.38    1.06
  -7  -3   4    6.38    1.13
  -7   3   4    4.48    1.64
   7  -3   4    7.65    1.58
  -8   3   4  161.04    9.22
   8  -3   4  167.49    9.03
  -9   3   4   -0.17    1.81
   9  -3   4    1.74    1.30
 -10   3   4  266.71   14.13
  10   3   4  260.90   13.79
  10  -3   4  252.62   13.69
  11   3   4   -0.31    1.39
  11  -3   4    0.30    1.41
 -12   3   4  126.76    7.82
  12   3   4  117.41    7.21
  12  -3   4  120.86    7.28
 -13   3   4   43.17    4.09
  13   3   4   39.51    3.39
 -14   3   4  156.64    9.21
  14   3   4  136.24    8.38
 -15   3   4    2.45    2.16
  15   3   4    3.67    1.61
 -16   3   4    0.58    2.28
  16   3   4    1.73    1.61
 -17  -3   4    2.27    0.77
 -17   3   4    1.51    2.27
  17   3   4   -1.60    1.69
 -18  -3   4   25.48    1.79
 -18   3   4   22.85    3.61
  18   3   4   21.96    2.80
 -18  -3  -4   25.65    1.78
 -19  -3   4   25.54    1.79
 -19  -3  -4   24.60    1.78
  20   3   4   -0.43    1.56
 -20  -3   4    0.84    0.86
 -20  -3  -4   -0.06    0.88
 -20   3   4    0.34    2.43
 -21  -3   4   36.03    2.36
 -21  -3  -4   39.82    2.41
 -21   3   4   29.29    4.13
  21   3   4   32.74    3.39
 -22  -3   4   10.45    1.23
 -22   3   4    7.32    2.72
 -22  -3  -4   10.84    1.24
 -23  -3   4    7.27    1.13
 -23  -3  -4    7.84    1.16
 -23   3   4    6.58    2.67
 -24  -3   4    5.49    1.03
 -24  -3  -4    4.71    1.09
 -25  -3   4    7.43    1.08
 -25  -3  -4    7.72    1.11
 -25   3   4    7.95    1.11
 -25   3  -4    7.79    1.14
 -26  -3   4    1.12    0.80
 -26  -3  -4    0.76    0.85
 -26   3   4    1.53    0.83
 -26   3  -4    1.62    0.87
 -27  -3   4   -0.26    0.70
 -27  -3  -4   -0.96    0.79
 -27   3   4   -0.26    0.71
 -27   3  -4    0.18    0.77
 -28  -3  -4    1.65    0.74
 -28   3  -4    2.73    0.74
 -29  -3  -4    1.32    0.64
 -29   3  -4    1.18    0.64
 -29   3   4    1.84    1.14
 -29  -3   4    2.73    1.10
 -30  -3  -4    3.98    0.64
 -30   3  -4    5.11    0.66
 -30   3   4    4.26    1.12
 -30  -3   4    5.42    1.14
   0   4   4  346.66   16.73
   0  -4   4  311.60   16.62
   0  -4   4  334.97   16.65
   1   4   4    3.58    1.15
   1  -4   4    4.69    1.04
  -1   4   4    6.14    0.81
  -1   4   4    6.91    1.58
   1   4   4    7.49    1.61
   1  -4   4    6.12    1.04
  -1  -4   4    7.22    1.29
  -1  -4   4    6.05    0.87
  -1   4   4    4.95    1.32
  -2   4   4  579.61   27.49
  -2  -4   4  541.90   27.44
   2   4   4  603.86   27.41
   2  -4   4  523.28   27.29
  -2   4   4  555.25   27.44
  -2   4   4  606.79   28.04
   2   4   4  609.03   28.12
   2  -4   4  543.07   27.55
   2  -4  -4  570.08   27.20
   2  -4   4  552.95   27.18
   3   4   4   10.24    1.11
  -3   4   4    9.90    1.36
   3  -4   4   11.32    0.95
   3  -4  -4    9.06    0.90
  -3   4   4    8.63    1.29
  -3  -4   4    6.35    1.29
   3   4   4   10.14    1.81
   3  -4   4    9.36    1.34
  -4   4   4  176.14    9.47
  -4  -4   4  178.76    9.52
  -4   4   4  189.34    9.86
   4  -4   4  193.73    9.35
   4  -4  -4  187.01    9.34
   4   4   4  207.36   10.30
   4  -4   4  194.03    9.82
  -5   4   4  101.71    5.48
  -5  -4   4  103.52    5.51
  -5   4   4  106.11    6.00
   5  -4   4  101.90    5.83
  -6   4   4   16.26    1.49
  -6  -4   4   16.87    1.59
  -6   4   4   19.25    2.16
   6  -4   4   18.59    1.95
  -7   4   4   15.11    1.44
  -7  -4   4   13.06    1.47
  -7   4   4   19.18    2.27
   7  -4   4   19.20    1.94
  -8   4   4  135.35    7.16
  -8  -4   4  141.55    7.20
  -8   4   4  138.37    8.06
   8   4   4  143.27    7.98
   8  -4   4  132.60    7.72
   9  -4   4    1.75    1.40
  -9   4   4    2.81    1.75
   9   4   4   -0.76    1.48
 -10   4   4  235.32   12.56
  10   4   4  218.29   12.15
  10  -4   4  224.15   12.13
 -11   4   4  121.40    7.36
  11   4   4  111.44    6.78
  11  -4   4  105.14    6.69
 -12   4   4   31.19    3.36
  12   4   4   18.57    2.43
 -13   4   4   26.59    3.43
  13   4   4   26.73    2.79
 -14   4   4   40.34    4.05
  14   4   4   30.00    3.09
 -15   4   4   -1.69    2.37
  15   4   4    1.32    1.45
 -16   4   4   63.91    5.43
  16   4   4   55.05    4.40
 -16  -4   4   59.47    3.30
 -17   4   4   17.96    3.27
 -17  -4   4   21.74    1.57
  17   4   4   18.80    2.49
 -18  -4   4   14.79    1.34
 -18  -4  -4   16.03    1.37
 -18   4   4   19.55    3.31
  18   4   4   15.03    2.43
 -19  -4  -4   27.06    1.92
 -19   4   4   25.22    3.79
 -19  -4   4   29.19    1.94
  19   4   4   23.07    2.95
 -20   4   4   53.30    5.18
  20   4   4   45.28    4.17
 -20  -4   4   49.58    3.03
 -20  -4  -4   54.65    3.07
 -21  -4   4    2.23    0.93
 -21  -4  -4    2.92    0.96
 -21   4   4   -0.35    2.54
  21   4   4   -0.87    1.64
 -22   4   4   16.37    3.31
 -22  -4  -4   18.48    1.58
 -22  -4   4   18.33    1.54
 -23  -4   4   -0.34    0.93
 -23  -4  -4    0.29    0.91
 -24  -4   4    6.24    1.02
 -24  -4  -4    3.65    1.03
 -25  -4   4    0.57    0.83
 -25  -4  -4    0.38    0.87
 -26  -4   4    0.81    0.79
 -26  -4  -4    0.85    0.83
 -26   4   4   -0.78    0.84
 -26   4  -4    0.75    0.85
 -27  -4   4    1.90    0.71
 -27  -4  -4    1.07    0.78
 -27   4   4    0.65    0.68
 -27   4  -4    1.55    0.80
 -28  -4  -4   -1.14    0.71
 -28   4   4   -0.42    1.16
 -28  -4   4    0.08    1.08
 -28   4  -4    0.08    0.67
 -29  -4  -4    2.31    0.66
 -29   4  -4    3.48    0.68
 -29   4   4    3.64    1.16
 -29  -4   4    3.36    1.09
 -30   4   4    0.52    0.93
 -30  -4   4    0.47    0.89
 -32  -4  -4    0.24    0.60
   0   5   4  294.67   13.79
   0   5   4  307.76   14.47
  -1  -5   4  208.44   11.02
  -1   5   4  219.37   11.08
   1   5   4  234.84   11.08
   1  -5   4  197.13   10.93
  -1   5   4  238.69   11.76
   1   5   4  257.19   11.86
   1  -5  -4  221.45   10.91
   1  -5   4  218.10   10.88
   2  -5   4  231.10   10.87
  -2   5   4  213.58   11.02
  -2  -5   4  196.22   10.93
   2   5   4  243.08   10.93
   2  -5   4  198.26   10.78
  -2   5   4  207.34   11.03
   2   5   4  256.19   11.83
   2  -5  -4  226.31   10.88
  -3   5   4   14.97    1.63
  -3  -5   4   14.61    1.61
   3  -5   4   18.25    1.38
   3  -5  -4   18.25    1.37
   3   5   4   18.78    2.31
  -4   5   4 1267.80   63.95
  -4  -5   4 1293.90   63.96
   4  -5   4 1374.85   63.91
   4  -5  -4 1351.27   63.90
  -5   5   4   18.49    1.65
  -5  -5   4   20.75    1.75
   5  -5   4   21.59    1.56
   5  -5  -4   20.85    1.54
  -6   5   4  140.30    7.36
  -6  -5   4  146.16    7.42
  -7   5   4   96.17    5.13
  -7  -5   4   90.50    5.14
  -8   5   4  137.43    7.30
  -8  -5   4  141.72    7.33
   8   5   4  148.13    8.22
   9   5   4    2.79    1.67
  10   5   4  314.09   16.51
  11   5   4  105.85    6.55
 -12   5   4  215.70   12.38
  12   5   4  215.05   11.85
 -13   5   4   72.56    5.66
  13   5   4   70.15    4.96
 -14   5   4  255.04   13.76
  14   5   4  222.32   12.82
  15   5   4    3.31    1.74
 -15   5   4    0.29    2.22
 -16   5   4  157.16    9.83
  16   5   4  135.02    8.66
 -16  -5   4  148.65    7.49
 -17   5   4   59.89    5.46
  17   5   4   51.76    4.33
 -17  -5   4   56.20    3.19
 -18   5   4   82.71    6.73
  18   5   4   72.42    5.66
 -18  -5   4   87.32    4.57
 -18  -5  -4   84.56    4.56
  19   5   4    5.19    1.85
 -19  -5   4    4.76    0.98
 -19  -5  -4    4.80    0.98
 -19   5   4    3.04    2.73
 -20   5   4   17.83    3.42
  20   5   4   17.86    2.68
 -20  -5   4   25.53    1.79
 -20  -5  -4   23.05    1.77
 -21   5   4   14.94    3.42
 -21  -5  -4   24.23    1.76
 -21  -5   4   23.35    1.76
  21   5   4   14.96    2.51
 -22   5   4   38.27    4.65
  22   5   4   35.96    3.61
 -22  -5   4   37.34    2.46
 -22  -5  -4   40.61    2.51
 -23   5   4   32.47    4.23
 -23  -5  -4   38.75    2.48
 -23  -5   4   38.85    2.47
 -24  -5   4   15.93    1.49
 -24  -5  -4   20.02    1.58
 -25  -5   4    5.18    0.97
 -25  -5  -4    4.76    1.02
 -26  -5  -4   12.94    1.25
 -26   5   4   12.53    1.25
 -26   5  -4   12.76    1.26
 -26  -5   4   11.77    1.19
 -27  -5   4    1.27    0.69
 -27  -5  -4    1.77    0.77
 -27   5   4    0.27    1.30
 -27  -5   4    1.63    1.19
 -27   5   4    1.72    0.72
 -27   5  -4    3.81    0.84
 -28  -5  -4    3.66    0.75
 -28   5   4    3.51    1.22
 -28  -5   4    2.26    1.11
 -28   5  -4    3.00    0.74
 -29  -5  -4    4.20    0.69
 -29   5  -4    3.47    0.68
 -29   5   4    4.03    1.17
 -29  -5   4    2.56    1.04
 -32  -5  -4    0.22    0.56
   0  -6   4   29.79    2.05
   0   6   4   32.67    2.21
   0  -6   4   28.57    2.04
   0   6   4   36.78    2.99
   0  -6  -4   31.60    2.08
   1  -6  -4   73.19    3.90
  -1   6   4   71.84    4.00
  -1  -6   4   60.90    3.84
   1   6   4   73.02    3.86
   1  -6   4   66.11    3.73
   1   6   4   69.94    4.69
   1  -6   4   72.88    3.89
  -2   6   4   61.59    3.73
  -2  -6   4   57.42    3.65
   2   6   4   66.04    4.51
   2  -6   4   65.59    3.68
   2  -6  -4   72.03    3.72
   3  -6  -4   -0.06    0.79
   3  -6   4    0.44    0.80
  -3   6   4    0.50    1.12
  -3  -6   4    0.59    1.03
  -4   6   4   14.74    1.58
  -4  -6   4   13.90    1.52
   4  -6   4   17.17    1.42
   4  -6  -4   14.52    1.37
   5  -6   4    2.82    0.86
   5  -6  -4    3.59    0.90
  -5   6   4    4.23    1.08
  -5  -6   4    5.00    1.11
   6  -6  -4    3.27    0.88
  -6   6   4    2.08    0.96
  -6  -6   4    3.51    1.00
   6   6   4    3.42    1.68
   6  -6   4    1.46    0.82
  -7   6   4    9.84    1.23
  -7  -6   4    9.12    1.25
   7   6   4   12.11    2.06
  -8   6   4  175.79    9.09
  -8  -6   4  174.89    9.09
   8   6   4  192.22   10.11
  -9   6   4   23.98    1.93
   9   6   4   30.19    2.90
  -9  -6   4   24.22    1.94
 -10  -6   4   45.90    2.99
  10   6   4   52.77    3.96
  11   6   4    1.62    1.55
  12   6   4    5.89    1.82
  13   6   4   20.64    2.56
  14   6   4    3.33    1.67
 -14   6   4    4.96    2.45
 -15  -6   4   28.77    1.85
 -15   6   4   24.35    3.65
  15   6   4   27.18    2.92
 -16  -6   4    1.93    0.79
 -16   6   4    4.36    2.40
  16   6   4    2.07    1.64
 -17   6   4   23.04    3.64
  17   6   4   18.62    2.54
 -17  -6  -4   17.91    1.45
 -17  -6   4   16.91    1.45
  18   6   4    0.22    1.57
 -18  -6   4    0.85    0.84
 -18  -6  -4   -0.11    0.79
 -18   6   4    2.34    2.40
 -19   6   4   17.46    3.29
 -19  -6   4   14.61    1.35
 -19  -6  -4   13.84    1.33
  20   6   4   -1.55    1.67
 -20  -6   4    0.17    0.87
 -20  -6  -4    0.80    0.86
 -20   6   4    2.08    2.37
 -21   6   4   11.11    3.14
 -21  -6   4   14.04    1.31
  21   6   4    7.40    2.04
 -21  -6  -4   12.25    1.31
 -22   6   4   18.38    3.32
 -22  -6  -4   18.24    1.52
  22   6   4   12.63    2.31
 -22  -6   4   14.20    1.40
 -23  -6   4    3.73    0.95
 -23  -6  -4    1.72    0.96
 -24  -6   4    5.10    0.98
 -24  -6  -4    4.34    0.99
 -25  -6   4    0.79    0.83
 -25  -6  -4   -1.13    0.85
 -26  -6   4    2.08    0.76
 -26  -6  -4    0.99    0.84
 -26   6   4    1.01    1.30
 -26  -6   4    0.08    1.16
 -27  -6  -4    0.84    0.75
 -27   6   4   -1.42    1.20
 -27  -6   4    0.68    1.14
 -27   6  -4    0.78    0.75
 -28  -6  -4    0.50    0.69
 -28   6  -4    0.95    0.67
 -28   6   4    1.65    1.14
 -28  -6   4    0.07    1.02
 -29   6  -4    2.13    0.58
 -29   6   4   -0.33    1.01
 -29  -6   4   -0.06    0.90
 -29  -6  -4    0.73    0.57
 -31  -6  -4    1.13    0.80
   0   7   4  404.02   19.22
   0  -7   4  350.74   19.09
   0   7   4  440.72   20.29
   0  -7   4  408.75   19.39
   0  -7  -4  411.58   19.41
  -1   7   4   12.74    1.45
  -1  -7   4   11.00    1.30
   1   7   4   16.10    1.29
   1  -7   4   15.64    1.17
   1  -7   4   16.43    1.50
   1  -7  -4   15.42    1.47
  -2   7   4  295.73   15.16
  -2  -7   4  268.40   15.04
   2  -7   4  345.30   15.35
   2  -7  -4  334.80   15.32
  -3   7   4   36.49    2.55
  -3  -7   4   35.02    2.48
   3  -7   4   42.88    2.65
   3  -7  -4   43.20    2.64
  -4   7   4  165.45    9.13
  -4  -7   4  162.55    9.10
   4  -7   4  198.97    9.33
   4  -7  -4  198.25    9.32
  -5   7   4   23.63    1.94
  -5  -7   4   24.38    1.93
   5  -7   4   23.55    1.89
   5  -7  -4   25.67    1.91
   5   7   4   25.31    2.82
  -6   7   4   19.37    1.77
  -6  -7   4   23.55    1.84
   6  -7   4   23.76    1.85
   6  -7  -4   22.96    1.83
   6   7   4   27.19    2.89
   7  -7  -4    6.43    1.12
  -7   7   4    6.64    1.18
  -7  -7   4    6.25    1.16
   7   7   4    8.93    1.93
  -8   7   4   15.33    1.57
  -8  -7   4   19.25    1.63
   8   7   4   19.48    2.51
  -9  -7   4   57.72    3.41
  -9   7   4   56.27    3.43
   9   7   4   58.90    4.42
 -10   7   4   18.48    1.73
 -10  -7   4   17.88    1.66
 -11   7   4  139.58    7.12
 -11  -7   4  125.74    7.00
  11   7   4  135.69    8.03
  12   7   4   27.21    2.93
  13   7   4   18.12    2.54
  14   7   4   26.77    2.86
 -14  -7   4   24.94    1.70
 -15   7   4   56.42    5.10
  15   7   4   52.46    4.32
 -15  -7   4   54.37    3.08
 -16  -7  -4   19.20    1.45
  16   7   4   15.27    2.47
 -16   7   4   18.45    3.25
 -16  -7   4   16.72    1.42
 -17  -7  -4   62.83    3.54
 -17   7   4   58.58    5.72
  17   7   4   63.13    4.83
 -17  -7   4   63.35    3.54
  18   7   4   22.19    2.93
 -18   7   4   30.95    4.05
 -18  -7  -4   25.97    1.91
 -18  -7   4   30.49    1.97
 -19   7   4   73.76    6.44
  19   7   4   73.47    5.45
 -19  -7  -4   74.57    4.11
 -19  -7   4   73.76    4.10
 -20   7   4   47.10    5.03
  20   7   4   47.85    4.15
 -20  -7   4   47.38    2.89
 -20  -7  -4   48.90    2.92
 -21  -7   4   11.60    1.28
 -21   7   4   11.47    3.07
  21   7   4    9.43    2.15
 -21  -7  -4   11.72    1.27
 -22  -7  -4   13.75    1.38
 -22  -7   4   15.67    1.41
 -22   7   4   15.47    3.13
  22   7   4   10.37    2.26
 -23  -7   4    5.66    1.03
 -23  -7  -4    5.87    1.03
 -24  -7   4    1.20    0.83
 -24  -7  -4    2.22    0.93
 -25   7   4   13.89    1.76
 -25  -7   4   10.29    1.62
 -25  -7  -4   13.80    1.29
 -25  -7   4   13.06    1.25
 -26  -7   4    3.08    0.76
 -26  -7  -4    3.32    0.85
 -26   7   4    1.28    1.27
 -26  -7   4    0.78    1.18
 -27   7  -4   17.72    1.32
 -27   7   4   11.63    1.67
 -27  -7   4   11.87    1.57
 -27  -7  -4   18.71    1.32
 -28  -7  -4    6.32    0.80
 -28   7  -4    5.49    0.77
 -28   7   4    5.26    1.19
 -31  -7  -4    0.76    0.68
   0   8   4  240.51   11.73
   0  -8   4  222.46   11.63
   0  -8  -4  246.23   12.11
   0  -8   4  254.79   12.14
  -1  -8  -4   17.62    1.68
  -1  -8   4   16.16    1.65
  -1   8   4   15.55    1.44
  -1  -8   4   14.84    1.31
   1  -8   4   17.74    1.70
   1  -8  -4   19.08    1.71
   2  -8   4  300.80   13.18
   2  -8  -4  291.31   13.13
   3  -8   4    7.09    1.21
   3  -8  -4    3.98    1.07
  -3   8   4    3.92    1.14
  -3  -8   4    5.94    1.06
  -4   8   4   19.38    1.79
  -4  -8   4   18.32    1.72
   4   8   4   23.70    2.70
   4  -8   4   22.15    1.93
   4  -8  -4   24.59    1.95
   5  -8   4   14.94    1.50
   5  -8  -4   14.76    1.50
   5   8   4   13.39    2.23
  -5  -8   4   10.50    1.40
  -5   8   4   11.39    1.46
  -6   8   4   14.81    1.55
  -6  -8   4   15.43    1.52
   6  -8   4   12.23    1.48
   6  -8  -4   17.31    1.62
   6   8   4   14.97    2.36
  -7   8   4   16.74    1.64
  -7  -8   4   16.33    1.60
   7  -8   4   19.52    1.81
   7  -8  -4   17.78    1.76
   7   8   4   21.18    2.62
  -8   8   4  148.56    8.27
  -8  -8   4  165.54    8.31
   8  -8  -4  162.60    8.63
   8   8   4  179.44    9.54
  -9   8   4    4.20    1.16
  -9  -8   4    5.23    1.10
   9   8   4    2.59    1.86
 -10   8   4  104.90    5.71
 -10  -8   4  100.74    5.63
  10   8   4  115.55    6.90
 -11   8   4    5.32    1.26
 -11  -8   4    4.64    1.13
  11   8   4    2.90    1.82
 -12   8   4  121.25    6.60
 -12  -8   4  120.05    6.53
  12   8   4  128.00    7.68
 -13  -8   4    1.43    0.72
 -13   8   4    1.10    1.20
 -13  -8   4    2.86    1.14
  13   8   4    3.58    1.70
 -14  -8   4   29.31    2.32
 -14  -8   4   29.60    1.96
 -15  -8   4    8.08    1.01
  15   8   4    5.72    1.97
 -16   8   4   84.58    6.74
  16   8   4   82.31    5.95
 -16  -8   4   85.18    4.58
 -16  -8  -4   85.14    4.58
 -17  -8   4    5.23    0.97
 -17  -8  -4    2.36    0.91
  17   8   4    2.48    1.78
 -17   8   4    3.63    2.62
 -18  -8   4    8.12    1.09
 -18  -8  -4    6.49    1.03
 -18   8   4    5.85    2.80
  18   8   4    4.95    1.88
 -19  -8   4    5.58    1.03
 -19  -8  -4    2.68    0.95
 -19   8   4    4.55    2.58
  19   8   4    4.54    1.78
 -20  -8  -4   17.36    1.57
 -20   8   4   20.35    3.47
  20   8   4   18.14    2.65
 -20  -8   4   20.80    1.61
 -21  -8   4    1.27    0.89
 -21  -8  -4    1.22    0.92
 -21   8   4   -0.35    2.34
  21   8   4    2.21    1.57
 -22  -8   4    0.68    0.90
 -22  -8  -4    0.17    0.88
 -22   8   4    1.62    1.42
 -22  -8   4    1.02    1.26
 -23  -8  -4   13.41    1.36
 -23   8   4   10.08    1.76
 -23  -8   4   12.57    1.70
 -23  -8   4   15.23    1.36
 -24  -8   4    2.48    0.90
 -24  -8  -4    3.57    0.96
 -24   8   4    1.56    1.32
 -24  -8   4    1.43    1.21
 -25  -8   4    0.76    0.80
 -25  -8  -4    0.89    0.84
 -25   8   4   -2.05    1.27
 -25  -8   4   -0.63    1.15
 -26  -8  -4    2.35    0.85
 -26   8   4    0.94    1.11
 -26  -8   4    0.92    1.06
 -27  -8  -4   -0.53    0.73
  27  -8  -4    0.49    0.71
 -27   8   4    1.05    1.05
 -27  -8   4   -0.06    0.94
 -28   8  -4    2.10    0.62
 -28  -8  -4    2.74    0.66
 -30  -8  -4   -0.34    0.86
 -31  -8  -4   -0.03    0.56
   0  -9  -4  732.28   36.39
   0  -9   4  750.89   36.42
   1  -9   4   11.54    1.53
  -1  -9   4   10.48    0.97
  -1  -9  -4    9.93    1.47
  -1  -9   4   11.10    1.52
   1  -9  -4    8.88    1.44
   2  -9   4  522.16   21.66
   2  -9  -4  513.86   21.62
  -3  -9   4    0.37    0.79
   3  -9   4    1.15    1.03
   3  -9  -4    0.83    1.04
   3   9   4    0.92    1.68
   4   9   4   62.47    4.46
   4  -9   4   62.89    3.74
   4  -9  -4   69.98    3.81
   5  -9   4    4.38    1.15
   5   9   4    3.49    1.91
   5  -9  -4    3.52    1.13
  -5  -9   4    0.61    0.94
   6  -9   4  136.27    7.15
   6  -9  -4  139.99    7.16
   6   9   4  144.30    8.00
   7  -9   4   13.72    1.61
   7  -9  -4   13.79    1.63
  -7   9   4    9.73    1.42
  -7  -9  -4   10.64    1.48
  -7  -9   4   11.53    1.38
  -8   9   4   90.21    5.35
  -8  -9   4   90.85    5.32
   8  -9   4  100.33    5.73
   8  -9  -4  112.05    5.85
   8   9   4  120.08    6.83
   9  -9   4    1.96    1.07
   9  -9  -4    2.98    1.22
  -9   9   4    3.08    1.11
  -9  -9   4    0.95    1.01
   9   9   4    3.20    1.88
 -10   9   4   -0.37    1.06
 -10  -9   4   -0.27    0.95
  10   9   4   -0.65    1.86
 -11  -9  -4    2.61    1.36
 -11   9   4    2.42    1.13
 -11  -9   4    1.81    1.00
  11   9   4    5.11    1.93
 -12  -9   4    5.47    0.90
 -12   9   4    7.70    1.31
 -12  -9   4    6.84    1.18
  13   9   4    0.22    1.66
 -13  -9   4    0.40    0.74
 -13   9   4   -0.25    1.12
 -13  -9   4    0.22    1.01
 -14  -9   4    5.38    0.97
 -14   9   4    7.78    1.43
 -14  -9   4    5.86    1.28
  14   9   4    9.83    2.07
 -15   9   4   41.19    2.86
 -15  -9   4   35.19    2.64
  15   9   4   38.45    3.68
 -15  -9  -4   40.07    2.44
 -15  -9   4   39.71    2.45
 -16  -9  -4   47.83    2.93
 -16   9   4   50.47    3.39
 -16  -9   4   48.14    3.22
  16   9   4   53.32    4.44
 -16  -9   4   51.87    2.97
 -17  -9   4    8.67    1.16
 -17  -9  -4    9.82    1.14
 -17   9   4    7.67    2.87
 -17   9   4    7.16    1.59
 -17  -9   4    9.24    1.48
  17   9   4    7.93    2.16
 -18   9   4   73.89    4.67
 -18  -9   4   71.28    4.53
 -18   9   4   68.48    6.38
  18   9   4   75.45    5.70
 -18  -9   4   81.86    4.32
 -18  -9  -4   80.62    4.29
 -19  -9   4   27.64    1.91
 -19  -9   4   22.27    2.16
 -19   9   4   23.41    2.31
 -19   9   4   26.41    3.94
 -19  -9  -4   29.08    1.96
  19   9   4   20.50    2.88
 -20  -9   4    7.54    1.12
 -20  -9  -4    5.63    1.09
 -20   9   4    5.58    1.50
 -20  -9   4    6.12    1.33
  20   9   4    6.38    1.90
 -21  -9   4    0.23    0.88
 -21  -9  -4    1.65    0.94
 -21   9   4    4.53    1.41
 -21   9   4   -0.69    2.32
 -21  -9   4    0.88    1.19
 -22  -9   4    6.58    1.09
 -22  -9  -4    7.10    1.12
 -22   9   4    7.07    1.53
 -22  -9   4    4.60    1.34
 -23  -9   4    1.14    0.92
 -23   9   4    0.98    1.24
 -23  -9   4    0.73    1.06
 -23  -9  -4    2.11    0.96
 -24  -9   4   17.23    1.94
 -24   9   4   16.39    2.10
 -24  -9  -4   27.27    1.84
 -24  -9   4   30.00    1.83
 -25  -9  -4    2.52    0.86
 -25   9   4    0.31    1.17
 -25  -9   4    0.84    0.94
 -25  -9   4    1.55    0.76
 -26  -9  -4    3.66    0.86
 -27  -9  -4    5.11    0.79
  27  -9  -4    2.57    0.72
 -28  -9  -4   -0.80    1.13
 -29  -9  -4    0.10    0.96
 -30  -9  -4   -0.11    0.74
   0 -10  -4  411.98   20.54
   0 -10   4  403.40   20.55
  -1 -10  -4   51.54    3.54
  -1 -10   4   52.14    3.55
   1 -10   4   52.77    3.57
   1 -10  -4   51.97    3.53
   2  10   4  340.07   16.65
   2 -10  -4  284.60   15.33
   2 -10   4  347.60   15.89
  -2 -10  -4  293.14   15.25
   2 -10  -4  323.04   15.79
  -3 -10   4   59.74    3.80
   3 -10   4   69.10    4.23
   3 -10  -4   68.92    4.23
   3 -10  -4   63.09    3.87
  -3 -10  -4   62.77    3.72
   4 -10  -4   17.37    1.86
  -4 -10   4   16.27    1.73
   4 -10   4   17.55    1.89
   4  10   4   17.37    2.62
  -4 -10  -4   16.32    1.56
   4 -10  -4   15.26    1.76
   5  10   4   11.82    2.40
  -5 -10   4   13.34    1.65
  -5 -10  -4   11.78    1.47
   5 -10   4   14.59    1.78
   5 -10  -4   11.70    1.71
   6 -10   4   54.40    3.61
   6 -10  -4   60.80    3.72
   6  10   4   45.32    4.18
  -6 -10   4   43.60    3.20
  -6 -10  -4   54.05    3.23
   7 -10   4    4.92    1.32
   7 -10  -4    7.58    1.43
   7  10   4    8.19    2.23
  -7 -10  -4    6.95    1.35
   8 -10   4   28.09    2.39
   8 -10  -4   26.62    2.45
   8  10   4   28.32    3.15
  -8 -10  -4   22.72    2.08
  -9 -10  -4    6.13    1.55
   9 -10   4    6.89    1.46
   9 -10  -4    9.24    1.55
   9  10   4    7.08    2.14
  -9 -10  -4    5.39    1.46
 -10 -10  -4   15.26    1.75
  10 -10  -4   10.11    1.62
  10 -10   4   11.47    1.73
  10 -10  -4   13.77    1.80
 -10 -10   4    8.62    1.29
  10  10   4   12.80    2.39
 -11 -10   4   21.07    1.95
  11 -10   4   25.67    2.53
  11 -10  -4   31.65    2.64
  11  10   4   27.08    3.28
 -11 -10  -4   28.10    2.25
  11 -10  -4   26.12    2.19
 -11 -10   4   28.60    1.85
  12  10   4  154.87    8.42
 -12 -10  -4  133.40    6.89
 -12 -10   4  134.77    6.63
 -13 -10   4    0.38    0.78
 -13 -10  -4    0.68    0.79
 -13 -10   4    0.44    0.97
  13  10   4    3.08    1.88
 -14 -10   4   14.91    1.66
 -14  10   4   19.07    1.87
 -14 -10   4   21.76    1.60
  14  10   4   22.25    2.82
 -14 -10  -4   18.52    1.54
 -15  10   4   24.23    2.16
 -15 -10   4   20.57    1.98
  15  10   4   31.78    3.30
 -15 -10   4   27.79    1.90
 -15 -10  -4   26.83    1.87
 -16  10   4   34.03    2.77
 -16 -10   4   34.11    2.62
  16  10   4   42.27    3.92
 -16 -10  -4   42.12    2.50
 -16 -10   4   42.18    2.52
 -17 -10   4    7.27    1.11
 -17 -10  -4    6.32    1.08
 -17  10   4    5.37    1.43
 -17 -10   4    6.19    1.24
  17  10   4    9.58    2.13
 -18  10   4   58.93    3.97
 -18 -10   4   53.16    3.80
 -18  10   4   65.57    6.00
  18  10   4   68.72    5.17
 -18 -10  -4   67.73    3.71
 -18 -10   4   73.16    3.74
 -19 -10   4   16.69    1.77
 -19 -10  -4   19.64    1.64
 -19  10   4   17.09    1.93
  19  10   4   17.59    2.71
 -19 -10   4   22.44    1.68
 -20 -10   4    6.79    1.10
 -20 -10  -4    4.97    1.08
 -20  10   4    5.23    2.67
 -20  10   4    2.25    1.32
 -20 -10   4    3.98    1.15
  20  10   4    7.24    1.79
 -21 -10   4    5.94    1.07
 -21 -10  -4    6.55    1.13
 -21 -10   4    3.42    1.12
 -22 -10   4   15.69    1.40
 -22 -10  -4   13.20    1.39
 -23 -10   4    8.98    1.13
 -23 -10  -4    8.89    1.17
 -23 -10   4    5.50    1.12
 -24 -10  -4   18.17    1.53
 -24 -10   4   19.03    1.50
 -25 -10  -4    5.65    0.97
  25 -10  -4    4.66    1.03
 -26 -10  -4    0.98    0.73
  26 -10  -4    0.96    0.77
 -27 -10  -4   -0.03    0.64
  27 -10  -4    0.63    0.62
 -27 -10  -4   -0.53    1.21
 -28 -10  -4    1.88    1.06
 -29 -10  -4    0.41    0.83
 -30 -10  -4    0.48    0.56
   0 -11   4   42.02    2.83
   0 -11  -4   42.74    2.84
   0 -11   4   45.32    3.27
   0 -11  -4   44.98    3.21
  -1 -11  -4   51.22    3.72
  -1 -11   4   54.17    3.76
  -1 -11   4   51.40    3.33
   1 -11   4   58.03    3.38
   1 -11   4   59.60    3.83
   1  11   4   56.27    4.44
   1 -11  -4   53.09    3.35
  -1 -11  -4   49.96    3.26
   1 -11  -4   61.14    3.83
  -2 -11  -4    0.06    1.02
  -2 -11   4   -0.61    1.30
   2 -11   4    1.21    1.26
   2  11   4    0.63    1.66
   2 -11  -4    0.52    1.09
   2 -11  -4    1.30    1.20
   2 -11   4    1.58    1.14
  -3 -11   4   21.73    1.91
   3 -11   4   20.38    1.94
   3  11   4   19.94    2.77
   3 -11   4   25.71    2.36
  -3 -11  -4   21.62    1.84
   3 -11  -4   25.61    2.33
   3 -11  -4   16.35    1.94
   4 -11   4   71.22    3.95
   4  11   4   76.45    5.15
   4 -11   4   70.30    4.42
   4 -11  -4   71.45    4.42
  -4 -11  -4   63.39    3.85
  -4 -11   4   60.46    3.88
   4 -11  -4   59.20    4.03
  -5 -11   4   39.46    2.96
   5 -11   4   44.74    2.93
   5  11   4   47.53    4.07
   5 -11   4   51.50    3.48
   5 -11  -4   45.76    3.36
  -5 -11  -4   45.37    2.91
  -6 -11   4   11.24    1.64
   6 -11  -4   14.17    1.87
   6  11   4   11.36    2.40
   6 -11   4   12.23    1.59
  -6 -11  -4   10.47    1.46
   6 -11   4   11.70    1.76
  -7 -11  -4    2.93    1.30
  -7 -11  -4    4.58    1.63
   7 -11  -4    2.01    1.46
   7 -11   4    4.12    1.36
   7 -11  -4    3.73    1.34
   7  11   4    4.00    1.95
  -8 -11  -4    3.88    1.46
   8 -11  -4    2.41    1.43
  -8 -11  -4    2.28    1.26
   8 -11   4    2.19    1.21
   8 -11  -4    2.55    1.37
   8  11   4    3.12    1.94
   9 -11   4   34.47    2.88
   9 -11  -4   34.36    2.90
  -9 -11  -4   31.77    2.61
   9 -11  -4   27.85    2.55
   9  11   4   27.97    3.44
  -9 -11   4   35.25    2.23
  -9 -11  -4   35.70    2.65
  10 -11   4   29.17    2.67
  10 -11  -4   27.26    2.62
 -10 -11  -4   28.31    2.41
  10 -11  -4   25.34    2.36
  10  11   4   26.20    3.28
 -10 -11   4   28.59    2.00
 -10 -11  -4   26.70    2.37
 -11 -11  -4    9.48    1.63
  11 -11  -4    8.35    1.63
 -11 -11   4   10.33    1.18
  11 -11   4    9.31    1.71
  11 -11  -4    7.62    1.63
 -11 -11  -4    7.54    1.67
  11  11   4    9.58    2.29
 -12 -11   4    5.55    1.08
 -12 -11  -4    6.97    1.06
  12 -11   4    8.76    1.69
  12 -11  -4    7.84    1.64
  12  11   4    8.49    2.28
 -12 -11  -4    7.30    1.63
 -13 -11   4    4.53    1.02
 -13 -11  -4    4.30    1.00
  13 -11   4    7.01    1.67
  13 -11  -4    5.67    1.56
  13  11   4    6.73    2.11
  14 -11  -4   -0.53    1.28
 -14 -11   4    0.42    0.87
 -14 -11  -4    1.62    0.90
  14 -11   4    0.53    1.31
  14  11   4   -0.25    1.77
  15 -11  -4   12.95    2.02
 -15 -11  -4   14.81    1.40
  15  11   4   13.61    2.54
 -15 -11   4   15.12    1.45
 -16 -11   4    1.16    0.92
 -16 -11  -4    2.28    0.96
  16  11   4    4.19    2.04
 -17 -11   4   -0.37    0.95
 -17 -11  -4    0.24    0.91
  17  11   4    1.71    1.62
 -18 -11   4    1.66    0.95
 -18 -11  -4    0.31    0.89
 -18  11   4   -1.71    2.51
  18  11   4    3.99    1.70
 -19 -11   4    0.12    0.95
 -19 -11  -4    1.47    0.95
  19  11   4    0.23    1.49
 -19  11   4    0.35    2.26
 -20 -11   4    4.37    1.04
 -20 -11  -4    3.19    1.03
 -21 -11   4    1.51    0.96
 -21 -11  -4    1.17    0.96
 -22 -11  -4    0.39    0.92
 -22 -11   4    0.60    0.89
 -23 -11   4   -0.57    0.83
 -23 -11  -4   -0.10    0.89
 -24 -11  -4   -0.58    0.85
  24 -11  -4   -0.38    0.99
 -25 -11  -4    2.87    0.84
  25 -11  -4    2.20    0.89
 -25 -11  -4    1.49    1.43
  26 -11  -4    4.20    0.81
 -26 -11  -4    3.75    0.81
 -26 -11  -4    2.31    1.32
  27 -11  -4    0.70    0.52
 -27 -11  -4    0.17    1.08
 -28 -11  -4   -0.49    0.89
 -29 -11  -4   -1.07    0.70
   0 -12   4  136.24    6.95
   0 -12  -4  122.27    6.65
   0 -12   4  132.23    7.47
   0 -12   4  129.42    6.58
   0 -12  -4  131.62    7.45
   1 -12   4   -0.09    0.68
   1 -12  -4   -0.16    1.51
  -1 -12   4    0.94    1.38
   1 -12   4    0.22    1.38
  -1 -12  -4    2.33    1.35
  -1 -12   4    0.44    1.31
  -1 -12  -4    2.00    0.95
   1 -12  -4    0.05    1.00
   1 -12  -4   -1.59    1.35
   1 -12   4    0.87    1.28
   1  12   4   -1.13    1.89
   2 -12  -4  478.10   22.65
  -2 -12   4  434.81   21.93
   2 -12   4  458.39   21.96
   2 -12   4  428.79   21.64
   2  12   4  457.84   23.32
   2 -12  -4  437.81   22.04
   2 -12   4  455.80   22.61
   3 -12   4    5.35    0.88
  -3 -12  -4    6.41    1.72
   3 -12  -4    6.01    1.69
  -3 -12   4    4.27    1.46
   3 -12   4    5.29    1.46
   3 -12   4    7.42    1.61
   3 -12  -4   10.69    1.68
   3  12   4    6.83    2.14
  -4 -12   4  137.66    7.86
   4 -12   4  158.83    7.96
   4  12   4  157.62    9.23
  -4 -12  -4  142.30    8.01
   4 -12  -4  147.99    8.04
   4 -12   4  159.65    8.62
   4 -12  -4  161.98    8.63
  -5 -12   4   30.47    2.44
   5 -12   4   28.95    2.42
   5  12   4   34.11    3.48
  -5 -12  -4   34.88    2.63
   5 -12  -4   34.05    2.67
   5 -12   4   29.97    2.79
   5 -12  -4   30.33    2.84
  -6 -12   4   16.90    1.57
  -6 -12  -4   17.29    2.11
   6 -12  -4   18.05    2.08
  -6 -12   4   16.06    1.86
   6 -12   4   17.24    1.87
   6 -12  -4   24.84    2.41
   6  12   4   16.68    2.72
   6 -12   4   19.47    2.22
  -7 -12   4   20.77    2.10
   7 -12   4   20.51    1.95
   7 -12   4   22.41    2.37
   7 -12  -4   23.65    2.45
   7  12   4   24.74    3.13
  -7 -12  -4   17.85    2.10
  -7 -12   4   18.22    1.71
   7 -12  -4   19.24    2.09
   8 -12   4   50.78    3.76
   8 -12  -4   53.49    3.85
   8  12   4   52.38    4.46
  -8 -12  -4   44.18    3.32
   8 -12  -4   43.61    3.24
  -8 -12   4   47.16    2.94
  -9 -12  -4   11.99    1.88
   9 -12  -4   12.52    1.84
  -9 -12   4   10.62    1.37
   9 -12   4   16.83    2.11
   9 -12  -4   13.98    2.00
   9  12   4   15.18    2.69
 -10 -12   4    4.98    1.10
 -10 -12  -4    6.46    1.10
  10 -12   4    5.26    1.54
  10 -12  -4    5.85    1.61
  10  12   4    7.03    2.22
 -10 -12  -4    6.25    1.68
  10 -12  -4    4.71    1.59
 -11 -12   4   12.60    1.34
 -11 -12  -4    9.75    1.26
  11 -12   4    8.70    1.77
  11 -12  -4   12.74    1.99
  11  12   4   10.87    2.55
 -11 -12  -4   11.40    1.82
  11 -12  -4    9.63    1.75
 -12 -12   4    9.10    1.24
 -12 -12  -4    7.29    1.18
  12 -12  -4    8.25    1.64
  12 -12   4    7.65    1.71
  12 -12  -4    6.31    1.69
 -12 -12  -4    7.48    1.70
  12  12   4    6.55    2.24
 -13 -12  -4    1.60    1.55
 -13 -12   4    2.84    1.02
 -13 -12  -4    0.62    0.95
  13 -12   4    3.08    1.43
  13 -12  -4    3.45    1.56
  13  12   4    2.59    1.92
  14 -12   4   44.58    3.73
  14 -12  -4   48.05    3.76
  14  12   4   55.47    4.46
 -14 -12   4   45.04    2.89
 -14 -12  -4   44.91    2.86
 -15 -12   4    1.23    0.98
 -15 -12  -4    0.13    0.94
  15 -12   4    3.50    1.39
  15  12   4   -2.03    1.87
 -16 -12   4    0.78    0.96
  16 -12   4    1.66    1.27
 -16 -12  -4    0.25    0.94
  16  12   4   -0.75    1.71
  17 -12   4   14.39    2.19
  17  12   4   12.92    2.42
 -17 -12   4   18.09    1.58
 -17 -12  -4   15.66    1.54
 -18 -12   4   12.76    1.37
 -18 -12  -4   10.47    1.33
 -18  12   4    7.77    2.69
  18  12   4    9.29    2.20
 -19 -12   4    1.99    1.00
 -19 -12  -4    1.68    1.00
 -20 -12   4   24.08    1.86
 -20 -12  -4   23.91    1.88
 -21 -12  -4    8.87    1.22
 -21 -12   4    7.78    1.18
 -22 -12   4   10.88    1.22
 -22 -12  -4    9.23    1.24
 -23 -12   4    6.21    0.96
 -23 -12  -4    5.71    1.06
  23 -12  -4    6.71    1.19
 -24 -12  -4    0.64    0.82
  24 -12  -4    0.44    0.91
  25 -12  -4    1.20    0.79
 -25 -12  -4    1.07    0.77
  26 -12  -4    1.07    0.63
   0 -13  -4    1.08    1.61
   0 -13  -4    1.11    1.36
   0 -13   4   -0.54    1.45
   0 -13  -4    1.07    1.00
   0 -13   4    4.47    1.43
  -1 -13   4   20.64    2.05
   1 -13  -4   19.19    2.27
   1 -13   4   19.71    1.96
   1 -13  -4   19.91    1.69
   1  13   4   23.53    3.06
  -1 -13  -4   21.03    1.66
   1 -13  -4   21.27    2.33
   1 -13   4   20.87    2.28
   1 -13   4   19.53    1.43
  -2 -13   4   50.90    3.33
   2 -13   4   53.64    3.35
  -2 -13  -4   45.72    2.94
   2 -13  -4   55.74    3.09
   2  13   4   50.19    4.45
   2 -13  -4   53.61    3.51
   2 -13  -4   49.50    3.79
   2 -13   4   46.24    2.81
   2 -13   4   53.51    3.87
  -3 -13  -4   16.90    2.14
   3 -13  -4   14.17    2.10
  -3 -13   4   14.91    1.79
   3 -13   4   16.65    1.95
   3 -13  -4   15.07    1.53
   3  13   4   11.91    2.51
   3 -13   4   15.44    1.27
   3 -13  -4   13.83    2.08
   3 -13   4   18.84    2.19
  -4 -13   4  205.14   11.19
   4 -13   4  223.64   11.22
   4  13   4  229.39   12.67
  -4 -13  -4  212.46   11.37
   4 -13  -4  211.74   11.30
   4 -13  -4  240.03   12.06
   4 -13   4  233.93   12.00
   4 -13   4  215.73   10.87
  -5 -13   4   29.23    2.55
   5 -13   4   29.83    2.53
   5  13   4   35.68    3.70
  -5 -13  -4   30.85    2.78
   5 -13  -4   26.95    2.69
   5 -13   4   31.86    2.97
   6 -13  -4    1.36    1.64
  -6 -13   4    2.22    1.58
   6 -13   4   -0.54    1.40
   6 -13   4    2.24    1.40
   6 -13  -4   -0.35    1.44
   6  13   4    0.26    1.84
  -6 -13  -4   -0.47    1.75
   7 -13  -4   20.09    2.35
   7 -13  -4   22.28    2.54
  -7 -13   4   23.41    2.28
   7 -13   4   26.59    2.17
   7 -13   4   27.05    2.67
  -7 -13  -4   23.66    2.40
   7  13   4   23.54    3.20
  -7 -13   4   17.97    1.82
   8 -13   4    1.42    1.38
   8 -13   4    3.86    1.53
   8  13   4    5.08    2.07
   8 -13  -4    2.56    1.69
   8 -13  -4    5.42    1.56
  -8 -13   4    4.06    1.15
  -8 -13  -4    3.92    1.08
  -8 -13  -4    2.28    1.74
   9 -13  -4    4.23    1.64
   9 -13   4    2.17    1.39
   9  13   4    2.97    2.13
   9 -13   4    2.08    1.51
  -9 -13  -4    4.36    1.72
   9 -13  -4    2.55    1.71
  -9 -13   4    1.95    1.05
  -9 -13  -4    4.33    1.06
 -10 -13  -4   41.39    2.72
  10 -13   4   48.56    3.71
  10 -13  -4   46.68    3.71
  10  13   4   48.44    4.35
 -10 -13  -4   39.93    3.14
  10 -13  -4   36.98    3.11
 -10 -13   4   41.36    2.74
 -11 -13   4    4.14    1.20
 -11 -13  -4    4.60    1.12
  11 -13   4    6.50    1.76
  11 -13  -4    7.35    1.76
  11  13   4    4.68    2.05
  11 -13  -4    4.60    1.63
 -11 -13  -4    5.39    1.72
 -12 -13   4   18.96    1.68
  12 -13   4   13.79    2.19
  12 -13  -4   21.04    2.46
 -12 -13  -4   20.03    2.18
  12  13   4   15.37    2.82
  12 -13  -4   12.70    1.98
 -12 -13  -4   15.35    1.60
 -13 -13   4    5.52    1.17
 -13 -13  -4    5.33    1.13
  13 -13   4    2.86    1.46
  13 -13  -4    4.41    1.61
 -13 -13  -4    2.85    1.66
  13  13   4    5.05    2.09
  14  13   4   29.76    3.50
  14 -13   4   24.19    2.87
 -14 -13   4   34.43    2.27
 -14 -13  -4   29.11    2.16
 -15 -13   4    2.06    1.10
 -15 -13  -4    4.51    1.16
  15  13   4    0.76    1.88
  15 -13   4    1.15    1.39
  16 -13   4   32.98    3.08
  16  13   4   32.30    3.48
 -16 -13  -4   30.61    2.26
 -16 -13   4   32.17    2.28
 -17 -13   4    9.65    1.30
 -17 -13  -4    6.85    1.26
 -18 -13  -4   47.58    3.04
 -18 -13   4   49.73    3.04
 -19 -13  -4    1.13    1.01
 -19 -13   4    0.44    1.00
 -20 -13   4    0.91    0.98
 -20 -13  -4    1.57    0.97
  20 -13  -4   -0.38    1.33
 -21 -13   4    1.30    0.93
 -21 -13  -4    2.36    0.97
  21 -13  -4    1.53    1.18
 -22 -13   4    6.04    0.99
 -22 -13  -4    8.78    1.13
  23 -13  -4    1.34    0.95
 -23 -13  -4    1.89    0.90
 -24 -13  -4    5.63    0.93
  24 -13  -4    7.00    1.00
  25 -13  -4    2.34    0.71
 -25 -13  -4    1.20    0.70
  26 -13  -4    1.85    0.56
 -28 -13  -4    0.52    0.54
   0 -14  -4   73.57    5.03
   0 -14   4   76.37    5.07
   0 -14   4   74.49    4.46
   0 -14  -4   76.24    4.16
   0 -14  -4   74.74    4.51
   0  14   4   68.64    5.60
   0 -14  -4   67.94    4.64
   1 -14  -4    7.50    1.99
  -1 -14   4    8.68    1.71
   1 -14   4    9.20    1.61
  -1 -14  -4    7.82    1.19
   1 -14  -4    8.92    1.28
   1 -14  -4    7.08    1.63
   1 -14   4    4.83    1.51
   1  14   4    9.15    2.37
  -1 -14  -4    9.18    1.66
   1 -14  -4    8.16    1.66
   2 -14  -4   15.83    2.14
  -2 -14   4   18.87    2.05
   2 -14   4   17.34    2.03
   2 -14  -4   19.70    1.66
  -2 -14  -4   15.32    1.53
   2 -14  -4   19.18    2.35
   2 -14   4   20.65    2.32
   2  14   4   15.57    2.76
  -2 -14  -4   17.17    1.88
   2 -14  -4   16.60    2.06
  -3 -14   4   37.75    2.84
   3 -14   4   36.32    2.82
  -3 -14  -4   35.90    2.38
   3 -14  -4   39.68    2.58
   3 -14  -4   43.83    3.38
  -3 -14  -4   38.41    2.76
   3  14   4   45.14    4.04
  -3 -14  -4   40.40    3.10
   3 -14  -4   37.60    3.03
   3 -14   4   41.66    3.36
   3 -14   4   31.68    2.19
  -4 -14   4  114.40    6.35
   4 -14   4  122.49    6.41
   4 -14  -4  113.67    6.13
   4  14   4  115.77    7.73
  -4 -14  -4  110.86    6.58
   4 -14  -4  111.20    6.51
   4 -14  -4  123.96    7.18
   4 -14   4  108.55    5.91
  -4 -14  -4  121.61    6.34
   4 -14   4  114.02    7.06
   5 -14   4    9.81    1.06
  -5 -14   4    6.87    1.75
   5 -14   4    8.51    1.70
   5 -14  -4    9.28    1.50
   5 -14   4    9.36    1.86
   5 -14  -4    8.01    1.92
   5  14   4    7.94    2.44
  -5 -14  -4   12.17    1.63
  -5 -14  -4   11.32    2.21
   5 -14  -4    8.38    1.99
  -6 -14   4  202.54   10.78
   6 -14   4  209.84   10.77
   6 -14  -4  216.60   10.62
   6  14   4  208.07   12.32
  -6 -14  -4  206.23   11.00
   6 -14  -4  200.21   10.91
   6 -14   4  215.14   11.68
   6 -14  -4  225.71   11.78
  -6 -14  -4  227.14   10.82
   6 -14   4  192.57   10.37
  -7 -14   4    1.22    1.54
   7 -14   4    0.40    1.48
   7 -14   4    1.14    1.38
   7 -14  -4    0.58    1.51
   7  14   4    1.11    1.97
  -7 -14  -4   -0.20    1.84
  -7 -14  -4    0.42    1.33
   7 -14  -4    2.64    1.82
   8 -14   4   -0.19    1.46
   8  14   4    0.28    1.98
   8 -14  -4    1.18    1.42
   8 -14   4    0.08    1.33
  -8 -14  -4    0.34    1.33
  -8 -14  -4    1.93    1.83
   8 -14  -4   -0.20    1.77
  -8 -14   4   -0.07    1.09
  -8 -14  -4   -0.14    1.02
   9 -14   4    1.20    1.30
   9 -14   4    1.18    1.50
   9  14   4   -0.28    1.82
  -9 -14  -4    3.04    1.39
  -9 -14  -4    0.91    1.78
   9 -14  -4   -0.39    1.76
  -9 -14   4    0.37    1.09
   9 -14  -4    3.01    1.64
  -9 -14  -4    0.21    1.04
  10 -14  -4    8.64    1.97
  10  14   4    8.69    2.36
  10 -14   4    9.14    1.94
 -10 -14  -4   10.68    1.72
 -10 -14   4    8.36    1.38
 -10 -14  -4   10.27    1.99
  10 -14  -4    7.36    1.92
 -10 -14  -4    9.96    1.35
  11 -14   4    4.33    1.66
 -11 -14  -4    4.76    1.18
  11  14   4    1.41    2.03
  11 -14  -4    6.50    1.86
 -11 -14  -4    5.40    1.88
  11 -14  -4    4.46    1.71
 -11 -14  -4    3.17    1.43
 -11 -14   4    3.56    1.19
 -12 -14   4   11.74    1.46
 -12 -14  -4   11.61    1.44
 -12 -14  -4   11.38    2.00
  12 -14   4    8.02    1.95
  12  14   4   11.73    2.41
  12 -14  -4    9.67    1.87
 -12 -14  -4   11.98    1.77
 -13 -14   4    4.36    1.16
 -13 -14  -4    0.64    1.07
  13  14   4    4.80    2.02
  13 -14   4    2.05    1.51
 -13 -14  -4    1.40    1.55
 -13 -14  -4    1.40    1.61
 -14 -14   4    3.02    1.15
 -14 -14  -4    3.37    1.15
  14 -14   4    2.02    1.56
  14  14   4    1.05    1.82
 -14 -14  -4    6.27    1.65
 -15 -14  -4   -0.56    1.54
 -15 -14   4   -0.78    1.07
 -15 -14  -4    1.26    1.05
  15  14   4    0.25    1.63
 -16 -14  -4    3.30    1.15
 -16 -14  -4    6.14    1.65
 -16 -14   4    6.66    1.23
 -17 -14  -4    9.30    1.35
  17 -14  -4    8.69    1.53
 -17 -14   4    7.91    1.33
 -17 -14  -4   11.84    1.86
 -18 -14   4    6.06    1.18
  18 -14  -4    4.90    1.39
 -18 -14  -4    5.94    1.21
 -18 -14  -4    4.28    1.61
 -19 -14  -4    2.81    1.50
 -19 -14   4    2.79    1.05
 -19 -14  -4    5.18    1.14
  19 -14  -4    2.90    1.33
 -20 -14   4    0.81    0.93
 -20 -14  -4    0.65    1.01
  20 -14  -4   -0.06    1.13
 -20 -14  -4   -1.95    1.47
 -21 -14   4    7.73    1.09
 -21 -14  -4    7.02    1.15
 -21 -14  -4    8.93    1.57
  21 -14  -4    9.46    1.32
 -22 -14  -4    2.69    0.96
  22 -14  -4    2.15    1.05
 -22 -14  -4    1.86    1.28
 -23 -14  -4    0.55    1.17
  23 -14  -4    0.04    0.86
 -23 -14  -4   -0.55    0.80
  24 -14  -4   -0.69    0.74
 -24 -14  -4    1.72    0.73
 -24 -14  -4    0.27    1.01
  25 -14  -4    2.10    0.61
 -25 -14  -4    0.76    0.90
 -26 -14  -4    1.02    0.75
 -27 -14  -4    0.33    0.55
   0 -15   4  283.07   14.39
   0 -15  -4  282.75   14.13
   0  15   4  286.08   16.04
   0 -15  -4  276.06   14.62
   0 -15  -4  289.42   14.53
  -1 -15  -4    2.50    1.48
  -1 -15   4    0.34    1.61
   1 -15   4    0.52    1.69
   1 -15  -4   -0.56    1.46
  -1 -15  -4    2.18    1.09
   1 -15  -4    1.45    1.15
   1 -15   4    0.93    1.42
  -1  15   4   -1.97    2.15
   1  15   4    2.49    2.01
   1 -15  -4    1.23    1.53
   1 -15  -4   -0.63    1.98
  -2 -15   4   37.08    3.00
   2 -15   4   42.74    3.09
  -2 -15  -4   38.33    2.53
   2 -15  -4   38.74    2.67
   2  15   4   44.81    4.23
   2 -15  -4   38.19    3.17
  -2 -15  -4   45.17    3.03
   2 -15   4   39.94    3.46
   2 -15  -4   36.42    3.40
  -3 -15  -4    1.28    1.39
  -3 -15   4    3.86    1.65
   3 -15   4    0.78    1.64
  -3 -15  -4    3.41    1.07
   3 -15  -4    2.96    1.25
   3 -15   4    4.71    1.57
   3 -15  -4    4.97    1.70
   3  15   4    1.09    1.72
  -3 -15  -4    1.39    1.98
   3 -15  -4    2.91    1.91
   4 -15  -4  114.35    7.16
   4 -15   4  112.96    7.10
  -4 -15   4  107.60    6.31
   4 -15   4  119.94    6.37
   4 -15  -4  116.31    6.15
   4  15   4  117.29    7.84
  -4 -15  -4  102.18    6.55
   4 -15  -4  110.77    6.56
  -4 -15  -4  120.53    6.37
   5 -15   4    1.78    0.71
  -5 -15   4    2.70    1.57
   5 -15   4    1.87    1.55
  -5 -15  -4    0.80    1.34
   5 -15  -4    1.16    1.28
   5  15   4    1.94    2.18
   5 -15   4    0.39    1.40
   5 -15  -4    3.54    1.63
   5 -15  -4    0.52    1.93
  -5 -15  -4    2.37    2.00
   6 -15   4   61.06    3.67
   6 -15  -4   51.81    3.45
   6  15   4   47.62    4.83
  -6 -15  -4   61.18    4.11
   6 -15  -4   62.46    4.03
  -6 -15  -4   64.59    3.70
   6 -15   4   55.90    4.36
   6 -15   4   51.58    3.13
   6 -15  -4   55.73    4.42
  -6 -15   4   54.78    3.74
  -7 -15  -4   -0.09    1.30
   7 -15   4    0.29    0.71
  -7 -15   4    0.63    1.65
   7 -15   4    1.32    1.43
   7 -15  -4   -2.70    1.85
   7 -15  -4   -0.56    1.30
   7 -15   4    0.82    1.59
   7 -15  -4   -0.85    1.57
   7  15   4    1.14    2.03
  -7 -15  -4   -0.54    1.85
   8 -15   4   58.93    3.85
   8 -15  -4   63.90    3.78
   8  15   4   62.21    5.27
  -8 -15  -4   62.92    4.20
   8 -15  -4   52.60    4.04
   8 -15   4   64.68    4.76
   8 -15  -4   52.10    4.51
  -8 -15  -4   69.21    3.93
   9 -15   4    9.13    1.60
   9 -15   4   15.95    2.25
   9 -15  -4   10.10    1.65
  -9 -15  -4    8.58    1.39
   9  15   4   13.38    2.72
  -9 -15  -4   12.68    1.75
  -9 -15  -4   13.47    2.21
   9 -15  -4   10.29    2.12
  10 -15   4    2.06    1.56
 -10 -15  -4    0.30    1.08
  10  15   4   -0.28    2.04
 -10 -15  -4    0.62    1.35
 -10 -15  -4    2.19    1.93
  10 -15  -4    1.20    1.72
  10 -15   4    3.42    1.28
 -10 -15   4    2.61    1.16
 -11 -15   4   11.80    1.46
 -11 -15  -4    9.63    1.67
 -11 -15  -4    7.28    2.00
  11 -15  -4    8.22    1.94
 -11 -15  -4    9.06    1.40
  11  15   4   10.96    2.55
  11 -15   4    9.34    1.97
  12 -15  -4   19.68    2.32
  12  15   4   22.45    3.10
 -12 -15  -4   25.41    2.21
 -12 -15   4   25.34    1.97
 -12 -15  -4   17.33    1.81
  12 -15   4   19.99    2.67
 -12 -15  -4   16.81    2.34
  13 -15  -4    2.86    1.59
  13 -15  -4    1.69    1.43
 -13 -15  -4    2.21    1.50
 -13 -15  -4    2.26    1.70
 -13 -15   4    2.83    1.20
 -13 -15  -4    2.91    1.14
  13  15   4    0.79    1.84
  14 -15  -4   38.02    2.77
 -14 -15  -4   38.86    2.90
 -14 -15   4   39.18    2.72
 -14 -15  -4   41.01    2.71
  15 -15  -4    0.22    1.29
 -15 -15  -4   -0.43    1.43
 -15 -15   4    0.42    1.07
 -15 -15  -4    0.70    1.08
 -16 -15  -4   16.59    1.75
  16 -15  -4   21.34    2.01
 -16 -15  -4   20.40    2.10
 -16 -15   4   20.14    1.82
  17 -15  -4    1.01    1.29
 -17 -15  -4    2.54    1.44
 -17 -15   4    0.33    1.05
 -17 -15  -4    1.70    1.03
  18 -15  -4    7.27    1.45
 -18 -15  -4   11.40    1.63
 -18 -15   4    8.19    1.29
 -18 -15  -4    9.44    1.27
  19 -15  -4   -1.13    1.14
 -19 -15  -4   -0.41    0.99
 -19 -15  -4    1.26    1.24
 -19 -15   4    1.29    0.98
  20 -15  -4   11.38    1.41
 -20 -15  -4    9.81    1.56
 -20 -15  -4   10.46    1.29
  21 -15  -4    1.84    1.08
 -21 -15  -4    1.53    1.17
 -21 -15  -4    3.55    0.97
  22 -15  -4    2.01    0.96
 -22 -15  -4    3.32    1.11
 -22 -15  -4    1.79    0.84
  23 -15  -4    1.18    0.78
 -23 -15  -4    1.37    0.73
 -23 -15  -4    1.77    0.97
  24 -15  -4    0.08    0.63
 -24 -15  -4    1.26    0.86
  25 -15  -4   -0.13    0.48
 -25 -15  -4   -0.28    0.72
 -26 -15  -4    1.89    0.58
   0 -16   4   85.18    4.79
   0 -16  -4   77.24    4.42
   0  16   4   79.32    6.23
   0 -16  -4   76.31    5.09
   0 -16  -4   76.01    4.86
   1 -16  -4    9.54    1.99
  -1 -16   4   10.67    1.90
   1 -16   4    8.93    1.87
   1 -16   4    9.83    1.94
  -1 -16  -4   10.58    1.39
   1 -16  -4    8.05    1.35
  -1  16   4    9.87    2.68
   1  16   4    8.93    2.43
   1 -16  -4    8.64    2.22
  -1 -16  -4   10.59    1.87
   2 -16  -4    1.78    1.54
  -2 -16   4    1.42    1.72
   2 -16   4    1.37    1.38
   2 -16   4    1.16    1.61
  -2 -16  -4    1.35    1.04
   2 -16  -4   -0.32    1.20
   2 -16  -4   -0.88    1.87
   2  16   4    4.27    2.30
  -2 -16  -4    0.40    1.57
  -3 -16  -4   -0.49    1.54
  -3 -16   4   -1.51    1.73
   3 -16   4    1.61    1.49
   3 -16  -4    2.58    1.47
   3 -16   4    0.59    1.51
  -3 -16  -4   -0.81    1.02
   3 -16  -4    0.26    1.10
   3  16   4    0.57    2.09
   3 -16  -4   -1.43    2.07
  -3 -16  -4    4.07    2.03
  -4 -16   4  114.23    6.47
   4 -16   4  119.25    6.53
   4 -16  -4  123.30    6.29
  -4 -16  -4  120.55    6.53
   4  16   4  111.16    7.88
  -4 -16  -4  118.27    6.87
   4 -16  -4  109.18    6.66
   4 -16  -4  111.58    7.26
   4 -16   4  101.19    7.14
  -5 -16   4    2.15    1.72
   5 -16   4    0.70    1.68
   5 -16   4    2.23    1.55
   5 -16  -4   -0.21    1.53
   5 -16  -4    1.78    1.24
   5  16   4    1.72    2.08
  -5 -16  -4    2.38    2.07
   5 -16  -4    0.11    2.00
  -5 -16  -4    0.66    1.49
  -6 -16   4   27.92    2.60
   6 -16   4   31.76    2.63
   6 -16  -4   29.37    2.32
   6 -16   4   30.65    3.11
  -6 -16  -4   32.85    3.08
   6 -16  -4   24.37    2.88
   6  16   4   34.29    3.85
  -6 -16  -4   28.62    2.54
   7 -16   4    4.45    1.60
   7 -16  -4    6.64    1.50
   7  16   4   11.59    2.62
  -7 -16  -4    6.07    2.14
   7 -16  -4    4.55    1.98
  -7 -16  -4    6.27    1.54
   7 -16   4    7.74    1.76
   8 -16   4   30.40    2.38
   8  16   4   22.41    3.27
   8 -16  -4   24.53    2.15
  -8 -16  -4   29.84    2.87
   8 -16  -4   25.20    2.71
   8 -16   4   28.94    3.03
   8 -16   4   23.38    1.70
  -8 -16  -4   29.92    2.39
   9 -16   4   15.69    1.85
   9 -16  -4   16.50    1.83
   9 -16   4   14.32    2.38
  -9 -16  -4   15.86    2.43
   9 -16   4   13.59    1.24
   9  16   4   13.10    2.68
  -9 -16  -4   19.82    1.97
   9 -16  -4   19.05    2.43
  10 -16   4   24.54    2.10
 -10 -16  -4   24.84    2.23
  10 -16   4   24.76    2.86
  10  16   4   25.18    3.38
 -10 -16  -4   24.64    2.70
  10 -16   4   20.25    1.57
  10 -16  -4   18.85    2.46
  11 -16   4   11.58    1.52
  11 -16  -4    9.77    2.09
  11  16   4    4.93    2.05
 -11 -16  -4    7.41    2.08
 -11 -16  -4    9.43    1.69
 -12 -16  -4    1.19    1.72
  12 -16  -4    2.60    1.68
 -12 -16  -4   -0.65    1.14
 -12 -16  -4    0.26    1.39
  13 -16  -4    6.70    1.51
 -13 -16  -4    3.77    1.43
  13 -16  -4    4.88    1.70
 -13 -16  -4    6.32    1.81
 -13 -16   4    4.99    1.24
 -13 -16  -4    5.57    1.25
  14 -16  -4    9.49    1.61
 -14 -16  -4   11.36    1.67
 -14 -16   4    8.76    1.37
 -14 -16  -4    8.62    1.38
  15 -16  -4    8.87    1.55
 -15 -16  -4    5.63    1.46
 -15 -16   4    8.88    1.33
 -15 -16  -4    9.59    1.38
  16 -16  -4    2.93    1.34
 -16 -16  -4    4.66    1.40
 -16 -16  -4    4.89    1.18
 -16 -16   4    3.79    1.15
 -17 -16  -4   11.89    1.58
  17 -16  -4    9.58    1.49
 -17 -16  -4    7.99    1.29
 -17 -16   4    9.13    1.29
  18 -16  -4    0.93    1.16
 -18 -16  -4    0.07    1.22
 -18 -16   4    0.69    0.90
 -18 -16  -4    2.79    1.01
  19 -16  -4    7.50    1.30
 -19 -16  -4    8.25    1.34
 -19 -16  -4    6.25    1.13
  20 -16  -4    2.50    1.03
 -20 -16  -4    2.28    0.92
 -20 -16  -4    2.38    1.11
  21 -16  -4    3.02    0.93
 -21 -16  -4    0.76    0.98
  22 -16  -4    0.54    0.80
 -22 -16  -4    0.86    0.94
  23 -16  -4   -0.46    0.65
 -23 -16  -4    0.29    0.79
  24 -16  -4    2.13    0.56
 -24 -16  -4    1.22    0.71
 -25 -16  -4    0.03    0.52
   0 -17   4  155.92    8.16
   0 -17  -4  146.28    7.78
   0  17   4  145.17    9.82
   0 -17  -4  150.41    8.45
  -1 -17   4    1.90    1.59
   1 -17   4   -0.91    1.71
  -1 -17  -4    1.10    1.15
   1 -17  -4    0.25    1.14
  -1  17   4    3.69    2.22
   1  17   4    1.18    2.09
  -1 -17  -4   -0.11    1.63
   1 -17  -4    1.27    2.21
  -2 -17   4   63.93    4.05
   2 -17   4   69.04    4.11
  -2 -17  -4   59.47    3.60
   2 -17  -4   60.09    3.64
  -2  17   4   52.50    5.30
   2  17   4   59.17    5.26
   2 -17  -4   66.23    4.31
   2 -17   4   51.09    4.52
  -2 -17  -4   63.19    4.14
  -3 -17   4    6.73    1.80
   3 -17   4    7.76    1.80
  -3 -17  -4    5.64    1.22
   3 -17   4    8.28    1.82
   3 -17  -4    7.38    1.35
  -3  17   4   11.11    2.81
   3  17   4    3.80    2.25
  -3 -17  -4    9.09    1.88
  -3 -17  -4    6.70    2.26
   3 -17  -4    4.59    2.23
  -4 -17   4    0.90    1.56
   4 -17   4    4.47    1.69
  -4 -17  -4    2.65    1.04
   4 -17  -4    2.87    1.22
   4 -17   4    1.61    1.51
   4  17   4    0.29    2.07
  -4 -17  -4    2.54    1.59
   4 -17  -4    3.08    2.04
  -4 -17  -4    2.94    2.16
  -5 -17   4    2.44    1.80
   5 -17   4    2.29    1.64
  -5 -17  -4    0.59    2.10
   5 -17  -4    1.35    1.23
   5  17   4    4.66    2.13
   5 -17   4    4.87    1.58
   5 -17  -4    2.39    2.19
  -5 -17  -4    2.80    1.59
  -6 -17   4   40.74    3.19
   6 -17   4   42.30    3.15
   6 -17  -4   42.41    2.90
  -6 -17  -4   45.86    3.68
   6 -17  -4   43.53    3.64
   6  17   4   34.37    4.14
   6 -17   4   44.44    3.79
  -6 -17  -4   49.38    3.30
   7 -17   4   12.66    2.20
   7 -17   4   10.86    1.84
   7 -17  -4   11.18    1.57
   7 -17  -4   11.28    2.29
  -7 -17  -4   14.41    1.96
   7  17   4   10.05    2.54
   8 -17   4  166.56    9.02
   8 -17  -4  175.40    8.95
   8  17   4  164.85   10.62
  -8 -17  -4  167.93    9.41
   8 -17  -4  165.83    9.36
  -8 -17  -4  181.50    9.16
   9 -17   4   12.90    1.76
   9 -17  -4   12.91    1.74
  -9 -17  -4   10.37    2.36
   9  17   4   10.84    2.54
   9 -17  -4   10.67    2.23
  -9 -17  -4   16.12    1.89
  10 -17   4   52.86    3.36
  10 -17  -4   54.96    3.39
 -10 -17  -4   51.74    3.92
  10 -17  -4   49.07    3.78
 -10 -17  -4   52.27    3.49
 -11 -17  -4    1.65    1.89
  11 -17   4   -0.67    0.62
  11 -17   4    1.63    1.24
 -11 -17  -4    0.08    1.32
  11 -17  -4    2.74    1.89
 -12 -17  -4   32.28    2.76
  12 -17  -4   31.80    2.63
 -12 -17  -4   35.01    2.43
 -13 -17  -4    0.90    1.54
  13 -17  -4    2.39    1.64
  13 -17   4    2.79    0.66
  14 -17  -4   43.30    2.61
 -14 -17  -4   45.14    2.72
  15 -17  -4   10.65    1.55
 -15 -17  -4   14.85    1.66
 -16 -17  -4   50.53    3.25
  16 -17  -4   51.74    3.20
  17 -17  -4    7.14    1.29
 -17 -17  -4    3.98    1.27
  18 -17  -4   18.17    1.65
 -18 -17  -4   19.04    1.74
  19 -17  -4   13.83    1.40
 -19 -17  -4   10.88    1.40
  20 -17  -4   20.91    1.65
 -20 -17  -4   21.23    1.70
  21 -17  -4    7.63    1.01
 -21 -17  -4    7.61    1.12
  22 -17  -4   10.44    1.04
 -22 -17  -4   11.20    1.15
  23 -17  -4    3.32    0.64
 -23 -17  -4    3.78    0.76
 -24 -17  -4    2.49    0.57
   0 -18   4    1.71    1.68
   0 -18  -4    0.44    1.08
   0  18   4    0.90    1.95
   0 -18  -4   -0.36    2.19
  -1 -18   4   -0.81    1.64
   1 -18   4   -0.72    1.68
  -1 -18  -4   -0.06    1.09
   1 -18  -4   -0.44    1.10
  -1  18   4   -0.62    1.98
   1  18   4   -1.19    1.83
   1 -18  -4    1.19    2.25
  -2 -18   4   51.74    3.46
   2 -18   4   51.68    3.45
  -2 -18  -4   44.57    2.95
   2 -18  -4   49.54    3.04
   2  18   4   46.76    4.59
   2 -18  -4   46.35    3.78
  -2  18   4   43.93    4.74
  -2 -18  -4   42.98    3.51
  -3 -18  -4    0.21    1.68
  -3 -18   4    0.09    1.69
   3 -18   4   -1.07    1.62
  -3 -18  -4    0.35    1.01
   3 -18  -4    1.24    1.22
  -3  18   4    2.91    2.21
   3  18   4   -0.29    1.87
  -3 -18  -4   -0.36    2.24
   3 -18  -4    1.41    2.15
  -4 -18   4   22.28    2.41
   4 -18   4   22.85    2.32
  -4 -18  -4   20.02    1.74
   4 -18  -4   23.27    2.01
  -4  18   4   24.01    3.47
   4  18   4   21.45    3.21
   4 -18  -4   22.26    2.78
  -4 -18  -4   24.52    2.93
  -4 -18  -4   27.04    2.54
   5 -18   4   12.57    1.91
   5 -18  -4   12.99    1.68
  -5 -18   4   12.13    1.95
   5  18   4   14.18    2.88
   5 -18  -4   10.54    2.48
  -5 -18  -4   13.86    2.03
  -5 -18  -4   17.28    2.59
  -6 -18  -4    0.40    1.55
   6 -18   4    0.33    1.58
   6 -18  -4    3.66    2.24
   6 -18  -4    1.94    1.26
  -6 -18  -4    0.24    2.15
   7 -18   4    9.19    1.74
   7 -18  -4    7.02    1.44
  -7 -18  -4    9.12    2.31
   7 -18  -4    9.53    2.27
  -7 -18  -4    7.75    1.77
   8 -18   4   33.98    2.57
   8 -18  -4   27.98    2.31
  -8 -18  -4   36.86    3.15
  -8 -18  -4   31.44    2.62
   8 -18  -4   28.32    2.95
   9 -18   4   25.90    2.25
   9 -18  -4   25.15    2.17
   9 -18  -4   27.16    2.82
  -9 -18  -4   25.06    2.90
  -9 -18  -4   30.16    2.44
  10 -18   4   11.69    1.56
  10 -18  -4    6.87    1.45
 -10 -18  -4    8.77    2.12
  10 -18  -4    9.90    2.11
 -10 -18  -4    9.69    1.65
  11 -18   4    4.92    1.25
 -11 -18  -4   -0.20    1.88
  11 -18  -4    5.08    1.89
 -11 -18  -4    4.68    1.48
  12 -18  -4   -0.69    1.60
 -12 -18  -4   -1.58    1.40
  13 -18  -4    1.28    1.51
 -13 -18  -4    0.67    1.25
  14 -18  -4    2.29    1.21
 -14 -18  -4   -0.14    1.19
  15 -18  -4    1.57    1.12
 -15 -18  -4   -1.14    1.22
  16 -18  -4    4.34    1.18
 -16 -18  -4    3.69    1.21
  17 -18  -4    1.28    1.05
 -17 -18  -4    2.55    1.08
 -18 -18  -4    0.64    0.99
  18 -18  -4   -0.05    0.95
  19 -18  -4    1.29    0.90
 -19 -18  -4    0.62    0.91
  20 -18  -4    2.56    0.84
 -20 -18  -4    2.76    0.93
 -21 -18  -4    0.37    0.76
  21 -18  -4   -0.41    0.72
  22 -18  -4    0.38    0.58
 -22 -18  -4    0.24    0.60
   0 -19   4   32.53    2.64
   0 -19  -4   26.82    2.14
   0 -19  -4   26.80    3.16
  -1 -19   4    4.36    1.79
   1 -19   4    7.22    1.79
  -1 -19  -4    5.64    1.22
   1 -19  -4    5.15    1.27
   1 -19  -4    6.05    2.40
   2 -19   4   31.54    2.77
  -2 -19  -4   32.71    2.31
   2 -19  -4   35.32    2.41
   2 -19  -4   34.92    3.23
  -2 -19   4   31.22    2.72
  -3 -19   4    4.18    1.77
   3 -19   4    3.07    1.65
  -3 -19  -4    2.40    1.05
   3 -19  -4    3.41    1.23
   3 -19  -4    3.15    2.24
  -3 -19  -4    2.86    2.38
  -4 -19   4   49.67    3.68
   4 -19   4   61.69    3.74
   4 -19  -4   53.64    3.39
  -4 -19  -4   60.21    4.28
   4 -19  -4   53.01    4.11
  -4 -19  -4   58.66    3.88
   5 -19   4   -0.16    1.57
   5 -19  -4   -1.34    1.28
  -5 -19  -4   -1.05    2.32
   5 -19  -4   -2.63    2.19
  -5 -19  -4   -2.13    1.63
   6 -19   4   38.37    2.89
   6 -19  -4   36.07    2.64
  -6 -19  -4   42.35    3.57
   6 -19  -4   38.18    3.45
  -6 -19  -4   43.59    3.14
   7 -19   4    4.44    1.53
   7 -19  -4    4.63    1.30
  -7 -19  -4    6.39    1.68
   7 -19  -4    3.38    2.14
  -7 -19  -4    5.58    2.19
   8 -19   4   32.96    2.53
   8 -19  -4   32.98    2.41
  -8 -19  -4   36.50    2.75
  -8 -19  -4   33.99    3.19
   8 -19  -4   29.77    3.00
   9 -19   4   25.06    2.37
   9 -19  -4   33.61    2.41
  -9 -19  -4   38.15    3.10
   9 -19  -4   29.62    2.95
  -9 -19  -4   38.09    2.71
  10 -19   4   61.43    3.86
  10 -19  -4   69.12    3.91
 -10 -19  -4   70.87    4.49
  10 -19  -4   56.65    4.30
 -10 -19  -4   74.78    4.18
  11 -19   4   11.64    1.50
 -11 -19  -4   13.02    2.14
  11 -19  -4   13.01    2.03
 -11 -19  -4   14.44    1.78
  12 -19  -4   34.94    2.88
 -12 -19  -4   44.50    2.87
 -13 -19  -4   -1.26    1.27
  14 -19  -4    8.24    1.33
 -14 -19  -4    8.08    1.41
  15 -19  -4    2.49    1.06
 -15 -19  -4    2.91    1.15
  16 -19  -4    0.56    0.98
 -16 -19  -4    1.39    1.05
 -17 -19  -4   10.31    1.31
  17 -19  -4   10.32    1.22
  18 -19  -4    6.82    1.02
 -18 -19  -4    6.98    1.08
  19 -19  -4    5.04    0.87
 -19 -19  -4    3.89    0.92
  20 -19  -4   -0.78    0.64
 -20 -19  -4   -0.07    0.68
  21 -19  -4    1.20    0.55
   0 -20   4   -0.33    1.62
   0 -20  -4   -0.75    1.11
   0 -20  -4   -0.57    2.21
  -1 -20   4    4.45    1.78
   1 -20   4    5.29    1.77
  -1 -20  -4    4.92    1.19
   1 -20  -4    6.62    1.28
   1 -20  -4    7.44    2.42
  -2 -20   4   63.47    4.00
   2 -20   4   62.35    3.97
  -2 -20  -4   59.23    3.57
   2 -20  -4   66.03    3.71
   2 -20  -4   66.77    4.55
  -3 -20   4    6.55    1.77
   3 -20   4    2.77    1.70
   3 -20  -4    7.52    1.39
   3 -20  -4    3.14    2.29
  -3 -20  -4    4.44    2.39
   4 -20   4  106.44    5.71
   4 -20  -4   92.21    5.39
  -4 -20  -4   93.89    6.05
   4 -20  -4  114.49    6.27
   5 -20  -4   -1.30    2.04
   5 -20   4   -2.01    1.60
   5 -20  -4    0.42    1.22
  -5 -20  -4    2.88    2.28
   6 -20   4   44.48    2.99
   6 -20  -4   42.36    2.75
  -6 -20  -4   40.26    3.52
   6 -20  -4   41.22    3.47
   7 -20   4   -1.69    1.32
   7 -20  -4   -0.59    1.18
   7 -20  -4   -0.10    2.04
  -7 -20  -4   -3.05    2.15
  -7 -20  -4   -1.15    1.49
   8 -20  -4    7.51    2.04
   8 -20   4    6.25    1.39
   8 -20  -4    5.66    1.29
  -8 -20  -4    8.24    2.09
  -8 -20  -4    6.37    1.56
   9 -20   4   -1.16    1.21
   9 -20  -4    0.34    1.15
  -9 -20  -4   -2.18    1.92
   9 -20  -4    1.12    1.80
  -9 -20  -4    1.54    1.37
  10 -20   4    0.42    1.03
  10 -20  -4    1.55    1.11
 -10 -20  -4    2.07    1.33
 -10 -20  -4    0.09    1.74
  10 -20  -4   -1.11    1.79
  11 -20   4    1.70    1.00
  11 -20  -4   -0.38    1.54
 -11 -20  -4    0.14    1.28
 -12 -20  -4    5.82    1.39
 -13 -20  -4    1.57    1.19
 -14 -20  -4   24.83    1.99
  15 -20  -4    0.39    0.94
 -15 -20  -4    0.58    0.98
  16 -20  -4   17.54    1.42
 -16 -20  -4   14.55    1.42
  17 -20  -4    1.78    0.83
 -17 -20  -4    1.92    0.87
  18 -20  -4   20.56    1.39
 -18 -20  -4   15.81    1.34
  19 -20  -4    0.18    0.62
  20 -20  -4    0.88    0.46
   0 -21   4   10.64    1.78
   0 -21  -4    9.09    1.27
   0 -21  -4   12.96    2.41
   1 -21   4    2.96    1.62
  -1 -21  -4    2.47    0.89
   1 -21  -4    2.80    1.11
   1 -21  -4   -1.51    2.24
  -1 -21   4    0.30    1.52
   2 -21  -4   14.01    1.49
   2 -21   4   16.40    1.86
   2 -21  -4   15.22    2.46
   3 -21   4    0.92    1.40
   3 -21  -4   -0.22    1.08
   3 -21  -4   -1.05    2.07
  -3 -21  -4    0.53    2.13
   4 -21   4    2.12    1.36
   4 -21  -4    1.96    1.11
  -4 -21  -4    3.85    2.06
   4 -21  -4    1.75    2.04
   5 -21   4    5.97    1.46
   5 -21  -4    6.35    1.24
  -5 -21  -4    8.56    2.22
   5 -21  -4    7.36    2.12
   6 -21   4   23.90    2.08
   6 -21  -4   26.43    1.96
  -6 -21  -4   22.82    2.66
   6 -21  -4   24.86    2.68
   7 -21   4    0.87    1.24
   7 -21  -4    3.22    1.11
  -7 -21  -4    3.09    1.94
   7 -21  -4    0.37    1.86
   8 -21   4    9.90    1.47
   8 -21  -4   12.25    1.39
  -8 -21  -4   12.09    2.11
   8 -21  -4   13.06    2.11
   9 -21   4    0.15    1.02
   9 -21  -4   -0.40    1.03
  -9 -21  -4    2.80    1.68
   9 -21  -4    0.40    1.72
  10 -21   4   11.04    1.28
  10 -21  -4   11.66    1.35
  11 -21  -4   -0.61    1.03
  15 -21  -4    0.36    0.78
  16 -21  -4    0.03    0.71
  17 -21  -4    0.33    0.66
  18 -21  -4   -0.11    0.52
   0 -22  -4   40.57    3.43
   1 -22  -4    0.61    0.90
   1 -22  -4   -0.10    2.02
   2 -22   4   14.48    1.69
   2 -22  -4   10.80    1.31
   2 -22  -4   15.65    2.27
   3 -22   4    1.83    1.31
   3 -22  -4    1.67    1.02
  -3 -22  -4    1.77    1.98
   3 -22  -4    2.52    1.95
   4 -22   4   16.96    1.70
   4 -22  -4   14.89    1.50
  -4 -22  -4   19.40    2.33
   4 -22  -4   13.81    2.33
   5 -22   4   -1.67    1.22
   5 -22  -4   -1.45    1.10
  -5 -22  -4   -2.35    1.84
   5 -22  -4    1.23    1.79
   6 -22   4   51.88    3.08
   6 -22  -4   51.17    3.00
  -6 -22  -4   48.96    3.58
   6 -22  -4   47.49    3.62
   7 -22   4    7.34    1.28
   7 -22  -4    8.15    1.24
   8 -22  -4   48.84    2.91
   9 -22  -4    2.56    1.02
  10 -22  -4   17.06    1.46
  11 -22  -4    2.80    0.90
  15 -22  -4    2.69    0.68
  16 -22  -4    6.60    0.72
   3 -23  -4    2.92    0.86
   4 -23  -4    2.73    0.87
   5 -23  -4    4.26    0.94
   6 -23  -4   -0.33    0.80
   7 -23  -4    0.14    0.84
   8 -23  -4   -0.10    0.80
   9 -23  -4    0.74    0.81
  10 -23  -4    3.58    0.83
  11 -23  -4   -0.32    0.70
  12 -23  -4    1.80    0.65
   6 -24  -4    1.42    0.59
   7 -24  -4    5.58    0.72
   8 -24  -4    5.54    0.72
   9 -24  -4    1.35    0.52
   0   0   5    1.49    1.06
   0   0   5   -0.23    1.29
   1   0   5    0.81    1.22
  -1   0   5   -0.66    0.99
  -1   0   5   -0.63    1.26
   1   0   5    0.53    1.14
   2   0   5    0.59    1.04
  -2   0   5    0.46    1.25
  -2   0   5   -0.09    0.92
   2   0   5    0.45    1.16
   3   0   5    0.28    0.91
  -3   0   5    0.59    0.93
  -3   0   5   -0.83    1.20
   3   0   5    0.36    1.19
  -4   0   5    0.15    1.23
   4   0   5   -0.63    1.20
  -4   0   5    0.55    0.89
  -5   0   5   -0.78    1.22
   5   0   5    1.06    1.41
  -5   0   5    0.07    0.74
  -6   0   5    1.11    1.08
  -6   0   5   -0.65    0.74
   6   0   5    0.42    1.31
  -7   0   5   -0.48    1.07
   7   0   5    1.48    1.40
  -8   0   5    0.98    1.13
   8   0   5   -0.94    1.39
  -9   0   5   -0.58    1.16
   9   0   5    0.82    1.36
 -10   0   5    1.93    1.19
 -10   0   5    2.10    1.62
 -10   0   5   -0.14    0.76
  10   0   5   -0.85    1.60
 -11   0   5   -0.17    1.23
 -11   0   5   -0.57    1.67
  11   0   5    1.98    1.58
 -11   0   5    0.69    0.80
 -12   0   5   -0.72    1.36
 -12   0   5    1.64    1.72
 -12   0   5    0.16    0.80
  12   0   5   -0.38    1.57
 -13   0   5    3.54    1.99
 -13   0   5    0.06    0.92
 -14   0   5    2.14    1.90
 -15   0   5    1.02    2.08
 -16   0   5    0.81    2.01
  16   0   5   -1.30    1.68
 -17   0   5   -0.86    2.08
  17   0   5    0.67    1.70
 -18   0   5   -0.60    2.10
  18   0   5   -1.16    1.67
 -24   0   5   -1.27    1.66
 -25   0   5   -0.96    1.54
 -26   0   5   -0.68    1.44
 -27   0   5   -0.52    1.20
 -28   0   5    0.08    1.08
 -29   0   5   -0.21    0.96
   0  -1   5   -0.54    0.99
   0   1   5    0.56    1.18
   0   1   5   -0.86    1.28
  -1  -1   5    2.68    1.04
   1   1   5    1.91    1.21
  -1   1   5    3.20    1.23
   1   1   5    3.08    1.31
   1  -1   5    3.01    1.10
  -1   1   5    3.21    1.48
   2   1   5    0.92    1.11
  -2   1   5    0.10    1.07
  -2   1   5    0.23    1.26
   2  -1   5    0.94    1.09
   2   1   5    1.85    1.36
  -2  -1   5   -0.31    0.86
  -3   1   5  155.55    8.82
   3   1   5  193.10    8.77
  -3   1   5  170.72    9.00
   3   1   5  172.27    9.27
  -3  -1   5  157.88    8.72
   3  -1   5  171.31    9.12
  -4   1   5  172.63    9.13
  -4   1   5  181.13    9.30
   4   1   5  185.61    9.69
  -4  -1   5  169.76    8.99
   4  -1   5  183.73    9.55
  -5   1   5  390.72   18.97
  -5   1   5  387.04   19.09
   5   1   5  412.10   19.61
  -5  -1   5  357.43   18.74
   5  -1   5  400.61   19.48
   6  -1   5    0.81    1.35
  -6   1   5   -0.07    1.16
  -6   1   5    1.09    0.97
   6   1   5    1.19    1.53
  -7   1   5  840.40   42.21
  -7   1   5  812.58   42.25
   7   1   5  977.07   43.11
   7  -1   5  952.68   42.96
  -8   1   5   10.96    1.84
  -8   1   5   10.05    1.36
  -8   1   5    7.20    1.14
   8   1   5   14.09    2.09
   8  -1   5   13.82    1.98
  -9   1   5  462.66   22.81
  -9   1   5  467.23   23.55
   9   1   5  466.85   23.66
   9  -1   5  452.61   23.52
 -10   1   5    0.54    1.26
 -10   1   5    4.00    1.74
  10   1   5    1.42    1.73
 -10   1   5    0.75    0.78
 -10  -1   5    2.58    0.80
  10  -1   5    2.04    1.60
 -11   1   5  580.55   27.09
 -11   1   5  549.59   27.92
  11   1   5  539.49   27.85
  11  -1   5  580.69   27.94
 -11  -1   5  536.36   26.72
 -11   1   5  536.39   26.70
 -12   1   5   19.63    1.96
 -12   1   5   13.98    2.46
 -12   1   5   16.26    1.44
 -12  -1   5   15.47    1.49
  12  -1   5   21.15    2.56
 -13   1   5  226.54   12.18
  13  -1   5  210.99   11.85
 -13  -1   5  206.82   10.69
 -14   1   5   21.26    2.99
 -15   1   5  306.42   16.18
  15   1   5  275.71   15.70
 -16   1   5    9.50    2.57
  16   1   5   11.52    2.37
 -17   1   5  122.53    8.10
  17   1   5  111.99    7.52
 -18   1   5    2.66    2.08
  18   1   5    2.28    1.88
 -19   1   5   16.12    3.03
  19   1   5   16.07    2.61
 -20   1   5    0.62    2.26
 -24   1   5    2.91    1.74
 -25   1   5   17.37    2.19
 -26   1   5    1.86    1.39
 -27   1   5    5.10    1.37
 -28   1   5    1.72    1.11
 -29   1   5    0.49    0.99
 -30  -1  -5    0.13    0.59
   0   2   5   -1.64    1.37
   0  -2   5   -0.23    1.29
   0   2   5    0.62    1.20
   0  -2   5   -0.08    0.89
  -1  -2   5    0.07    0.83
   1  -2   5    2.96    1.05
  -1   2   5    0.48    1.21
   1   2   5   -0.07    1.24
   1  -2   5    1.47    1.20
   1   2   5    1.29    1.31
  -1   2   5    0.40    1.39
  -1  -2   5   -0.55    1.27
  -2   2   5   34.37    2.70
  -2  -2   5   35.79    2.72
   2   2   5   40.49    2.61
   2  -2   5   38.69    2.51
  -2   2   5   41.10    2.91
   2   2   5   40.55    3.09
  -2  -2   5   36.87    2.43
   2  -2   5   37.32    2.69
  -3   2   5   29.28    2.40
  -3  -2   5   27.45    2.36
   3   2   5   36.76    2.26
   3  -2   5   35.37    2.16
  -3   2   5   34.00    2.57
   3   2   5   34.30    2.84
  -3  -2   5   27.33    1.98
   3  -2   5   30.68    2.45
  -4   2   5  109.26    6.07
  -4  -2   5  113.13    6.14
  -4   2   5  119.45    6.36
   4   2   5  119.54    6.71
  -4  -2   5  106.65    5.75
   4  -2   5  116.00    6.39
  -5   2   5  320.14   16.79
  -5  -2   5  335.63   16.85
  -5   2   5  333.24   17.06
   5   2   5  358.09   17.54
   5  -2   5  358.91   17.28
  -6   2   5   70.59    4.35
  -6  -2   5   75.86    4.41
  -6   2   5   74.25    4.65
  -6   2   5   83.79    4.62
   6   2   5   77.80    5.07
   6  -2   5   80.62    4.86
  -7   2   5   16.61    1.64
  -7   2   5   13.69    1.90
  -7  -2   5   12.60    1.60
   7  -2   5   17.42    2.05
  -7   2   5   14.69    1.62
   7   2   5   13.59    2.04
  -8   2   5  141.72    7.44
  -8  -2   5  143.26    7.47
  -8   2   5  140.30    8.02
  -8   2   5  130.25    7.57
   8   2   5  152.96    8.38
   8  -2   5  148.75    8.15
  -9   2   5   82.70    4.51
  -9  -2   5   78.28    4.52
  -9   2   5   81.67    5.19
  -9   2   5   66.95    4.49
   9   2   5   86.43    5.42
   9  -2   5   84.74    5.27
 -10   2   5  124.95    6.46
 -10  -2   5  112.01    6.40
 -10   2   5  114.62    6.06
 -10   2   5  125.52    7.27
  10   2   5  126.12    7.34
  10  -2   5  113.42    7.10
 -11   2   5  193.40    9.26
 -11  -2   5  171.41    9.17
 -11   2   5  178.50   10.07
  11  -2   5  192.59   10.06
 -11   2   5  162.29    8.78
 -12   2   5    9.19    1.10
 -12   2   5    8.40    1.57
 -12  -2   5    8.93    1.64
 -12   2   5   13.17    2.35
  12  -2   5    9.50    1.98
 -13  -2   5    4.87    1.52
 -13   2   5    6.78    2.09
  13  -2   5    5.84    1.76
 -14   2   5   78.00    5.79
  14   2   5   77.49    5.50
  14  -2   5   78.09    5.51
 -15   2   5   61.69    5.13
  15   2   5   63.76    4.79
 -16   2   5   29.04    3.67
  16   2   5   31.61    3.27
 -17   2   5  108.33    7.75
  17   2   5  114.69    7.34
 -18   2   5   -2.06    2.15
  18   2   5   -0.23    1.75
 -19   2   5    2.44    2.24
  19   2   5   -0.46    1.61
 -20   2   5   -1.85    2.50
  20   2   5    0.93    1.51
 -21   2   5   10.81    2.76
 -22   2   5   -0.31    2.05
 -23   2   5    1.74    1.80
 -24   2   5    4.88    1.77
 -25   2   5    5.87    1.66
 -25  -2   5    6.23    1.65
 -26   2   5    6.04    1.55
 -26  -2   5    6.43    1.51
 -27   2   5    1.66    1.29
 -27  -2   5   -1.59    1.27
 -28   2   5    0.08    1.09
 -28  -2   5    1.27    1.08
 -29   2   5    2.14    1.01
 -29  -2   5    1.12    0.99
 -30  -2  -5    0.26    0.63
   0   3   5   -0.47    1.29
   0  -3   5    1.57    1.26
   0   3   5    0.55    1.31
   0  -3   5    0.76    0.82
  -1   3   5   38.47    2.68
  -1  -3   5   32.63    2.51
   1   3   5   35.48    2.54
   1  -3   5   34.91    2.45
  -1   3   5   37.74    2.89
   1   3   5   36.54    2.99
   1  -3   5   33.75    2.40
  -1  -3   5   31.77    2.24
  -2   3   5   77.90    4.69
  -2  -3   5   79.45    4.69
   2   3   5   90.94    4.62
   2  -3   5   84.19    4.50
  -2   3   5   89.35    5.15
   2   3   5   90.13    5.33
   2  -3   5   80.59    4.73
  -2  -3   5   72.98    4.38
  -3   3   5  197.32   10.65
  -3  -3   5  208.98   10.69
  -3   3   5  213.70   11.07
   3   3   5  220.27   11.34
   3  -3   5  205.79   10.84
  -4   3   5   37.06    2.61
  -4  -3   5   37.77    2.73
  -4   3   5   35.16    2.86
   4   3   5   46.18    3.40
   4  -3   5   35.60    2.77
  -5   3   5  129.99    7.14
  -5  -3   5  136.07    7.21
  -5   3   5  128.24    7.23
  -5   3   5  134.84    7.50
   5   3   5  143.55    7.93
   5  -3   5  139.56    7.53
   6  -3   5    9.62    1.68
  -6   3   5    9.35    1.51
  -6   3   5   10.73    1.48
  -6  -3   5   11.39    1.56
  -6   3   5    9.89    1.59
   6   3   5   12.95    2.03
  -7   3   5  161.19    8.62
  -7  -3   5  170.66    8.70
  -7   3   5  157.24    9.03
  -7   3   5  166.32    9.01
   7   3   5  189.10    9.66
   7  -3   5  162.10    9.16
  -8   3   5   44.88    2.99
  -8  -3   5   46.82    3.00
  -8   3   5   48.56    3.55
  -8   3   5   42.69    3.20
   8   3   5   48.43    3.79
   8  -3   5   47.34    3.53
  -9   3   5  479.62   23.82
  -9  -3   5  489.99   23.82
  -9   3   5  505.20   24.63
  -9   3   5  452.20   24.09
   9  -3   5  497.68   24.55
 -10   3   5    8.83    0.99
 -10   3   5   10.32    2.12
 -10   3   5    8.49    1.52
 -10  -3   5   10.10    1.55
 -10   3   5    6.80    1.41
  10  -3   5   10.70    1.91
 -10  -3   5    9.83    1.09
 -11   3   5  205.45   10.45
 -11  -3   5  199.71   10.43
 -11   3   5  204.22   11.42
  11  -3   5  198.27   11.14
 -11   3   5  188.03   10.05
 -11  -3   5  214.09   10.14
  12  -3   5    1.68    1.63
 -12   3   5    1.11    1.46
 -12  -3   5   -0.44    1.29
 -12   3   5   -0.44    1.99
 -12   3   5   -0.48    0.88
 -12  -3   5   -0.06    0.91
 -13   3   5  299.00   14.19
 -13  -3   5  274.45   14.07
 -13   3   5  268.90   15.19
  13   3   5  267.57   14.92
  13  -3   5  246.48   14.75
 -14  -3   5    4.96    1.55
 -14   3   5    7.11    2.32
  14   3   5    7.60    2.07
  14  -3   5    1.04    1.66
 -15   3   5   29.33    3.52
  15   3   5   28.75    3.14
  16   3   5   -0.67    1.60
 -16   3   5   -1.67    2.21
 -17   3   5   -0.86    2.21
  17   3   5   -0.23    1.69
 -18   3   5   -2.07    2.44
  18   3   5    4.19    1.82
 -19   3   5   33.49    3.91
  19   3   5   35.37    3.55
 -20   3   5    5.20    2.44
  20   3   5    6.01    1.88
 -21   3   5   50.37    4.84
  21   3   5   50.72    4.38
 -22   3   5   -1.29    1.84
 -22  -3   5    0.24    1.68
 -22   3   5    2.11    2.03
 -23   3   5    2.45    1.74
 -23  -3   5    0.80    1.64
 -24   3   5    3.76    1.57
 -24  -3   5    3.76    1.53
 -25   3   5    1.26    1.47
 -25  -3   5    2.08    1.38
 -26   3   5    1.34    1.37
 -26  -3   5    2.71    1.32
 -27   3   5    6.09    1.43
 -27  -3   5    7.74    1.40
 -28   3   5    2.07    1.16
 -28  -3   5    3.37    1.11
 -29   3   5    3.05    1.08
 -29  -3   5    3.60    1.01
 -30  -3  -5   -1.23    0.67
   0   4   5    0.85    1.19
   0  -4   5   -0.14    1.14
   0   4   5   -0.15    1.41
   0  -4   5    0.07    0.77
   1   4   5    5.86    1.30
   1  -4   5    5.54    1.12
  -1   4   5    4.43    1.56
   1   4   5    6.31    1.75
   1  -4   5    6.67    1.09
  -1   4   5    5.58    1.45
  -1  -4   5    2.48    1.29
   2   4   5    6.70    1.15
   2  -4   5    7.85    1.11
  -2   4   5    9.50    1.68
   2   4   5   10.46    1.96
   2  -4   5    8.49    1.23
  -2   4   5    7.86    1.44
  -2  -4   5    8.19    1.48
  -3   4   5    1.23    1.34
   3   4   5    1.14    1.50
  -3  -4   5    0.64    1.26
   3  -4   5    0.68    0.97
  -3   4   5    1.43    1.24
  -4   4   5   39.34    2.80
  -4  -4   5   39.05    2.81
  -4   4   5   42.32    3.16
   4   4   5   45.35    3.50
   4  -4   5   35.25    2.80
  -5   4   5    8.63    1.64
  -5   4   5    9.78    1.51
  -5  -4   5    9.63    1.58
   5  -4   5   11.53    1.58
   5   4   5   12.51    2.18
  -6   4   5   36.25    2.60
  -6  -4   5   44.11    2.79
  -6   4   5   37.92    2.89
  -6   4   5   33.31    2.95
   6   4   5   38.01    3.43
   6  -4   5   36.80    2.90
  -7   4   5    0.96    1.34
  -7   4   5    1.71    1.10
  -7  -4   5   -1.16    1.21
  -7   4   5    0.95    1.24
   7  -4   5    0.94    1.25
   7   4   5    1.83    1.65
  -8   4   5   87.30    4.91
  -8  -4   5   83.73    4.92
  -8   4   5   90.47    5.57
   8  -4   5   86.85    5.44
  -9   4   5  115.11    6.36
  -9  -4   5  109.24    6.37
  -9   4   5  129.27    7.28
   9  -4   5  118.31    7.02
  -9  -4   5  120.29    6.06
 -10   4   5   20.13    1.49
 -10   4   5   20.34    1.95
 -10  -4   5   20.66    1.89
 -10   4   5   25.79    2.80
 -10  -4   5   20.44    1.59
  10  -4   5   20.04    2.37
 -11   4   5    5.99    2.07
 -11   4   5    5.68    1.47
 -11  -4   5    3.95    1.25
  11  -4   5    7.47    1.75
 -11   4   5    4.79    0.90
 -11  -4   5    5.66    1.02
 -12  -4   5  166.37    8.61
 -12   4   5  176.15    8.97
 -12  -4   5  163.55    8.88
 -12   4   5  167.51   10.05
  12   4   5  163.65    9.80
 -13   4   5    7.66    1.79
 -13  -4   5    7.32    1.55
 -13   4   5   11.21    2.59
  13   4   5    9.43    2.11
  14   4   5    5.27    1.94
 -14   4   5    2.93    1.48
 -14  -4   5    2.09    1.49
 -15  -4   5   59.76    4.03
 -15   4   5   63.95    4.25
 -15   4   5   61.37    5.32
  15   4   5   56.45    4.68
 -16  -4   5    6.34    1.75
 -16   4   5    5.52    2.42
  16   4   5    7.04    2.08
 -17   4   5   64.91    5.54
  17   4   5   59.31    4.89
 -18   4   5   69.25    5.81
  18   4   5   71.23    5.38
 -19   4   5    1.21    2.28
  19   4   5    2.11    1.72
 -20   4   5    1.47    1.80
 -20  -4   5    0.97    1.68
 -20   4   5    0.30    1.98
  20   4   5    2.77    1.78
 -21   4   5    0.65    1.69
 -21  -4   5    0.96    1.64
 -21   4   5    1.20    2.06
  21   4   5    0.92    1.60
 -22   4   5    6.79    1.99
 -22  -4   5    7.85    1.91
 -23   4   5    2.61    1.64
 -23  -4   5    0.88    1.53
 -24   4   5    1.45    1.47
 -24  -4   5    2.37    1.48
 -25   4   5    0.20    1.38
 -25  -4   5    2.28    1.37
 -26   4   5   11.05    1.71
 -26  -4   5   10.68    1.63
 -27   4   5    6.77    1.43
 -27  -4   5    6.35    1.29
 -28   4   5    4.11    1.23
 -28  -4   5    7.92    1.28
 -29   4   5    4.14    1.15
 -30  -4  -5    0.80    0.69
   0   5   5    0.90    1.21
   0  -5   5    0.34    1.02
   0   5   5   -0.16    1.59
  -1   5   5   24.78    2.03
  -1  -5   5   20.20    1.91
   1   5   5   26.40    1.93
   1  -5   5   22.53    1.80
   1   5   5   24.59    2.60
  -1   5   5   19.03    2.37
   2   5   5    0.97    0.92
   2  -5   5    2.26    0.90
  -2   5   5   -0.75    1.46
   2   5   5    0.51    1.52
  -2   5   5    1.15    1.28
  -2  -5   5    0.48    1.23
  -3   5   5   31.73    2.55
  -3  -5   5   33.32    2.59
  -3   5   5   35.02    3.00
   3   5   5   37.69    3.27
  -4   5   5   11.25    1.85
  -4  -5   5   10.47    1.52
  -4   5   5   10.21    1.52
  -5   5   5   26.14    2.21
  -5  -5   5   29.17    2.30
  -5   5   5   30.48    2.77
   5   5   5   30.63    3.03
  -6   5   5   64.92    3.94
  -6  -5   5   64.30    3.96
  -6   5   5   61.05    4.17
  -6   5   5   64.10    4.49
   6   5   5   72.99    4.87
  -7   5   5   18.85    1.94
  -7  -5   5   23.28    2.00
  -7   5   5   25.54    2.42
  -8   5   5   18.97    1.89
  -8  -5   5   21.13    1.94
  -8   5   5   18.59    2.35
  -9   5   5   17.36    1.82
  -9  -5   5   15.40    1.77
  -9   5   5   19.98    2.53
  -9  -5   5   17.71    1.38
 -10   5   5   36.98    2.75
 -10  -5   5   41.45    2.79
 -10   5   5   42.47    3.69
 -10   5   5   33.64    2.25
 -10  -5   5   38.72    2.33
 -11   5   5   39.98    2.93
 -11  -5   5   38.52    2.86
 -11   5   5   43.03    3.94
  11   5   5   41.19    3.73
 -11   5   5   35.69    2.42
 -11  -5   5   47.72    2.59
  12   5   5    0.22    1.62
 -12   5   5   -1.20    1.85
 -12   5   5    0.86    1.32
 -12  -5   5    0.18    1.33
 -12  -5   5    2.28    0.93
 -13   5   5    6.92    2.21
 -13   5   5    1.63    1.55
 -13  -5   5    2.81    1.40
  13   5   5    1.11    1.63
 -14   5   5   21.03    2.27
 -14  -5   5   18.17    2.13
 -14   5   5   17.36    2.99
  14   5   5   24.24    2.85
 -15   5   5   -0.23    1.62
 -15  -5   5    0.93    1.43
 -15   5   5    0.57    2.10
  15   5   5    1.84    1.79
 -16   5   5   10.92    2.07
 -16  -5   5    9.27    1.82
 -16   5   5   16.04    2.94
  16   5   5    9.71    2.22
 -17   5   5    8.46    1.98
 -17  -5   5    4.58    1.73
 -17   5   5    6.13    2.43
  17   5   5    4.24    1.98
  18   5   5   -0.95    1.76
 -18   5   5    2.33    1.77
 -18  -5   5    0.11    1.63
 -18   5   5    2.77    2.21
  19   5   5    7.40    2.06
 -19   5   5    7.82    2.06
 -19  -5   5    6.04    1.78
 -19   5   5    1.85    2.32
 -20   5   5    2.19    1.76
 -20  -5   5   -0.12    1.52
 -20   5   5    0.30    2.08
  20   5   5   -0.23    1.69
 -21   5   5    5.41    1.87
 -21  -5   5    5.13    1.68
 -21   5   5    5.66    2.28
  21   5   5    4.12    1.88
 -22   5   5   25.53    2.73
 -22  -5   5   26.14    2.58
 -23   5   5    6.97    1.79
 -23  -5   5    7.57    1.69
 -24   5   5    2.66    1.55
 -24  -5   5    2.06    1.42
 -25   5   5    2.55    1.44
 -25  -5   5    1.54    1.32
 -26   5   5    5.69    1.48
 -26  -5   5    6.74    1.37
 -27   5   5    1.53    1.19
 -27  -5   5    1.40    1.07
 -28   5   5    2.92    1.12
 -28  -5   5    0.78    0.99
 -29  -5  -5    0.34    0.84
 -30  -5  -5   -0.03    0.61
   0   6   5    0.28    1.14
   0  -6   5    1.05    1.04
   0   6   5    0.68    1.59
  -1   6   5  319.70   16.39
  -1  -6   5  293.74   16.27
   1   6   5  360.07   16.28
   1  -6   5  326.90   16.15
  -1   6   5  322.68   17.14
   1   6   5  355.40   17.36
  -2   6   5   83.94    4.96
  -2  -6   5   85.58    4.93
  -2   6   5   87.54    5.63
   2   6   5   91.78    5.81
  -3   6   5   25.94    2.20
  -3  -6   5   24.62    2.20
  -3   6   5   24.07    2.67
   3   6   5   32.64    3.03
  -4  -6   5    1.42    1.36
  -4   6   5    3.47    1.55
   4   6   5    3.83    1.89
  -4   6   5    3.01    1.39
  -5  -6   5   -0.51    1.30
  -5   6   5   -0.75    1.24
   5   6   5    0.59    1.67
  -6   6   5   31.23    2.42
  -6  -6   5   27.81    2.36
  -7   6   5    0.62    1.40
  -7   6   5    1.51    1.31
  -7  -6   5    0.85    1.24
  -7  -6   5    2.06    0.80
  -8   6   5   19.06    1.95
  -8  -6   5   17.73    1.94
  -8   6   5   18.21    2.45
  -8  -6   5   20.99    1.45
  -8  -6  -5   17.73    1.77
  -9   6   5   -1.19    1.74
  -9   6   5    1.28    1.30
  -9  -6   5    0.17    1.23
  -9   6   5    0.33    0.69
  -9  -6   5    1.35    0.73
 -10  -6   5   15.91    1.29
 -10   6   5   14.73    2.54
 -10   6   5   11.41    1.69
 -10  -6   5   12.52    1.71
 -10   6   5   11.70    1.18
 -11   6   5    7.77    2.12
 -11   6   5    6.03    1.48
 -11  -6   5    6.61    1.44
 -11  -6   5    5.56    1.05
  11   6   5    6.41    1.97
 -12   6   5   47.45    3.34
 -12  -6   5   45.88    3.29
 -12   6   5   51.77    4.55
  12   6   5   55.31    4.31
 -13   6   5   22.41    2.28
 -13  -6   5   21.14    2.13
 -13   6   5   20.29    3.12
  13   6   5   26.10    2.99
  14   6   5    7.02    2.09
 -14   6   5    4.76    2.50
 -14   6   5    7.91    1.76
 -14  -6   5    8.26    1.61
 -15   6   5    0.29    2.07
 -15   6   5   -1.60    1.60
 -15  -6   5   -0.51    1.34
  15   6   5   -0.95    1.82
 -16   6   5   35.57    3.19
 -16  -6   5   39.60    2.99
 -16   6   5   41.83    4.35
  16   6   5   37.28    3.76
  17   6   5   -0.48    1.63
 -17   6   5    0.49    1.65
 -17  -6   5   -2.06    1.60
 -17   6   5   -0.62    2.27
 -18   6   5   32.31    2.99
 -18  -6   5   29.38    2.71
 -18   6   5   32.32    3.94
  18   6   5   34.97    3.48
 -19   6   5    2.25    1.68
 -19  -6   5    3.68    1.66
 -19   6   5    4.06    2.42
  19   6   5    2.17    1.76
 -20   6   5    2.84    1.75
 -20  -6   5    4.20    1.58
 -20   6   5    7.65    2.44
  20   6   5    1.42    1.61
 -21   6   5    1.32    1.65
 -21  -6   5   -0.65    1.50
  21   6   5    2.28    1.60
 -22   6   5   27.82    2.72
 -22  -6   5   28.95    2.65
 -23   6   5    2.06    1.57
 -23  -6   5    0.60    1.37
 -24   6   5    2.82    1.46
 -24  -6   5    1.39    1.32
 -25   6   5    0.74    1.28
 -25  -6   5    2.74    1.23
 -26   6   5    2.88    1.38
 -26  -6   5    4.67    1.24
 -27   6   5    2.13    1.15
 -27  -6   5    1.60    1.04
 -28  -6  -5    2.59    1.06
 -29  -6  -5   -1.13    0.87
 -30  -6  -5    1.27    0.61
   0   7   5    1.22    0.92
   0  -7   5    0.79    0.84
   0   7   5   -1.26    1.73
  -1   7   5  146.96    7.26
  -1  -7   5  127.20    7.11
  -1   7   5  137.79    8.12
   1   7   5  136.29    8.15
  -2   7   5   25.33    2.09
  -2  -7   5   23.52    2.00
   2   7   5   26.97    2.82
  -2   7   5   20.56    2.63
  -3   7   5    1.25    1.59
   3   7   5    0.98    1.63
  -3   7   5    1.78    1.29
  -3  -7   5    1.12    1.14
  -4   7   5   11.41    2.04
   4   7   5   12.18    2.29
  -4   7   5   10.44    1.54
  -4  -7   5   10.90    1.63
  -5   7   5   26.98    2.26
  -5  -7   5   24.74    2.18
  -6   7   5   12.66    1.76
  -6  -7   5   13.55    1.74
  -6  -7  -5   13.87    1.55
  -7   7   5   18.61    1.97
  -7  -7   5   17.42    1.92
  -7  -7  -5   17.68    1.71
  -7  -7   5   19.26    1.38
  -7  -7   5   18.42    1.52
  -8   7   5    1.52    1.72
  -8   7   5    0.80    1.31
  -8  -7   5   -0.09    1.21
  -8  -7   5    0.26    0.67
  -8  -7  -5    0.95    1.15
  -9   7   5   13.68    2.56
  -9   7   5   14.33    1.75
  -9  -7   5   12.27    1.68
  -9  -7   5   15.31    1.22
  -9  -7  -5    9.11    1.54
  -9   7   5   11.86    1.10
   9   7   5   15.34    2.47
 -10   7   5    6.44    2.10
 -10   7   5    5.07    1.42
 -10  -7   5    4.78    1.39
  10   7   5    7.58    2.06
 -10  -7   5    5.37    0.96
  11   7   5    9.56    2.20
 -11   7   5    9.62    1.68
 -11  -7   5    9.94    1.55
 -11  -7   5    8.41    1.15
 -12   7   5   29.73    2.61
 -12  -7   5   29.09    2.48
 -12   7   5   31.85    3.66
  12   7   5   35.37    3.48
 -13   7   5    3.87    2.25
 -13   7   5    1.75    1.40
 -13  -7   5    1.67    1.23
  13   7   5    2.39    1.82
 -14   7   5    4.61    2.30
 -14   7   5    3.66    1.54
 -14  -7   5    0.19    1.31
  14   7   5    3.41    1.89
 -15   7   5   28.52    2.59
 -15  -7   5   24.01    2.34
  15   7   5   24.03    3.07
 -15   7   5   27.16    3.65
 -16   7   5   53.79    3.81
 -16  -7   5   49.48    3.58
 -16   7   5   56.38    5.12
  16   7   5   56.97    4.64
 -17   7   5   38.52    3.08
 -17  -7   5   31.24    2.75
 -17   7   5   34.73    4.19
  17   7   5   36.31    3.63
  18   7   5    3.67    1.85
 -18   7   5    2.19    2.25
 -18   7   5    1.07    1.54
 -18  -7   5    2.64    1.49
 -19   7   5    5.33    2.44
 -19   7   5    5.48    1.75
 -19  -7   5    5.09    1.55
  19   7   5    8.02    2.04
 -20   7   5    0.61    1.99
 -20   7   5    0.58    1.60
 -20  -7   5   -1.05    1.48
  20   7   5    0.24    1.59
 -21   7   5    2.03    1.53
 -21  -7   5    2.77    1.45
 -22   7   5    0.54    1.49
 -22  -7   5   -0.39    1.28
 -23   7   5    1.12    1.42
 -23  -7   5    3.45    1.32
 -24   7   5    0.85    1.33
 -24  -7   5    0.79    1.24
 -25   7   5    2.45    1.27
 -25  -7   5    1.61    1.17
 -26   7   5   -1.74    1.22
 -26  -7   5    1.09    1.05
 -27   7   5    2.56    1.09
 -27  -7   5    1.48    1.00
 -27  -7  -5    0.43    1.11
  28  -7  -5    3.04    0.62
 -28  -7  -5    3.06    1.02
 -29  -7  -5    2.20    0.77
 -30  -7  -5   -0.07    0.49
   0   8   5    1.72    1.60
   0  -8  -5   -0.07    1.05
  -1   8   5   81.68    4.28
  -1  -8   5   70.47    4.13
  -1   8   5   79.76    5.30
   1   8   5   79.73    5.38
   1  -8  -5   75.12    4.33
  -1  -8  -5   69.06    4.21
   1  -8   5   80.50    4.14
   2  -8   5    2.95    0.84
  -2   8   5    4.18    1.16
  -2  -8   5    2.98    0.98
  -2   8   5    2.11    1.69
   2   8   5    3.19    1.81
  -2  -8  -5    3.37    1.04
   2  -8  -5    2.89    1.25
  -3   8   5   54.44    3.40
  -3  -8   5   50.57    3.30
  -3  -8  -5   49.46    3.15
  -3   8   5   53.11    4.19
   3   8   5   56.10    4.41
   3  -8  -5   51.60    3.40
  -3  -8   5   57.37    3.06
  -4   8   5   10.46    1.65
   4  -8  -5   12.17    1.69
  -4  -8   5   15.88    1.30
  -4  -8  -5   12.08    1.40
  -4  -8   5   13.63    1.62
  -5  -8  -5    4.56    1.13
  -5   8   5    2.38    1.27
  -5  -8   5    3.80    1.30
  -5  -8   5    1.80    0.82
  -6   8   5   36.57    2.87
  -6  -8   5   39.30    2.88
  -6  -8   5   38.85    2.36
  -6  -8  -5   43.70    2.72
  -6  -8   5   46.90    2.57
  -7  -8   5   56.25    3.13
  -7   8   5   53.13    3.65
  -7  -8   5   54.97    3.61
   7   8   5   58.84    4.72
  -7  -8  -5   58.21    3.50
  -7  -8   5   59.43    3.28
  -8  -8   5    0.72    1.22
  -8  -8  -5    0.08    1.18
  -8   8   5    0.56    1.29
  -8  -8   5    0.84    0.68
   8   8   5    0.71    1.78
  -9   8   5    4.28    1.37
  -9  -8   5    2.81    1.33
  -9  -8  -5    3.70    1.32
  -9  -8   5    4.35    0.84
   9   8   5    5.09    2.11
 -10   8   5    1.45    2.03
 -10   8   5    0.39    1.42
 -10  -8   5    1.29    1.27
 -10  -8  -5    2.30    1.32
 -10  -8   5    1.19    0.76
  10   8   5    1.94    1.89
 -11   8   5    1.81    2.05
 -11   8   5    3.16    1.41
 -11  -8   5    6.30    1.46
  11   8   5    6.35    2.10
 -12   8   5   13.40    2.81
 -12   8   5   17.28    1.97
 -12  -8   5   16.14    1.86
  12   8   5   14.79    2.57
 -13   8   5   -1.43    2.12
 -13   8   5    1.04    1.41
 -13  -8   5    0.09    1.25
  13   8   5    3.03    1.94
 -14   8   5    9.81    2.76
 -14   8   5   10.54    1.81
 -14  -8   5   12.92    1.72
  14   8   5   16.16    2.65
  15   8   5   17.20    2.76
 -15   8   5   12.47    2.91
 -15   8   5   15.93    2.02
 -15  -8   5   14.89    1.88
 -16   8   5    2.16    2.39
 -16   8   5   -1.23    1.51
 -16  -8   5    2.08    1.33
  16   8   5   -0.76    1.73
 -17   8   5    0.93    2.32
 -17   8   5    0.34    1.57
 -17  -8   5    1.51    1.35
  17   8   5    0.50    1.68
 -18   8   5    1.87    2.09
 -18   8   5    1.02    1.48
 -18  -8   5    0.20    1.36
  18   8   5   -0.25    1.74
 -19   8   5    9.92    2.78
 -19   8   5   10.69    1.98
 -19  -8   5    8.29    1.65
  19   8   5   14.89    2.43
 -20   8   5   27.48    2.50
 -20  -8   5   24.01    2.31
 -21   8   5   17.68    2.07
 -21  -8   5   12.95    1.86
 -22   8   5   -0.40    1.28
 -22  -8   5    0.84    1.22
 -23   8   5    4.95    1.46
 -23  -8   5    3.77    1.32
 -24   8   5    5.77    1.48
 -24  -8   5    6.95    1.42
 -25   8   5    1.38    1.21
 -25  -8   5    0.52    1.10
 -26   8   5    0.29    1.13
 -26  -8  -5    0.48    1.25
 -27  -8  -5   -0.28    1.07
  28  -8  -5    0.65    0.48
 -28  -8  -5    0.13    0.86
 -29  -8  -5    0.35    0.66
   0  -9   5   -0.20    0.83
   0  -9   5    0.42    1.34
   0   9   5   -0.81    1.83
   0  -9  -5    0.36    1.10
   1  -9   5  274.52   13.86
  -1   9   5  283.11   15.05
   1   9   5  275.70   15.04
  -1  -9   5  283.30   13.66
   1  -9  -5  279.20   13.91
   1  -9   5  271.48   13.64
  -1  -9  -5  265.13   13.82
   2  -9   5   39.57    2.78
  -2   9   5   42.39    2.61
  -2  -9   5   38.12    2.44
  -2   9   5   39.79    3.76
   2   9   5   44.05    3.89
  -2  -9  -5   37.78    2.65
   2  -9  -5   39.65    2.90
  -2  -9   5   43.64    2.49
   2  -9   5   38.92    2.44
  -3   9   5  749.45   37.31
  -3  -9   5  720.17   37.21
  -3   9   5  779.82   38.56
   3  -9  -5  755.57   37.45
  -3  -9   5  826.09   37.15
  -3  -9  -5  781.45   37.28
   3  -9   5  748.75   37.11
  -4   9   5    9.48    1.54
  -4  -9   5   12.15    1.45
  -4  -9  -5   14.48    1.50
  -4  -9   5   10.28    1.19
  -5   9   5  285.18   14.25
  -5  -9   5  269.47   14.13
  -5  -9  -5  293.25   14.09
  -5  -9   5  264.18   13.76
  -5  -9   5  301.94   13.94
  -6   9   5   86.36    4.81
  -6  -9   5   69.67    4.60
   6   9   5   95.57    6.17
  -6  -9   5   80.45    4.24
  -6  -9   5   81.98    4.38
  -6  -9  -5   82.02    4.59
  -7   9   5   85.93    5.37
  -7  -9   5   87.31    5.30
  -7  -9  -5   99.69    5.25
  -7  -9   5   93.63    4.89
  -8  -9   5    4.31    1.30
   8   9   5    6.68    2.23
  -8  -9   5    5.21    0.81
  -8   9   5    3.82    1.38
  -8  -9  -5    4.67    1.30
  -9  -9   5   14.84    1.86
  -9   9   5   20.73    2.05
  -9  -9  -5   20.60    1.98
  -9  -9   5   18.87    1.45
   9   9   5   21.87    3.04
 -10   9   5    1.70    1.27
 -10  -9   5   -0.28    1.23
 -10  -9  -5    2.18    1.36
  10   9   5   -0.26    1.89
 -11  -9   5   23.79    2.10
 -11   9   5   18.29    2.12
 -11  -9  -5   20.52    2.16
  12   9   5    4.38    2.02
 -12  -9  -5    1.21    1.39
 -12   9   5    3.94    2.22
 -12   9   5    1.68    1.46
 -12  -9   5    0.85    1.26
 -12  -9  -5    2.29    1.44
 -13   9   5   22.00    2.24
 -13  -9   5   23.88    2.18
 -13   9   5   20.00    3.32
  13   9   5   25.58    3.21
  14   9   5    4.15    2.15
 -14   9   5    7.58    2.44
 -14   9   5    3.03    1.52
 -14  -9   5    2.98    1.36
 -15   9   5   89.47    5.43
 -15  -9   5   85.49    5.23
 -15   9   5   92.51    6.99
  15   9   5  105.12    6.79
 -16   9   5   10.92    2.84
 -16   9   5   11.98    1.84
 -16  -9   5    7.38    1.51
  16   9   5    4.67    2.11
 -17   9   5   10.31    2.56
 -17   9   5    7.79    1.64
 -17  -9   5    4.67    1.41
  17   9   5    7.58    2.20
  18   9   5    0.25    1.58
 -18   9   5   -0.62    2.09
 -18   9   5    0.22    1.43
 -18  -9   5   -0.49    1.30
 -19   9   5   10.34    1.80
 -19  -9   5   12.38    1.69
  19   9   5   12.94    2.40
 -20   9   5    3.32    1.50
 -20  -9   5    3.58    1.35
 -21   9   5    9.44    1.71
 -21  -9   5    9.36    1.55
 -22   9   5    0.09    1.32
 -22  -9   5    2.25    1.22
 -23   9   5   -0.09    1.29
 -23  -9   5    1.97    1.13
 -24  -9  -5    2.11    1.52
 -25  -9  -5   -0.07    1.36
 -26  -9  -5   -0.50    1.13
  27  -9  -5    1.30    0.61
 -27  -9  -5    1.51    0.98
 -28  -9  -5   -0.54    0.77
 -29  -9  -5   -0.30    0.56
   0 -10   5   -0.25    0.75
   0 -10   5   -0.90    1.34
   0  10   5    0.43    1.62
   0 -10  -5    0.39    1.20
  -1 -10   5   36.50    2.53
   1 -10   5   33.80    2.55
  -1  10   5   38.52    3.49
   1  10   5   30.63    3.39
  -1 -10  -5   29.97    2.41
   1 -10  -5   32.64    2.55
  -1 -10   5   32.71    2.12
   1 -10   5   33.68    2.14
   2 -10   5   14.48    1.71
  -2  10   5   14.15    2.44
   2 -10  -5   12.32    1.78
  -2 -10   5   14.00    1.27
   2 -10   5   12.59    1.28
  -2 -10  -5   13.52    1.57
   3 -10   5   90.26    5.04
  -3 -10   5   85.31    4.68
  -3  10   5   84.64    6.06
   3 -10  -5   81.62    5.14
  -3 -10  -5   87.75    4.96
  -3 -10   5   91.95    4.73
   3 -10   5   90.96    4.74
   4 -10   5    2.59    0.88
   4 -10   5    3.37    1.37
  -4 -10   5    1.23    0.84
  -4 -10  -5    2.07    1.15
  -4 -10   5   -0.10    0.78
  -5 -10   5   27.47    2.19
   5  10   5   41.63    3.85
  -5 -10   5   32.11    1.96
  -5 -10  -5   39.59    2.47
  -5 -10   5   34.07    2.14
  -6 -10   5   15.96    1.72
   6  10   5   18.83    2.79
  -6 -10   5   18.08    1.32
  -6 -10   5   20.81    1.56
  -6 -10  -5   21.62    1.89
   7  10   5   10.86    2.39
  -7 -10  -5   12.12    1.53
  -7 -10   5    8.25    0.93
  -7 -10   5    6.48    1.34
   8  10   5    2.32    1.99
  -8 -10  -5    1.28    1.23
  -8 -10   5    1.26    0.70
  -8 -10   5    0.42    1.10
  -9 -10  -5   -0.67    1.27
   9  10   5    0.79    1.97
  -9 -10   5    0.18    1.11
 -10 -10   5   12.20    1.56
  10  10   5   14.22    2.66
 -10 -10  -5   10.28    1.66
 -11 -10  -5    2.44    1.48
  11 -10  -5    5.75    1.47
 -11  10   5    3.86    1.49
 -11 -10   5    2.92    1.24
 -11 -10  -5    3.52    1.55
  11  10   5    2.67    1.97
 -12  10   5   34.21    2.77
 -12 -10   5   32.12    2.60
  12  10   5   43.97    4.05
 -12 -10  -5   38.81    2.75
  12 -10  -5   33.98    2.60
 -12 -10  -5   36.74    2.84
 -13 -10  -5    0.71    1.38
 -13  10   5    0.94    1.39
 -13 -10   5    1.67    1.13
  13  10   5    2.95    2.00
 -13 -10  -5    4.80    1.64
 -14 -10  -5    4.42    1.70
 -14  10   5    3.40    1.48
 -14 -10   5    4.02    1.27
  14  10   5    5.60    2.19
  15  10   5    2.13    1.79
 -15  10   5    3.98    1.52
 -15 -10   5    1.13    1.25
 -15 -10  -5   -0.21    1.62
 -16  10   5   24.14    2.35
 -16 -10   5   22.46    2.12
  16  10   5   29.71    3.37
 -16 -10  -5   21.18    2.46
 -17  10   5   -1.81    1.42
 -17 -10   5    0.85    1.18
 -17 -10  -5    0.98    1.71
  17  10   5    1.02    1.69
 -18  10   5   10.48    1.75
 -18 -10   5   10.60    1.54
 -18 -10  -5    8.88    2.00
  18  10   5   15.38    2.48
 -19  10   5    9.03    1.71
 -19 -10   5    6.91    1.36
 -19 -10  -5    9.31    1.98
 -20 -10   5   17.76    1.84
 -20 -10  -5   23.04    2.49
 -21 -10   5    2.97    1.14
 -21 -10  -5   11.26    1.88
 -22 -10  -5   11.98    1.97
 -23 -10  -5    3.51    1.56
 -24 -10  -5    1.45    1.42
 -25 -10  -5    1.05    1.19
  26 -10  -5    0.67    0.68
 -26 -10  -5   -0.88    1.07
  27 -10  -5    0.62    0.55
 -27 -10  -5   -0.18    0.83
 -28 -10  -5   -0.56    0.69
 -29 -10  -5    0.41    0.44
   0 -11   5    2.00    0.89
   0 -11   5    3.02    1.63
   0  11   5    1.16    1.96
   0 -11  -5   -0.09    1.44
  -1 -11   5  777.80   39.26
   1 -11   5  790.65   39.27
  -1  11   5  788.38   40.54
   1 -11  -5  797.32   39.35
  -1 -11  -5  814.77   39.29
  -1 -11   5  815.67   39.01
   1 -11   5  820.79   39.02
  -2 -11   5   14.11    2.03
   2 -11   5   14.23    1.92
  -2  11   5   14.22    2.60
  -2 -11  -5   18.60    1.88
   2 -11  -5   15.66    2.05
  -2 -11   5   17.97    1.42
   2 -11   5   15.39    1.43
   3 -11   5  487.01   23.80
  -3  11   5  484.97   25.20
   3 -11  -5  463.58   23.93
  -3 -11  -5  492.62   23.77
  -3 -11   5  487.32   23.51
[truncated: 11,652,625 more chars]
