# Supplementary material for: Supra­molecular hy­dro­gen-bonded networks formed from copper(II) car­box­yl­ate dimers
Source: Acta Crystallogr C Struct Chem. 2024 May 22;80(Pt 6):239–53. doi: 10.1107/S2053229624004534 (PMC11150878; doi:10.1107/S2053229624004534)
Supplement: Supplementary file 2 [file c-80-00239-compound_1sup2.hkl]

data_compound_1                                                                 
_shelx_title ' cc2_10b_a.res in Pccn'                                           
_shelx_refln_list_code          4                                               
_shelx_F_calc_maximum      544.16                                               
_exptl_crystal_F_000      2520.00                                               
_reflns_d_resolution_high  0.7884                                               
                                                                                
loop_                                                                           
 _space_group_symop_operation_xyz                                               
 'x, y, z'                                                                      
 '-x+1/2, -y+1/2, z'                                                            
 '-x, y+1/2, -z+1/2'                                                            
 'x+1/2, -y, -z+1/2'                                                            
 '-x, -y, -z'                                                                   
 'x-1/2, y-1/2, -z'                                                             
 'x, -y-1/2, z-1/2'                                                             
 '-x-1/2, y, z-1/2'                                                             
                                                                                
_cell_length_a    27.7701                                                       
_cell_length_b    21.2278                                                       
_cell_length_c     9.3888                                                       
_cell_angle_alpha  90.000                                                       
_cell_angle_beta   90.000                                                       
_cell_angle_gamma  90.000                                                       
                                                                                
_shelx_F_squared_multiplier     1.000                                           
                                                                                
loop_                                                                           
 _refln_index_h                                                                 
 _refln_index_k                                                                 
 _refln_index_l                                                                 
 _refln_F_squared_calc                                                          
 _refln_F_squared_meas                                                          
 _refln_F_squared_sigma                                                         
 _refln_observed_status                                                         
   2   0   0      84537.91      79326.73      3804.22 o                         
   4   0   0      36041.60      38820.97      1866.35 o                         
   6   0   0     135006.41     120576.51      5787.19 o                         
   8   0   0      79101.81      64466.05      3101.86 o                         
  10   0   0       1126.37       1122.05        73.54 o                         
  14   0   0       1275.24       1692.26       128.69 o                         
  16   0   0      21400.07      21076.18      1062.58 o                         
  18   0   0      10720.31      11419.27       609.57 o                         
  20   0   0      10863.71      11260.41       607.85 o                         
  22   0   0       6945.68       6530.92       388.95 o                         
  24   0   0        527.51        418.83        83.02 o                         
  26   0   0         42.18         69.23        59.18 o                         
  28   0   0         13.76         64.63        35.62 o                         
  30   0   0         56.49         31.60        33.32 o                         
  32   0   0        152.24         73.54        29.01 o                         
  34   0   0         16.17        -19.82        19.82 o                         
   1   1   0        585.44        424.86        24.42 o                         
   3   1   0        913.82        500.99        30.45 o                         
   5   1   0         27.01         19.25        18.96 o                         
   7   1   0       6344.11       5594.73       279.51 o                         
   9   1   0        565.56        507.14        39.35 o                         
  11   1   0       1563.88       1068.83        55.35 o                         
  13   1   0          4.19         35.05        50.27 o                         
  15   1   0        896.99        785.38        87.33 o                         
  17   1   0         48.13         15.68        41.96 o                         
  19   1   0         14.38        -11.47        44.25 o                         
  21   1   0        186.66        136.20        50.27 o                         
  23   1   0         91.22         59.59        46.96 o                         
  25   1   0        875.19        991.31        82.84 o                         
  27   1   0        100.95        134.44        37.92 o                         
  29   1   0         35.32        -15.09        24.16 o                         
  31   1   0         57.06         95.22        22.44 o                         
  33   1   0        125.92        208.05        20.72 o                         
  35   1   0         15.30          6.18         8.53 o                         
   0   2   0      39414.69      45455.59      2183.20 o                         
   2   2   0      42854.78      39550.04      1901.39 o                         
   4   2   0      56095.02      46986.12      2258.17 o                         
   6   2   0      31843.89      28668.19       970.22 o                         
   8   2   0       5771.03       5466.99       196.39 o                         
  10   2   0        252.86        473.45        35.23 o                         
  12   2   0        153.05        235.52        29.49 o                         
  14   2   0       4631.16       4093.49       160.02 o                         
  16   2   0       5151.19       5055.25       290.42 o                         
  18   2   0       7244.82       7815.27       431.47 o                         
  20   2   0       7333.66       7622.35       305.90 o                         
  22   2   0       1228.45       1309.36        93.06 o                         
  24   2   0        759.98        812.33        64.11 o                         
  26   2   0        198.58        263.92        39.36 o                         
  28   2   0         74.26        126.11        35.05 o                         
  30   2   0          0.36        -22.48        22.48 o                         
  32   2   0         42.78         40.55        39.35 o                         
  34   2   0         66.71         57.63        14.02 o                         
   1   3   0       2587.44       3591.65       181.55 o                         
   3   3   0        534.67        515.92        40.50 o                         
   5   3   0      10223.96      10195.03       365.97 o                         
   7   3   0         26.88         -7.03        19.14 o                         
   9   3   0        264.75        225.04        25.77 o                         
  11   3   0        587.26        788.77        45.61 o                         
  13   3   0       9146.40       8381.04       302.99 o                         
  15   3   0         97.00        101.84        26.27 o                         
  17   3   0        745.14        721.89        81.30 o                         
  19   3   0       1176.82       1337.21       117.49 o                         
  21   3   0         15.27         49.34        53.72 o                         
  23   3   0        426.58        402.23        39.26 o                         
  25   3   0        944.25       1391.90       147.08 o                         
  27   3   0         71.23         59.18        34.76 o                         
  29   3   0         41.63         79.57        33.61 o                         
  31   3   0          4.92         23.16        19.75 o                         
  33   3   0         26.42          5.49        38.92 o                         
  35   3   0          2.35         -1.21         7.71 o                         
   0   4   0     102612.52     104212.30      5004.12 o                         
   2   4   0      43551.66      45564.75      2195.26 o                         
   4   4   0      18736.04      15017.80       728.50 o                         
   6   4   0      14789.37      10640.50       520.81 o                         
   8   4   0       8106.50       7235.10       256.38 o                         
  10   4   0         19.60         13.39        20.17 o                         
  12   4   0        243.10        401.20        50.85 o                         
  14   4   0       1481.69       1476.63        71.08 o                         
  16   4   0        764.74        677.08        75.26 o                         
  18   4   0       4631.84       4677.79       276.63 o                         
  20   4   0        269.68        286.06        38.35 o                         
  22   4   0         12.10        101.48        46.11 o                         
  24   4   0        865.54        912.08       154.55 o                         
  26   4   0          5.72         56.08        31.04 o                         
  28   4   0         44.72          2.01        32.17 o                         
  30   4   0         70.17        153.40        33.32 o                         
  32   4   0          0.17        -17.84        17.84 o                         
  34   4   0          3.70         -6.16        11.68 o                         
   1   5   0        665.06        486.62        47.40 o                         
   3   5   0         16.83         40.50        32.46 o                         
   5   5   0       9879.27       8196.75       404.18 o                         
   7   5   0          7.83         19.25        23.56 o                         
   9   5   0       3450.92       2705.15       146.22 o                         
  11   5   0         41.02         42.23        26.72 o                         
  13   5   0       1084.07       1059.14        72.10 o                         
  15   5   0       7100.61       6425.78       331.21 o                         
  17   5   0         84.35        128.41        26.72 o                         
  19   5   0        342.15        509.89        45.39 o                         
  21   5   0        204.18        291.86        39.35 o                         
  23   5   0       2560.10       3137.46       140.13 o                         
  25   5   0        151.82        400.50        56.45 o                         
  27   5   0        206.32        205.39        39.35 o                         
  29   5   0        372.57        463.07        46.82 o                         
  31   5   0          4.12         35.40        20.11 o                         
  33   5   0         20.44         33.94        23.84 o                         
   0   6   0       8745.50      11913.93       588.03 o                         
   2   6   0       4183.02       4070.51       214.59 o                         
   4   6   0       4347.67       4200.07       222.92 o                         
   6   6   0       7554.75       5732.33       288.70 o                         
   8   6   0        422.99        405.90        41.08 o                         
  10   6   0        713.04        656.11        52.57 o                         
  12   6   0        833.98       1203.92        79.00 o                         
  14   6   0         19.85         32.17        25.57 o                         
  16   6   0         38.98         47.20        16.89 o                         
  18   6   0       1288.34       1243.56        76.99 o                         
  20   6   0          0.37         44.53        26.72 o                         
  22   6   0        261.36        325.18        40.79 o                         
  24   6   0        881.59        979.48        63.32 o                         
  26   6   0        136.86        144.49        36.77 o                         
  28   6   0         61.28        125.82        34.76 o                         
  30   6   0         71.36         96.23        30.16 o                         
  32   6   0          1.93         -2.30        15.99 o                         
  34   6   0         53.58         27.09        10.05 o                         
   1   7   0         24.16        126.24        27.77 o                         
   3   7   0        382.56        347.88        49.70 o                         
   5   7   0         95.42         77.85        38.49 o                         
   7   7   0        134.32         43.95        24.99 o                         
   9   7   0       9513.29       8208.53       411.93 o                         
  11   7   0         96.89        163.45        32.46 o                         
  13   7   0        796.83        612.16        51.99 o                         
  15   7   0       1398.12       1151.35        79.28 o                         
  17   7   0         33.43        -17.52        23.84 o                         
  19   7   0         20.07         93.07        28.44 o                         
  21   7   0        391.42        243.89        37.06 o                         
  23   7   0        158.39        128.98        34.47 o                         
  25   7   0        189.30        162.68        34.84 o                         
  27   7   0         57.36         83.31        33.61 o                         
  29   7   0          6.33         52.86        28.44 o                         
  31   7   0         83.13        103.13        26.14 o                         
  33   7   0         13.63         -6.36        12.26 o                         
   0   8   0      92229.99     103275.53      4972.52 o                         
   2   8   0       3361.48       4250.71       364.39 o                         
   4   8   0       1219.26       1193.86        88.48 o                         
   6   8   0        947.38        651.22        53.43 o                         
   8   8   0       2117.64       1718.41       103.13 o                         
  10   8   0       6229.70       5752.72       297.03 o                         
  12   8   0       3065.35       2577.61       146.22 o                         
  14   8   0       1855.51       1958.84       117.20 o                         
  16   8   0       3797.20       4063.91       209.41 o                         
  18   8   0       2775.25       3432.21       181.26 o                         
  20   8   0        192.44        252.22        36.77 o                         
  22   8   0        533.10        753.20        59.75 o                         
  24   8   0        205.80        215.99        86.75 o                         
  26   8   0          1.07         17.81        31.89 o                         
  28   8   0         25.81         53.72        30.45 o                         
  30   8   0        150.31         82.73        28.15 o                         
  32   8   0         69.98         75.05        16.66 o                         
   1   9   0        251.42        271.55        35.23 o                         
   3   9   0        101.77        173.90        31.15 o                         
   5   9   0        777.37        574.24        65.21 o                         
   7   9   0       1082.38        994.50        71.24 o                         
   9   9   0        497.96        288.12        40.50 o                         
  11   9   0       2779.69       2580.48       147.65 o                         
  13   9   0       1169.14        802.90        63.20 o                         
  15   9   0         17.65         12.64        23.84 o                         
  17   9   0        444.40        321.45        37.06 o                         
  19   9   0        303.82        412.80        42.51 o                         
  21   9   0        513.70        517.36        49.41 o                         
  23   9   0         21.20          6.32        32.75 o                         
  25   9   0          4.99        -14.08        33.32 o                         
  27   9   0        132.98        157.71        35.62 o                         
  29   9   0        114.77        175.52        31.89 o                         
  31   9   0         85.19        101.12        23.27 o                         
  33   9   0         26.18          6.44        10.05 o                         
   0  10   0       8304.02       6210.33       331.79 o                         
   2  10   0        802.01       1094.77        80.29 o                         
   4  10   0      29631.53      31595.18      1702.18 o                         
   6  10   0      14968.57      12728.03       636.29 o                         
   8  10   0       5543.04       4574.66       244.17 o                         
  10  10   0      34066.96      31565.86      1538.00 o                         
  12  10   0      11894.01      10317.20       436.93 o                         
  14  10   0       7617.43       7993.26       284.10 o                         
  16  10   0       4885.58       4607.43       189.31 o                         
  18  10   0       1431.03       1646.68       131.14 o                         
  20  10   0       1634.30       1760.92       105.43 o                         
  22  10   0        354.69        439.80        46.25 o                         
  24  10   0        352.17        397.28        45.96 o                         
  26  10   0        409.58        515.64        49.12 o                         
  28  10   0        449.23        392.40        42.23 o                         
  30  10   0        280.97        267.44        31.31 o                         
  32  10   0         36.52         10.37        11.27 o                         
   1  11   0        651.99        644.87        82.73 o                         
   3  11   0        204.78        239.47        37.18 o                         
   5  11   0        677.20        594.97        49.20 o                         
   7  11   0       1046.02        919.53        74.11 o                         
   9  11   0         74.89         32.46        32.17 o                         
  11  11   0        636.94        473.98        41.08 o                         
  13  11   0        222.22         78.85        32.75 o                         
  15  11   0        206.37        182.26        22.80 o                         
  17  11   0          3.52         14.36        29.59 o                         
  19  11   0       1177.90       1333.18        58.99 o                         
  21  11   0         45.52         63.77        33.04 o                         
  23  11   0        306.81        233.54        38.78 o                         
  25  11   0         11.25          5.75        30.74 o                         
  27  11   0        643.93        863.22        62.34 o                         
  29  11   0          9.19         84.74        25.85 o                         
  31  11   0         10.34         16.66        18.38 o                         
   0  12   0        238.90        432.33        63.77 o                         
   2  12   0       4887.73       5446.66       213.78 o                         
   4  12   0       5007.01       6117.63       326.04 o                         
   6  12   0      58555.23      60554.27      3110.91 o                         
   8  12   0      19574.07      17945.59       891.09 o                         
  10  12   0      11239.47      11364.65       395.18 o                         
  12  12   0      14388.29      14758.49       510.96 o                         
  14  12   0      11977.27      12657.48       440.48 o                         
  16  12   0       1641.86       1821.31        75.25 o                         
  18  12   0       1879.03       1742.66       113.76 o                         
  20  12   0         91.76         47.97        32.46 o                         
  22  12   0        200.67        184.14        38.21 o                         
  24  12   0        812.85        893.67        66.64 o                         
  26  12   0        297.55        300.48        39.64 o                         
  28  12   0        131.46         76.99        27.29 o                         
  30  12   0        136.77        101.98        23.27 o                         
   1  13   0        719.93        632.20        54.13 o                         
   3  13   0       1710.46       1756.31        93.89 o                         
   5  13   0        520.82        514.43        43.14 o                         
   7  13   0          2.38         -1.97        15.55 o                         
   9  13   0         13.27         44.69        14.91 o                         
  11  13   0        323.17        260.34        22.76 o                         
  13  13   0       1722.79       1287.33        47.85 o                         
  15  13   0         34.47         82.06        23.20 o                         
  17  13   0        191.65        243.19        27.20 o                         
  19  13   0        247.53        304.00        28.62 o                         
  21  13   0        557.70        553.56        53.43 o                         
  23  13   0        408.92        469.96        49.70 o                         
  25  13   0          9.05         -7.18        30.16 o                         
  27  13   0         55.02         41.08        27.29 o                         
  29  13   0          0.03         21.26        20.68 o                         
   0  14   0       2233.87       1803.26       139.47 o                         
   2  14   0       8091.41       7319.05       451.65 o                         
   4  14   0       1431.85        970.05        34.24 o                         
   6  14   0       6838.52       7128.06       161.95 o                         
   8  14   0      17647.44      18402.07       368.75 o                         
  10  14   0      13577.96      13353.41       258.10 o                         
  12  14   0       3437.28       3334.89       102.86 o                         
  14  14   0       7672.42       7707.17       274.11 o                         
  16  14   0        675.46        741.98        42.38 o                         
  18  14   0        275.32        301.24        31.02 o                         
  20  14   0        317.84        406.04        78.28 o                         
  22  14   0        621.88        697.76        59.18 o                         
  24  14   0         82.34         74.46        21.28 o                         
  26  14   0        207.98        275.20        36.20 o                         
  28  14   0        148.11        128.69        25.85 o                         
  30  14   0         14.68         -7.76        13.50 o                         
   1  15   0        678.13        714.30        52.78 o                         
   3  15   0        272.11        270.42        21.54 o                         
   5  15   0        129.70        105.03        17.98 o                         
   7  15   0          8.99         30.66        16.56 o                         
   9  15   0       1135.27       1132.75        44.77 o                         
  11  15   0       2049.78       1965.42        53.92 o                         
  13  15   0         16.30         16.94        16.28 o                         
  15  15   0        121.18        111.05        18.89 o                         
  17  15   0        297.12        261.46        36.28 o                         
  19  15   0       3478.67       4180.93       271.61 o                         
  21  15   0          5.57         46.59        17.23 o                         
  23  15   0         91.43        115.48        34.18 o                         
  25  15   0        419.88        486.62        45.10 o                         
  27  15   0        146.58        160.01        27.29 o                         
  29  15   0         12.66         13.79        14.65 o                         
   0  16   0         41.55         55.44        26.84 o                         
   2  16   0          4.81         -2.46        24.72 o                         
   4  16   0        172.41        171.65        18.45 o                         
   6  16   0          4.11         10.19        17.91 o                         
   8  16   0        196.27        261.92        22.04 o                         
  10  16   0       3365.50       3632.93       102.12 o                         
  12  16   0       1188.51       1203.72        44.32 o                         
  14  16   0       1999.96       2191.40        91.67 o                         
  16  16   0        218.80        237.23        33.00 o                         
  18  16   0        419.98        366.61        40.27 o                         
  20  16   0         13.34          5.17        22.12 o                         
  22  16   0         74.33        113.18        35.05 o                         
  24  16   0          2.15        -30.74        30.74 o                         
  26  16   0          1.95        -24.42        24.42 o                         
  28  16   0         11.07         56.02        16.09 o                         
   1  17   0        829.62        750.94        41.37 o                         
   3  17   0        337.48        271.59        28.84 o                         
   5  17   0        309.15        290.82        34.50 o                         
   7  17   0        513.32        586.54        31.47 o                         
   9  17   0        178.34        227.55        25.08 o                         
  11  17   0         20.38         28.06        20.30 o                         
  13  17   0       1557.28       1607.75        64.59 o                         
  15  17   0        337.23        342.50        32.99 o                         
  17  17   0        109.71        105.99        25.38 o                         
  19  17   0         67.36        128.58        25.04 o                         
  21  17   0        206.92        298.75        42.51 o                         
  23  17   0          8.30          9.77        29.01 o                         
  25  17   0         14.17         18.96        23.56 o                         
  27  17   0        134.14        136.16        19.25 o                         
   0  18   0      11853.69      12495.60       363.65 o                         
   2  18   0       3103.16       3239.96       101.04 o                         
   4  18   0       1758.57       2029.03        67.73 o                         
   6  18   0       3328.07       3803.64       125.20 o                         
   8  18   0         42.34         53.62        21.94 o                         
  10  18   0       1707.50       1990.68        64.32 o                         
  12  18   0        691.50        792.49        35.87 o                         
  14  18   0        934.25        861.04        49.39 o                         
  16  18   0         61.06         85.11        26.33 o                         
  18  18   0        102.86         91.93        24.69 o                         
  20  18   0         65.59         49.46        49.70 o                         
  22  18   0         13.85        -19.25        28.44 o                         
  24  18   0        237.79        306.80        33.04 o                         
   1  19   0        927.19        837.08        58.30 o                         
   3  19   0         64.87         58.83        34.99 o                         
   5  19   0         26.26         15.40        25.14 o                         
   7  19   0       1269.00       1037.42        50.03 o                         
   9  19   0          5.50         40.47        24.27 o                         
  11  19   0          6.56         -5.90        29.89 o                         
  13  19   0        531.38        695.05        50.56 o                         
  15  19   0        319.48        324.25        52.28 o                         
  17  19   0        299.18        340.24        31.00 o                         
  19  19   0        143.22        153.45        35.91 o                         
  21  19   0        159.97        189.88        33.32 o                         
   0  20   0       1248.39       1479.55        80.77 o                         
   2  20   0       1030.90        894.84        59.56 o                         
   4  20   0        539.18        452.82        54.87 o                         
   6  20   0          4.01         26.70        25.48 o                         
   8  20   0         17.16         21.57        29.35 o                         
  10  20   0       1057.24       1070.12        55.85 o                         
  12  20   0        169.37        259.97        43.95 o                         
  14  20   0        185.62        216.02        40.22 o                         
  16  20   0        585.78        709.54        56.88 o                         
  18  20   0        221.82        187.01        31.31 o                         
   1  21   0         43.92         72.35        31.36 o                         
   3  21   0          0.27          2.30        42.23 o                         
   5  21   0        116.69        115.59        31.41 o                         
   7  21   0          3.58         18.46        28.79 o                         
   9  21   0          2.95         15.96        26.84 o                         
  11  21   0          3.43         -5.75        37.06 o                         
  13  21   0         50.27         47.97        34.18 o                         
  15  21   0        176.36        156.56        34.47 o                         
  17  21   0        324.82        303.64        33.90 o                         
  19  21   0         83.48         54.58        17.52 o                         
   0  22   0        669.95        658.98        62.34 o                         
   2  22   0       5153.45       5525.79       286.98 o                         
   4  22   0       5311.08       5342.80       278.36 o                         
   6  22   0       1472.08       1666.99       195.19 o                         
   8  22   0        493.95        582.49        38.92 o                         
  10  22   0        233.80        221.77        41.65 o                         
  12  22   0        779.10        866.67        63.20 o                         
  14  22   0       1166.20       1278.03        79.00 o                         
  16  22   0        532.23        469.96        38.49 o                         
   1  23   0         16.72        -15.64        27.81 o                         
   3  23   0          5.77          3.73        37.92 o                         
   5  23   0          3.51         25.57        28.30 o                         
   7  23   0          3.09         10.63        24.08 o                         
   9  23   0         32.85         46.82        33.32 o                         
  11  23   0        129.79        110.88        31.60 o                         
  13  23   0         36.60         64.06        27.86 o                         
  15  23   0         60.02         49.70        22.41 o                         
   0  24   0       1873.04       1920.06       112.61 o                         
   2  24   0       1237.50       1269.12        58.29 o                         
   4  24   0        620.29        579.70        50.27 o                         
   6  24   0       1142.79        934.12        70.38 o                         
   8  24   0        254.22        244.75        35.91 o                         
  10  24   0         72.25        137.60        30.16 o                         
  12  24   0        131.51        133.00        27.00 o                         
  14  24   0         48.29         52.57        18.67 o                         
   1  25   0         91.25        186.07        60.90 o                         
   3  25   0         12.69         22.41        27.58 o                         
   7  25   0        202.90        146.50        29.30 o                         
   9  25   0        328.35        329.78        33.04 o                         
  11  25   0          3.01        -12.35        19.25 o                         
   0  26   0        683.49        628.53        43.66 o                         
   2  26   0       1233.04        958.31        58.60 o                         
   6  26   0        263.59        134.73        22.98 o                         
   8  26   0       1076.13        667.02        42.51 o                         
   1   1   1      59327.94      58200.57      2791.33 o                         
   2   1   1       1134.22        976.83        40.42 o                         
   3   1   1      33387.18      32412.81       899.30 o                         
   4   1   1        676.87        687.28        30.03 o                         
   5   1   1      62828.29      59979.87      1669.40 o                         
   6   1   1       4870.11       4215.14       126.29 o                         
   7   1   1       6642.25       7383.96       214.46 o                         
   8   1   1        202.92        178.56        22.70 o                         
   9   1   1       2427.03       2456.59        92.58 o                         
  10   1   1        287.14        205.33        27.93 o                         
  11   1   1       1203.16        764.48        38.00 o                         
  12   1   1        382.62        318.29        33.92 o                         
  13   1   1       5475.68       5051.57       193.61 o                         
  14   1   1         12.78         26.68        28.14 o                         
  15   1   1       2136.27       2086.50        96.86 o                         
  16   1   1        349.30        276.42        51.61 o                         
  17   1   1      13315.13      13472.26       403.10 o                         
  18   1   1       2663.60       3168.81       106.11 o                         
  19   1   1       5718.66       5937.94       175.25 o                         
  20   1   1       2197.57       2507.55        93.94 o                         
  21   1   1       4588.77       4712.01       148.33 o                         
  22   1   1        488.32        447.27        43.06 o                         
  23   1   1       1186.27        977.97        62.90 o                         
  24   1   1         84.43        193.68        36.61 o                         
  25   1   1        355.16        363.94        39.86 o                         
  26   1   1         85.27        127.42        21.89 o                         
  27   1   1        284.27        359.56        32.70 o                         
  28   1   1         63.34         71.71        17.71 o                         
  29   1   1         35.54         38.02        20.78 o                         
  30   1   1         23.00         66.24        16.03 o                         
  31   1   1         54.45         43.99        14.52 o                         
  32   1   1         25.22         27.35        12.74 o                         
  33   1   1         11.24          4.66        12.69 o                         
  34   1   1         34.67         31.54         8.97 o                         
   1   2   1        760.90       1201.53        37.40 o                         
   2   2   1        327.63        383.54        17.72 o                         
   3   2   1       2430.19       1798.57        70.37 o                         
   4   2   1       1293.72       1362.80        45.45 o                         
   5   2   1     296109.03     283865.91      6809.31 o                         
   6   2   1      13093.10      12140.36       297.20 o                         
   7   2   1      21137.66      18686.20       454.80 o                         
   8   2   1      10548.18       8059.50       233.30 o                         
   9   2   1       1553.51       1259.11        48.41 o                         
  10   2   1       1066.78        902.38        40.51 o                         
  11   2   1       5194.45       5123.77       191.31 o                         
  12   2   1        338.91        260.79        31.79 o                         
  13   2   1       6856.71       7183.09       264.11 o                         
  14   2   1       4235.00       3263.50       134.20 o                         
  15   2   1       3142.65       2966.76       105.27 o                         
  16   2   1        262.83        214.23        30.77 o                         
  17   2   1       3133.25       3179.11       114.40 o                         
  18   2   1        354.65        408.83        51.07 o                         
  19   2   1         68.26         75.70        30.94 o                         
  20   2   1       1441.27       1425.17        66.32 o                         
  21   2   1        363.98        355.54        39.82 o                         
  22   2   1        264.83        215.26        35.62 o                         
  23   2   1         78.91        125.19        33.30 o                         
  24   2   1         47.83         63.78        22.74 o                         
  25   2   1        597.46        528.19        30.86 o                         
  26   2   1         30.97         -1.83        21.65 o                         
  27   2   1        334.43        361.94        32.59 o                         
  28   2   1         59.99         64.97        25.42 o                         
  29   2   1          0.35         -0.67        16.47 o                         
  30   2   1         68.61        104.95        16.59 o                         
  31   2   1          3.87          5.74        17.62 o                         
  32   2   1          4.94          5.59        12.29 o                         
  33   2   1          2.03         -0.52        10.65 o                         
  34   2   1          0.79          3.49         8.50 o                         
   1   3   1      89601.23      97824.79      3320.49 o                         
   2   3   1        863.57        608.87        30.57 o                         
   3   3   1      12630.76      12404.00       606.12 o                         
   4   3   1       4446.89       3016.98       108.58 o                         
   5   3   1      19988.44      16366.85       552.38 o                         
   6   3   1        274.47        189.73        21.10 o                         
   7   3   1      47962.46      43408.65      1213.69 o                         
   8   3   1        767.18        951.25        36.09 o                         
   9   3   1        546.21        444.56        42.90 o                         
  10   3   1       1772.26       1438.19        66.39 o                         
  11   3   1        360.86        364.98        33.57 o                         
  12   3   1       1274.83       1358.91        66.51 o                         
  13   3   1       8799.92       8422.72       252.09 o                         
  14   3   1        232.56        254.42        28.85 o                         
  15   3   1       3843.32       3751.12       125.46 o                         
  16   3   1         81.31         65.00        24.39 o                         
  17   3   1       1505.71       1314.77        61.24 o                         
  18   3   1       1363.90       1456.59        66.54 o                         
  19   3   1       1387.52       1392.13        85.50 o                         
  20   3   1        491.09        527.67        43.17 o                         
  21   3   1         24.24         39.46        31.54 o                         
  22   3   1         19.71          8.08        18.42 o                         
  23   3   1        515.53        493.39        29.73 o                         
  24   3   1        412.57        508.16        70.98 o                         
  25   3   1         25.34         37.77        21.62 o                         
  26   3   1         79.59        116.68        30.65 o                         
  27   3   1          1.17         35.82        26.14 o                         
  28   3   1          2.72        -23.36        23.36 o                         
  29   3   1         58.73         92.65        58.60 o                         
  30   3   1          2.91         -6.91        15.20 o                         
  31   3   1          0.87        -13.88        13.88 o                         
  32   3   1          2.50         13.20        12.36 o                         
  33   3   1          1.00         10.63        10.36 o                         
  34   3   1          2.33          7.96         8.08 o                         
   1   4   1        116.07        224.36        22.95 o                         
   2   4   1       2368.11       2416.90        91.41 o                         
   3   4   1       3348.67       3693.77       134.67 o                         
   4   4   1       8548.46       6759.29       231.57 o                         
   5   4   1        945.52       1146.86        46.57 o                         
   6   4   1        896.31        658.21        31.02 o                         
   7   4   1      27631.76      22572.75       773.17 o                         
   8   4   1         69.74         61.72        14.08 o                         
   9   4   1      11928.79      10829.59       307.98 o                         
  10   4   1       1186.02        947.28        37.52 o                         
  11   4   1        605.09        543.66        94.94 o                         
  12   4   1        307.07        228.11        27.34 o                         
  13   4   1       1372.54       1410.95        58.72 o                         
  14   4   1          7.61         29.04        21.87 o                         
  15   4   1       1531.08       1532.77        64.21 o                         
  16   4   1         36.03         48.64        22.93 o                         
  17   4   1          4.01         43.05        24.04 o                         
  18   4   1        747.56        905.39        45.35 o                         
  19   4   1        430.94        482.73        38.02 o                         
  20   4   1        201.40        238.41        23.06 o                         
  21   4   1         10.82         41.46        20.24 o                         
  22   4   1         31.13         16.58        19.46 o                         
  23   4   1        335.18        343.72        28.73 o                         
  24   4   1        296.16        372.71        29.03 o                         
  25   4   1        103.16        127.91        29.50 o                         
  26   4   1         71.95         97.80        23.81 o                         
  27   4   1          7.30         30.23        23.02 o                         
  28   4   1        150.62        132.16        37.20 o                         
  29   4   1        210.73        218.93        26.30 o                         
  30   4   1          8.70         -3.84        15.06 o                         
  31   4   1          1.62        -12.45        13.47 o                         
  32   4   1         45.83         68.27        12.55 o                         
  33   4   1          0.81          4.34        13.68 o                         
  34   4   1          0.15         15.25         7.65 o                         
   1   5   1       6134.59       7044.60       175.30 o                         
   2   5   1       1149.84        896.13        45.30 o                         
   3   5   1       6904.12       6619.40       235.52 o                         
   4   5   1        283.56        258.41        29.73 o                         
   5   5   1       4907.74       4185.56       272.18 o                         
   6   5   1        236.91        155.26        16.48 o                         
   7   5   1        237.08        155.43        28.73 o                         
   8   5   1         34.68         32.76        14.10 o                         
   9   5   1      19362.22      17194.23       596.74 o                         
  10   5   1       1664.68       1851.73        74.36 o                         
  11   5   1       2368.17       2168.42        85.03 o                         
  12   5   1       1828.04       1902.85        77.50 o                         
  13   5   1        411.77        421.99        38.92 o                         
  14   5   1        359.20        430.27        39.33 o                         
  15   5   1       2565.20       2496.31       150.81 o                         
  16   5   1        116.18        139.32        38.21 o                         
  17   5   1        105.44        105.21        16.81 o                         
  18   5   1         20.04         28.62        15.14 o                         
  19   5   1         63.06         50.22        17.02 o                         
  20   5   1        181.15        192.19        23.86 o                         
  21   5   1         47.28         69.52        21.73 o                         
  22   5   1        195.42        278.80        33.21 o                         
  23   5   1         52.07         63.46        21.84 o                         
  24   5   1          1.36         17.63        21.30 o                         
  25   5   1          4.60         -1.32        21.86 o                         
  26   5   1         43.13         30.15        23.05 o                         
  27   5   1        112.45        170.60        26.61 o                         
  28   5   1         10.59          2.01        22.65 o                         
  29   5   1          0.02         19.47        22.69 o                         
  30   5   1          3.66         18.99        22.26 o                         
  31   5   1         12.61         12.41        13.55 o                         
  32   5   1         69.82         39.78        15.18 o                         
  33   5   1         42.47         39.28        14.28 o                         
  34   5   1          4.42         11.82         6.86 o                         
   1   6   1        169.29        203.45        27.59 o                         
   2   6   1         22.27          1.91        24.35 o                         
   3   6   1       7605.68       7606.19       271.27 o                         
   4   6   1          0.14         14.67        29.73 o                         
   5   6   1      14803.82      12151.03      1044.92 o                         
   6   6   1       1887.97       1474.40        60.53 o                         
   7   6   1       1337.89        691.39        34.86 o                         
   8   6   1        226.59        287.74        21.92 o                         
   9   6   1       4994.40       4676.37       169.64 o                         
  10   6   1       5426.43       4659.01       168.77 o                         
  11   6   1      15934.80      13677.83       476.46 o                         
  12   6   1       2126.83       1793.96       113.18 o                         
  13   6   1       3161.61       3035.22       173.79 o                         
  14   6   1        185.83        174.94        37.92 o                         
  15   6   1          2.22          6.89        30.16 o                         
  16   6   1        247.67        172.30        18.67 o                         
  17   6   1         43.64        114.41        19.79 o                         
  18   6   1       1844.22       1866.78        85.89 o                         
  19   6   1       1322.26       1517.95        76.84 o                         
  20   6   1        278.53        348.48        71.67 o                         
  21   6   1        348.46        510.15        34.22 o                         
  22   6   1         55.70         -3.79        22.22 o                         
  23   6   1        468.24        497.48        31.46 o                         
  24   6   1        398.68        515.14        41.21 o                         
  25   6   1         79.43         90.47        22.79 o                         
  26   6   1         42.30         56.18        23.55 o                         
  27   6   1         76.36         98.67        26.43 o                         
  28   6   1        154.84        205.40        26.40 o                         
  29   6   1         71.24         37.93        20.92 o                         
  30   6   1         55.66         60.23        20.00 o                         
  31   6   1          4.37          1.16        12.78 o                         
  32   6   1          0.17          4.68        11.06 o                         
  33   6   1          0.69         -9.04         9.04 o                         
  34   6   1         11.15          3.29         5.84 o                         
   1   7   1        431.86        545.74        51.46 o                         
   2   7   1        159.93        247.99        25.29 o                         
   3   7   1      33621.82      38066.60      1304.06 o                         
   4   7   1        944.58        870.54        68.51 o                         
   5   7   1       1276.98       1186.51        61.64 o                         
   6   7   1       6926.74       5166.21       205.82 o                         
   7   7   1       1274.43       1018.94        47.04 o                         
   8   7   1        846.10        553.96        32.61 o                         
   9   7   1        940.45        546.54        31.50 o                         
  10   7   1       2274.17       2342.92        91.25 o                         
  11   7   1       2896.29       2568.42       149.95 o                         
  12   7   1          0.12         37.34        32.75 o                         
  13   7   1       1334.47       1295.84        92.21 o                         
  14   7   1        135.63        143.06        37.92 o                         
  15   7   1       4275.35       4247.75       236.42 o                         
  16   7   1        148.46        150.40        17.26 o                         
  17   7   1        714.69        841.77        46.54 o                         
  18   7   1          0.51         -6.86        16.26 o                         
  19   7   1        770.62        872.40        43.87 o                         
  20   7   1         75.86        127.47        22.00 o                         
  21   7   1       1243.23       1522.40        66.42 o                         
  22   7   1        354.14        482.07        56.02 o                         
  23   7   1        166.69        166.58        27.70 o                         
  24   7   1          5.81         35.81        21.49 o                         
  25   7   1          6.11         -7.35        21.61 o                         
  26   7   1        117.85        153.42        25.59 o                         
  27   7   1        122.30        179.43        49.84 o                         
  28   7   1        163.81        157.44        24.16 o                         
  29   7   1          4.13          4.02        28.30 o                         
  30   7   1         39.34         38.68        18.59 o                         
  31   7   1          2.34         11.13        12.25 o                         
  32   7   1         40.69         45.40        10.71 o                         
  33   7   1          0.67          4.64         8.11 o                         
   1   8   1       4428.38       4437.64       178.99 o                         
   2   8   1        468.40        478.29        27.30 o                         
   3   8   1       6288.54       7027.68       256.75 o                         
   4   8   1       1070.48       1287.26        71.10 o                         
   5   8   1       4761.20       3903.80       152.85 o                         
   6   8   1        668.54        490.82        31.08 o                         
   7   8   1          3.50          5.69        16.64 o                         
   8   8   1        231.41        213.83        35.91 o                         
   9   8   1       3298.49       2754.23       107.47 o                         
  10   8   1        607.43        738.27        64.92 o                         
  11   8   1       2995.50       2776.68       161.73 o                         
  12   8   1          8.40         33.32        32.46 o                         
  13   8   1        311.61        274.91        44.24 o                         
  14   8   1        757.30        810.66        70.95 o                         
  15   8   1       2776.65       2980.54       107.86 o                         
  16   8   1         77.30         88.09        16.14 o                         
  17   8   1       1222.51       1126.69        44.11 o                         
  18   8   1         11.84          0.31        29.88 o                         
  19   8   1        193.72        201.03        24.13 o                         
  20   8   1        816.88       1028.29        50.07 o                         
  21   8   1       1042.83       1241.80        57.28 o                         
  22   8   1        159.79        178.66        25.90 o                         
  23   8   1        353.00        434.63        55.15 o                         
  24   8   1          1.49         13.65        20.99 o                         
  25   8   1        361.52        508.99        46.97 o                         
  26   8   1        672.11        827.43        53.14 o                         
  27   8   1         36.72         22.02        21.63 o                         
  28   8   1         80.22        125.27        23.15 o                         
  29   8   1         65.36         55.91        19.60 o                         
  30   8   1         28.52         54.81        42.08 o                         
  31   8   1         25.69         41.22        15.84 o                         
  32   8   1         59.93         74.63        10.72 o                         
  33   8   1         17.81         11.44         6.89 o                         
   1   9   1      39793.43      47276.95      1144.20 o                         
   2   9   1       2578.18       3319.45       118.13 o                         
   3   9   1         96.95        169.66        27.91 o                         
   4   9   1       2844.75       3198.18       132.02 o                         
   5   9   1      35577.58      35867.81      1237.24 o                         
   6   9   1         63.11        102.03        20.23 o                         
   7   9   1       6738.73       5284.49       244.89 o                         
   8   9   1       1309.63       1079.04        57.17 o                         
   9   9   1       2763.69       2816.04       165.75 o                         
  10   9   1        472.32        385.79        50.56 o                         
  11   9   1      10865.90       9806.00       501.85 o                         
  12   9   1        457.03        375.74        49.70 o                         
  13   9   1       4317.44       3776.64       214.01 o                         
  14   9   1        532.20        560.17        27.39 o                         
  15   9   1        431.03        380.12        27.00 o                         
  16   9   1        330.44        334.61        22.63 o                         
  17   9   1       5357.28       5601.11       201.20 o                         
  18   9   1         55.33         47.64        19.56 o                         
  19   9   1        166.15        246.17        37.34 o                         
  20   9   1        107.72        118.80        27.43 o                         
  21   9   1         11.19         12.37        21.72 o                         
  22   9   1        105.56        156.93        25.59 o                         
  23   9   1        159.80        126.94        24.36 o                         
  24   9   1        148.71        146.12        25.69 o                         
  25   9   1         67.59        103.30        35.19 o                         
  26   9   1         27.47         27.49        37.49 o                         
  27   9   1         73.79         54.26        22.22 o                         
  28   9   1         51.79         28.83        19.89 o                         
  29   9   1         10.38         -0.72        18.48 o                         
  30   9   1         36.18         -5.74        16.76 o                         
  31   9   1         74.94         58.48        15.44 o                         
  32   9   1          6.24         13.43         8.61 o                         
   1  10   1      17283.54      22765.57       561.63 o                         
   2  10   1       1909.79       2150.83        68.72 o                         
   3  10   1       3750.77       3892.56       109.88 o                         
   4  10   1         58.19         40.99        20.71 o                         
   5  10   1       1140.81       1549.83       117.35 o                         
   6  10   1        467.46        322.10        35.19 o                         
   7  10   1       5589.16       5333.71       221.19 o                         
   8  10   1       1458.81       1357.89        97.67 o                         
   9  10   1       2583.32       2652.30       159.72 o                         
  10  10   1         16.06         52.57        35.91 o                         
  11  10   1       1253.12       1167.72        89.34 o                         
  12  10   1       1730.17       1628.51        56.22 o                         
  13  10   1       1026.52        947.45        37.97 o                         
  14  10   1        448.54        604.14        29.32 o                         
  15  10   1        190.29        231.45        20.44 o                         
  16  10   1        213.05        185.97        22.14 o                         
  17  10   1         40.53         59.61        19.91 o                         
  18  10   1         69.16         18.77        19.79 o                         
  19  10   1        519.50        440.75        31.78 o                         
  20  10   1        131.12        188.23        23.48 o                         
  21  10   1         75.89         56.16        17.95 o                         
  22  10   1         22.56          8.28        21.73 o                         
  23  10   1         18.93         54.19        22.82 o                         
  24  10   1        120.88        117.85        24.07 o                         
  25  10   1         17.72         36.55        21.93 o                         
  26  10   1          5.64         22.70        21.02 o                         
  27  10   1         18.37         54.75        21.26 o                         
  28  10   1         59.98         83.28        20.50 o                         
  29  10   1          1.50         -3.59        17.27 o                         
  30  10   1         15.87         13.14        15.74 o                         
  31  10   1          0.08          7.14        13.70 o                         
  32  10   1         23.07         15.26         7.28 o                         
   1  11   1       1847.15       1748.61        62.39 o                         
   2  11   1         18.90         63.75        23.08 o                         
   3  11   1         26.51        180.39        24.79 o                         
   4  11   1         37.68         66.89        21.82 o                         
   5  11   1       2221.78       2152.69        70.82 o                         
   6  11   1       2066.98       1946.31        75.39 o                         
   7  11   1      15844.77      13810.64       805.34 o                         
   8  11   1        191.08        193.04        45.67 o                         
   9  11   1      16184.76      15333.79       770.44 o                         
  10  11   1        858.86        798.30        74.69 o                         
  11  11   1       3719.82       3720.30       115.35 o                         
  12  11   1        617.62        529.21        23.66 o                         
  13  11   1      10095.86       9823.28       246.20 o                         
  14  11   1       1242.04       1237.54        44.70 o                         
  15  11   1       5096.57       5241.37       153.46 o                         
  16  11   1         32.61         36.75        21.26 o                         
  17  11   1        827.77        861.37        59.18 o                         
  18  11   1       1083.12       1118.18        43.39 o                         
  19  11   1        428.78        520.02        41.80 o                         
  20  11   1         31.46         17.54        19.30 o                         
  21  11   1        219.75        251.42        22.21 o                         
  22  11   1          4.99         11.31        18.51 o                         
  23  11   1        119.95        114.84        24.17 o                         
  24  11   1         42.76         94.08        23.85 o                         
  25  11   1        165.24        214.17        26.19 o                         
  26  11   1        480.42        601.63        36.66 o                         
  27  11   1        177.40        161.01        23.63 o                         
  28  11   1         89.57         89.94        20.19 o                         
  29  11   1        157.54        158.05        20.00 o                         
  30  11   1         85.69         96.06        16.34 o                         
  31  11   1        100.28         79.66         9.50 o                         
   1  12   1       2632.69       3048.31        94.07 o                         
   2  12   1        947.87       1127.83        48.64 o                         
   3  12   1       5005.68       5909.57       161.72 o                         
   4  12   1        794.84        750.06        48.26 o                         
   5  12   1       1814.07       1656.55        60.54 o                         
   6  12   1        448.95        379.66        26.14 o                         
   7  12   1         34.13         24.00        25.56 o                         
   8  12   1         36.83         83.01        19.50 o                         
   9  12   1         71.60        112.61        15.46 o                         
  10  12   1        257.46        297.61        15.80 o                         
  11  12   1         27.20         53.25        12.09 o                         
  12  12   1        403.29        421.89        18.13 o                         
  13  12   1         10.22         -4.40        13.34 o                         
  14  12   1          8.32         31.82        14.47 o                         
  15  12   1          0.27        -15.17        15.17 o                         
  16  12   1        279.20        304.80        23.22 o                         
  17  12   1        367.55        375.37        25.29 o                         
  18  12   1       1027.41       1052.16        41.96 o                         
  19  12   1        383.94        412.30        26.03 o                         
  20  12   1         93.32        133.85        25.73 o                         
  21  12   1        326.69        397.53        31.81 o                         
  22  12   1        196.07        323.80        30.66 o                         
  23  12   1        134.05        151.11        25.59 o                         
  24  12   1         23.09          5.09        26.00 o                         
  25  12   1        138.11        104.17        23.66 o                         
  26  12   1        153.59        151.61        28.87 o                         
  27  12   1          1.76        -19.56        19.56 o                         
  28  12   1          4.62          4.30        23.12 o                         
  29  12   1         17.12          2.62        13.18 o                         
  30  12   1          2.97         -3.42        43.23 o                         
  31  12   1          0.20          9.54         6.59 o                         
   1  13   1       1213.94       1338.46        83.59 o                         
   2  13   1         80.91        121.21        27.05 o                         
   3  13   1      14147.65      16361.40       415.45 o                         
   4  13   1        121.56        112.43        26.62 o                         
   5  13   1       6658.35       6866.36       228.74 o                         
   6  13   1         29.40         19.73        10.89 o                         
   7  13   1      11184.32      11382.51       178.53 o                         
   8  13   1        148.52        164.05        11.92 o                         
   9  13   1      15246.38      14912.67       220.96 o                         
  10  13   1        834.54        774.74        21.15 o                         
  11  13   1      12718.87      13053.44       244.86 o                         
  12  13   1         27.64         29.26        13.97 o                         
  13  13   1       4728.75       4756.57       123.16 o                         
  14  13   1       2202.71       2549.99        70.80 o                         
  15  13   1       1716.38       1753.19        52.38 o                         
  16  13   1         10.32         -8.22        15.24 o                         
  17  13   1         95.16        135.85        17.25 o                         
  18  13   1        131.63        133.49        20.37 o                         
  19  13   1        593.39        587.70        30.71 o                         
  20  13   1         34.11         28.34        20.13 o                         
  21  13   1         19.74         19.30        18.60 o                         
  22  13   1        112.86        131.60        19.67 o                         
  23  13   1        126.61        158.67        48.55 o                         
  24  13   1        223.20        295.56        28.64 o                         
  25  13   1        109.70         46.69        29.44 o                         
  26  13   1          1.41          7.04        19.70 o                         
  27  13   1         79.55         88.35        16.33 o                         
  28  13   1         20.99         35.90        20.04 o                         
  29  13   1        139.60        146.31        17.44 o                         
  30  13   1        100.85        105.61        25.85 o                         
   1  14   1       8266.71       9416.06       312.68 o                         
   2  14   1        109.49         94.81        11.85 o                         
   3  14   1       2258.91       2316.88        51.80 o                         
   4  14   1        270.56        229.11        13.13 o                         
   5  14   1        495.94        473.51        15.80 o                         
   6  14   1         93.97         91.68        10.70 o                         
   7  14   1       1359.90       1566.41        30.79 o                         
   8  14   1        314.39        367.73        14.06 o                         
   9  14   1       1493.48       1564.01        29.83 o                         
  10  14   1         74.56         97.01        11.68 o                         
  11  14   1       3315.26       3546.69        62.51 o                         
  12  14   1         39.96         40.69        14.37 o                         
  13  14   1        942.66        900.37        39.40 o                         
  14  14   1         21.40         -5.14        16.37 o                         
  15  14   1        170.29        155.83        17.82 o                         
  16  14   1         53.07         50.43        16.65 o                         
  17  14   1        101.59         75.74        16.86 o                         
  18  14   1          4.57          9.98        16.64 o                         
  19  14   1       1801.94       1909.79        65.60 o                         
  20  14   1         84.67        109.70        19.99 o                         
  21  14   1        552.24        539.69        29.21 o                         
  22  14   1        105.22        114.36        19.17 o                         
  23  14   1        232.34        247.86        27.16 o                         
  24  14   1        114.27        120.37        19.73 o                         
  25  14   1         85.03         88.94        19.54 o                         
  26  14   1          2.01        -15.53        15.53 o                         
  27  14   1         23.05         55.87        17.57 o                         
  28  14   1          9.03          5.03        22.12 o                         
  29  14   1         63.00         49.23        13.40 o                         
   1  15   1        161.31        191.58        14.07 o                         
   2  15   1         10.96         25.72        12.21 o                         
   3  15   1         48.88         45.61        10.99 o                         
   4  15   1         33.20         36.11        13.10 o                         
   5  15   1        222.48        239.53        16.28 o                         
   6  15   1         16.03         22.87        10.71 o                         
   7  15   1         80.54        106.62        11.61 o                         
   8  15   1         85.52         96.25        11.87 o                         
   9  15   1       1220.40       1320.46        27.25 o                         
  10  15   1        224.34        207.99        13.66 o                         
  11  15   1       4172.63       4096.09        71.38 o                         
  12  15   1        117.26        147.06        13.71 o                         
  13  15   1         42.73         38.97        14.41 o                         
  14  15   1         24.09         46.96        14.12 o                         
  15  15   1          5.33          7.76        14.19 o                         
  16  15   1        140.88        105.16        15.04 o                         
  17  15   1        104.35        122.22        16.56 o                         
  18  15   1        559.53        475.73        20.41 o                         
  19  15   1        131.55        120.93        18.65 o                         
  20  15   1         20.77         25.85        16.47 o                         
  21  15   1         92.51        125.91        18.82 o                         
  22  15   1         72.79        131.48        26.91 o                         
  23  15   1        141.98        161.28        20.52 o                         
  24  15   1         88.50        138.89        18.67 o                         
  25  15   1        121.04        167.54        22.94 o                         
  26  15   1          9.67         -6.73        39.50 o                         
  27  15   1         38.90         46.75        19.82 o                         
  28  15   1          3.75         17.86        13.51 o                         
  29  15   1          9.38         23.27        13.21 o                         
   1  16   1       7867.46       8439.24       261.85 o                         
   2  16   1         17.67         18.02        13.52 o                         
   3  16   1       7498.41       7314.62       143.45 o                         
   4  16   1        368.12        340.56        16.31 o                         
   5  16   1       5539.95       5490.61       108.91 o                         
   6  16   1        233.46        192.93        13.36 o                         
   7  16   1       2990.90       3046.87        52.34 o                         
   8  16   1        751.76        708.89        21.46 o                         
   9  16   1       3274.23       3153.21        57.71 o                         
  10  16   1        248.56        267.64        15.00 o                         
  11  16   1        906.85       1070.53        25.58 o                         
  12  16   1         10.56          3.91        13.58 o                         
  13  16   1          9.39         51.93        16.09 o                         
  14  16   1       1696.83       1868.50        45.45 o                         
  15  16   1       1395.88       1624.56        42.80 o                         
  16  16   1        512.40        493.36        21.84 o                         
  17  16   1       1455.71       1485.33        42.23 o                         
  18  16   1         84.66         63.42        15.47 o                         
  19  16   1        220.10        198.34        19.19 o                         
  20  16   1        355.68        329.31        21.28 o                         
  21  16   1         34.33         41.35        19.11 o                         
  22  16   1        281.31        342.80        28.24 o                         
  23  16   1        251.30        244.17        32.75 o                         
  24  16   1         37.06         74.83        36.91 o                         
  25  16   1        190.40        210.17        22.44 o                         
  26  16   1         26.80         18.83        16.55 o                         
  27  16   1         36.77         31.58        17.67 o                         
  28  16   1         20.51         19.68         9.65 o                         
   1  17   1          9.40        -12.02        16.00 o                         
   2  17   1        192.64        184.36        15.89 o                         
   3  17   1        227.70        291.03        19.71 o                         
   4  17   1        916.94        835.22        28.95 o                         
   5  17   1        218.49        228.63        19.74 o                         
   6  17   1         86.09         90.53        13.07 o                         
   7  17   1        221.52        245.20        15.01 o                         
   8  17   1        100.36        152.49        13.91 o                         
   9  17   1         38.54         64.38        12.88 o                         
  10  17   1         12.96         32.25        12.65 o                         
  11  17   1        885.52       1020.00        26.69 o                         
  12  17   1        221.76        261.08        16.92 o                         
  13  17   1        277.10        242.77        17.47 o                         
  14  17   1        364.14        393.22        19.93 o                         
  15  17   1         12.00         21.58        15.69 o                         
  16  17   1         45.81         46.86        15.60 o                         
  17  17   1        399.58        417.59        21.00 o                         
  18  17   1         19.86         17.96        14.04 o                         
  19  17   1         36.48         48.77        18.97 o                         
  20  17   1         27.96         51.04        32.39 o                         
  21  17   1        148.62        192.13        20.24 o                         
  22  17   1         39.97         33.33        16.06 o                         
  23  17   1          3.74          7.18        20.31 o                         
  24  17   1         38.56         64.42        19.39 o                         
  25  17   1          6.59          1.02        16.34 o                         
  26  17   1          2.71          7.78        13.51 o                         
   1  18   1        105.84        160.36        20.68 o                         
   2  18   1         17.98         27.25        16.04 o                         
   3  18   1        315.81        191.33        16.33 o                         
   4  18   1        528.33        460.08        21.67 o                         
   5  18   1       1059.05       1116.35        32.79 o                         
   6  18   1        138.75        119.64        22.37 o                         
   7  18   1          9.83         10.72        14.89 o                         
   8  18   1         54.20         62.64        13.48 o                         
   9  18   1        168.34        198.61        14.52 o                         
  10  18   1        118.54        126.25        14.46 o                         
  11  18   1        251.58        215.07        18.02 o                         
  12  18   1        659.69        564.74        22.84 o                         
  13  18   1         40.10         22.28        15.80 o                         
  14  18   1         46.85        100.27        16.11 o                         
  15  18   1        289.51        334.20        19.62 o                         
  16  18   1        299.63        271.71        17.99 o                         
  17  18   1        295.93        298.27        21.62 o                         
  18  18   1        178.12        225.86        19.19 o                         
  19  18   1          0.58         11.70        18.47 o                         
  20  18   1         80.38         52.42        17.97 o                         
  21  18   1         42.93         89.24        23.47 o                         
  22  18   1        151.99        144.56        22.53 o                         
  23  18   1         18.00         23.20        19.39 o                         
  24  18   1        182.84        166.22        37.34 o                         
   1  19   1         55.74         54.38        19.27 o                         
   2  19   1         11.42         20.67        17.56 o                         
   3  19   1        672.93        605.23        25.34 o                         
   4  19   1         24.92         35.18        19.86 o                         
   5  19   1         36.72         16.71        19.13 o                         
   6  19   1        125.75        104.40        17.26 o                         
   7  19   1          6.54         14.63        15.07 o                         
   8  19   1         30.85         80.84        15.99 o                         
   9  19   1       1807.52       1913.34        62.37 o                         
  10  19   1         16.89         19.48        15.86 o                         
  11  19   1        695.73        725.31        51.07 o                         
  12  19   1        126.24        171.40        17.53 o                         
  13  19   1        281.75        318.56        27.09 o                         
  14  19   1          2.06         13.11        18.64 o                         
  15  19   1        523.89        629.09        47.23 o                         
  16  19   1         11.62          6.58        17.24 o                         
  17  19   1        100.70         89.27        17.01 o                         
  18  19   1          3.21         -0.80        17.64 o                         
  19  19   1         94.78        120.38        18.62 o                         
  20  19   1          0.28         -7.89        19.47 o                         
  21  19   1        179.07        221.17        20.05 o                         
   1  20   1       1503.89       1498.70        51.58 o                         
   2  20   1         76.83         68.14        20.69 o                         
   3  20   1       1441.20       1477.30        39.38 o                         
   4  20   1          1.39         -3.77        19.02 o                         
   5  20   1         11.80          5.33        20.49 o                         
   6  20   1        177.60        211.48        39.08 o                         
   7  20   1        117.31        105.69        21.54 o                         
   8  20   1          1.39         -6.99        20.31 o                         
   9  20   1        151.95        186.77        22.04 o                         
  10  20   1         87.56        110.76        19.83 o                         
  11  20   1         89.74         84.61        28.13 o                         
  12  20   1          1.72         39.73        32.60 o                         
  13  20   1        133.54        231.47        54.29 o                         
  14  20   1         33.60         14.84        23.96 o                         
  15  20   1         86.72        113.57        24.26 o                         
  16  20   1          1.94         12.85        20.82 o                         
  17  20   1        253.51        267.68        24.92 o                         
  18  20   1          0.62          9.35        17.37 o                         
  19  20   1        361.92        366.83        35.33 o                         
  20  20   1         20.03         32.17        21.26 o                         
   1  21   1       4665.41       5173.36       191.75 o                         
   2  21   1          2.49          7.75        22.75 o                         
   3  21   1       1614.42       1749.18        55.87 o                         
   4  21   1          4.98         15.92        24.65 o                         
   5  21   1       1461.63       1643.69        60.89 o                         
   6  21   1        299.28        312.99        29.05 o                         
   7  21   1       2546.44       2815.03       114.73 o                         
   8  21   1         14.29         28.47        19.83 o                         
   9  21   1        861.28        906.31        75.42 o                         
  10  21   1          4.79         28.92        46.82 o                         
  11  21   1        547.97        704.47        42.76 o                         
  12  21   1         20.10         32.73        24.77 o                         
  13  21   1        758.41        945.53        71.82 o                         
  14  21   1        106.42        166.29        47.40 o                         
  15  21   1        291.60        269.48        62.62 o                         
  16  21   1          2.38          0.76        18.63 o                         
  17  21   1        156.84        204.44        20.65 o                         
  18  21   1          7.67         35.05        23.84 o                         
  19  21   1        350.09        298.18        28.44 o                         
   1  22   1        784.50        712.46        37.46 o                         
   2  22   1         12.46          0.03        23.31 o                         
   3  22   1        368.29        367.74        25.71 o                         
   4  22   1         19.12         36.07        22.94 o                         
   5  22   1         27.41         48.31        22.48 o                         
   6  22   1          4.65        -11.95        22.41 o                         
   7  22   1          4.25         29.69        20.98 o                         
   8  22   1         63.72         56.41        20.02 o                         
   9  22   1         49.54         64.74        51.85 o                         
  10  22   1          1.00         31.60        25.19 o                         
  11  22   1          4.54         10.68        22.95 o                         
  12  22   1         37.94         67.87        23.52 o                         
  13  22   1         23.98         51.98        21.28 o                         
  14  22   1          4.30          5.36        19.49 o                         
  15  22   1         22.72         24.99        18.02 o                         
  16  22   1          1.51        -17.75        23.70 o                         
  17  22   1          8.03         11.78        21.26 o                         
  18  22   1        123.10        134.44        20.97 o                         
   1  23   1       2212.40       2415.14        79.53 o                         
   2  23   1         51.03         57.64        22.80 o                         
   3  23   1       2240.70       2367.81        91.96 o                         
   4  23   1         53.04         65.88        19.49 o                         
   5  23   1        645.60        493.76        36.07 o                         
   6  23   1          4.95         19.28        19.65 o                         
   7  23   1        755.09        856.95        96.66 o                         
   8  23   1         18.00         12.42        24.48 o                         
   9  23   1        746.61        859.47        44.69 o                         
  10  23   1         38.91         47.78        22.54 o                         
  11  23   1        262.32        239.57        25.18 o                         
  12  23   1         12.03         12.20        19.39 o                         
  13  23   1         45.28         32.50        18.02 o                         
  14  23   1         43.63         43.75        20.97 o                         
  15  23   1        494.11        403.70        45.96 o                         
  16  23   1         10.01         27.29        17.24 o                         
   1  24   1          0.37          9.52        18.73 o                         
   2  24   1         59.31         32.95        24.12 o                         
   3  24   1         88.48        140.33        17.89 o                         
   4  24   1          1.78         13.57        16.59 o                         
   5  24   1         15.01         29.34        17.37 o                         
   6  24   1          9.88         12.07        31.89 o                         
   7  24   1        398.95        519.08        47.11 o                         
   8  24   1         18.61        -33.35        36.34 o                         
   9  24   1        573.25        454.82        30.16 o                         
  10  24   1          2.49        -19.29        19.29 o                         
  11  24   1         61.53         37.69        27.29 o                         
  12  24   1         40.48         49.09        15.94 o                         
  13  24   1          4.04        -14.23        20.25 o                         
  14  24   1         29.31         78.42        18.67 o                         
   1  25   1        528.21        456.93        27.99 o                         
   2  25   1         28.86         21.61        18.84 o                         
   3  25   1        544.29        471.95        29.46 o                         
   4  25   1         19.41          4.70        27.00 o                         
   5  25   1        497.01        452.51        45.39 o                         
   6  25   1         24.77         27.00        27.58 o                         
   7  25   1        126.08        135.01        28.44 o                         
   8  25   1         86.76        116.34        25.85 o                         
   9  25   1         13.71         23.42        20.83 o                         
  10  25   1         39.45         17.48        13.50 o                         
  11  25   1         76.96         80.09        29.44 o                         
  12  25   1         24.42         11.49        15.51 o                         
   1  26   1          0.50          4.70        13.93 o                         
   2  26   1         48.36         33.61        21.26 o                         
   3  26   1         41.33        -10.63        19.25 o                         
   4  26   1        123.47        126.90        16.12 o                         
   5  26   1        155.10        118.55        33.32 o                         
   6  26   1         15.93         34.47        18.67 o                         
   7  26   1         99.71         85.89        18.67 o                         
   8  26   1         32.79         35.91        14.94 o                         
   0   0   2       7672.18       7793.72       382.92 o                         
   1   0   2        296.78        215.23        20.08 o                         
   2   0   2       1803.32       1388.91        77.70 o                         
   3   0   2        923.61       1176.05        75.84 o                         
   4   0   2         95.85         94.80        38.78 o                         
   5   0   2      44519.42      38740.25      1876.11 o                         
   6   0   2      83083.77      74513.33      2543.13 o                         
   7   0   2       1512.90       1736.50        78.09 o                         
   8   0   2       3346.56       2973.54       120.92 o                         
   9   0   2        321.36        427.27        41.19 o                         
  10   0   2      12906.82      13537.01       477.77 o                         
  11   0   2       3981.86       3411.95       140.33 o                         
  12   0   2       1088.74        928.13        80.43 o                         
  13   0   2       9238.85       8589.69       318.92 o                         
  14   0   2        552.80        591.70        40.67 o                         
  15   0   2       2593.47       2463.52        94.13 o                         
  16   0   2        458.31        334.05        47.32 o                         
  17   0   2       4475.78       3932.00       171.70 o                         
  18   0   2       3547.85       3262.92       152.75 o                         
  19   0   2       1368.28       1510.43       123.24 o                         
  20   0   2       1176.62        990.48       101.40 o                         
  21   0   2       1037.43        644.04        86.18 o                         
  22   0   2         93.83         53.43        50.27 o                         
  23   0   2        112.04        113.47        49.98 o                         
  24   0   2        169.94        367.12        90.49 o                         
  25   0   2       1570.23       1574.77       154.26 o                         
  26   0   2         26.58         66.65        22.89 o                         
  27   0   2         45.28        145.47        57.74 o                         
  28   0   2         36.46         27.02        22.85 o                         
  29   0   2         42.22         55.46        21.42 o                         
  30   0   2         18.66         -6.32        19.29 o                         
  31   0   2         39.99         10.67        17.98 o                         
  32   0   2         69.74         70.29        17.16 o                         
  33   0   2        115.10        101.43        15.03 o                         
  34   0   2          2.87        -10.97        18.10 o                         
   0   1   2      50959.01      46503.38      1354.68 o                         
   1   1   2       1960.38       2672.81        69.28 o                         
   2   1   2      48642.14      46718.27      1122.69 o                         
   3   1   2         21.76         22.16        11.62 o                         
   4   1   2       6059.88       5956.03       294.88 o                         
   5   1   2       4779.79       3748.79       132.77 o                         
   6   1   2       7731.84       6981.47       251.45 o                         
   7   1   2      14871.50      14789.34       421.31 o                         
   8   1   2      12871.43      12904.69       371.11 o                         
   9   1   2        337.31        487.27        27.21 o                         
  10   1   2        433.19        384.19        27.32 o                         
  11   1   2        914.20        907.92        38.44 o                         
  12   1   2        688.35        733.51        33.36 o                         
  13   1   2       5542.59       5442.64       132.83 o                         
  14   1   2        818.37        907.94        38.79 o                         
  15   1   2          9.65          5.04        20.47 o                         
  16   1   2       3850.81       3773.59       114.27 o                         
  17   1   2       2213.16       2049.35        67.05 o                         
  18   1   2        234.96        236.54        33.83 o                         
  19   1   2         31.52         59.60        31.67 o                         
  20   1   2        167.46        304.21        62.48 o                         
  21   1   2        301.80        281.33        44.20 o                         
  22   1   2        955.42       1035.52        74.02 o                         
  23   1   2        235.05        212.99        96.81 o                         
  24   1   2         28.24         61.10        27.56 o                         
  25   1   2          6.24         20.16        21.49 o                         
  26   1   2        375.25        485.76        33.16 o                         
  27   1   2          5.89         11.16        22.90 o                         
  28   1   2        101.67        149.68        17.53 o                         
  29   1   2         82.07         93.53        15.76 o                         
  30   1   2          1.87         -0.15        13.99 o                         
  31   1   2          0.60         16.61        12.70 o                         
  32   1   2         20.63         18.76        11.23 o                         
  33   1   2          1.95         -3.23         9.26 o                         
  34   1   2          9.94         14.89         6.43 o                         
   0   2   2        124.05        397.40        19.09 o                         
   1   2   2       5147.81       5429.96       119.47 o                         
   2   2   2       4718.39       4826.98       170.17 o                         
   3   2   2        279.95        296.85        31.31 o                         
   4   2   2       4403.19       4072.73       122.67 o                         
   5   2   2        851.70        725.94        50.99 o                         
   6   2   2        870.40        867.20        35.07 o                         
   7   2   2       1428.67       1145.20        49.40 o                         
   8   2   2      27663.16      26683.57       646.32 o                         
   9   2   2       1048.21       1076.00        39.37 o                         
  10   2   2      10309.90       8989.89       227.12 o                         
  11   2   2        900.40        911.82        38.21 o                         
  12   2   2         14.27         27.86        19.94 o                         
  13   2   2       1887.60       1900.36        63.83 o                         
  14   2   2       4405.32       4120.30       136.51 o                         
  15   2   2       1642.88       1519.57        59.72 o                         
  16   2   2       2322.96       2311.65        90.15 o                         
  17   2   2        218.37        250.96        35.32 o                         
  18   2   2       1019.23       1014.34        57.49 o                         
  19   2   2        808.07       1017.76        50.84 o                         
  20   2   2        553.35        593.52        49.76 o                         
  21   2   2       1226.83       1147.21        77.71 o                         
  22   2   2       1210.23       1166.38        66.85 o                         
  23   2   2        696.66        881.83        40.01 o                         
  24   2   2         64.14         87.41        35.58 o                         
  25   2   2        208.27        372.73        32.16 o                         
  26   2   2        338.10        341.75        29.23 o                         
  27   2   2         51.48        124.35        24.27 o                         
  28   2   2         31.08         34.36        22.56 o                         
  29   2   2         95.03        157.33        17.08 o                         
  30   2   2         33.10         23.54        15.42 o                         
  31   2   2         49.19         87.64        13.54 o                         
  32   2   2         50.83         51.41        11.27 o                         
  33   2   2         64.05         61.21        10.53 o                         
  34   2   2          0.48          4.80         8.09 o                         
   0   3   2      75443.70      83940.27      2637.08 o                         
   1   3   2      23498.03      24158.08       520.37 o                         
   2   3   2       2537.64       2471.16        74.80 o                         
   3   3   2       1549.09       1817.69        73.57 o                         
   4   3   2       6664.18       5805.01       208.81 o                         
   5   3   2        681.36        452.98        33.04 o                         
   6   3   2      28501.12      26400.91       908.48 o                         
   7   3   2         87.06         47.05        26.29 o                         
   8   3   2      45523.97      42633.93      1455.18 o                         
   9   3   2         82.91         22.25        16.75 o                         
  10   3   2       9577.63       8403.09       213.70 o                         
  11   3   2       1818.47       1411.42        54.19 o                         
  12   3   2      25598.49      24598.83       692.17 o                         
  13   3   2        395.73        333.81        33.98 o                         
  14   3   2        825.41        878.59        45.80 o                         
  15   3   2         22.38         86.36        38.49 o                         
  16   3   2        475.58        346.86        37.68 o                         
  17   3   2          1.84         -9.06        24.29 o                         
  18   3   2        606.45        492.18        48.73 o                         
  19   3   2        861.84        755.16        59.16 o                         
  20   3   2       1081.24       1202.01        46.80 o                         
  21   3   2         21.87         23.01        17.91 o                         
  22   3   2        337.63        354.01        26.76 o                         
  23   3   2         15.11         19.06        22.10 o                         
  24   3   2        464.81        467.48        35.86 o                         
  25   3   2          8.93         17.91        22.54 o                         
  26   3   2        515.72        694.65        40.92 o                         
  27   3   2         21.26         52.75        30.16 o                         
  28   3   2        177.77        133.05        24.27 o                         
  29   3   2          8.80         27.90        20.48 o                         
  30   3   2         27.34         17.89        13.62 o                         
  31   3   2          3.51          6.25        14.53 o                         
  32   3   2         19.20         34.90        10.87 o                         
  33   3   2          0.19         -3.50        11.73 o                         
  34   3   2          8.19          8.96        16.52 o                         
   0   4   2       3502.76       3113.76       114.56 o                         
   1   4   2          9.47          5.39        11.88 o                         
   2   4   2       9636.37       9581.56       333.02 o                         
   3   4   2        415.86        400.16        48.26 o                         
   4   4   2       3516.76       2302.41       131.57 o                         
   5   4   2        271.24         69.80        35.91 o                         
   6   4   2         35.33         -9.19        32.75 o                         
   7   4   2        100.39        128.69        37.34 o                         
   8   4   2       3804.15       3751.08       203.96 o                         
   9   4   2        706.69        603.66        61.04 o                         
  10   4   2      20361.31      20351.68       876.87 o                         
  11   4   2        108.44        125.08        31.77 o                         
  12   4   2      24735.60      25164.03       968.22 o                         
  13   4   2       1991.34       1945.45        93.54 o                         
  14   4   2          1.09         30.16        36.48 o                         
  15   4   2        414.46        381.77        53.14 o                         
  16   4   2        193.67        174.94        44.53 o                         
  17   4   2        373.93        396.50        24.10 o                         
  18   4   2         27.01         60.68        16.64 o                         
  19   4   2        202.21        271.92        34.08 o                         
  20   4   2        138.19        100.26        18.18 o                         
  21   4   2        122.43        173.30        57.14 o                         
  22   4   2          0.10         21.90        19.90 o                         
  23   4   2        623.16        798.94        41.72 o                         
  24   4   2         17.42         22.07        21.50 o                         
  25   4   2         57.57         59.72        23.46 o                         
  26   4   2          2.53        -18.10        22.34 o                         
  27   4   2         22.89         60.73        22.44 o                         
  28   4   2         21.83         50.61        21.53 o                         
  29   4   2         91.10        149.88        18.55 o                         
  30   4   2         67.01        108.43        14.73 o                         
  31   4   2          0.58        -11.21        12.06 o                         
  32   4   2         28.80         22.39        10.62 o                         
  33   4   2          4.76         19.33         8.21 o                         
   0   5   2         32.25         68.44        20.99 o                         
   1   5   2      14788.94      15274.82       372.04 o                         
   2   5   2      13332.08      13429.14       465.66 o                         
   3   5   2       5419.21       4481.00       163.31 o                         
   4   5   2       7077.40       6132.20       316.28 o                         
   5   5   2          7.33         14.36        34.47 o                         
   6   5   2       1635.83       1160.83        81.58 o                         
   7   5   2         97.08        180.69        40.50 o                         
   8   5   2      33298.74      30766.98      1498.65 o                         
   9   5   2       4600.98       3692.76       203.96 o                         
  10   5   2      32845.98      30834.78      1504.39 o                         
  11   5   2       2286.50       1843.08       118.64 o                         
  12   5   2      13111.69      12364.36       623.07 o                         
  13   5   2        502.60        505.58        57.74 o                         
  14   5   2        755.55        563.61        60.90 o                         
  15   5   2         29.58         93.93        38.49 o                         
  16   5   2        685.45        629.56        37.88 o                         
  17   5   2        715.57        826.51        35.50 o                         
  18   5   2       3065.26       3228.90       121.66 o                         
  19   5   2          1.63         13.70        16.60 o                         
  20   5   2        905.51       1140.61        62.67 o                         
  21   5   2        650.68        756.76        40.72 o                         
  22   5   2        492.00        459.47        29.81 o                         
  23   5   2         85.66        124.13        27.86 o                         
  24   5   2       1558.66       1711.27        74.40 o                         
  25   5   2         19.72         30.73        23.41 o                         
  26   5   2        111.73        207.16        26.20 o                         
  27   5   2        118.53        162.62        40.36 o                         
  28   5   2        145.96        111.20        22.34 o                         
  29   5   2         16.75         10.06        28.87 o                         
  30   5   2        101.26        128.24        31.68 o                         
  31   5   2          0.96         -3.24        11.79 o                         
  32   5   2         21.88         31.18        12.69 o                         
  33   5   2         45.52         54.20         8.25 o                         
   0   6   2      30034.21      34601.80      1183.71 o                         
   1   6   2       1650.24       1807.81        53.32 o                         
   2   6   2       2508.68       3662.33        96.98 o                         
   3   6   2       2020.07       2118.08       107.29 o                         
   4   6   2       2205.52       2113.78        89.23 o                         
   5   6   2       1075.92        954.86        74.69 o                         
   6   6   2       1536.96       1188.98        85.03 o                         
   7   6   2        675.89        463.93        54.01 o                         
   8   6   2       5119.37       4856.46       259.97 o                         
   9   6   2        639.41        726.49        66.64 o                         
  10   6   2       4155.90       4626.37       251.93 o                         
  11   6   2        323.03        253.65        46.54 o                         
  12   6   2       6065.48       5813.33       310.53 o                         
  13   6   2       2878.52       2675.56       161.44 o                         
  14   6   2       2802.62       2658.04       162.30 o                         
  15   6   2        680.75        723.61        71.24 o                         
  16   6   2         57.50         87.36        17.88 o                         
  17   6   2          1.80        -10.40        15.00 o                         
  18   6   2       2049.59       1985.11        68.66 o                         
  19   6   2        175.83        199.67        20.61 o                         
  20   6   2        368.75        470.11        36.87 o                         
  21   6   2         42.04         36.51        18.53 o                         
  22   6   2        624.15        553.16        35.54 o                         
  23   6   2         43.67          6.16        20.42 o                         
  24   6   2         21.16          7.26        20.69 o                         
  25   6   2         73.17         48.98        22.64 o                         
  26   6   2         72.65         76.13        23.04 o                         
  27   6   2         53.80        121.86        31.89 o                         
  28   6   2         22.86          3.47        19.70 o                         
  29   6   2         18.50         63.42        19.58 o                         
  30   6   2          7.89         13.37        12.88 o                         
  31   6   2          0.07          4.93        14.93 o                         
  32   6   2          0.00         11.98         9.21 o                         
  33   6   2         12.85         17.75         7.42 o                         
   0   7   2      57806.10      70510.12      2404.09 o                         
   1   7   2        765.71        857.03        33.53 o                         
   2   7   2      22572.04      24970.44       607.56 o                         
   3   7   2        118.32        136.64        22.46 o                         
   4   7   2      34857.96      35639.30      1001.02 o                         
   5   7   2         29.58         37.11         8.93 o                         
   6   7   2      42311.82      39057.38      1899.09 o                         
   7   7   2       1760.94       1693.41       111.17 o                         
   8   7   2      18799.97      17696.82       876.73 o                         
   9   7   2          5.76          3.45        37.34 o                         
  10   7   2      16350.96      15405.04       768.71 o                         
  11   7   2         16.89         51.42        36.20 o                         
  12   7   2       4210.66       3585.90       205.39 o                         
  13   7   2          5.15        -19.82        38.21 o                         
  14   7   2       3531.62       3465.54       203.38 o                         
  15   7   2       3118.74       3332.92       104.82 o                         
  16   7   2       5350.92       5217.65       204.84 o                         
  17   7   2         50.39         75.69        17.01 o                         
  18   7   2        755.41        778.20        35.37 o                         
  19   7   2        170.90        180.14        33.12 o                         
  20   7   2        421.89        445.04        27.78 o                         
  21   7   2          4.34          1.07        20.92 o                         
  22   7   2       1648.38       1771.07        69.07 o                         
  23   7   2        133.92        180.67        24.93 o                         
  24   7   2        226.88        231.11        40.84 o                         
  25   7   2         44.84         11.92        22.34 o                         
  26   7   2        302.08        402.45        30.87 o                         
  27   7   2         16.43         16.75        20.41 o                         
  28   7   2         56.05         31.84        20.41 o                         
  29   7   2         20.13         29.98        17.93 o                         
  30   7   2         17.49         -3.70        16.35 o                         
  31   7   2         48.90         43.39        12.11 o                         
  32   7   2         27.42         19.80         8.90 o                         
  33   7   2          8.61          8.87         8.52 o                         
   0   8   2      22190.27      27660.02       954.79 o                         
   1   8   2         62.73        143.57        21.01 o                         
   2   8   2      12069.92      14512.96       358.72 o                         
   3   8   2          1.67         65.43        18.23 o                         
   4   8   2      15537.70      16902.38       591.60 o                         
   5   8   2        721.96        741.14        72.39 o                         
   6   8   2       2986.03       3107.61       180.98 o                         
   7   8   2       2482.95       2380.26       147.08 o                         
   8   8   2        152.92        161.44        41.37 o                         
   9   8   2        167.25        210.56        46.25 o                         
  10   8   2        441.71        455.31        56.59 o                         
  11   8   2       1181.01       1237.24        94.80 o                         
  12   8   2       2308.89       2226.29       141.62 o                         
  13   8   2         95.42         54.87        38.21 o                         
  14   8   2        218.11        189.68        17.83 o                         
  15   8   2       1278.34       1362.94        55.76 o                         
  16   8   2         55.51         46.60        16.32 o                         
  17   8   2        411.75        447.00        26.61 o                         
  18   8   2       1002.30        954.70        40.73 o                         
  19   8   2         18.85         26.60        17.64 o                         
  20   8   2       1061.00       1301.23        76.84 o                         
  21   8   2         16.24         21.80        40.36 o                         
  22   8   2       1273.10       1221.70        56.26 o                         
  23   8   2        150.55        199.42        37.23 o                         
  24   8   2         20.56         30.63        20.56 o                         
  25   8   2        134.39        250.78        27.42 o                         
  26   8   2         14.47        -20.82        20.82 o                         
  27   8   2          3.96         11.40        19.49 o                         
  28   8   2         47.68         39.06        18.89 o                         
  29   8   2        120.82        152.65        20.31 o                         
  30   8   2          0.05        -16.25        16.25 o                         
  31   8   2        107.22        122.24        11.97 o                         
  32   8   2          0.88          5.33         7.57 o                         
   0   9   2       3383.89       3588.51       179.40 o                         
   1   9   2       5505.65       6344.52       166.86 o                         
   2   9   2       3149.56       3597.56       100.45 o                         
   3   9   2        492.02        541.01        29.65 o                         
   4   9   2       4792.17       5040.89       134.92 o                         
   5   9   2        135.41         51.13        43.38 o                         
   6   9   2       9081.51       8979.26       465.37 o                         
   7   9   2        122.35         47.11        40.79 o                         
   8   9   2        558.35        733.09        72.68 o                         
   9   9   2         67.03         65.50        41.65 o                         
  10   9   2        473.17        529.43        63.49 o                         
  11   9   2        423.34        344.72        52.86 o                         
  12   9   2       2446.72       2120.00       140.76 o                         
  13   9   2        656.75        767.15        33.14 o                         
  14   9   2       2136.64       2221.03        74.00 o                         
  15   9   2        319.34        364.64        23.52 o                         
  16   9   2        126.88        120.07        19.57 o                         
  17   9   2          0.01        -14.76        16.20 o                         
  18   9   2       1209.82       1378.05        52.67 o                         
  19   9   2          2.85         27.53        20.68 o                         
  20   9   2        471.52        499.43        33.21 o                         
  21   9   2         79.63        101.83        23.34 o                         
  22   9   2        189.91        204.52        26.10 o                         
  23   9   2          3.41         29.53        20.52 o                         
  24   9   2          9.59         30.10        16.86 o                         
  25   9   2         12.81          4.74        29.01 o                         
  26   9   2         98.42         72.96        21.33 o                         
  27   9   2          0.30        -19.30        19.30 o                         
  28   9   2          8.71         38.49        19.09 o                         
  29   9   2          4.77        -17.06        17.06 o                         
  30   9   2          5.01          3.40        14.82 o                         
  31   9   2          5.57         -8.99         8.99 o                         
  32   9   2          0.27          2.07         7.61 o                         
   0  10   2        548.39        842.69        68.37 o                         
   1  10   2        500.54        501.82        30.85 o                         
   2  10   2      17201.04      21359.20       527.38 o                         
   3  10   2        162.00        157.96        26.04 o                         
   4  10   2       6073.72       7156.15       187.68 o                         
   5  10   2        183.43        223.33        26.59 o                         
   6  10   2          8.80         47.97        42.51 o                         
   7  10   2        228.35        318.29        53.72 o                         
   8  10   2       7833.41       7338.41       390.96 o                         
   9  10   2        785.32        867.53        82.73 o                         
  10  10   2       1977.42       1756.61       123.81 o                         
  11  10   2          0.50         47.11        42.23 o                         
  12  10   2       1421.75       1371.13        50.05 o                         
  13  10   2        773.21        697.54        34.84 o                         
  14  10   2       2981.74       3107.33        99.50 o                         
  15  10   2        655.82        834.33        36.75 o                         
  16  10   2        309.20        226.33        48.40 o                         
  17  10   2         63.43         38.50        17.32 o                         
  18  10   2        215.51        228.48        29.59 o                         
  19  10   2         66.70        159.22        33.32 o                         
  20  10   2         21.78         -1.02        20.82 o                         
  21  10   2        375.78        353.91        29.96 o                         
  22  10   2        661.06        754.63        42.05 o                         
  23  10   2         11.74         43.19        17.75 o                         
  24  10   2        476.09        503.38        27.19 o                         
  25  10   2        134.13        182.97        24.97 o                         
  26  10   2          6.39          5.25        19.80 o                         
  27  10   2         86.13        102.47        21.33 o                         
  28  10   2         34.69         28.61        17.77 o                         
  29  10   2        145.29        125.49        25.14 o                         
  30  10   2          1.66          7.34        14.21 o                         
  31  10   2        159.62        147.45        11.32 o                         
   0  11   2       4759.75       5242.34       203.93 o                         
   1  11   2        416.28        553.54        34.91 o                         
   2  11   2       4114.77       4431.90       125.14 o                         
   3  11   2        639.78        775.35        38.22 o                         
   4  11   2        870.28       1123.88        45.99 o                         
   5  11   2          3.74         11.49        25.59 o                         
   6  11   2        837.66        879.29        62.70 o                         
   7  11   2        141.97        164.38        31.67 o                         
   8  11   2          0.06         34.18        43.38 o                         
   9  11   2         26.99         35.05        45.39 o                         
  10  11   2         29.99         30.73        14.45 o                         
  11  11   2          7.60          8.01        14.36 o                         
  12  11   2        426.56        399.92        24.76 o                         
  13  11   2         74.98        112.77        25.96 o                         
  14  11   2       2519.99       2510.64        83.79 o                         
  15  11   2       1127.78       1152.16        46.22 o                         
  16  11   2        142.25        186.78        20.77 o                         
  17  11   2         93.18         86.14        21.30 o                         
  18  11   2        213.97        211.45        25.19 o                         
  19  11   2         35.45         41.06        21.63 o                         
  20  11   2        107.36        141.60        23.99 o                         
  21  11   2        458.31        622.73        37.98 o                         
  22  11   2          2.46          4.29        17.68 o                         
  23  11   2         30.02         28.20        17.57 o                         
  24  11   2         11.95         23.40        16.56 o                         
  25  11   2          3.05         -5.13        20.81 o                         
  26  11   2         22.60         38.12        19.90 o                         
  27  11   2         21.15         29.44        28.01 o                         
  28  11   2          3.74         19.20        17.16 o                         
  29  11   2          3.14         -0.88        14.90 o                         
  30  11   2          2.78          6.05        15.64 o                         
  31  11   2         21.56         25.22         5.97 o                         
   0  12   2       3460.08       3918.60       162.50 o                         
   1  12   2          9.53          4.84        21.79 o                         
   2  12   2         28.89         64.08        25.25 o                         
   3  12   2         31.41         73.40        28.81 o                         
   4  12   2         27.51         16.51        21.37 o                         
   5  12   2        702.57        716.88        59.82 o                         
   6  12   2         16.63         34.09        30.29 o                         
   7  12   2       2386.91       2258.44        71.94 o                         
   8  12   2        301.94        232.78        14.02 o                         
   9  12   2        721.95        687.91        22.29 o                         
  10  12   2       1698.36       1650.80        39.00 o                         
  11  12   2       2942.86       2581.21        60.06 o                         
  12  12   2       3667.11       3656.92        98.75 o                         
  13  12   2        647.12        711.47        34.65 o                         
  14  12   2         46.30         41.92        18.26 o                         
  15  12   2         79.40         38.98        18.04 o                         
  16  12   2        322.36        402.32        30.37 o                         
  17  12   2        538.63        511.12        34.43 o                         
  18  12   2        658.59        868.89        49.27 o                         
  19  12   2       1049.00       1326.12        49.53 o                         
  20  12   2         23.34         25.67        18.10 o                         
  21  12   2          4.74         -1.66        24.73 o                         
  22  12   2          3.33         -1.91        17.79 o                         
  23  12   2         63.71         83.19        18.05 o                         
  24  12   2         55.46         60.63        16.49 o                         
  25  12   2         19.39         32.44        20.50 o                         
  26  12   2         25.77         72.20        20.41 o                         
  27  12   2        310.43        344.61        25.69 o                         
  28  12   2         25.35         -0.17        14.31 o                         
  29  12   2         68.90         67.88        13.77 o                         
  30  12   2         72.75         54.69         8.44 o                         
   0  13   2       1751.63       1283.07       112.57 o                         
   1  13   2        403.06        372.15        20.00 o                         
   2  13   2       1975.99       1888.43        79.31 o                         
   3  13   2        100.25        104.43        13.12 o                         
   4  13   2        601.54        569.28        18.06 o                         
   5  13   2        424.56        442.06        18.93 o                         
   6  13   2        767.76        829.23        21.71 o                         
   7  13   2        584.52        620.93        18.89 o                         
   8  13   2       2865.41       2556.50        44.88 o                         
   9  13   2        271.70        308.41        14.98 o                         
  10  13   2       1244.69       1327.49        29.42 o                         
  11  13   2          0.42         -3.04        12.32 o                         
  12  13   2        617.31        684.01        26.88 o                         
  13  13   2         18.43         28.94        16.12 o                         
  14  13   2          2.82         -7.72        16.36 o                         
  15  13   2        530.78        457.42        27.38 o                         
  16  13   2         14.41         16.61        19.96 o                         
  17  13   2        133.97        114.93        28.65 o                         
  18  13   2        606.60        665.50        32.95 o                         
  19  13   2          2.41         -1.23        18.80 o                         
  20  13   2        273.78        279.52        23.48 o                         
  21  13   2          0.83         16.19        17.91 o                         
  22  13   2        268.59        277.65        22.77 o                         
  23  13   2        126.16        121.49        18.46 o                         
  24  13   2        332.35        363.17        32.38 o                         
  25  13   2          9.40         16.98        21.98 o                         
  26  13   2         46.92         27.87        16.59 o                         
  27  13   2         78.17         91.04        18.28 o                         
  28  13   2          5.79         29.97        12.85 o                         
  29  13   2          9.88         -2.58        10.11 o                         
   0  14   2          5.18         19.02        14.87 o                         
   1  14   2        438.24        375.22        14.91 o                         
   2  14   2         41.21         41.72        12.28 o                         
   3  14   2        724.64        604.90        18.68 o                         
   4  14   2         42.61         58.13        10.59 o                         
   5  14   2         14.64         23.30        10.60 o                         
   6  14   2          0.43         32.12        11.29 o                         
   7  14   2         10.91          8.17        11.33 o                         
   8  14   2       1103.04       1182.94        26.35 o                         
   9  14   2        936.03        965.44        23.59 o                         
  10  14   2         52.89         75.61        14.29 o                         
  11  14   2        898.92        802.92        21.50 o                         
  12  14   2       1651.75       1509.35        33.03 o                         
  13  14   2          4.16         15.01        12.70 o                         
  14  14   2        543.16        596.84        22.46 o                         
  15  14   2        343.08        348.48        19.53 o                         
  16  14   2        989.68       1080.25        56.23 o                         
  17  14   2         35.95         57.06        16.95 o                         
  18  14   2         44.29         43.85        16.80 o                         
  19  14   2        447.67        472.23        28.36 o                         
  20  14   2        158.03        110.52        25.41 o                         
  21  14   2          3.12         15.98        17.85 o                         
  22  14   2         12.74         -8.05        15.76 o                         
  23  14   2          4.56         33.93        15.20 o                         
  24  14   2          0.73         25.02        14.17 o                         
  25  14   2        115.87         93.76        21.08 o                         
  26  14   2         93.59        113.98        16.80 o                         
  27  14   2        196.39        251.89        21.23 o                         
  28  14   2         34.86         49.31        12.89 o                         
  29  14   2          8.98          1.44        13.79 o                         
   0  15   2       8566.31       8485.90       193.64 o                         
   1  15   2       1002.87        982.58        24.80 o                         
   2  15   2       9954.25      10409.06       307.94 o                         
   3  15   2         72.60         87.82        13.54 o                         
   4  15   2       3324.38       3136.42        63.35 o                         
   5  15   2        216.61        221.96        13.70 o                         
   6  15   2      12099.10      13347.15       229.40 o                         
   7  15   2        670.92        697.13        25.02 o                         
   8  15   2       4161.86       4207.52        75.96 o                         
   9  15   2        139.49        188.54        14.26 o                         
  10  15   2       1131.09       1162.90        26.99 o                         
  11  15   2        820.43        843.15        22.71 o                         
  12  15   2       1117.32       1110.18        31.60 o                         
  13  15   2        511.64        540.91        21.15 o                         
  14  15   2       3076.37       3358.99        72.33 o                         
  15  15   2         59.50         81.84        15.24 o                         
  16  15   2        267.38        316.93        20.36 o                         
  17  15   2         90.20        101.72        16.68 o                         
  18  15   2        818.12        858.56        33.75 o                         
  19  15   2         26.18         30.38        19.16 o                         
  20  15   2       1097.46       1245.43        41.79 o                         
  21  15   2         10.39         20.13        16.26 o                         
  22  15   2        687.10        725.31        39.43 o                         
  23  15   2          4.61         -4.70        14.13 o                         
  24  15   2        233.35        244.56        16.59 o                         
  25  15   2          2.70         16.28        17.58 o                         
  26  15   2        172.78        122.39        30.16 o                         
  27  15   2          0.03         23.17        14.12 o                         
  28  15   2         87.80         60.62        11.37 o                         
   0  16   2       3555.08       3722.60       129.70 o                         
   1  16   2         54.55         41.87        13.06 o                         
   2  16   2       4906.46       5132.14       109.47 o                         
   3  16   2        131.66        101.96        14.24 o                         
   4  16   2       2223.93       2204.79        47.07 o                         
   5  16   2         21.29         45.07        13.18 o                         
   6  16   2       6409.96       6265.47       101.30 o                         
   7  16   2        108.94        154.77        14.57 o                         
   8  16   2         28.36         10.18        12.81 o                         
   9  16   2        666.13        700.08        21.26 o                         
  10  16   2        663.68        749.27        21.97 o                         
  11  16   2         92.32         53.46        13.76 o                         
  12  16   2        106.19        116.88        15.05 o                         
  13  16   2        177.72        241.72        20.03 o                         
  14  16   2        284.64        304.32        18.64 o                         
  15  16   2        482.62        509.86        22.13 o                         
  16  16   2        843.67        812.55        29.11 o                         
  17  16   2         74.69         95.22        19.08 o                         
  18  16   2        463.01        490.59        25.52 o                         
  19  16   2         85.79        135.61        18.45 o                         
  20  16   2          9.45         29.45        16.19 o                         
  21  16   2         80.94        101.43        16.30 o                         
  22  16   2          0.08        -12.47        14.32 o                         
  23  16   2         44.59         28.20        13.23 o                         
  24  16   2        183.73        144.15        14.10 o                         
  25  16   2          3.15         21.11        17.38 o                         
  26  16   2          0.15         49.67        18.38 o                         
  27  16   2         14.62         18.58        10.34 o                         
   0  17   2        428.16        463.71        28.75 o                         
   1  17   2        167.92        218.60        16.11 o                         
   2  17   2       2087.42       1936.09        42.16 o                         
   3  17   2          7.97         20.37        16.03 o                         
   4  17   2       6512.93       6526.11       116.12 o                         
   5  17   2         42.97         42.41        14.91 o                         
   6  17   2       3078.69       3320.64        65.60 o                         
   7  17   2        460.11        515.24        19.10 o                         
   8  17   2         13.19         -3.01        13.35 o                         
   9  17   2        282.62        269.42        16.68 o                         
  10  17   2       1287.09       1430.62        32.73 o                         
  11  17   2         35.37         46.05        14.73 o                         
  12  17   2        688.87        701.70        23.28 o                         
  13  17   2        477.95        480.72        20.40 o                         
  14  17   2       1749.80       2061.35        54.86 o                         
  15  17   2         62.11         61.66        16.63 o                         
  16  17   2       1731.29       1830.03        49.20 o                         
  17  17   2          0.10        -12.98        18.99 o                         
  18  17   2        676.80        822.29        31.71 o                         
  19  17   2        125.77        158.25        21.32 o                         
  20  17   2        398.95        431.51        32.71 o                         
  21  17   2         15.97          7.35        14.05 o                         
  22  17   2        659.01        678.37        28.36 o                         
  23  17   2          9.09         12.34        13.42 o                         
  24  17   2        116.49        162.27        36.48 o                         
  25  17   2          2.54         -5.44        13.81 o                         
   0  18   2          0.61        -22.69        22.69 o                         
   1  18   2         92.68         93.21        16.06 o                         
   2  18   2        719.19        691.03        25.82 o                         
   3  18   2        497.46        450.54        21.43 o                         
   4  18   2        155.44        209.40        17.95 o                         
   5  18   2        501.85        474.27        20.13 o                         
   6  18   2       1566.91       1523.24        37.70 o                         
   7  18   2         18.53         28.37        16.83 o                         
   8  18   2       3708.14       4022.24        80.16 o                         
   9  18   2        167.41        177.08        18.20 o                         
  10  18   2        247.17        256.09        16.55 o                         
  11  18   2        254.15        287.12        17.42 o                         
  12  18   2        169.33        138.67        17.72 o                         
  13  18   2          0.67         -4.73        16.48 o                         
  14  18   2        368.37        477.99        22.83 o                         
  15  18   2        215.44        295.92        19.44 o                         
  16  18   2        144.45        125.48        18.53 o                         
  17  18   2         26.83         67.97        18.31 o                         
  18  18   2        214.60        187.20        18.20 o                         
  19  18   2        121.73        127.31        16.12 o                         
  20  18   2        488.18        533.49        27.53 o                         
  21  18   2         27.81         45.16        20.64 o                         
  22  18   2         16.57         43.00        17.63 o                         
  23  18   2          1.45         21.81        12.57 o                         
   0  19   2       3270.92       4014.83       108.47 o                         
   1  19   2        156.59        137.06        19.13 o                         
   2  19   2       6063.72       6478.29       140.74 o                         
   3  19   2        103.07        154.00        21.69 o                         
   4  19   2       5553.80       5693.48       107.51 o                         
   5  19   2         50.65         17.13        15.68 o                         
   6  19   2        645.03        718.29        26.48 o                         
   7  19   2        996.38        947.23        29.78 o                         
   8  19   2       1493.79       1663.59        44.26 o                         
   9  19   2        440.83        399.85        23.18 o                         
  10  19   2       1227.64       1305.63        68.94 o                         
  11  19   2         86.90         92.50        21.63 o                         
  12  19   2        361.62        401.98        27.55 o                         
  13  19   2        307.06        300.66        24.66 o                         
  14  19   2        610.47        679.00        31.45 o                         
  15  19   2         34.61         45.25        14.81 o                         
  16  19   2        910.53        794.36        30.80 o                         
  17  19   2          9.84          1.81        27.86 o                         
  18  19   2        290.77        360.97        23.76 o                         
  19  19   2         70.32         67.79        27.86 o                         
  20  19   2         18.10         54.29        23.84 o                         
  21  19   2        109.57         95.37        22.41 o                         
  22  19   2          9.81          7.47        15.51 o                         
   0  20   2        867.39        726.90        42.01 o                         
   1  20   2         64.09         50.93        21.18 o                         
   2  20   2        361.81        435.62        36.98 o                         
   3  20   2         73.37         54.12        24.92 o                         
   4  20   2       1683.35       1613.01        45.10 o                         
   5  20   2         16.94        -16.87        19.50 o                         
   6  20   2       2072.95       2039.28        58.24 o                         
   7  20   2         48.83         51.79        18.28 o                         
   8  20   2       1694.80       1879.83        48.33 o                         
   9  20   2         45.23         99.19        23.77 o                         
  10  20   2        843.67        809.00        57.33 o                         
  11  20   2         18.54         20.40        19.94 o                         
  12  20   2        769.19        838.56        45.02 o                         
  13  20   2         26.82         33.39        23.66 o                         
  14  20   2        777.87        957.24        47.41 o                         
  15  20   2         29.94         48.85        21.60 o                         
  16  20   2        164.05        107.93        21.02 o                         
  17  20   2        228.16        222.05        34.47 o                         
  18  20   2        471.59        550.68        44.53 o                         
  19  20   2        119.13        112.61        26.14 o                         
  20  20   2          3.14        -16.95        20.11 o                         
  21  20   2         74.54         44.81        16.09 o                         
   0  21   2       1794.43       1898.17        71.61 o                         
   1  21   2        133.27         70.54        23.13 o                         
   2  21   2        736.35        731.16        43.91 o                         
   3  21   2         15.05          1.31        20.79 o                         
   4  21   2         85.21         98.49        19.10 o                         
   5  21   2         59.79         33.89        18.24 o                         
   6  21   2         85.08         61.75        19.86 o                         
   7  21   2          1.88          1.50        19.75 o                         
   8  21   2         71.20        136.91        31.55 o                         
   9  21   2         10.78          6.03        38.21 o                         
  10  21   2          4.39         -8.45        25.13 o                         
  11  21   2          0.12          1.64        24.68 o                         
  12  21   2        289.16        312.94        34.04 o                         
  13  21   2          1.03          7.46        21.66 o                         
  14  21   2        179.19        153.75        23.09 o                         
  15  21   2         10.18         13.20        18.55 o                         
  16  21   2         66.43        122.09        30.16 o                         
  17  21   2          4.16          6.61        25.28 o                         
  18  21   2        100.69        156.85        27.00 o                         
  19  21   2         89.01         83.88        20.11 o                         
   0  22   2         31.25         -7.03        29.10 o                         
   1  22   2         48.19         51.48        21.77 o                         
   2  22   2        271.39        241.48        25.21 o                         
   3  22   2          7.53          6.07        20.93 o                         
   4  22   2         86.36        127.39        21.15 o                         
   5  22   2         16.07         10.31        18.10 o                         
   6  22   2         45.72         45.81        22.43 o                         
   7  22   2         99.72         76.70        38.78 o                         
   8  22   2        211.25        360.23        46.82 o                         
   9  22   2         58.37         89.63        35.33 o                         
  10  22   2        207.55        177.49        26.48 o                         
  11  22   2          1.05         -6.79        21.72 o                         
  12  22   2          7.08         35.95        21.28 o                         
  13  22   2         14.35         38.89        19.51 o                         
  14  22   2          6.48          7.06        17.58 o                         
  15  22   2         13.12         40.54        16.22 o                         
  16  22   2         16.43         16.37        24.13 o                         
  17  22   2         47.88         19.82        21.26 o                         
  18  22   2         97.17        104.56        18.38 o                         
   0  23   2        273.22        233.81        29.81 o                         
   1  23   2         42.96         19.53        19.20 o                         
   2  23   2          7.94          8.27        20.73 o                         
   3  23   2        109.68         97.46        20.37 o                         
   4  23   2         49.48         63.36        17.00 o                         
   5  23   2         17.72          7.43        20.60 o                         
   6  23   2        174.09        281.18        46.11 o                         
   7  23   2         43.53         71.24        35.91 o                         
   8  23   2        128.72        143.34        36.48 o                         
   9  23   2         60.17        113.18        33.32 o                         
  10  23   2         45.20         27.44        20.99 o                         
  11  23   2         15.20        -19.49        19.49 o                         
  12  23   2        145.22        153.65        21.11 o                         
  13  23   2          7.43          0.58        15.86 o                         
  14  23   2         62.32         73.69        25.71 o                         
  15  23   2          1.42          9.48        20.68 o                         
  16  23   2         23.84          2.01        16.37 o                         
   0  24   2       1003.71        807.50        57.17 o                         
   1  24   2         75.57         88.66        18.30 o                         
   2  24   2        229.56        237.16        27.19 o                         
   3  24   2          9.46         15.07        18.54 o                         
   4  24   2        145.40        239.26        25.81 o                         
   5  24   2         33.83          2.14        21.78 o                         
   6  24   2        370.11        394.04        28.92 o                         
   7  24   2          1.58        -15.13        19.95 o                         
   8  24   2          5.88         67.22        27.86 o                         
   9  24   2         54.71         72.39        26.43 o                         
  10  24   2          7.96         14.94        23.56 o                         
  11  24   2          0.78         36.35        16.95 o                         
  12  24   2        188.98        169.45        16.95 o                         
  13  24   2         14.87          8.04        18.96 o                         
  14  24   2         56.46         16.66        15.22 o                         
   0  25   2         93.26        106.57        24.70 o                         
   1  25   2         34.80         22.51        18.36 o                         
   2  25   2        296.51        351.78        48.40 o                         
   3  25   2          5.89        -13.64        18.15 o                         
   4  25   2        831.54        717.23        87.76 o                         
   5  25   2         27.23         22.41        19.68 o                         
   6  25   2        834.68        869.75        70.81 o                         
   7  25   2          1.56         -4.45        17.24 o                         
   8  25   2        347.08        259.69        27.58 o                         
   9  25   2         33.35         20.40        17.81 o                         
  11  25   2          0.12          9.77        15.22 o                         
   3  26   2          1.71         -6.03        14.94 o                         
   4  26   2          1.90          5.46        14.94 o                         
   5  26   2          9.94         20.11        14.08 o                         
   1   1   3      21688.47      21851.48       469.77 o                         
   2   1   3       2824.06       2439.39        59.01 o                         
   3   1   3          2.74         20.98        13.20 o                         
   4   1   3       2838.35       2207.97        58.11 o                         
   5   1   3        584.62        497.02        25.04 o                         
   6   1   3        320.68        215.47        16.18 o                         
   7   1   3       1153.63       1042.19       118.62 o                         
   8   1   3       2371.73       2055.76        70.84 o                         
   9   1   3       3027.61       3166.50       125.30 o                         
  10   1   3         58.77         37.23        19.45 o                         
  11   1   3        885.59        870.74        34.65 o                         
  12   1   3       1271.60       1376.28        50.39 o                         
  13   1   3       2350.49       2192.45       121.23 o                         
  14   1   3       1024.85       1069.36        50.98 o                         
  15   1   3        362.84        451.57        26.21 o                         
  16   1   3        135.82        147.25        20.11 o                         
  17   1   3        553.18        520.52        28.69 o                         
  18   1   3         34.91         89.13        26.02 o                         
  19   1   3         69.01         87.52        26.53 o                         
  20   1   3        514.33        550.29        67.96 o                         
  21   1   3        565.06        601.66        69.97 o                         
  22   1   3          4.23         -1.79        18.94 o                         
  23   1   3        200.59        199.83        23.30 o                         
  24   1   3         19.42         60.13        24.75 o                         
  25   1   3         25.00         27.37        15.28 o                         
  26   1   3        208.34        258.65        19.10 o                         
  27   1   3          2.06         14.16        18.04 o                         
  28   1   3        118.52        185.25        16.19 o                         
  29   1   3          6.02         17.10        12.70 o                         
  30   1   3        133.14        170.60        13.75 o                         
  31   1   3         32.85         25.37        10.04 o                         
  32   1   3         21.25         40.95        10.98 o                         
   1   2   3       5522.96       5207.41        99.76 o                         
   2   2   3       1061.76       1091.41        26.64 o                         
   3   2   3       1121.06       1086.61        36.74 o                         
   4   2   3       2107.36       1587.27        64.09 o                         
   5   2   3        195.18         64.10        10.57 o                         
   6   2   3        874.42       1026.43        65.50 o                         
   7   2   3       3984.04       3761.83       119.90 o                         
   8   2   3        823.02       1040.01        58.65 o                         
   9   2   3       4614.96       4754.94       150.90 o                         
  10   2   3       1642.87       1301.56        74.38 o                         
  11   2   3      17733.32      18841.48       503.25 o                         
  12   2   3        629.75        671.92        35.42 o                         
  13   2   3        767.65        831.99        45.64 o                         
  14   2   3       5455.54       5377.79       206.86 o                         
  15   2   3       1781.30       2101.72        93.03 o                         
  16   2   3         10.76          5.86        21.85 o                         
  17   2   3        644.15        648.35        57.67 o                         
  18   2   3         16.44         49.13        32.26 o                         
  19   2   3        108.58        152.92        29.80 o                         
  20   2   3         87.66         91.87        17.62 o                         
  21   2   3        429.01        513.76        49.34 o                         
  22   2   3         94.09        165.81        29.91 o                         
  23   2   3        398.29        353.42        28.20 o                         
  24   2   3         93.98         83.48        37.06 o                         
  25   2   3         11.08         34.74        20.19 o                         
  26   2   3         72.25         60.84        17.41 o                         
  27   2   3          0.21         -3.48        14.35 o                         
  28   2   3          2.23         -5.34        13.57 o                         
  29   2   3          1.88         24.74        12.99 o                         
  30   2   3          0.02          7.59        11.23 o                         
  31   2   3         49.98         43.03        10.22 o                         
  32   2   3          4.70          2.01        11.27 o                         
   1   3   3        369.08        407.99        22.41 o                         
   2   3   3        478.40        568.67        18.49 o                         
   3   3   3      21226.52      21030.54       719.03 o                         
   4   3   3          0.28         -2.01        29.88 o                         
   5   3   3       4283.55       3999.56       213.15 o                         
   6   3   3      15324.32      14682.38       514.72 o                         
   7   3   3       1451.24       2006.78        87.95 o                         
   8   3   3        310.10        376.34        30.45 o                         
   9   3   3       7952.74       8297.82       303.34 o                         
  10   3   3       3441.71       3045.52       254.08 o                         
  11   3   3       5993.19       6278.17       238.52 o                         
  12   3   3      12481.52      13206.13       474.15 o                         
  13   3   3       1484.06       1419.61        56.71 o                         
  14   3   3       1310.24       1411.94        67.46 o                         
  15   3   3       1719.38       2054.34        86.79 o                         
  16   3   3       1758.76       1767.25        80.95 o                         
  17   3   3         77.06         81.19        15.48 o                         
  18   3   3       3190.29       3397.27        90.93 o                         
  19   3   3        209.70        233.14        28.82 o                         
  20   3   3         58.66         83.38        19.53 o                         
  21   3   3        123.31        131.95        22.55 o                         
  22   3   3        505.13        629.19        42.81 o                         
  23   3   3         93.25        104.46        21.91 o                         
  24   3   3        190.52        223.05        26.91 o                         
  25   3   3          7.49          9.46        19.93 o                         
  26   3   3        119.60        138.45        22.94 o                         
  27   3   3         47.63         82.37        15.20 o                         
  28   3   3        167.42        207.44        16.44 o                         
  29   3   3         18.49         29.92        14.93 o                         
  30   3   3         37.91         40.91        16.42 o                         
  31   3   3          2.65          9.04        11.48 o                         
  32   3   3         29.42         10.93        16.66 o                         
   1   4   3       3061.72       2775.88        62.69 o                         
   2   4   3          7.94         47.61        13.10 o                         
   3   4   3      23798.76      24035.27      1168.30 o                         
   4   4   3       5460.03       4470.67       234.12 o                         
   5   4   3      21297.25      18781.21       651.21 o                         
   6   4   3        180.25        259.36        31.41 o                         
   7   4   3      21216.84      22195.69       770.45 o                         
   8   4   3       2122.31       1962.37        88.24 o                         
   9   4   3      19596.17      18735.45       656.50 o                         
  10   4   3       2791.51       2675.85       161.44 o                         
  11   4   3       6624.68       6222.97       332.08 o                         
  12   4   3       4484.09       3963.65       225.79 o                         
  13   4   3      20418.99      19567.76       974.68 o                         
  14   4   3        455.40        440.95        60.04 o                         
  15   4   3       5457.86       4837.50       272.33 o                         
  16   4   3        117.98         80.77        23.16 o                         
  17   4   3       1383.75       1331.34        46.60 o                         
  18   4   3        501.09        659.27        39.85 o                         
  19   4   3        654.82        792.40        34.41 o                         
  20   4   3        903.59        962.82        52.47 o                         
  21   4   3       1766.31       1990.38        65.74 o                         
  22   4   3         25.17         19.75        19.90 o                         
  23   4   3       1184.70       1216.70        52.57 o                         
  24   4   3        302.88        434.81        30.42 o                         
  25   4   3        531.90        604.36        36.86 o                         
  26   4   3        195.02        239.36        35.48 o                         
  27   4   3        698.22        681.70        38.08 o                         
  28   4   3        177.23        169.17        15.96 o                         
  29   4   3        113.19        122.72        13.98 o                         
  30   4   3          0.05        -10.98        10.98 o                         
  31   4   3         22.03          6.09         8.32 o                         
  32   4   3          0.66         24.81        16.66 o                         
   1   5   3      26766.73      31574.90       761.39 o                         
   2   5   3         10.05          2.22        16.86 o                         
   3   5   3      10216.60      12603.85       436.62 o                         
   4   5   3       1016.44        750.62        70.95 o                         
   5   5   3      12243.14      13000.93       651.80 o                         
   6   5   3        451.30        549.53        62.05 o                         
   7   5   3       5337.24       6097.15       323.17 o                         
   8   5   3        792.59        699.77        69.23 o                         
   9   5   3       7344.69       7504.74       392.69 o                         
  10   5   3        239.70        262.56        49.98 o                         
  11   5   3         19.92         11.78        37.92 o                         
  12   5   3        103.05         74.11        43.38 o                         
  13   5   3       1004.60       1008.87        85.60 o                         
  14   5   3       1255.24       1202.48        97.09 o                         
  15   5   3       1679.61       1428.84       110.31 o                         
  16   5   3        363.10        365.44        29.06 o                         
  17   5   3        778.55        853.80        36.02 o                         
  18   5   3        652.07        788.56        33.48 o                         
  19   5   3        856.26       1059.77        46.59 o                         
  20   5   3        214.31        212.75        28.97 o                         
  21   5   3        197.65        163.11        19.89 o                         
  22   5   3         90.74        138.39        22.34 o                         
  23   5   3        188.94        185.18        23.46 o                         
  24   5   3         28.11         66.45        21.27 o                         
  25   5   3         28.82          5.85        20.96 o                         
  26   5   3         34.56         38.02        20.60 o                         
  27   5   3          5.88         41.75        19.45 o                         
  28   5   3          7.24        -12.65        18.05 o                         
  29   5   3          0.90         15.67        18.74 o                         
  30   5   3          6.73         22.55        10.67 o                         
  31   5   3         43.26         62.02        10.00 o                         
  32   5   3         77.74         76.16        11.07 o                         
   1   6   3      32264.54      36152.06       873.85 o                         
   2   6   3        849.31        862.12        31.24 o                         
   3   6   3      27573.14      27527.18       772.50 o                         
   4   6   3       1274.97       1337.50        99.11 o                         
   5   6   3      46298.14      49323.58      2394.33 o                         
   6   6   3        641.40        421.70        59.75 o                         
   7   6   3      42104.92      45203.66      2198.71 o                         
   8   6   3        124.85        167.47        48.26 o                         
   9   6   3      14710.76      14296.78       719.59 o                         
  10   6   3         48.69         85.89        43.09 o                         
  11   6   3       4807.94       4354.61       245.61 o                         
  12   6   3        388.32        262.56        52.57 o                         
  13   6   3       8684.09       8636.55       453.59 o                         
  14   6   3        215.57        272.90        51.71 o                         
  15   6   3       5894.42       5784.02       173.29 o                         
  16   6   3        457.34        518.45        36.91 o                         
  17   6   3       5087.15       5346.94       162.35 o                         
  18   6   3        758.79        640.47        30.70 o                         
  19   6   3       1168.42       1246.03        46.52 o                         
  20   6   3         88.77        130.51        19.86 o                         
  21   6   3       1181.76       1256.54        69.08 o                         
  22   6   3        300.24        334.19        38.03 o                         
  23   6   3        832.76        882.96        42.52 o                         
  24   6   3         36.99         95.70        21.83 o                         
  25   6   3        734.60        808.09        42.65 o                         
  26   6   3         22.45         39.49        20.31 o                         
  27   6   3        397.44        450.28        29.95 o                         
  28   6   3         78.27         75.64        18.27 o                         
  29   6   3         92.98        115.21        13.51 o                         
  30   6   3         26.83         27.53         9.23 o                         
  31   6   3         39.32         16.19        12.29 o                         
  32   6   3          0.18         14.22         8.63 o                         
  33   6   3         23.06          0.86        15.22 o                         
   1   7   3      20361.55      24857.97       605.55 o                         
   2   7   3        482.80        453.39        23.83 o                         
   3   7   3        134.04        251.54        23.76 o                         
   4   7   3      12268.63      11831.90       341.86 o                         
   5   7   3        165.47        301.91        54.87 o                         
   6   7   3       2225.63       2082.08       137.60 o                         
   7   7   3       2471.05       2335.34        88.13 o                         
   8   7   3         40.53         95.37        45.39 o                         
   9   7   3       3439.68       3278.53       194.76 o                         
  10   7   3       3213.66       3392.86       201.66 o                         
  11   7   3      10324.35      10420.17       538.90 o                         
  12   7   3         34.12         18.38        41.94 o                         
  13   7   3       2637.88       2981.79       183.56 o                         
  14   7   3        196.64        212.50        36.34 o                         
  15   7   3         71.84         74.35        15.43 o                         
  16   7   3        421.67        534.81        27.59 o                         
  17   7   3        125.43        151.85        21.26 o                         
  18   7   3       1225.99       1390.48        57.72 o                         
  19   7   3         48.84         51.40        17.66 o                         
  20   7   3         26.96         65.40        20.01 o                         
  21   7   3       1592.62       1431.12        77.49 o                         
  22   7   3        144.29        160.58        21.08 o                         
  23   7   3         48.13         35.64        26.28 o                         
  24   7   3          2.19         65.50        20.92 o                         
  25   7   3         27.39         23.11        20.11 o                         
  26   7   3         84.96         94.24        21.01 o                         
  27   7   3         17.32         24.88        19.39 o                         
  28   7   3         37.42         44.54        24.56 o                         
  29   7   3         88.11         54.08        10.40 o                         
  30   7   3          0.47         19.16         9.73 o                         
  31   7   3         19.54         14.42        11.15 o                         
   1   8   3       6240.26       6757.82       173.86 o                         
   2   8   3        198.11        219.34        20.18 o                         
   3   8   3      15651.22      16244.34       360.56 o                         
   4   8   3        374.39        392.83        28.45 o                         
   5   8   3       6603.58       7068.18       212.47 o                         
   6   8   3        558.85        450.43        62.34 o                         
   7   8   3       3984.14       3147.58       118.42 o                         
   8   8   3        193.24        175.47        18.33 o                         
   9   8   3       3081.43       3271.63       197.64 o                         
  10   8   3        327.54        434.34        63.20 o                         
  11   8   3       3548.41       3262.44       199.36 o                         
  12   8   3        127.80        128.12        46.54 o                         
  13   8   3       1397.75       1317.96        62.06 o                         
  14   8   3        690.56        741.87        38.56 o                         
  15   8   3       1665.25       1529.99        54.83 o                         
  16   8   3         36.29         44.27        18.69 o                         
  17   8   3       4837.97       5145.20       159.99 o                         
  18   8   3        121.00        170.71        21.63 o                         
  19   8   3       3741.01       4060.00       141.21 o                         
  20   8   3        187.85        221.21        21.57 o                         
  21   8   3       1481.60       1366.31        80.60 o                         
  22   8   3        300.21        391.12        39.31 o                         
  23   8   3        786.29       1057.87        47.50 o                         
  24   8   3         33.65         77.61        21.42 o                         
  25   8   3        116.61        124.88        39.93 o                         
  26   8   3         39.53         43.66        19.49 o                         
  27   8   3        248.97        252.15        47.83 o                         
  28   8   3         30.99         32.19        14.06 o                         
  29   8   3        232.86        265.74        27.00 o                         
  30   8   3         94.43         98.17        10.29 o                         
  31   8   3          9.16         19.26         9.84 o                         
  32   8   3          0.05         -9.19        18.10 o                         
   1   9   3       1331.92       1428.34        48.93 o                         
   2   9   3         28.76         41.23        17.59 o                         
   3   9   3       6607.57       7837.95       182.00 o                         
   4   9   3       2463.85       2234.45        80.35 o                         
   5   9   3        831.76        747.43        45.09 o                         
   6   9   3       2620.79       2757.63        94.64 o                         
   7   9   3        638.52        510.47        69.23 o                         
   8   9   3         60.20         31.52        18.58 o                         
   9   9   3       3552.98       3046.72       210.42 o                         
  10   9   3       4893.96       4344.03       447.56 o                         
  11   9   3       2915.92       3170.23       197.35 o                         
  12   9   3       1191.36       1090.39        42.34 o                         
  13   9   3        742.35        745.67        32.82 o                         
  14   9   3       1519.93       1234.32        47.38 o                         
  15   9   3       1289.97       1287.61        55.70 o                         
  16   9   3        648.31        554.27        32.67 o                         
  17   9   3          5.36         34.36        16.97 o                         
  18   9   3       1264.07       1469.70        55.65 o                         
  19   9   3        160.75        124.09        20.05 o                         
  20   9   3       2083.04       1966.25        65.85 o                         
  21   9   3        291.11        362.44        27.90 o                         
  22   9   3        269.39        282.98        28.09 o                         
  23   9   3        199.19        321.23        27.73 o                         
  24   9   3        184.92        250.20        25.39 o                         
  25   9   3         97.14        106.78        21.73 o                         
  26   9   3         83.02         60.91        13.84 o                         
  27   9   3          1.64         32.81        21.69 o                         
  28   9   3          4.07          8.11        16.95 o                         
  29   9   3          5.18         12.52        14.11 o                         
  30   9   3         14.13         22.12        17.81 o                         
   1  10   3       8721.58       9851.25       252.00 o                         
   2  10   3          1.94        -17.75        18.81 o                         
   3  10   3       2584.82       2882.17        77.62 o                         
   4  10   3          0.07         16.87        21.18 o                         
   5  10   3        432.39        505.13        34.23 o                         
   6  10   3        316.85        262.49        34.75 o                         
   7  10   3        799.99        704.36        40.16 o                         
   8  10   3       1140.56       1062.58        97.09 o                         
   9  10   3         16.47         41.49        36.34 o                         
  10  10   3         46.40         -5.46        46.82 o                         
  11  10   3       1049.80       1128.02        43.97 o                         
  12  10   3         56.62         74.58        14.80 o                         
  13  10   3        243.96        251.10        20.33 o                         
  14  10   3        753.95        789.77        35.40 o                         
  15  10   3         17.81         27.80        16.33 o                         
  16  10   3        179.57        212.70        20.87 o                         
  17  10   3         27.35         33.49        17.13 o                         
  18  10   3        180.93        253.32        22.70 o                         
  19  10   3        395.15        369.94        26.44 o                         
  20  10   3         19.55         40.86        44.38 o                         
  21  10   3          0.92         -4.46        20.06 o                         
  22  10   3          0.06        -13.08        29.01 o                         
  23  10   3          1.16         -4.38        16.16 o                         
  24  10   3         28.16         50.57        16.30 o                         
  25  10   3         16.61         39.50        19.67 o                         
  26  10   3         21.52         25.74        14.33 o                         
  27  10   3         29.48         47.51        16.86 o                         
  28  10   3          4.40        -11.82        15.37 o                         
  29  10   3          0.02          3.05        24.13 o                         
  30  10   3         17.39         31.67        17.95 o                         
   1  11   3        701.61        757.35        39.84 o                         
   2  11   3        609.45        581.54        37.61 o                         
   3  11   3       1660.50       2078.28        82.06 o                         
   4  11   3        306.17        364.87        33.71 o                         
   5  11   3         51.83         36.43        23.41 o                         
   6  11   3         14.32         33.45        18.56 o                         
   7  11   3        291.69        319.22        28.86 o                         
   8  11   3          3.42         33.23        16.13 o                         
   9  11   3        886.04        840.71        34.00 o                         
  10  11   3        116.27        123.89        15.19 o                         
  11  11   3         61.04         43.00        14.75 o                         
  12  11   3        236.07        266.73        21.60 o                         
  13  11   3         14.70          1.64        20.27 o                         
  14  11   3          1.15          4.89        21.80 o                         
  15  11   3          7.18         19.89        17.19 o                         
  16  11   3          2.39         -3.33        17.33 o                         
  17  11   3        135.46        111.09        20.26 o                         
  18  11   3         69.87         85.39        19.67 o                         
  19  11   3         36.03         74.64        21.63 o                         
  20  11   3        597.78        674.77        38.79 o                         
  21  11   3         13.97         13.43        20.82 o                         
  22  11   3        209.64        237.95        49.41 o                         
  23  11   3         43.03         18.70        17.34 o                         
  24  11   3        294.57        320.38        22.05 o                         
  25  11   3          0.25         -5.74        14.82 o                         
  26  11   3         52.09         58.84        13.97 o                         
  27  11   3          7.79        -16.34        16.34 o                         
  28  11   3          1.30         -4.81        13.08 o                         
  29  11   3          9.50          0.77        10.46 o                         
  30  11   3         22.64          9.48        19.53 o                         
   1  12   3        319.08        329.09        18.69 o                         
   2  12   3        318.81        317.22        15.17 o                         
   3  12   3        862.66        910.31        26.37 o                         
   4  12   3        281.62        323.36        15.76 o                         
   5  12   3       2113.97       2178.27        50.56 o                         
   6  12   3         85.67         70.11        12.32 o                         
   7  12   3       7006.11       7200.08       123.06 o                         
   8  12   3        721.74        705.17        20.02 o                         
   9  12   3        665.70        628.94        19.25 o                         
  10  12   3        269.49        203.29        13.89 o                         
  11  12   3          5.87         12.87        13.36 o                         
  12  12   3          1.44         -7.15        14.38 o                         
  13  12   3       1821.93       1679.30        61.99 o                         
  14  12   3        863.24        801.26        37.87 o                         
  15  12   3         62.32         59.20        18.75 o                         
  16  12   3         15.07         36.92        18.25 o                         
  17  12   3        262.30        232.72        27.02 o                         
  18  12   3         76.54         43.95        21.02 o                         
  19  12   3        171.68        248.67        26.59 o                         
  20  12   3         55.36         40.43        21.42 o                         
  21  12   3         33.00        -21.43        21.43 o                         
  22  12   3         50.41         36.29        17.58 o                         
  23  12   3         25.45         22.98        16.35 o                         
  24  12   3         11.85         18.00        15.79 o                         
  25  12   3          1.12         20.96        23.16 o                         
  26  12   3         67.61         84.52        12.75 o                         
  27  12   3        147.14        111.10        15.73 o                         
  28  12   3          3.08          5.81        39.79 o                         
  29  12   3         39.04         47.10         9.06 o                         
  30  12   3          5.83          3.16        12.93 o                         
   1  13   3          4.75         25.56        10.46 o                         
   2  13   3       1055.12       1043.46        34.22 o                         
   3  13   3        273.79        236.88        13.01 o                         
   4  13   3        397.10        411.17        20.14 o                         
   5  13   3         94.28        165.18        13.82 o                         
   6  13   3        381.53        339.18        16.46 o                         
   7  13   3        539.36        618.50        31.19 o                         
   8  13   3        572.36        608.11        19.65 o                         
   9  13   3        288.68        274.01        15.07 o                         
  10  13   3          0.23          6.02        12.51 o                         
  11  13   3        299.53        299.39        16.35 o                         
  12  13   3        265.52        268.70        16.98 o                         
  13  13   3         72.33         86.07        16.06 o                         
  14  13   3        185.46        229.73        21.21 o                         
  15  13   3         69.50        103.75        18.02 o                         
  16  13   3        987.86        983.07        37.15 o                         
  17  13   3         91.22         99.47        18.62 o                         
  18  13   3        107.50        126.69        19.30 o                         
  19  13   3        354.23        468.46        37.70 o                         
  20  13   3         16.37         49.32        18.93 o                         
  21  13   3          0.08         -0.99        17.81 o                         
  22  13   3        630.80        742.49        33.11 o                         
  23  13   3         63.78         87.76        16.33 o                         
  24  13   3         71.20         36.66        19.32 o                         
  25  13   3         98.39        109.26        14.08 o                         
  26  13   3         15.93         24.17        11.04 o                         
  27  13   3         40.82         20.19        16.56 o                         
  28  13   3         74.75         67.27        13.94 o                         
  29  13   3          1.34         16.09        13.79 o                         
   1  14   3        619.81        563.85        17.42 o                         
   2  14   3          9.14         16.16        11.16 o                         
   3  14   3       1344.86       1293.65        32.12 o                         
   4  14   3        312.85        332.18        15.85 o                         
   5  14   3       2796.31       2805.45        58.24 o                         
   6  14   3        616.67        691.32        29.02 o                         
   7  14   3       3608.44       3808.92        68.57 o                         
   8  14   3         11.60         23.73        12.81 o                         
   9  14   3        548.35        536.30        19.98 o                         
  10  14   3          8.21         24.43        13.57 o                         
  11  14   3         46.61         48.82        13.74 o                         
  12  14   3        337.68        315.53        17.03 o                         
  13  14   3       1504.46       1532.90        41.26 o                         
  14  14   3        779.86        843.73        28.58 o                         
  15  14   3        654.71        666.48        26.55 o                         
  16  14   3          1.38         -3.89        15.51 o                         
  17  14   3       1351.75       1353.52        47.40 o                         
  18  14   3        174.24        264.78        21.79 o                         
  19  14   3        374.78        441.28        24.64 o                         
  20  14   3        193.31        223.45        20.30 o                         
  21  14   3         63.90        103.26        17.53 o                         
  22  14   3        186.63        216.77        18.64 o                         
  23  14   3        339.98        412.12        21.66 o                         
  24  14   3        108.18         99.09        14.62 o                         
  25  14   3        348.94        326.47        26.66 o                         
  26  14   3        109.77        173.16        17.97 o                         
  27  14   3         18.63         27.81        13.37 o                         
  28  14   3          0.15         -2.01        14.65 o                         
   1  15   3          2.40          9.15        11.90 o                         
   2  15   3        478.18        405.59        15.94 o                         
   3  15   3       1297.75       1472.86        32.51 o                         
   4  15   3       1020.93        998.59        25.92 o                         
   5  15   3        127.10        122.49        14.96 o                         
   6  15   3        770.36        645.01        21.08 o                         
   7  15   3        310.06        284.71        16.48 o                         
   8  15   3        821.43        802.71        23.99 o                         
   9  15   3       6708.48       7198.92       121.00 o                         
  10  15   3        249.11        329.13        18.36 o                         
  11  15   3        362.16        347.94        17.28 o                         
  12  15   3         33.60         47.62        13.39 o                         
  13  15   3        162.03        219.14        15.67 o                         
  14  15   3         75.74        101.25        19.87 o                         
  15  15   3          5.84          0.65        15.58 o                         
  16  15   3        143.90        212.57        21.17 o                         
  17  15   3          0.05         20.11        17.68 o                         
  18  15   3          9.51         55.18        17.75 o                         
  19  15   3        263.78        235.70        20.57 o                         
  20  15   3         13.52         56.49        16.96 o                         
  21  15   3          1.19         19.48        15.55 o                         
  22  15   3         84.80         89.56        15.58 o                         
  23  15   3         41.47         36.16        13.55 o                         
  24  15   3         17.44        -12.73        12.73 o                         
  25  15   3          1.66          5.60        10.91 o                         
  26  15   3         19.90         28.55        13.82 o                         
  27  15   3          0.77          1.44        14.08 o                         
   1  16   3       4285.26       4326.24        69.98 o                         
   2  16   3          6.62         41.42        14.67 o                         
   3  16   3       9613.73       9942.93       160.57 o                         
   4  16   3          0.04          0.77        14.32 o                         
   5  16   3       3127.19       3191.82        86.30 o                         
   6  16   3        104.12         96.21        15.29 o                         
   7  16   3        297.90        360.61        27.57 o                         
   8  16   3         55.50         55.35        14.59 o                         
   9  16   3       4493.74       4999.49        86.84 o                         
  10  16   3         94.10         81.38        18.24 o                         
  11  16   3       5243.42       4970.41        86.31 o                         
  12  16   3        129.34        123.68        14.66 o                         
  13  16   3        431.86        534.85        20.05 o                         
  14  16   3          4.58          9.11        16.08 o                         
  15  16   3        433.23        451.85        25.84 o                         
  16  16   3        110.71        118.23        21.98 o                         
  17  16   3        768.39        797.57        32.44 o                         
  18  16   3        125.77        179.34        19.18 o                         
  19  16   3        434.41        498.99        24.91 o                         
  20  16   3          0.22         25.13        25.83 o                         
  21  16   3        575.28        562.60        24.34 o                         
  22  16   3         26.64         33.10        22.35 o                         
  23  16   3        170.44        155.41        14.17 o                         
  24  16   3         40.92         24.20        10.49 o                         
  25  16   3         28.64         33.46        13.18 o                         
   1  17   3       2280.92       2048.87        44.94 o                         
   2  17   3        114.49        122.59        15.78 o                         
   3  17   3        474.22        438.57        22.57 o                         
   4  17   3        164.69        139.86        15.47 o                         
   5  17   3       1351.79       1552.17        37.31 o                         
   6  17   3         52.72         60.83        15.29 o                         
   7  17   3        259.56        326.74        19.25 o                         
   8  17   3         17.57         51.50        17.71 o                         
   9  17   3       1605.74       1783.19        44.70 o                         
  10  17   3          6.34        -13.09        14.99 o                         
  11  17   3       1469.77       1458.10        34.60 o                         
  12  17   3        362.19        354.74        19.36 o                         
  13  17   3        348.87        409.28        19.79 o                         
  14  17   3        478.79        566.94        24.25 o                         
  15  17   3        436.75        497.40        25.92 o                         
  16  17   3         40.29         52.89        17.65 o                         
  17  17   3        188.13        187.18        19.10 o                         
  18  17   3        105.35         82.65        17.22 o                         
  19  17   3        201.76        198.61        18.05 o                         
  20  17   3         91.67        123.77        15.96 o                         
  21  17   3         70.47         97.73        14.26 o                         
  22  17   3          0.68         12.52        11.73 o                         
  23  17   3         19.32         15.45        14.65 o                         
  24  17   3         43.30         37.70        13.07 o                         
   1  18   3      10640.54      10841.01       188.70 o                         
   2  18   3         51.19         59.17        16.42 o                         
   3  18   3       2896.17       2918.42        56.02 o                         
   4  18   3        100.57         99.56        16.20 o                         
   5  18   3       1043.91       1000.15        29.12 o                         
   6  18   3          5.73         -5.66        15.34 o                         
   7  18   3       5126.47       5261.48        97.46 o                         
   8  18   3        125.43         97.76        20.56 o                         
   9  18   3       5696.50       6090.15       146.16 o                         
  10  18   3          8.93          6.23        24.77 o                         
  11  18   3       4628.69       4463.85       121.06 o                         
  12  18   3          0.05          8.95        21.08 o                         
  13  18   3       3498.73       3878.16       238.45 o                         
  14  18   3        106.92        100.90        17.70 o                         
  15  18   3       1031.42       1026.36        42.53 o                         
  16  18   3         72.78         33.84        20.09 o                         
  17  18   3        366.68        419.23        22.31 o                         
  18  18   3        102.86        142.37        19.07 o                         
  19  18   3       1195.22       1198.17        53.01 o                         
  20  18   3         80.43         78.43        18.78 o                         
  21  18   3        510.81        410.95        25.39 o                         
  22  18   3        116.12        116.86        16.04 o                         
  23  18   3        288.79        234.12        21.26 o                         
   1  19   3       4651.67       4809.83       140.92 o                         
   2  19   3         24.15         32.16        16.21 o                         
   3  19   3          2.49         24.61        15.50 o                         
   4  19   3        133.01        163.50        16.80 o                         
   5  19   3         27.62         23.91        17.63 o                         
   6  19   3         68.91         53.52        17.51 o                         
   7  19   3        171.75        203.79        20.72 o                         
   8  19   3         46.66         58.27        22.66 o                         
   9  19   3        340.14        312.29        28.60 o                         
  10  19   3          0.11         31.29        22.52 o                         
  11  19   3         85.73         61.33        21.73 o                         
  12  19   3          0.21         -1.80        18.79 o                         
  13  19   3        228.81        304.40        24.44 o                         
  14  19   3        113.30        135.17        19.53 o                         
  15  19   3          2.41          3.31        22.24 o                         
  16  19   3          5.00          5.24        20.82 o                         
  17  19   3        616.26        629.14        38.49 o                         
  18  19   3         55.47         56.89        19.28 o                         
  19  19   3        101.42         81.86        18.66 o                         
  20  19   3         24.30         34.76        22.69 o                         
  21  19   3         47.50         61.19        20.40 o                         
  22  19   3         23.15         43.38        14.36 o                         
   1  20   3         68.48         83.61        19.72 o                         
   2  20   3          6.03         -1.74        19.17 o                         
   3  20   3        259.34        282.98        21.30 o                         
   4  20   3         55.44         55.98        20.05 o                         
   5  20   3        312.13        383.58        24.28 o                         
   6  20   3        152.61        132.44        21.68 o                         
   7  20   3        771.22        778.20        32.41 o                         
   8  20   3         11.15         -6.83        19.80 o                         
   9  20   3        634.30        586.74        32.48 o                         
  10  20   3        200.40        230.09        24.57 o                         
  11  20   3        421.93        456.12        40.79 o                         
  12  20   3         27.00         41.71        22.53 o                         
  13  20   3       1053.60       1133.38        56.57 o                         
  14  20   3        385.17        357.60        23.29 o                         
  15  20   3        915.74        917.79       101.26 o                         
  16  20   3          2.15         25.28        27.86 o                         
  17  20   3         52.61         74.98        28.73 o                         
  18  20   3         13.33         30.16        23.84 o                         
  19  20   3         85.98        113.76        23.56 o                         
  20  20   3         48.37         38.78        18.38 o                         
   1  21   3          8.71         10.74        18.62 o                         
   2  21   3        182.55        199.16        20.47 o                         
   3  21   3        653.61        594.86        25.67 o                         
   4  21   3        161.25        140.92        22.34 o                         
   5  21   3          1.12         40.72        23.55 o                         
   6  21   3        163.07        222.24        25.68 o                         
   7  21   3        344.70        282.38        39.64 o                         
   8  21   3         35.93         57.62        21.82 o                         
   9  21   3          8.23         17.81        35.33 o                         
  10  21   3        137.09         67.51        33.90 o                         
  11  21   3         33.94         33.64        40.79 o                         
  12  21   3        578.73        610.71        52.28 o                         
  13  21   3         26.53         27.13        22.41 o                         
  14  21   3        120.14        111.75        30.74 o                         
  15  21   3          1.70          7.47        26.43 o                         
  16  21   3        288.66        254.80        31.60 o                         
  17  21   3         63.03         47.97        23.27 o                         
  18  21   3        129.74         94.80        21.54 o                         
  19  21   3         42.66         35.62        17.52 o                         
   1  22   3        250.75        209.11        19.21 o                         
   2  22   3         15.52         37.08        16.67 o                         
   3  22   3         24.56          5.13        21.48 o                         
   4  22   3         37.91         21.83        21.67 o                         
   5  22   3        391.41        376.71        29.72 o                         
   6  22   3        183.48        167.47        26.95 o                         
   7  22   3          0.43        -23.43        23.43 o                         
   8  22   3         16.21         39.92        23.41 o                         
   9  22   3         22.05         47.11        22.34 o                         
  10  22   3         47.87          2.59        29.88 o                         
  11  22   3         63.57        147.94        29.01 o                         
  12  22   3         87.72        114.33        25.57 o                         
  13  22   3         30.50         25.28        26.43 o                         
  14  22   3         19.18         13.21        24.99 o                         
  15  22   3         40.37         40.22        24.42 o                         
  16  22   3         51.40         42.23        21.83 o                         
  17  22   3         17.83          3.73        16.66 o                         
   1  23   3        145.49        156.23        17.15 o                         
   2  23   3          2.36        -20.19        20.19 o                         
   3  23   3          0.65        -22.76        22.76 o                         
   4  23   3          0.58          0.83        22.22 o                         
   5  23   3        226.96        194.25        39.07 o                         
   6  23   3          4.67         16.44        21.17 o                         
   7  23   3        282.37        325.32        27.77 o                         
   8  23   3         24.71        -13.83        20.31 o                         
   9  23   3        121.83        134.35        23.70 o                         
  10  23   3         26.45         25.57        24.13 o                         
  11  23   3         43.36         66.36        22.12 o                         
  13  23   3         28.84         46.54        22.98 o                         
  14  23   3         91.83         73.25        20.68 o                         
  15  23   3         13.18         19.82        16.37 o                         
   1  24   3        568.37        553.52        76.27 o                         
   2  24   3         57.52         56.41        20.63 o                         
   3  24   3        625.54        532.47        48.26 o                         
   4  24   3          0.02        -19.11        19.11 o                         
   5  24   3        179.10        212.54        21.95 o                         
   6  24   3          0.59          4.95        17.18 o                         
   7  24   3        101.59        103.13        18.48 o                         
   8  24   3         10.95         34.86        16.75 o                         
   9  24   3        219.93        217.75        28.15 o                         
  10  24   3         20.48         11.49        21.54 o                         
   4  25   3         36.78         54.29        17.52 o                         
   5  25   3         60.95         48.26        18.38 o                         
   6  25   3          0.06         -2.01        16.95 o                         
   7  25   3          0.05         -5.46        16.37 o                         
   8  25   3         29.07         -6.89        14.94 o                         
   9  25   3         79.76         42.80        14.94 o                         
   0   0   4       2893.88       4405.70       161.97 o                         
   1   0   4        512.74        696.24        28.38 o                         
   2   0   4       6894.32       6398.40       161.85 o                         
   3   0   4        643.85        681.78        26.60 o                         
   4   0   4       1887.72       1431.69        62.04 o                         
   5   0   4       2902.05       3019.56        99.43 o                         
   6   0   4       2843.75       2804.17        78.65 o                         
   7   0   4        676.70        409.63        29.79 o                         
   8   0   4       5302.78       4708.65       200.22 o                         
   9   0   4      10087.08      10061.96      1344.39 o                         
  10   0   4        229.36        375.45        61.47 o                         
  11   0   4       6564.30       6434.97       354.19 o                         
  12   0   4       2703.22       3000.46       193.33 o                         
  13   0   4       1404.74       1381.42       110.02 o                         
  14   0   4       5026.06       5389.74       218.43 o                         
  15   0   4       1716.31       1836.42       151.96 o                         
  16   0   4        650.54        756.68        62.41 o                         
  17   0   4        112.97        117.95        40.21 o                         
  18   0   4         41.09         45.44        36.29 o                         
  19   0   4       2589.62       2422.77       188.16 o                         
  20   0   4        125.46        145.44        22.12 o                         
  21   0   4          0.11        -17.59        18.79 o                         
  22   0   4        211.09        216.00        29.99 o                         
  23   0   4        505.83        591.55        33.91 o                         
  24   0   4        285.88        335.31        30.59 o                         
  25   0   4         78.42         48.53        18.48 o                         
  26   0   4         35.62         15.46        17.81 o                         
  27   0   4         85.94         71.01        17.34 o                         
  28   0   4        106.45         89.91        23.56 o                         
  29   0   4         37.92         16.91        15.61 o                         
  30   0   4          0.06        -16.37        16.37 o                         
  31   0   4        156.98        109.73        28.73 o                         
   0   1   4       1535.16       1887.52        63.92 o                         
   1   1   4       1518.56       1843.64        44.35 o                         
   2   1   4        923.12        755.51        23.90 o                         
   3   1   4        226.47        188.68        13.56 o                         
   4   1   4       1636.20       1724.40        42.05 o                         
   5   1   4        103.31        145.58        12.95 o                         
   6   1   4         15.26         21.59        10.52 o                         
   7   1   4         55.96         92.79        17.81 o                         
   8   1   4        214.11        191.67        26.91 o                         
   9   1   4         46.98        156.95        37.47 o                         
  10   1   4       3359.72       3393.46       144.81 o                         
  11   1   4        214.85        229.18        41.32 o                         
  12   1   4       1288.63       1328.18        63.19 o                         
  13   1   4        498.39        583.67        43.73 o                         
  14   1   4        731.20        785.47        46.04 o                         
  15   1   4         99.91        139.96        27.92 o                         
  16   1   4        198.44        231.26        30.31 o                         
  17   1   4        389.45        441.09        26.57 o                         
  18   1   4        131.57        119.77        21.23 o                         
  19   1   4        377.84        427.97        27.92 o                         
  20   1   4        701.43        770.37        35.24 o                         
  21   1   4         50.64         17.90        21.60 o                         
  22   1   4        328.93        393.29        19.54 o                         
  23   1   4         71.56         94.70        15.65 o                         
  24   1   4         35.01         35.27        12.73 o                         
  25   1   4        383.21        401.20        19.71 o                         
  26   1   4         40.38         56.23        12.38 o                         
  27   1   4          1.68         13.13        11.00 o                         
  28   1   4        302.11        271.70        20.82 o                         
  29   1   4          1.21         18.15        12.10 o                         
  30   1   4         32.29         18.73        10.26 o                         
  31   1   4         24.48         25.85        24.13 o                         
   0   2   4      15352.12      15360.55       373.17 o                         
   1   2   4       5116.29       5150.72        93.28 o                         
   2   2   4       9133.77      10088.72       182.64 o                         
   3   2   4        125.46         77.28         9.52 o                         
   4   2   4       1037.94       1070.89        26.93 o                         
   5   2   4       5027.13       4766.67        98.16 o                         
   6   2   4       9128.71       9140.19       205.27 o                         
   7   2   4        588.59        579.75        26.72 o                         
   8   2   4       7871.12       8246.79       303.25 o                         
   9   2   4        248.52        175.82        35.05 o                         
  10   2   4       4345.58       4522.32       159.44 o                         
  11   2   4        446.47        381.87        33.51 o                         
  12   2   4       8654.12       9033.58       276.01 o                         
  13   2   4        631.85        568.72        52.09 o                         
  14   2   4       1715.85       1719.77        77.66 o                         
  15   2   4        402.75        422.55        35.51 o                         
  16   2   4       3234.45       3131.38       103.45 o                         
  17   2   4        491.35        501.58        30.54 o                         
  18   2   4       3075.77       3294.59       103.49 o                         
  19   2   4          1.13         14.58        15.20 o                         
  20   2   4        131.67        193.31        21.73 o                         
  21   2   4         14.20         18.80        19.12 o                         
  22   2   4         24.90         29.92        22.06 o                         
  23   2   4          4.91          8.59        18.56 o                         
  24   2   4         83.48        121.54        13.93 o                         
  25   2   4         11.71          9.24        12.52 o                         
  26   2   4         12.23         19.56        12.40 o                         
  27   2   4        139.23        181.95        13.69 o                         
  28   2   4         37.32         42.51        15.03 o                         
  29   2   4          4.13         22.73        11.09 o                         
  30   2   4         98.58         72.59        10.39 o                         
   0   3   4      14152.37      13567.75       367.57 o                         
   1   3   4       2277.15       2589.06        50.44 o                         
   2   3   4       6276.67       6133.12       102.50 o                         
   3   3   4        800.62        787.94        22.56 o                         
   4   3   4        615.90        449.60        15.09 o                         
   5   3   4       1351.26       1350.36        43.11 o                         
   6   3   4       9236.51       8461.71       211.88 o                         
   7   3   4        176.05        184.04        18.37 o                         
   8   3   4       4156.68       4722.47       185.32 o                         
   9   3   4         30.84         27.05        30.33 o                         
  10   3   4       7775.46       7470.60       229.97 o                         
  11   3   4          8.05         -0.21        28.44 o                         
  12   3   4       3006.96       3491.14       123.10 o                         
  13   3   4        980.40       1180.06        74.98 o                         
  14   3   4       3955.04       4199.45       293.01 o                         
  15   3   4         75.11         90.46        37.08 o                         
  16   3   4         23.66         36.02        37.78 o                         
  17   3   4         72.39         32.86        28.68 o                         
  18   3   4        604.96        713.69        31.49 o                         
  19   3   4        727.47        720.35        36.26 o                         
  20   3   4         14.53          6.62        16.00 o                         
  21   3   4       1043.66       1043.10        59.64 o                         
  22   3   4        241.28        298.85        24.15 o                         
  23   3   4        120.22        214.62        22.25 o                         
  24   3   4         80.47        147.99        21.51 o                         
  25   3   4        193.36        221.83        15.93 o                         
  26   3   4          5.20         36.05        12.01 o                         
  27   3   4          1.08         -9.14        10.62 o                         
  28   3   4         45.47         64.51        15.51 o                         
  29   3   4         26.73         46.80        11.29 o                         
  30   3   4        221.10        134.34        11.44 o                         
   0   4   4       8638.61       9526.94       276.42 o                         
   1   4   4        194.40        171.88        10.55 o                         
   2   4   4      15862.35      16363.04       249.91 o                         
   3   4   4        240.47        278.63        11.97 o                         
   4   4   4       5915.52       5444.28       104.78 o                         
   5   4   4       3297.18       2966.18        81.76 o                         
   6   4   4        297.53        501.79        24.97 o                         
   7   4   4        566.79        464.69        42.33 o                         
   8   4   4       3872.46       3972.21        97.58 o                         
   9   4   4         61.84         34.30        27.94 o                         
  10   4   4       6394.67       6490.11       203.59 o                         
  11   4   4       3299.15       3232.06       117.35 o                         
  12   4   4        671.33        702.98       181.26 o                         
  13   4   4       1101.26        766.26        62.17 o                         
  14   4   4       1008.86        992.20       148.51 o                         
  15   4   4          2.02          5.10        43.23 o                         
  16   4   4       1655.17       1700.27        68.20 o                         
  17   4   4        562.91        592.11        37.86 o                         
  18   4   4        435.52        451.67        24.72 o                         
  19   4   4        738.43        781.33        34.16 o                         
  20   4   4       1238.04       1470.81        54.27 o                         
  21   4   4         11.52         44.11        26.41 o                         
  22   4   4        469.53        523.41        30.06 o                         
  23   4   4         33.41         -0.62        18.68 o                         
  24   4   4        123.28        152.13        37.20 o                         
  25   4   4          1.92         13.71        17.25 o                         
  26   4   4         17.26         11.90        11.87 o                         
  27   4   4         31.12         36.85        10.59 o                         
  28   4   4          5.59        -10.87        11.92 o                         
  29   4   4        104.78         90.41        11.69 o                         
  30   4   4          1.16         14.20        18.47 o                         
  32   4   4         10.20          6.89        17.24 o                         
   0   5   4       9148.21       8647.82       286.77 o                         
   1   5   4       6565.55       6458.43       157.28 o                         
   2   5   4       5838.67       6394.77       191.74 o                         
   3   5   4        416.48        492.97        24.53 o                         
   4   5   4      38430.20      38015.78       918.23 o                         
   5   5   4        539.17        589.62        23.25 o                         
   6   5   4       4306.46       4115.50       150.11 o                         
   7   5   4       3101.52       2683.80       104.30 o                         
   8   5   4       4607.26       4082.68       125.76 o                         
   9   5   4        135.11         80.15        47.97 o                         
  10   5   4       9343.53       9022.63       474.27 o                         
  11   5   4       2629.91       3040.68       188.16 o                         
  12   5   4       5367.97       6186.53       245.91 o                         
  13   5   4       1936.02       2045.80       107.16 o                         
  14   5   4       7253.27       6855.40       469.96 o                         
  15   5   4          2.16         56.97        43.38 o                         
  16   5   4       4344.55       4219.59       161.83 o                         
  17   5   4       1560.95       1600.90        66.76 o                         
  18   5   4       2302.56       2384.19        74.35 o                         
  19   5   4        198.22        134.49        18.14 o                         
  20   5   4        737.90        660.50        53.45 o                         
  21   5   4        616.90        634.83        73.31 o                         
  22   5   4       1142.29       1104.33        42.97 o                         
  23   5   4        916.16       1091.80        48.23 o                         
  24   5   4        422.21        519.62        58.75 o                         
  25   5   4        142.25        143.33        20.19 o                         
  26   5   4        450.15        359.00        17.76 o                         
  27   5   4         39.19         56.96        10.88 o                         
  28   5   4         71.45         92.12        12.74 o                         
  29   5   4         89.90        106.76        11.81 o                         
  32   5   4         79.44          6.32        16.09 o                         
   0   6   4        617.19        903.12        32.32 o                         
   1   6   4       2312.00       2007.16        42.99 o                         
   2   6   4       1670.93       1860.77        57.09 o                         
   3   6   4          3.75          9.79        12.97 o                         
   4   6   4        474.37        437.64        21.05 o                         
   5   6   4        108.89        112.34        13.93 o                         
   6   6   4         25.49         77.67        12.58 o                         
   7   6   4        413.68        286.97        23.17 o                         
   8   6   4       4901.29       5185.78       155.82 o                         
   9   6   4        747.63        730.45        50.23 o                         
  10   6   4       1392.12       1396.67        98.67 o                         
  11   6   4         21.62         46.54        44.53 o                         
  12   6   4        106.26        169.20        52.28 o                         
  13   6   4        734.04        592.91        73.54 o                         
  14   6   4        100.79        114.64        39.64 o                         
  15   6   4        728.89        798.32        41.27 o                         
  16   6   4         40.46         69.20        19.60 o                         
  17   6   4        505.36        518.46        28.36 o                         
  18   6   4          4.40         16.27        15.14 o                         
  19   6   4        471.87        417.34        26.15 o                         
  20   6   4          1.82          9.27        17.66 o                         
  21   6   4        338.76        359.36        34.41 o                         
  22   6   4        367.19        460.57        40.59 o                         
  23   6   4         66.38         82.29        28.87 o                         
  24   6   4        142.01        136.58        20.01 o                         
  25   6   4          5.19         -4.56        27.58 o                         
  26   6   4         21.40         33.06        13.57 o                         
  27   6   4         14.79         10.32        12.82 o                         
  28   6   4         31.67         21.90        11.67 o                         
  29   6   4         42.01         25.92        14.90 o                         
  31   6   4         83.53         32.46        22.98 o                         
   0   7   4      11457.93      11613.63       293.02 o                         
   1   7   4        636.36        425.92        21.83 o                         
   2   7   4       9057.08       9008.94       480.84 o                         
   3   7   4       1452.03       1136.11        60.41 o                         
   4   7   4       5496.57       5244.54       287.01 o                         
   5   7   4        841.82        702.15        26.07 o                         
   6   7   4        634.11        660.73        26.34 o                         
   7   7   4        226.86        195.16        18.07 o                         
   8   7   4        708.59        511.91        37.78 o                         
   9   7   4       1943.16       1650.48        60.94 o                         
  10   7   4        659.02        522.03        34.41 o                         
  11   7   4       3805.77       3840.51       121.78 o                         
  12   7   4        793.64        781.64        84.17 o                         
  13   7   4        566.09        520.52        72.96 o                         
  14   7   4        823.65        730.89        41.98 o                         
  15   7   4       1795.93       1559.37        64.65 o                         
  16   7   4        565.32        509.52        25.90 o                         
  17   7   4       1805.03       1796.65        59.51 o                         
  18   7   4        797.47        797.93        55.06 o                         
  19   7   4       1947.56       2125.14        68.38 o                         
  20   7   4       1450.84       1378.06        49.66 o                         
  21   7   4        297.03        327.17        23.05 o                         
  22   7   4        356.95        411.85        29.11 o                         
  23   7   4         84.92        165.66        20.92 o                         
  24   7   4         55.93         48.29        17.79 o                         
  25   7   4        412.54        374.02        20.60 o                         
  26   7   4         62.68         71.05        17.99 o                         
  27   7   4        474.30        467.77        53.61 o                         
  28   7   4        190.14        166.94        14.44 o                         
  31   7   4          5.34         21.83        19.53 o                         
   0   8   4       6361.46       6928.40       170.86 o                         
   1   8   4        475.46        479.55        18.26 o                         
   2   8   4       7656.54       8506.22       267.21 o                         
   3   8   4        117.39        157.95        21.27 o                         
   4   8   4        799.98        616.05        32.44 o                         
   5   8   4        420.11        377.20        23.18 o                         
   6   8   4        524.13        432.33        21.03 o                         
   7   8   4        522.74        516.14        23.18 o                         
   8   8   4       5027.91       4703.00       140.23 o                         
   9   8   4        130.46        126.53        21.07 o                         
  10   8   4       3212.39       3054.50       109.97 o                         
  11   8   4        125.84        131.33        21.94 o                         
  12   8   4       3183.25       3524.73       114.12 o                         
  13   8   4         35.03         58.56        16.21 o                         
  14   8   4        878.47        846.85        43.01 o                         
  15   8   4        147.00        221.18        33.90 o                         
  16   8   4       2412.71       2428.34        75.28 o                         
  17   8   4         75.50        111.08        18.63 o                         
  18   8   4        202.42        201.14        20.04 o                         
  19   8   4        168.97        129.42        18.11 o                         
  20   8   4        444.43        550.19        28.49 o                         
  21   8   4         35.25         35.18        16.50 o                         
  22   8   4         53.09         22.24        15.03 o                         
  23   8   4        408.29        385.84        25.01 o                         
  24   8   4         60.11         70.11        15.19 o                         
  25   8   4          0.21         -1.07        17.95 o                         
  26   8   4         54.39         42.60        16.35 o                         
  27   8   4          1.98          5.39        11.83 o                         
  28   8   4         61.64         70.16        12.98 o                         
  30   8   4         16.55         -9.77        24.70 o                         
  31   8   4          2.62         -0.86        16.09 o                         
   0   9   4      18694.68      21306.10       739.48 o                         
   1   9   4        412.91        299.92        16.96 o                         
   2   9   4      13096.92      14881.23       439.56 o                         
   3   9   4          0.05         22.19        14.69 o                         
   4   9   4       1692.11       1882.37        68.71 o                         
   5   9   4        118.72         83.91        20.47 o                         
   6   9   4       3597.40       4020.65       122.83 o                         
   7   9   4        319.67        342.51        21.64 o                         
   8   9   4       2911.50       2932.70       151.76 o                         
   9   9   4         85.32         66.65        15.10 o                         
  10   9   4          6.55        -11.14        18.99 o                         
  11   9   4         72.83         77.97        17.84 o                         
  12   9   4        157.27        186.90        18.04 o                         
  13   9   4          0.22          5.00        14.42 o                         
  14   9   4        192.15        193.84        26.41 o                         
  15   9   4       1145.09       1122.65        34.99 o                         
  16   9   4       1461.08       1437.94        42.17 o                         
  17   9   4        232.20        254.51        17.48 o                         
  18   9   4       2163.30       2195.59        56.57 o                         
  19   9   4        819.78        740.51        36.29 o                         
  20   9   4        248.56        184.11        16.79 o                         
  21   9   4         14.46         40.05        20.55 o                         
  22   9   4        114.62        187.91        17.74 o                         
  23   9   4         13.96         36.41        14.72 o                         
  24   9   4        996.12        713.05        98.06 o                         
  25   9   4         37.13         40.04        12.92 o                         
  26   9   4         61.82        105.14        24.70 o                         
  27   9   4        124.57        119.27        36.48 o                         
  28   9   4          0.06        -22.98        32.46 o                         
  29   9   4         11.61          2.87        27.58 o                         
  30   9   4         13.47         -3.16        21.26 o                         
   0  10   4      12386.72      11712.77       417.32 o                         
   1  10   4       1392.79       1496.80        50.95 o                         
   2  10   4       9321.70       9146.54       329.11 o                         
   3  10   4       1918.12       1854.67        50.78 o                         
   4  10   4        527.46        477.06        21.52 o                         
   5  10   4        369.37        366.21        22.29 o                         
   6  10   4       1574.37       1502.43        80.52 o                         
   7  10   4        155.77        196.40        21.34 o                         
   8  10   4        925.62        750.87        35.00 o                         
   9  10   4        245.91        205.47        20.37 o                         
  10  10   4        316.83        343.23        24.90 o                         
  11  10   4        885.07        773.86        26.19 o                         
  12  10   4       3669.11       4014.20       179.02 o                         
  13  10   4         17.18         24.04        13.49 o                         
  14  10   4        585.76        552.56        30.87 o                         
  15  10   4        846.62        746.22        44.88 o                         
  16  10   4       1173.77       1125.73        55.27 o                         
  17  10   4        229.32        195.10        16.55 o                         
  18  10   4       1745.57       1867.77        70.77 o                         
  19  10   4        611.52        553.70        28.68 o                         
  20  10   4        140.01        152.80        17.64 o                         
  21  10   4        127.05        162.39        23.13 o                         
  22  10   4        453.83        417.78        35.76 o                         
  23  10   4        257.08        232.55        28.94 o                         
  24  10   4        558.74        534.84        30.77 o                         
  25  10   4        131.41        150.29        20.29 o                         
  26  10   4         35.64         27.87        15.22 o                         
  27  10   4         15.78          3.81        12.00 o                         
  28  10   4         14.09         54.01        30.45 o                         
  29  10   4          4.89         11.78        23.84 o                         
  30  10   4          6.09         13.79        16.09 o                         
   0  11   4       1197.31       1253.17        43.34 o                         
   1  11   4       1743.77       1577.44        34.56 o                         
   2  11   4         18.74         19.28        13.04 o                         
   3  11   4        529.46        624.76        27.72 o                         
   4  11   4       1914.37       1929.53        65.67 o                         
   5  11   4       1263.24       1307.63        37.71 o                         
   6  11   4        279.34        340.86        20.22 o                         
   7  11   4        120.94        101.19        17.17 o                         
   8  11   4         33.88         77.27        16.40 o                         
   9  11   4        972.16        949.47        32.06 o                         
  10  11   4        779.78        790.72        26.69 o                         
  11  11   4        260.76        262.81        17.36 o                         
  12  11   4        164.85        206.50        16.48 o                         
  13  11   4        127.91        151.62        16.71 o                         
  14  11   4         10.46         14.01        14.24 o                         
  15  11   4        457.60        416.54        24.40 o                         
  16  11   4         55.60         62.41        21.24 o                         
  17  11   4          0.13          9.65        17.49 o                         
  18  11   4         20.98         34.16        29.23 o                         
  19  11   4          4.88         17.70        16.98 o                         
  20  11   4         67.75        111.07        21.02 o                         
  21  11   4         81.00         38.49        19.50 o                         
  22  11   4          2.31         14.27        18.38 o                         
  23  11   4         21.73         -9.86        17.44 o                         
  24  11   4          0.37        -14.01        18.53 o                         
  25  11   4        121.63         66.92        16.14 o                         
  26  11   4         93.88        106.94        15.09 o                         
  27  11   4         11.58         15.16        13.46 o                         
  28  11   4          2.60        -14.08        25.57 o                         
  29  11   4          2.44        -20.11        20.11 o                         
   0  12   4       4354.04       3742.23        89.79 o                         
   1  12   4          0.06         11.64         9.95 o                         
   2  12   4      12846.50      12934.95       241.99 o                         
   3  12   4        166.34        189.42        14.65 o                         
   4  12   4       4539.45       4372.01        97.06 o                         
   5  12   4        894.33        912.85        29.34 o                         
   6  12   4        532.31        524.67        20.59 o                         
   7  12   4        609.60        590.18        21.81 o                         
   8  12   4       1475.29       1382.78        46.46 o                         
   9  12   4        351.34        378.39        23.25 o                         
  10  12   4        152.27        166.26        15.55 o                         
  11  12   4        297.56        315.58        18.02 o                         
  12  12   4        257.22        224.34        16.65 o                         
  13  12   4         68.75         64.44        15.02 o                         
  14  12   4       1325.07       1346.44        45.56 o                         
  15  12   4          7.99         24.32        27.49 o                         
  16  12   4          3.98         16.08        16.11 o                         
  17  12   4        455.01        461.54        30.08 o                         
  18  12   4        286.35        319.53        31.00 o                         
  19  12   4         20.92         52.71        20.31 o                         
  20  12   4        712.45        689.32        37.98 o                         
  21  12   4        227.97        239.65        24.36 o                         
  22  12   4        257.96        291.17        24.98 o                         
  23  12   4        159.30        178.09        17.54 o                         
  24  12   4          5.64         15.66        17.50 o                         
  25  12   4         37.29         32.58        15.84 o                         
  26  12   4         11.25         30.74        18.10 o                         
   0  13   4          9.78         41.41        17.45 o                         
   1  13   4        663.87        585.65        18.63 o                         
   2  13   4       1431.27       1462.99        32.23 o                         
   3  13   4        497.72        445.84        17.59 o                         
   4  13   4       6620.82       6357.38       117.27 o                         
   5  13   4        995.25        873.36        32.86 o                         
   6  13   4          8.14         19.74        16.88 o                         
   7  13   4        737.55        661.65        24.22 o                         
   8  13   4         99.60        103.96        14.56 o                         
   9  13   4         85.60         89.93        14.32 o                         
  10  13   4       1160.82       1227.69        44.83 o                         
  11  13   4        216.54        151.27        16.34 o                         
  12  13   4        468.95        492.16        33.43 o                         
  13  13   4         87.62        132.72        16.70 o                         
  14  13   4        874.13        871.84        50.05 o                         
  15  13   4         19.61         71.37        22.84 o                         
  16  13   4        951.46        914.43        37.85 o                         
  17  13   4        154.05        242.59        40.22 o                         
  18  13   4       1146.38       1398.36        61.75 o                         
  19  13   4          0.14         22.50        20.41 o                         
  20  13   4         52.04         23.17        17.58 o                         
  21  13   4         21.00         49.87        16.76 o                         
  22  13   4        103.15        215.01        39.35 o                         
  23  13   4          4.68         46.61        18.77 o                         
  24  13   4        190.92        182.12        19.68 o                         
  25  13   4         73.13         51.50        16.37 o                         
  26  13   4         49.24         53.14        16.09 o                         
  28  13   4          7.90         14.94        15.51 o                         
   0  14   4       2213.21       2112.48        51.27 o                         
   1  14   4        222.81        235.59        14.34 o                         
   2  14   4        449.58        509.25        18.15 o                         
   3  14   4       1134.74       1098.40        26.12 o                         
   4  14   4       3384.98       3321.51        59.62 o                         
   5  14   4        233.70        274.08        15.21 o                         
   6  14   4       6009.31       6048.49       100.49 o                         
   7  14   4         33.71         25.49        15.90 o                         
   8  14   4         10.21          8.51        13.15 o                         
   9  14   4         45.03         29.12        13.35 o                         
  10  14   4        232.54        267.50        17.68 o                         
  11  14   4        137.37        122.29        15.50 o                         
  12  14   4        342.97        320.45        19.19 o                         
  13  14   4         55.78         69.99        18.29 o                         
  14  14   4         43.06         95.11        19.71 o                         
  15  14   4          6.88          2.38        17.89 o                         
  16  14   4        179.72        160.51        26.49 o                         
  17  14   4        301.71        267.52        21.23 o                         
  18  14   4        123.13        158.95        18.92 o                         
  19  14   4         70.98        105.55        17.53 o                         
  20  14   4         20.55          1.07        15.62 o                         
  21  14   4        145.71        235.78        17.89 o                         
  22  14   4         79.31         65.24        17.81 o                         
  23  14   4          0.06         -1.50        15.05 o                         
  24  14   4          1.36         13.09        17.57 o                         
  25  14   4         45.46         46.03        19.25 o                         
  26  14   4         29.91         29.30        21.54 o                         
  27  14   4          2.10          9.48        15.80 o                         
   0  15   4       8622.30       8142.69       188.84 o                         
   1  15   4          3.78         26.18        12.98 o                         
   2  15   4       1067.69       1150.96        29.52 o                         
   3  15   4         68.51         79.97        13.71 o                         
   4  15   4       3076.11       3268.59        63.76 o                         
   5  15   4         43.47         47.99        12.15 o                         
   6  15   4       1574.55       1640.81        44.15 o                         
   7  15   4          1.30         -0.01        12.08 o                         
   8  15   4       1685.65       1764.61        49.45 o                         
   9  15   4        276.39        328.53        23.59 o                         
  10  15   4         15.66         44.97        14.33 o                         
  11  15   4        256.59        281.35        19.09 o                         
  12  15   4        562.46        617.90        35.01 o                         
  13  15   4         24.27         66.06        15.50 o                         
  14  15   4       1027.25       1129.70        39.81 o                         
  15  15   4          0.25          7.84        17.10 o                         
  16  15   4        613.13        562.86        27.36 o                         
  17  15   4         24.02         38.20        16.77 o                         
  18  15   4        187.09        263.04        22.31 o                         
  19  15   4          0.38          7.17        16.96 o                         
  20  15   4        304.40        305.22        23.34 o                         
  21  15   4         33.62         70.68        17.88 o                         
  22  15   4         44.29         66.16        15.78 o                         
  23  15   4         23.14         40.67        13.42 o                         
  24  15   4          8.82         16.63        16.95 o                         
  25  15   4          0.13         -5.46        11.47 o                         
  26  15   4         71.81         54.29        16.66 o                         
   0  16   4       2339.15       2267.73        64.00 o                         
   1  16   4        271.49        276.90        16.74 o                         
   2  16   4          6.10         30.60        14.07 o                         
   3  16   4         10.84         13.37        13.39 o                         
   4  16   4       3319.66       3308.26        65.14 o                         
   5  16   4         58.55         36.48        15.69 o                         
   6  16   4        853.40        857.31        28.30 o                         
   7  16   4        139.91        194.80        19.59 o                         
   8  16   4        745.80        769.09        32.00 o                         
   9  16   4        456.51        458.92        20.03 o                         
  10  16   4        698.98        658.74        26.91 o                         
  11  16   4        248.71        274.01        26.19 o                         
  12  16   4          6.53         19.23        20.42 o                         
  13  16   4        136.23        156.11        16.96 o                         
  14  16   4        236.32        273.07        21.40 o                         
  15  16   4        188.07        246.25        20.44 o                         
  16  16   4        144.08        119.34        18.02 o                         
  17  16   4        355.01        276.53        20.05 o                         
  18  16   4          1.24         33.32        15.08 o                         
  19  16   4        173.71        209.93        20.67 o                         
  20  16   4         41.44         68.44        16.77 o                         
  21  16   4         22.45         56.43        32.46 o                         
  22  16   4         10.10         19.74        17.50 o                         
  23  16   4          0.78         -3.49        14.42 o                         
  24  16   4         41.26         51.16        13.07 o                         
  25  16   4          0.90          0.86        14.94 o                         
   0  17   4       3742.83       4303.67       121.48 o                         
   1  17   4          8.15         26.51        15.87 o                         
   2  17   4       1595.62       1766.51        46.90 o                         
   3  17   4        184.89        206.24        16.20 o                         
   4  17   4         38.43         69.03        14.58 o                         
   5  17   4         48.84         76.06        17.19 o                         
   6  17   4       1339.92       1247.35        34.66 o                         
   7  17   4        359.93        342.79        23.35 o                         
   8  17   4       4157.90       4908.89       109.94 o                         
   9  17   4        396.76        373.06        23.70 o                         
  10  17   4       1642.66       1505.51        45.84 o                         
  11  17   4          9.88         17.75        17.21 o                         
  12  17   4        926.65        954.48        43.05 o                         
  13  17   4        144.34         67.69        16.34 o                         
  14  17   4       1134.66       1269.73        54.10 o                         
  15  17   4        262.37        372.13        60.33 o                         
  16  17   4       1266.29       1469.39        65.50 o                         
  17  17   4        122.63        171.96        45.39 o                         
  18  17   4        457.02        534.08        34.39 o                         
  19  17   4        376.70        359.97        42.37 o                         
  20  17   4        559.73        605.16        34.01 o                         
  21  17   4        167.55        218.92        21.55 o                         
  22  17   4        320.45        310.11        22.16 o                         
  23  17   4        104.82        101.27        14.06 o                         
  24  17   4        148.75         71.53        16.37 o                         
   0  18   4         18.08         19.87        22.14 o                         
   1  18   4          0.45        -11.50        16.20 o                         
   2  18   4       1216.42       1368.59        36.08 o                         
   3  18   4          4.65         13.22        15.05 o                         
   4  18   4        660.49        657.69        23.33 o                         
   5  18   4        411.81        383.78        22.95 o                         
   6  18   4          0.57         36.13        21.05 o                         
   7  18   4        204.30        240.01        23.35 o                         
   8  18   4        901.10        909.58        42.41 o                         
   9  18   4        876.40        769.40        31.67 o                         
  10  18   4        292.74        276.66        22.03 o                         
  11  18   4        149.53        112.74        29.15 o                         
  12  18   4         14.20        -30.27        30.27 o                         
  13  18   4          4.17         27.18        27.66 o                         
  14  18   4         11.61         30.59        34.90 o                         
  15  18   4          4.83          7.84        38.92 o                         
  16  18   4        136.19        116.32        24.27 o                         
  17  18   4         43.33         54.75        21.63 o                         
  18  18   4         12.53          8.27        19.69 o                         
  19  18   4         48.67         27.49        18.38 o                         
  20  18   4         46.10         76.24        17.91 o                         
  21  18   4          9.93         -0.88        15.01 o                         
  22  18   4          7.83          8.94        11.98 o                         
   0  19   4        823.31        828.29        52.43 o                         
   1  19   4        161.53        162.87        19.87 o                         
   2  19   4       1027.96        954.27        33.83 o                         
   3  19   4        120.36         89.80        17.71 o                         
   4  19   4       1599.61       1615.75        51.90 o                         
   5  19   4          7.60        -21.49        21.49 o                         
   6  19   4       1091.60       1135.21        39.57 o                         
   7  19   4        118.77        142.33        21.41 o                         
   8  19   4       1002.50        959.81        35.09 o                         
   9  19   4       1068.03        952.31        63.25 o                         
  10  19   4       2015.28       1927.33        85.02 o                         
  11  19   4        358.82        372.74        26.00 o                         
  12  19   4       1148.03       1158.00       137.31 o                         
  13  19   4          2.48        -36.20        36.48 o                         
  14  19   4        278.40        234.56        27.79 o                         
  15  19   4         87.44         77.32        22.39 o                         
  16  19   4         19.90         27.60        20.58 o                         
  17  19   4        338.21        296.32        25.65 o                         
  18  19   4        191.68        198.11        21.30 o                         
  19  19   4        149.98        131.29        18.16 o                         
  20  19   4          6.23        -12.52        13.39 o                         
  21  19   4         30.22         34.47        15.80 o                         
   0  20   4          3.84        -16.58        24.30 o                         
   1  20   4        175.08        164.72        19.72 o                         
   2  20   4       1806.81       1821.57        50.36 o                         
   3  20   4        213.51        160.27        26.71 o                         
   4  20   4       2920.91       2927.65       144.41 o                         
   5  20   4          4.56         -3.46        27.41 o                         
   6  20   4       1157.94       1216.55        44.98 o                         
   7  20   4          0.02        -19.37        19.37 o                         
   8  20   4        189.30        189.16        20.32 o                         
   9  20   4          0.44         -0.43        18.26 o                         
  10  20   4          4.55         21.35        16.69 o                         
  11  20   4          1.09         18.47        20.15 o                         
  12  20   4        205.11        167.19        39.93 o                         
  13  20   4         80.34         45.10        34.18 o                         
  14  20   4        696.39        713.27        57.17 o                         
  15  20   4          7.60         13.88        19.49 o                         
  16  20   4        519.52        464.91        42.95 o                         
  17  20   4         36.85         53.10        17.25 o                         
  18  20   4        560.38        528.83        68.22 o                         
  19  20   4          2.66          5.17        17.81 o                         
  20  20   4         19.30         25.28        13.21 o                         
   0  21   4        283.38        296.54        28.35 o                         
   1  21   4         36.50         50.98        22.02 o                         
   2  21   4        374.69        432.89        30.20 o                         
   3  21   4         36.91          2.16        21.29 o                         
   4  21   4         71.10         66.56        21.25 o                         
   5  21   4        188.33        194.76        23.11 o                         
   6  21   4        667.35        712.51        32.69 o                         
   7  21   4         46.23         56.13        21.02 o                         
   8  21   4        362.54        336.60        24.03 o                         
   9  21   4          2.16         15.23        17.83 o                         
  10  21   4        238.09        325.81        26.68 o                         
  11  21   4         18.51        -17.52        29.59 o                         
  15  21   4          5.29         10.34        22.41 o                         
  16  21   4         10.19          0.86        20.40 o                         
  17  21   4          4.57          9.48        18.96 o                         
  18  21   4          1.77         -3.16        14.94 o                         
   0  22   4        980.29       1165.42        98.53 o                         
   1  22   4          0.02         11.24        23.62 o                         
   2  22   4        436.12        376.85        42.06 o                         
   3  22   4         61.54         54.30        20.01 o                         
   4  22   4        457.78        467.14        31.76 o                         
   5  22   4          2.96        -19.80        19.80 o                         
   6  22   4       1241.72       1442.28        47.17 o                         
   7  22   4        230.65        223.46        25.58 o                         
   8  22   4       1358.79       1402.99        83.59 o                         
   9  22   4         29.60         73.54        29.30 o                         
  10  22   4        447.35        490.07        41.94 o                         
  11  22   4         53.87         80.43        25.85 o                         
  15  22   4         97.43         77.27        19.53 o                         
  16  22   4        239.43        189.59        20.68 o                         
   3  23   4         50.24         83.88        24.70 o                         
   4  23   4         80.59         78.42        24.99 o                         
   5  23   4        108.12        122.37        27.00 o                         
   6  23   4          6.94         -9.48        22.98 o                         
   7  23   4          3.46          4.02        24.13 o                         
   8  23   4         21.89         -2.87        22.98 o                         
   9  23   4          6.17         21.26        23.27 o                         
  10  23   4        100.45        102.84        23.84 o                         
  11  23   4         13.56         -9.19        20.11 o                         
  12  23   4         22.35         51.71        18.67 o                         
   6  24   4         88.68         40.79        16.95 o                         
   7  24   4        167.50        160.29        20.68 o                         
   8  24   4        266.56        159.14        20.68 o                         
   9  24   4         30.78         38.78        14.94 o                         
   1   1   5        206.00         81.34        14.13 o                         
   2   1   5          0.00         15.65        12.78 o                         
   3   1   5       4950.09       4912.07       112.47 o                         
   4   1   5       5022.45       5126.47       119.75 o                         
   5   1   5      11275.60      11199.84       246.27 o                         
   6   1   5         14.13         21.33        17.22 o                         
   7   1   5      27285.76      25850.79      1147.57 o                         
   8   1   5        322.95        307.17        31.39 o                         
   9   1   5      13207.91      13283.04       335.78 o                         
  10   1   5          4.73         51.14        12.99 o                         
  11   1   5      15446.30      15921.81       320.79 o                         
  12   1   5        414.38        492.17        35.06 o                         
  13   1   5       5534.79       6157.11       191.03 o                         
  14   1   5        720.57        610.72        85.89 o                         
  15   1   5       8873.20       8371.22       441.09 o                         
  16   1   5        162.11        307.01        50.05 o                         
  17   1   5       2744.83       3364.00       158.31 o                         
  18   1   5          6.78         70.68        40.07 o                         
  19   1   5        408.60        462.24        56.81 o                         
  20   1   5          4.89         17.81        64.92 o                         
  24   1   5          1.51         83.59        49.98 o                         
  25   1   5        589.89        498.98        62.91 o                         
  26   1   5         56.74         53.43        39.93 o                         
  27   1   5        151.23        146.50        39.35 o                         
  28   1   5          0.12         49.41        31.89 o                         
  29   1   5         73.72         14.08        28.44 o                         
  30   1   5          2.48          3.73        16.95 o                         
   1   2   5          4.68         22.12        11.62 o                         
   2   2   5        964.71       1096.06        27.29 o                         
   3   2   5        719.72        921.93        34.87 o                         
   4   2   5       3287.95       3268.46        72.89 o                         
   5   2   5       8822.21       9807.96       219.64 o                         
   6   2   5       2067.82       2216.79        54.42 o                         
   7   2   5        328.99        427.65        20.85 o                         
   8   2   5       4296.74       4101.89        91.63 o                         
   9   2   5       2272.54       2297.38        65.00 o                         
  10   2   5       3251.43       3426.83        78.79 o                         
  11   2   5       5076.17       5161.44       153.59 o                         
  12   2   5        280.44        274.04        20.11 o                         
  13   2   5         67.72        164.73        28.95 o                         
  14   2   5       2421.09       2236.51        92.80 o                         
  15   2   5       1760.93       1804.38       100.57 o                         
  16   2   5        832.27        876.90        70.13 o                         
  17   2   5       3114.22       3210.82       153.09 o                         
  18   2   5          0.26        -30.20        38.99 o                         
  19   2   5         15.48         21.62        41.65 o                         
  20   2   5         94.59         -3.36        39.93 o                         
  21   2   5        375.47        310.53        79.28 o                         
  22   2   5         13.86         -8.91        58.89 o                         
  23   2   5          0.63         49.98        51.71 o                         
  24   2   5        108.74        140.18        50.85 o                         
  25   2   5        248.77        173.98        33.62 o                         
  26   2   5        197.91        179.43        31.07 o                         
  27   2   5          3.00          0.64        46.68 o                         
  28   2   5         30.10         19.47        22.04 o                         
  29   2   5         27.66         46.68        20.31 o                         
  30   2   5         16.94          7.47        18.10 o                         
   1   3   5       1021.17       1004.97        25.96 o                         
   2   3   5       2206.09       2389.25        59.30 o                         
   3   3   5       6102.64       6008.77       140.15 o                         
   4   3   5        968.50       1095.34        43.03 o                         
   5   3   5       4026.54       3885.44        86.89 o                         
   6   3   5        264.83        305.06        18.95 o                         
   7   3   5       4383.95       4822.28       105.68 o                         
   8   3   5       1366.05       1330.44        38.74 o                         
   9   3   5      14919.40      13942.60       310.56 o                         
  10   3   5        201.52        265.82        14.91 o                         
  11   3   5       5112.63       5799.97       123.96 o                         
  12   3   5          0.03          3.69        14.02 o                         
  13   3   5       7533.32       7838.97       187.63 o                         
  14   3   5        140.02        144.29        36.11 o                         
  15   3   5        675.11        833.35        67.31 o                         
  16   3   5          0.86        -31.31        37.23 o                         
  17   3   5          1.84        -14.45        38.56 o                         
  18   3   5         15.11         43.54        89.91 o                         
  19   3   5       1058.22        992.37        75.50 o                         
  20   3   5        175.77        162.88        42.78 o                         
  21   3   5       1537.06       1452.49        93.29 o                         
  22   3   5          0.10          8.47        30.41 o                         
  23   3   5        146.20         45.98        34.28 o                         
  24   3   5        119.03        108.01        31.48 o                         
  25   3   5         46.59         48.34        28.90 o                         
  26   3   5         57.01         58.54        27.31 o                         
  27   3   5        295.49        201.96        28.74 o                         
  28   3   5         65.62         78.66        23.04 o                         
  29   3   5        122.63         96.46        21.19 o                         
  30   3   5         17.32        -19.25        19.25 o                         
   1   4   5        159.75        159.01        14.28 o                         
   2   4   5        230.21        236.49        14.77 o                         
   3   4   5         16.40         28.70        15.71 o                         
   4   4   5       1179.69       1149.40        40.34 o                         
   5   4   5        292.25        297.93        21.28 o                         
   6   4   5       1165.13       1093.41        33.97 o                         
   7   4   5         42.83         24.11        14.89 o                         
   8   4   5       2513.00       2497.97        74.47 o                         
   9   4   5       3456.50       3397.96        84.43 o                         
  10   4   5        590.79        598.69        22.07 o                         
  11   4   5        197.39        156.22        14.62 o                         
  12   4   5       4399.20       4816.50       118.35 o                         
  13   4   5        250.17        246.96        27.36 o                         
  14   4   5        143.28         94.08        26.53 o                         
  15   4   5       1890.83       1740.20        64.57 o                         
  16   4   5        125.78        182.84        33.66 o                         
  17   4   5       1624.11       1777.79       105.31 o                         
  18   4   5       1945.44       2020.31       113.40 o                         
  19   4   5         87.44         49.50        39.44 o                         
  20   4   5         31.32         40.18        25.86 o                         
  21   4   5         41.14         26.43        24.74 o                         
  22   4   5        209.40        212.00        39.58 o                         
  23   4   5         13.40         49.27        32.14 o                         
  24   4   5         68.33         54.82        29.96 o                         
  25   4   5          2.02         35.73        29.88 o                         
  26   4   5        389.27        311.95        33.89 o                         
  27   4   5        185.88        188.02        27.52 o                         
  28   4   5        265.37        188.13        54.72 o                         
  29   4   5        229.04        118.93        33.04 o                         
  30   4   5        120.70         22.98        19.82 o                         
   1   5   5        533.52        668.07        30.00 o                         
   2   5   5         11.92         26.16        13.41 o                         
   3   5   5        849.75        980.89        40.32 o                         
   4   5   5        415.83        304.09        26.70 o                         
   5   5   5        830.79        828.24        36.10 o                         
   6   5   5       1904.04       1874.62        54.54 o                         
   7   5   5        629.08        645.43        50.79 o                         
   8   5   5        577.37        566.74        33.70 o                         
   9   5   5        495.40        500.98        25.17 o                         
  10   5   5       1264.22       1095.30        39.90 o                         
  11   5   5       1145.68       1183.06        38.01 o                         
  12   5   5         24.53         20.92        16.67 o                         
  13   5   5        106.62         82.33        29.45 o                         
  14   5   5        639.98        584.24        40.38 o                         
  15   5   5          0.12         22.08        24.20 o                         
  16   5   5        376.02        321.52        35.35 o                         
  17   5   5        261.91        173.83        28.53 o                         
  18   5   5          4.58         27.40        25.97 o                         
  19   5   5        233.84        174.50        30.39 o                         
  20   5   5          2.95         14.67        24.84 o                         
  21   5   5        127.24        145.26        27.20 o                         
  22   5   5        965.44        742.74        53.87 o                         
  23   5   5        118.02        209.69        35.30 o                         
  24   5   5        102.31         67.42        30.08 o                         
  25   5   5         60.44         58.11        27.95 o                         
  26   5   5        259.68        180.95        28.88 o                         
  27   5   5         92.33         41.98        22.86 o                         
  28   5   5         10.24         51.25        30.74 o                         
  29   5   5         14.88          9.77        24.13 o                         
  30   5   5         40.85         -0.86        17.52 o                         
   1   6   5       7652.62       9505.19       244.57 o                         
   2   6   5       2369.61       2496.98        75.97 o                         
   3   6   5        637.42        763.00        46.16 o                         
   4   6   5        109.17         81.67        21.69 o                         
   5   6   5         34.87         -8.51        22.71 o                         
   6   6   5        823.02        849.61        49.12 o                         
   7   6   5         19.86         39.47        15.80 o                         
   8   6   5        648.41        550.45        23.53 o                         
   9   6   5         42.71         15.97        12.18 o                         
  10   6   5        422.28        385.97        24.26 o                         
  11   6   5        181.14        179.45        18.84 o                         
  12   6   5       1395.42       1419.71        57.01 o                         
  13   6   5        705.85        644.65        36.27 o                         
  14   6   5        277.75        213.46        27.42 o                         
  15   6   5          3.40        -21.06        23.59 o                         
  16   6   5       1019.78       1103.21        49.73 o                         
  17   6   5          0.26        -19.59        24.92 o                         
  18   6   5        853.68        918.97        45.71 o                         
  19   6   5        106.93         85.25        26.11 o                         
  20   6   5        140.54        107.57        31.47 o                         
  21   6   5         22.03         27.12        26.20 o                         
  22   6   5        711.09        816.14        54.53 o                         
  23   6   5          8.07         36.78        29.65 o                         
  24   6   5         92.14         59.43        28.13 o                         
  25   6   5          4.06         50.56        28.73 o                         
  26   6   5        121.54        112.70        26.50 o                         
  27   6   5          0.16         53.19        22.16 o                         
  28   6   5        148.45         74.40        30.45 o                         
  29   6   5          3.73        -24.99        24.99 o                         
  30   6   5         93.37         36.48        17.52 o                         
   1   7   5       4111.06       3945.55       109.38 o                         
   2   7   5        555.06        696.97        34.08 o                         
   3   7   5         31.93         37.21        19.63 o                         
   4   7   5        267.97        318.08        25.91 o                         
   5   7   5        879.01        743.10        45.07 o                         
   6   7   5        541.56        385.65        27.78 o                         
   7   7   5        588.26        529.31        21.24 o                         
   8   7   5         25.53         16.69        13.41 o                         
   9   7   5        437.52        379.56        20.45 o                         
  10   7   5        215.98        160.99        17.95 o                         
  11   7   5        307.68        264.61        21.82 o                         
  12   7   5        979.82        890.93        42.05 o                         
  13   7   5         54.85         64.27        22.22 o                         
  14   7   5         70.89         76.51        25.55 o                         
  15   7   5        886.25        745.43        40.11 o                         
  16   7   5       1728.88       1539.02        59.70 o                         
  17   7   5       1035.81       1009.50        47.19 o                         
  18   7   5         77.10         67.58        24.62 o                         
  19   7   5        106.97        173.21        26.78 o                         
  20   7   5          8.13          1.31        23.49 o                         
  21   7   5         93.97         69.23        30.23 o                         
  22   7   5         15.04          1.14        27.89 o                         
  23   7   5         88.36         66.86        33.47 o                         
  24   7   5         28.17         23.53        26.05 o                         
  25   7   5         91.78         57.82        24.72 o                         
  26   7   5          0.42         -6.29        40.65 o                         
  27   7   5         56.08         42.97        17.64 o                         
  28   7   5        121.89         87.48        15.22 o                         
  29   7   5         70.26         63.20        22.12 o                         
  30   7   5          2.31         -2.01        14.08 o                         
   1   8   5       1883.11       2198.21        51.09 o                         
   2   8   5         88.33         90.66        12.34 o                         
   3   8   5       1579.66       1529.62        37.69 o                         
   4   8   5        291.69        384.76        23.54 o                         
   5   8   5         63.20         89.95        17.33 o                         
   6   8   5       1388.91       1192.67        49.98 o                         
   7   8   5       1565.51       1632.83        41.75 o                         
   8   8   5         10.15         17.50        13.59 o                         
   9   8   5         87.29        116.86        15.78 o                         
  10   8   5         52.23         39.70        14.47 o                         
  11   8   5        142.56        133.57        31.84 o                         
  12   8   5        489.68        457.93        31.63 o                         
  13   8   5         12.62         19.53        22.49 o                         
  14   8   5        382.06        360.33        36.20 o                         
  15   8   5        491.26        441.58        32.58 o                         
  16   8   5          1.45         14.46        25.83 o                         
  17   8   5         43.44         24.30        23.50 o                         
  18   8   5          9.40         18.50        23.03 o                         
  19   8   5        273.67        313.97        32.54 o                         
  20   8   5        730.60        738.98        49.84 o                         
  21   8   5        477.78        443.25        67.94 o                         
  22   8   5          0.96          6.75        25.37 o                         
  23   8   5        263.90        125.43        28.13 o                         
  24   8   5        200.21        184.96        29.43 o                         
  25   8   5         45.04         26.70        23.38 o                         
  26   8   5          3.31         10.92        24.08 o                         
  27   8   5          0.64         -8.04        30.74 o                         
  28   8   5          4.21         13.32        12.04 o                         
  29   8   5         22.61         10.05        18.96 o                         
   1   9   5       7770.54       7929.70       153.16 o                         
   2   9   5       1210.18       1159.29        26.54 o                         
   3   9   5      21750.43      22035.53       406.40 o                         
   4   9   5        262.56        337.70        28.48 o                         
   5   9   5       8158.12       8141.98       181.80 o                         
   6   9   5       2369.52       2359.18        68.65 o                         
   7   9   5       2850.75       2646.05        83.26 o                         
   8   9   5        125.14        141.39        15.50 o                         
   9   9   5        563.89        551.05        29.61 o                         
  10   9   5         25.28         25.83        19.82 o                         
  11   9   5        538.35        607.21        41.42 o                         
  12   9   5         67.68         61.59        18.00 o                         
  13   9   5        700.78        662.80        37.16 o                         
  14   9   5        117.83        117.43        24.65 o                         
  15   9   5       2986.30       2650.76        94.00 o                         
  16   9   5        298.36        263.78        44.99 o                         
  17   9   5        185.86        211.12        26.17 o                         
  18   9   5         12.24         -4.03        21.97 o                         
  19   9   5        340.41        340.19        31.49 o                         
  20   9   5         51.30         99.30        28.83 o                         
  21   9   5        417.92        269.92        32.99 o                         
  22   9   5         77.86         34.83        31.02 o                         
  23   9   5        100.14         28.96        29.59 o                         
  24   9   5          2.39         60.61        43.66 o                         
  25   9   5         28.06         -2.01        39.07 o                         
  26   9   5          9.44        -14.36        32.46 o                         
  27   9   5         36.32         39.66        14.88 o                         
  28   9   5          7.02        -15.51        22.12 o                         
  29   9   5         31.27         -8.62        16.09 o                         
   1  10   5        891.33        962.29        25.74 o                         
   2  10   5        397.56        387.17        18.31 o                         
   3  10   5       2416.50       2524.90        54.29 o                         
   4  10   5         38.04         47.10        15.11 o                         
   5  10   5        884.62        981.38        62.43 o                         
   6  10   5        654.09        550.16        25.03 o                         
   7  10   5        217.31        263.42        34.21 o                         
   8  10   5          4.69         34.51        14.77 o                         
   9  10   5          0.87          0.47        22.10 o                         
  10  10   5        358.37        342.17        30.03 o                         
  11  10   5        101.70        104.96        17.50 o                         
  12  10   5       1295.94       1036.94        41.13 o                         
  13  10   5         56.98         59.06        18.63 o                         
  14  10   5        144.13        121.54        22.49 o                         
  15  10   5          6.89         49.98        21.62 o                         
  16  10   5        737.03        685.69        42.33 o                         
  17  10   5          1.72          6.55        20.81 o                         
  18  10   5        429.68        322.09        32.53 o                         
  19  10   5        250.16        236.74        26.93 o                         
  20  10   5        520.13        573.07        75.84 o                         
  21  10   5        247.27        215.73       119.07 o                         
  22  10   5        402.16        344.14        56.59 o                         
  23  10   5        130.27        100.83        44.81 o                         
  24  10   5         79.75         41.65        40.79 o                         
  25  10   5          4.14         30.16        34.18 o                         
  26  10   5          1.93          1.95        22.26 o                         
  27  10   5          0.75          8.65        13.17 o                         
  28  10   5         14.68        -16.09        19.82 o                         
  29  10   5          0.04         11.78        12.64 o                         
   1  11   5      23127.65      23016.39       427.60 o                         
   2  11   5        486.07        466.50        19.56 o                         
   3  11   5      13770.33      13830.43       280.70 o                         
   4  11   5          0.19         11.62        14.61 o                         
   5  11   5       8147.78       8235.66       210.43 o                         
   6  11   5         31.44         59.26        31.17 o                         
   7  11   5       5673.97       6418.98       244.67 o                         
   8  11   5         15.80         51.60        30.33 o                         
   9  11   5       1335.03       1064.43        47.28 o                         
  10  11   5        199.54        190.48        25.00 o                         
  11  11   5       2580.57       2667.92       107.56 o                         
  12  11   5       1076.89       1094.32        43.82 o                         
  13  11   5       4396.33       4310.64       139.87 o                         
  14  11   5        124.85        159.31        38.84 o                         
  15  11   5       1009.93       1180.46       136.59 o                         
  16  11   5         87.72         67.55        37.03 o                         
  17  11   5       2279.31       2639.08       170.63 o                         
  18  11   5        208.62        229.81        55.73 o                         
  19  11   5       3770.80       4232.24       232.68 o                         
  20  11   5         91.46        117.20        49.98 o                         
  21  11   5       1439.06       1490.03       103.70 o                         
  22  11   5         24.02         43.66        43.09 o                         
  23  11   5        689.29        850.87        69.23 o                         
  24  11   5         16.89         57.88        21.53 o                         
  25  11   5        207.92        142.84        20.91 o                         
  26  11   5          0.02          5.64        23.70 o                         
  27  11   5         50.94         24.63        23.99 o                         
  28  11   5         11.29          4.60        15.80 o                         
   1  12   5       2964.66       3003.98        55.61 o                         
   2  12   5       2715.11       2467.39        54.69 o                         
   3  12   5         57.80         83.96        13.84 o                         
   4  12   5         13.39         11.68        16.11 o                         
   5  12   5        203.92        179.00        15.98 o                         
   6  12   5         62.64         49.44        20.24 o                         
   7  12   5        300.88        308.01        28.11 o                         
   8  12   5       1041.73       1157.17        46.54 o                         
   9  12   5         22.80         36.95        22.99 o                         
  10  12   5         16.44          7.46        22.75 o                         
  11  12   5        167.34        178.15        24.99 o                         
  12  12   5         14.85         19.78        22.76 o                         
  13  12   5         18.08         54.27        30.04 o                         
  14  12   5         79.92         51.50        32.97 o                         
  15  12   5         88.48          9.30        33.47 o                         
  16  12   5          0.96         37.77        33.74 o                         
  17  12   5          6.81         22.12        43.95 o                         
  18  12   5         13.41         43.09        45.67 o                         
  19  12   5         11.57         20.97        43.09 o                         
  20  12   5         34.83        112.03        45.67 o                         
  21  12   5          0.10        -27.86        41.94 o                         
  22  12   5        121.74         87.62        40.22 o                         
  23  12   5         21.22          8.24        21.31 o                         
  24  12   5          9.90         15.62        19.24 o                         
  25  12   5         11.99          7.55        16.66 o                         
  26  12   5          1.33        -21.11        21.11 o                         
  27  12   5          2.18         16.37        17.24 o                         
   1  13   5      10073.78       9997.15       164.68 o                         
   2  13   5       1457.27       1296.70        29.17 o                         
   3  13   5       3356.32       3404.91        63.96 o                         
   4  13   5       1297.17       1284.68        42.55 o                         
   5  13   5        435.00        458.71        27.18 o                         
   6  13   5        169.35        264.93        21.49 o                         
   7  13   5         50.36         67.13        18.73 o                         
   8  13   5        542.26        618.85        34.91 o                         
   9  13   5       1572.79       1795.77        75.56 o                         
  10  13   5        752.60        801.57        43.25 o                         
  11  13   5         29.77         65.02        23.11 o                         
  12  13   5        129.88        103.09        24.23 o                         
  13  13   5         12.19         10.18        25.91 o                         
  14  13   5          8.65         -0.04        33.09 o                         
  15  13   5        124.47        256.24        48.26 o                         
  16  13   5         47.72        -10.34        44.24 o                         
  17  13   5       1450.81       1776.43       114.04 o                         
  18  13   5          0.66         -9.77        41.94 o                         
  19  13   5        469.16        567.34        60.33 o                         
  20  13   5        106.61        178.33        49.27 o                         
  21  13   5        655.50        846.61       123.38 o                         
  22  13   5          5.88        -12.46        22.12 o                         
  23  13   5        239.36        207.45        23.66 o                         
  24  13   5         17.01         37.03        17.52 o                         
  25  13   5        135.63        114.41        15.46 o                         
  26  13   5          2.81         -1.52         9.83 o                         
  27  13   5          1.27        -13.21        13.21 o                         
   1  14   5       4571.37       4612.23        77.04 o                         
   2  14   5        120.57        119.80        12.70 o                         
   3  14   5        642.81        703.15        25.72 o                         
   4  14   5        878.60        788.18        25.71 o                         
   5  14   5        211.18        268.70        17.82 o                         
   6  14   5          9.42         32.63        14.44 o                         
   7  14   5        144.01        130.02        17.60 o                         
   8  14   5       1115.44       1105.84        85.22 o                         
   9  14   5         60.61         81.61        18.21 o                         
  10  14   5          9.62         53.89        24.52 o                         
  11  14   5        159.77        144.24        25.63 o                         
  12  14   5       1032.88       1154.98        65.43 o                         
  13  14   5        242.41        224.12        25.59 o                         
  14  14   5         47.99         64.35        41.94 o                         
  15  14   5        231.07        248.19        48.26 o                         
  16  14   5        171.15        239.86        46.54 o                         
  17  14   5        570.80        732.47        45.82 o                         
  18  14   5        263.62        310.70        32.00 o                         
  19  14   5        406.42        494.78        36.24 o                         
  20  14   5         44.30         32.95        26.43 o                         
  21  14   5        263.70        261.20        26.99 o                         
  22  14   5         78.99         82.73        26.72 o                         
  23  14   5        256.15        216.02        28.73 o                         
  24  14   5          9.90        -11.63        11.63 o                         
  25  14   5          5.19         -2.49        20.40 o                         
   1  15   5       2116.57       1960.05        78.07 o                         
   2  15   5       1248.70       1233.57        36.53 o                         
   3  15   5       3144.15       2991.52        70.31 o                         
   4  15   5        136.50        135.11        16.26 o                         
   5  15   5       2532.06       2550.37        59.12 o                         
   6  15   5        116.89         88.52        16.40 o                         
   7  15   5        394.76        393.59        21.07 o                         
   8  15   5        254.59        242.95        18.54 o                         
   9  15   5         48.98         83.92        18.04 o                         
  10  15   5         89.93         83.37        17.42 o                         
  11  15   5        327.11        329.38        23.27 o                         
  12  15   5          4.78        -10.15        17.11 o                         
  13  15   5        334.91        363.70        55.87 o                         
  16  15   5         31.39         66.64        36.20 o                         
  17  15   5        511.58        582.57        53.14 o                         
  18  15   5         23.02         66.07        34.47 o                         
  19  15   5        170.22        189.59        36.20 o                         
  20  15   5          6.33         -4.02        29.30 o                         
  21  15   5        315.94        318.30        76.70 o                         
  22  15   5          1.91         -0.44        12.57 o                         
  23  15   5        121.43         53.67        14.08 o                         
  24  15   5         94.04         42.69        21.69 o                         
   1  16   5        150.94         94.64        16.13 o                         
   2  16   5       1397.56       1301.70        49.44 o                         
   3  16   5       2365.05       2226.91        63.98 o                         
   4  16   5        213.23        209.46        17.31 o                         
   5  16   5        570.22        544.72        22.85 o                         
   6  16   5        104.53        121.72        23.93 o                         
   7  16   5        158.52        179.52        16.45 o                         
   8  16   5         35.98         36.52        18.65 o                         
   9  16   5        140.56        138.95        18.63 o                         
  10  16   5       1365.90       1316.09        48.26 o                         
  11  16   5         11.26         14.26        16.16 o                         
  12  16   5        556.92        523.21        30.93 o                         
  13  16   5        113.32         69.97        17.64 o                         
  14  16   5        702.12        640.02        45.39 o                         
  15  16   5        241.73        208.27        26.72 o                         
  16  16   5        373.84        368.39        85.17 o                         
  17  16   5        244.35        194.34        44.38 o                         
  18  16   5        170.07        120.27        17.53 o                         
  19  16   5        252.10        233.77        45.24 o                         
  20  16   5         37.63         56.02        26.14 o                         
  21  16   5        125.49        146.22        26.14 o                         
  22  16   5        189.13        202.81        24.42 o                         
  23  16   5         33.80         35.10        11.84 o                         
  24  16   5         81.18         44.24        15.51 o                         
   1  17   5        195.12        200.91        18.83 o                         
   2  17   5         29.31         30.64        19.14 o                         
   3  17   5         15.47         44.43        19.22 o                         
   4  17   5        197.69        184.52        22.00 o                         
   5  17   5         10.58          9.06        19.75 o                         
   6  17   5          6.26         -1.70        19.82 o                         
   7  17   5        205.61        195.87        22.04 o                         
   8  17   5          0.67         -9.68        12.00 o                         
   9  17   5        139.79        130.53        15.91 o                         
  10  17   5         33.28         25.59        12.93 o                         
  11  17   5         92.91         81.65        20.03 o                         
  12  17   5         12.16        -10.91        19.87 o                         
  13  17   5         38.42         34.04        28.32 o                         
  14  17   5        106.10         85.60        37.92 o                         
  15  17   5         11.27        -11.78        35.62 o                         
  16  17   5          0.05        -33.77        44.38 o                         
  17  17   5         26.93         41.91        21.63 o                         
  18  17   5         36.46         37.76        20.35 o                         
  19  17   5          4.45         -6.60        18.14 o                         
  20  17   5          0.02          3.02        28.87 o                         
  21  17   5         24.05         -9.19        14.15 o                         
  22  17   5         22.89          1.71        11.25 o                         
   1  18   5        131.46        109.27        18.31 o                         
   2  18   5         19.21         24.74        22.89 o                         
   3  18   5         37.47         30.82        21.23 o                         
   4  18   5        710.36        666.84        30.24 o                         
   5  18   5        843.07        936.51        35.40 o                         
   6  18   5        210.17        209.07        24.24 o                         
   7  18   5        572.82        633.93        28.79 o                         
   8  18   5        364.50        385.83        23.71 o                         
   9  18   5        160.90        186.30        23.20 o                         
  10  18   5        143.61        143.49        22.11 o                         
  11  18   5          0.22        -18.50        19.99 o                         
  12  18   5        176.65        148.29        22.85 o                         
  13  18   5        165.92        211.71        41.08 o                         
  14  18   5        180.32        153.40        37.92 o                         
  15  18   5         64.19         96.23        35.05 o                         
  16  18   5          9.00         18.38        31.02 o                         
  17  18   5         27.12         36.86        19.65 o                         
  18  18   5          0.65          2.90        17.04 o                         
  19  18   5         20.57         -6.11        15.87 o                         
  20  18   5          6.73         10.16        13.82 o                         
  21  18   5          1.59         10.77        22.84 o                         
   1  19   5        857.37        887.14        50.16 o                         
   2  19   5          5.14        -21.22        31.46 o                         
   3  19   5        403.91        403.59        31.82 o                         
   4  19   5         30.77         37.99        24.46 o                         
   5  19   5       1010.63        941.52        44.85 o                         
   6  19   5         14.48        -22.00        22.00 o                         
   7  19   5       1299.82       1344.86        47.60 o                         
   8  19   5         28.05         48.03        20.98 o                         
   9  19   5        324.98        328.50        25.02 o                         
  10  19   5          9.71          2.52        19.55 o                         
  11  19   5        479.39        414.60        25.03 o                         
  12  19   5          9.49         24.50        19.81 o                         
  13  19   5        435.46        615.19        36.81 o                         
  14  19   5          7.14         12.35        32.17 o                         
  15  19   5        551.59        517.93        48.55 o                         
  16  19   5         66.88         83.59        29.30 o                         
  17  19   5        384.78        444.74        27.36 o                         
  18  19   5          3.65         18.54        21.83 o                         
  19  19   5         48.15         36.85        16.52 o                         
  20  19   5         24.24         42.80        12.93 o                         
   1  20   5        358.37        317.71        64.92 o                         
   2  20   5        207.11        298.34        30.62 o                         
   3  20   5        352.77        253.04        27.19 o                         
   4  20   5          2.95         57.03        23.24 o                         
   5  20   5         82.32         38.42        23.03 o                         
   6  20   5        409.92        489.01        37.33 o                         
   7  20   5        482.60        408.07        30.34 o                         
   8  20   5        131.26        164.52        25.41 o                         
   9  20   5        308.12        341.45        27.17 o                         
  10  20   5         11.28         16.04        17.63 o                         
  11  20   5          2.80          6.45        18.22 o                         
  12  20   5        128.22        135.63        22.50 o                         
  13  20   5          3.03         -5.72        19.09 o                         
  14  20   5          7.49         11.78        29.01 o                         
  15  20   5          0.07         24.99        24.70 o                         
  17  20   5         65.80         51.13        18.96 o                         
  18  20   5         29.93         10.05        13.79 o                         
   1  21   5        926.97       1033.86        88.48 o                         
   2  21   5          3.62        -39.07        55.73 o                         
   3  21   5       1200.15       1220.02        84.89 o                         
   4  21   5          0.74         10.47        20.72 o                         
   5  21   5        236.32        218.49        36.81 o                         
   6  21   5        185.89        213.78        24.71 o                         
   7  21   5       1056.41        989.94        42.57 o                         
   8  21   5         61.22         10.93        23.32 o                         
   9  21   5       1560.39       1388.86        59.26 o                         
  10  21   5        122.42        139.04        27.86 o                         
  11  21   5        515.46        503.57        40.22 o                         
  12  21   5          9.36        -23.56        23.56 o                         
  13  21   5        788.47        753.78        49.12 o                         
  14  21   5        100.64         68.37        20.11 o                         
   1  22   5          8.15        -31.60        49.12 o                         
   2  22   5         40.36        -11.20        46.82 o                         
   3  22   5         89.17         67.08        48.40 o                         
   4  22   5         54.68         58.44        40.65 o                         
   5  22   5          0.10         17.30        30.42 o                         
   6  22   5        157.64        116.81        19.22 o                         
   7  22   5        177.82        144.49        24.70 o                         
   8  22   5         69.29         49.41        22.69 o                         
   9  22   5        524.98        455.89        36.48 o                         
  10  22   5        125.54        153.97        22.41 o                         
  11  22   5        397.82        309.96        28.73 o                         
  12  22   5         60.18         59.46        18.96 o                         
  13  22   5         11.62          3.73        14.65 o                         
   0   0   6       3438.73       4125.40       159.33 o                         
   1   0   6        661.65        857.03        34.60 o                         
   2   0   6       8350.67       8471.48       264.56 o                         
   3   0   6       1471.41       1507.16        58.62 o                         
   4   0   6       6005.17       5915.21       153.50 o                         
   5   0   6       1094.04       1306.20        44.53 o                         
   6   0   6      19609.07      21520.30       527.99 o                         
   7   0   6       2234.69       2547.43        86.12 o                         
   8   0   6       8909.56       9435.79       275.31 o                         
   9   0   6       3969.47       3722.63       119.44 o                         
  10   0   6      24596.63      26184.14       738.19 o                         
  11   0   6          4.71         23.76        22.17 o                         
  12   0   6      13058.54      15073.23       435.54 o                         
  13   0   6       1597.40       1683.80        66.79 o                         
  14   0   6       3549.80       3435.14       148.99 o                         
  15   0   6        175.67        197.04        42.15 o                         
  16   0   6         23.36         80.70        40.93 o                         
  17   0   6        599.58        529.71        78.42 o                         
  18   0   6         37.57         16.95        59.18 o                         
  19   0   6       1158.87       1258.50       110.02 o                         
  20   0   6       2530.07       2416.17       160.01 o                         
  21   0   6        810.52        855.47        89.91 o                         
  22   0   6        521.59        563.90        72.39 o                         
  23   0   6         30.96         87.04        51.71 o                         
  24   0   6         74.13         79.86        45.96 o                         
  25   0   6         98.89         69.52        41.65 o                         
  26   0   6        308.85        171.50        41.94 o                         
  27   0   6        133.03        128.41        36.77 o                         
  28   0   6        295.20        176.09        33.90 o                         
   0   1   6        800.04        782.09        55.49 o                         
   1   1   6         31.76         46.57        13.80 o                         
   2   1   6       2588.38       2802.52        69.56 o                         
   3   1   6         88.71         94.68        14.25 o                         
   4   1   6         35.88         70.46        10.65 o                         
   5   1   6         13.85         17.79        11.57 o                         
   6   1   6        116.67        121.62        14.43 o                         
   7   1   6        282.14        329.20        16.30 o                         
   8   1   6         54.43         54.11        16.39 o                         
   9   1   6       1095.95       1206.18        38.25 o                         
  10   1   6        281.74        368.03        21.63 o                         
  11   1   6        313.55        311.63        20.72 o                         
  12   1   6        385.30        412.75        23.63 o                         
  13   1   6       1170.48       1163.92        49.92 o                         
  14   1   6        296.89        298.43        51.74 o                         
  15   1   6        377.99        498.02        43.18 o                         
  16   1   6        753.11        801.60        62.76 o                         
  17   1   6        748.91        775.03        89.34 o                         
  18   1   6        532.40        503.28        77.27 o                         
  19   1   6         17.78         81.61        39.19 o                         
  20   1   6        510.75        446.98        73.83 o                         
  21   1   6         37.66         47.97        55.73 o                         
  22   1   6         23.46         15.22        52.28 o                         
  23   1   6         55.55         17.52        45.39 o                         
  24   1   6          1.73         89.91        45.96 o                         
  25   1   6         45.93          5.75        39.93 o                         
  26   1   6         26.34         57.45        37.34 o                         
  27   1   6         36.56          9.19        32.46 o                         
  28   1   6          1.13         31.89        27.29 o                         
   0   2   6       1889.56       1761.09        48.52 o                         
   1   2   6         10.02         15.86         9.12 o                         
   2   2   6       3315.67       3346.02        78.60 o                         
   3   2   6        701.12        767.30        24.14 o                         
   4   2   6       5037.64       5153.30       103.04 o                         
   5   2   6       1433.31       1347.87        34.63 o                         
   6   2   6      10951.18      10865.86       203.26 o                         
   7   2   6       1581.11       1529.34        40.91 o                         
   8   2   6       9333.55       9041.70       187.49 o                         
   9   2   6        955.55        889.43        37.67 o                         
  10   2   6      14071.47      14817.76       367.99 o                         
  11   2   6       1128.03       1367.12        50.20 o                         
  12   2   6       8924.00       9417.53       241.68 o                         
  13   2   6        353.19        334.83        37.16 o                         
  14   2   6       2295.19       2298.90       111.43 o                         
  15   2   6         30.61         40.64        36.02 o                         
  16   2   6       1303.28       1574.20       118.93 o                         
  17   2   6        843.97        961.47        96.23 o                         
  18   2   6        465.40        490.00        54.30 o                         
  19   2   6        124.13        142.05        42.14 o                         
  20   2   6        280.57        278.64        64.06 o                         
  21   2   6        138.19        163.45        56.02 o                         
  22   2   6       1087.23       1237.81       105.14 o                         
  23   2   6        392.90        356.06        42.49 o                         
  24   2   6        763.59        573.10        46.40 o                         
  25   2   6          8.59        -17.30        20.31 o                         
  26   2   6         76.12         60.00        18.54 o                         
  27   2   6          6.08         -5.35        23.84 o                         
  28   2   6        151.38         55.73        13.21 o                         
   0   3   6        441.84        395.32        20.12 o                         
   1   3   6          0.63         16.70        10.05 o                         
   2   3   6       2710.81       2730.83        66.12 o                         
   3   3   6       3912.52       4153.81        85.20 o                         
   4   3   6        219.96        275.42        15.61 o                         
   5   3   6        303.31        258.84        15.60 o                         
   6   3   6        408.95        474.64        19.86 o                         
   7   3   6        267.22        251.00        15.39 o                         
   8   3   6        240.68        248.50        16.48 o                         
   9   3   6        585.03        506.58        24.35 o                         
  10   3   6         75.86         46.07        13.12 o                         
  11   3   6       1459.67       1410.30        40.84 o                         
  12   3   6       1004.11        901.89        35.74 o                         
  13   3   6       1005.39        858.81        49.64 o                         
  14   3   6         19.14          6.58        28.41 o                         
  15   3   6       1316.95       1594.41       102.96 o                         
  16   3   6          4.26          0.58        31.90 o                         
  17   3   6         51.25         49.30        31.28 o                         
  18   3   6        311.66        348.41        38.94 o                         
  19   3   6        130.94        162.44        34.66 o                         
  20   3   6        748.35        749.98       153.69 o                         
  21   3   6          5.23         19.23        37.44 o                         
  22   3   6        271.23        234.99        40.32 o                         
  23   3   6         53.88         46.77        33.34 o                         
  24   3   6        181.90        166.47        32.39 o                         
  25   3   6         73.05         40.78        20.65 o                         
  26   3   6          7.93         44.80        18.18 o                         
  27   3   6        264.87         94.19        19.55 o                         
   0   4   6        170.90        247.89        19.65 o                         
   1   4   6       1624.27       2112.58        44.65 o                         
   2   4   6        309.94        305.80        16.30 o                         
   3   4   6         79.28         89.89        12.68 o                         
   4   4   6       1914.54       1943.08        50.65 o                         
   5   4   6        402.54        411.79        22.94 o                         
   6   4   6        189.15        244.16        15.13 o                         
   7   4   6        267.05        247.34        13.71 o                         
   8   4   6       5001.99       4798.12        96.10 o                         
   9   4   6        163.74        139.60        13.62 o                         
  10   4   6        202.22        268.50        17.20 o                         
  11   4   6         48.26         81.91        15.57 o                         
  12   4   6         22.08         25.79        18.20 o                         
  13   4   6        125.96        164.62        36.15 o                         
  14   4   6        396.29        422.79        45.48 o                         
  15   4   6         81.96         92.42        36.80 o                         
  16   4   6        116.32         60.34        31.17 o                         
  17   4   6        122.15        129.08        32.32 o                         
  18   4   6         19.10         66.10        30.69 o                         
  19   4   6        112.03         45.59        33.43 o                         
  20   4   6         39.15         32.56        36.97 o                         
  21   4   6         92.92         46.39        34.80 o                         
  22   4   6         21.22         35.08        33.06 o                         
  23   4   6         18.81         -1.14        30.35 o                         
  24   4   6         33.73         -0.19        22.07 o                         
  25   4   6         88.27        117.80        21.72 o                         
  26   4   6        177.47        160.06        20.47 o                         
  27   4   6         76.60         85.29        20.52 o                         
  28   4   6          3.15         13.21        14.94 o                         
   0   5   6       3526.18       3754.96       142.63 o                         
   1   5   6         18.55         52.18        12.22 o                         
   2   5   6       2665.97       2778.59        70.63 o                         
   3   5   6        163.12        148.32        15.77 o                         
   4   5   6       4322.56       4350.99       104.32 o                         
   5   5   6       1141.32       1138.43        41.77 o                         
   6   5   6       2557.15       2577.05        56.41 o                         
   7   5   6          0.76          9.46        11.04 o                         
   8   5   6       1712.72       1838.45        51.25 o                         
   9   5   6         55.54         93.42        14.01 o                         
  10   5   6        171.12         90.77        14.51 o                         
  11   5   6         97.66         64.43        15.60 o                         
  12   5   6          1.32         16.71        18.46 o                         
  13   5   6         48.87         16.92        25.25 o                         
  14   5   6        464.25        418.70        39.26 o                         
  15   5   6         61.16         66.02        28.96 o                         
  16   5   6        361.03        363.85        37.72 o                         
  17   5   6         57.91        101.25        32.06 o                         
  18   5   6          8.51        -13.76        29.96 o                         
  19   5   6         62.45         82.52        31.13 o                         
  20   5   6        260.52        304.91        95.95 o                         
  21   5   6         87.81         64.18        34.41 o                         
  22   5   6        150.36         97.05        34.24 o                         
  23   5   6         13.29          8.03        24.29 o                         
  24   5   6        138.47        101.56        23.95 o                         
  25   5   6         23.09         11.84        24.20 o                         
  26   5   6         17.59         -1.59        17.61 o                         
  27   5   6         38.67         18.10        21.26 o                         
  28   5   6         13.10          8.04        14.94 o                         
   0   6   6         19.54          3.23        16.98 o                         
   1   6   6        941.92        845.80        33.40 o                         
   2   6   6       3954.78       4409.87        90.01 o                         
   3   6   6         14.23         35.32        15.25 o                         
   4   6   6        854.10        958.99        52.29 o                         
   5   6   6        213.14        315.67        14.22 o                         
   6   6   6          9.04          4.90         9.95 o                         
   7   6   6        386.21        385.21        17.20 o                         
   8   6   6        760.01        737.02        23.80 o                         
   9   6   6         13.97         18.46        11.92 o                         
  10   6   6       1023.69       1079.23        32.39 o                         
  11   6   6         58.49         45.30        19.23 o                         
  12   6   6        548.68        595.14        30.70 o                         
  13   6   6         15.79        -11.28        23.45 o                         
  14   6   6        415.49        333.22        30.07 o                         
  15   6   6         60.72         67.04        25.11 o                         
  16   6   6         38.91         67.93        30.52 o                         
  17   6   6        918.53       1012.05        55.20 o                         
  18   6   6         25.59         21.24        28.14 o                         
  19   6   6         22.96         57.23        40.50 o                         
  20   6   6         64.07         81.73        33.77 o                         
  21   6   6        388.85        333.12        33.33 o                         
  22   6   6        237.12        200.18        45.98 o                         
  23   6   6        201.29        137.04        25.80 o                         
  24   6   6         28.37         37.69        21.55 o                         
  25   6   6          5.99          1.52        19.22 o                         
  26   6   6         70.72         41.29        17.36 o                         
  27   6   6         36.41        -15.51        20.68 o                         
  28   6   6         10.62          5.76        10.92 o                         
   0   7   6         57.87         43.00        17.89 o                         
   1   7   6        105.77        142.96        13.52 o                         
   2   7   6        251.41        232.10        14.02 o                         
   3   7   6         57.72         86.50        11.71 o                         
   4   7   6        221.08        197.23        12.39 o                         
   5   7   6        301.92        290.09        13.87 o                         
   6   7   6        860.91       1023.12        26.21 o                         
   7   7   6        202.85        272.42        18.03 o                         
   8   7   6        369.52        435.16        27.02 o                         
   9   7   6        653.29        737.18        26.51 o                         
  10   7   6        393.03        430.59        23.94 o                         
  11   7   6        627.40        646.35        28.67 o                         
  12   7   6        467.85        526.44        33.40 o                         
  13   7   6        905.53        887.16        41.91 o                         
  14   7   6         44.65        125.47        37.44 o                         
  15   7   6        364.24        434.57        32.76 o                         
  16   7   6        122.01        201.36        27.78 o                         
  17   7   6        194.89        209.24        29.44 o                         
  18   7   6         47.66         45.95        28.65 o                         
  19   7   6        351.84        341.87        33.67 o                         
  20   7   6          0.30         -7.92        27.65 o                         
  21   7   6        401.65        367.67        33.24 o                         
  22   7   6        111.82        118.44        24.69 o                         
  23   7   6        130.56         85.14        23.36 o                         
  24   7   6         11.69         14.67        19.73 o                         
  25   7   6         54.57         56.06        18.66 o                         
  26   7   6          0.00        -23.84        23.84 o                         
  27   7   6          0.34         17.24        18.96 o                         
  28   7   6          7.83         12.86         8.55 o                         
   0   8   6        281.01        281.89        24.47 o                         
   1   8   6         95.79         82.70        16.92 o                         
   2   8   6       1216.54       1245.70        31.86 o                         
   3   8   6        107.06        145.77        15.17 o                         
   4   8   6        655.35        632.04        20.06 o                         
   5   8   6         57.14         45.71        11.20 o                         
   6   8   6       1635.61       1882.82        54.69 o                         
   7   8   6        205.31        202.42        22.42 o                         
   8   8   6        235.02        220.14        21.14 o                         
   9   8   6        461.33        474.09        24.37 o                         
  10   8   6        817.95        850.19        38.28 o                         
  11   8   6        313.83        278.60        25.00 o                         
  12   8   6        545.80        600.32        34.74 o                         
  13   8   6        193.29        269.83        28.23 o                         
  14   8   6        442.29        385.27        39.68 o                         
  15   8   6         62.24         98.35        25.34 o                         
  16   8   6         95.64        123.68        29.35 o                         
  17   8   6         41.05         78.95        24.53 o                         
  18   8   6        141.13        182.54        29.39 o                         
  19   8   6        255.27        267.48        30.54 o                         
  20   8   6        700.30        524.91        36.52 o                         
  21   8   6        208.57        183.44        26.81 o                         
  22   8   6        196.07        194.84        25.69 o                         
  23   8   6          6.49          2.90        20.29 o                         
  24   8   6         19.06         30.20        27.43 o                         
  25   8   6         36.77         48.83        28.44 o                         
  26   8   6        115.07         97.38        25.28 o                         
  27   8   6          4.25         19.12        15.08 o                         
  28   8   6         25.74         23.27        11.20 o                         
   0   9   6          2.07          0.95        18.49 o                         
   1   9   6        158.41         79.40        14.45 o                         
   2   9   6       1106.67       1165.41        34.90 o                         
   3   9   6         74.61         61.19        13.04 o                         
   4   9   6        281.68        286.84        13.99 o                         
   5   9   6         69.23         54.14        10.91 o                         
   6   9   6        750.76        818.45        23.38 o                         
   7   9   6         13.49         23.25        14.74 o                         
   8   9   6       2708.81       2549.24        68.48 o                         
   9   9   6        320.16        248.14        19.87 o                         
  10   9   6        999.30       1173.40        53.48 o                         
  11   9   6         52.78         58.45        20.33 o                         
  12   9   6        432.08        402.37        28.75 o                         
  13   9   6          0.46         -1.03        19.58 o                         
  14   9   6        634.50        509.42        32.61 o                         
  15   9   6        101.11         81.07        24.11 o                         
  16   9   6        148.45        161.32        32.67 o                         
  17   9   6        353.31        224.92        37.09 o                         
  18   9   6         23.37         36.09        25.45 o                         
  19   9   6        143.99        157.50        29.13 o                         
  20   9   6        127.98        190.61        26.03 o                         
  21   9   6        211.66        128.15        54.44 o                         
  22   9   6          0.04         32.17        38.21 o                         
  23   9   6        105.46        119.50        37.63 o                         
  24   9   6         14.72          1.72        30.16 o                         
  25   9   6          9.18         10.34        24.70 o                         
  26   9   6         11.91        -12.96        14.35 o                         
  27   9   6          0.55          1.79         7.80 o                         
   0  10   6       6091.51       6245.76       190.61 o                         
   1  10   6       1247.94       1094.53        41.00 o                         
   2  10   6       3137.46       2932.54        63.37 o                         
   3  10   6        792.34        692.14        24.12 o                         
   4  10   6       2831.65       2962.18        69.13 o                         
   5  10   6         85.45        112.47        11.69 o                         
   6  10   6       5958.20       6100.20       129.05 o                         
   7  10   6        532.02        482.78        27.43 o                         
   8  10   6        764.97        712.62        28.14 o                         
   9  10   6        362.72        360.87        28.98 o                         
  10  10   6       2366.76       2350.06       132.60 o                         
  11  10   6          1.43         11.37        18.24 o                         
  12  10   6        285.11        327.83        20.98 o                         
  13  10   6         56.01         71.59        17.17 o                         
  14  10   6        194.99        319.58        43.16 o                         
  15  10   6        455.65        450.15        49.57 o                         
  16  10   6       3205.44       2556.22       119.38 o                         
  17  10   6         97.62        189.97        30.57 o                         
  18  10   6       1327.34       1312.63       372.72 o                         
  19  10   6        267.63        307.95        50.85 o                         
  20  10   6        416.20        455.89        56.02 o                         
  21  10   6        113.57        145.07        40.22 o                         
  22  10   6        438.96        484.61        50.85 o                         
  23  10   6        191.47        216.60        37.92 o                         
  24  10   6        493.19        439.80        42.51 o                         
  25  10   6         63.25         73.65        23.56 o                         
  26  10   6        129.17         88.81        10.69 o                         
  27  10   6          1.59         -3.03         8.00 o                         
   0  11   6          3.96         25.06        13.05 o                         
   1  11   6         89.40        119.56        15.18 o                         
   2  11   6        468.53        482.56        36.14 o                         
   3  11   6       1488.62       1317.43        47.00 o                         
   4  11   6        415.88        420.79        19.44 o                         
   5  11   6        168.47        165.06        14.73 o                         
   6  11   6        253.06        298.08        20.12 o                         
   7  11   6       1811.66       1796.31        56.60 o                         
   8  11   6        670.40        724.41        36.02 o                         
   9  11   6        177.92        185.71        27.47 o                         
  10  11   6        422.82        354.35        37.22 o                         
  11  11   6        887.42        962.29        40.73 o                         
  12  11   6        371.51        308.22        26.36 o                         
  13  11   6          0.03         27.85        20.60 o                         
  14  11   6         30.36         23.22        70.24 o                         
  15  11   6          0.00          7.76        42.23 o                         
  16  11   6          6.26         99.39        43.09 o                         
  17  11   6         39.81         60.33        42.23 o                         
  18  11   6         17.17          4.88        41.94 o                         
  19  11   6          0.15        -16.09        39.64 o                         
  20  11   6         51.92         72.96        38.21 o                         
  21  11   6         11.91         25.57        35.62 o                         
  22  11   6          0.54         24.42        32.17 o                         
  23  11   6          9.09        -30.16        30.16 o                         
  24  11   6          0.24          3.00        46.39 o                         
  25  11   6          1.36          0.67        13.99 o                         
  26  11   6         24.74         12.77         9.52 o                         
   0  12   6      11700.46      11744.08       343.87 o                         
   1  12   6       1293.30       1443.53        37.78 o                         
   2  12   6      11693.75      11593.08       264.38 o                         
   3  12   6        430.60        374.70        23.82 o                         
   4  12   6      13048.45      13994.96       347.87 o                         
   5  12   6       1574.58       1578.60        62.48 o                         
   6  12   6       4097.40       4212.03       162.68 o                         
   7  12   6        689.88        640.27        28.70 o                         
   8  12   6       5707.20       5611.92       125.28 o                         
   9  12   6         32.85         45.20        17.72 o                         
  10  12   6       1413.19       1658.98        58.25 o                         
  11  12   6         48.85         42.69        28.37 o                         
  12  12   6       1252.98       1309.18        51.58 o                         
  13  12   6        270.90        281.14        27.67 o                         
  14  12   6       2243.26       2414.73       142.20 o                         
  15  12   6        463.40        479.15        57.17 o                         
  16  12   6       2119.39       2412.72       141.33 o                         
  17  12   6        864.95       1019.21        77.27 o                         
  18  12   6       1870.46       2018.59       122.09 o                         
  19  12   6        317.90        438.36        49.70 o                         
  20  12   6        998.18       1089.01        76.41 o                         
  21  12   6        144.53        198.50        38.49 o                         
  22  12   6        262.60        283.84        42.80 o                         
  23  12   6        118.60         90.60        14.67 o                         
  24  12   6        343.83        270.65        19.82 o                         
  25  12   6         62.89         57.79        16.26 o                         
   0  13   6        385.43        368.23        26.27 o                         
   1  13   6        483.57        441.19        19.50 o                         
   2  13   6         20.54         15.44        13.93 o                         
   3  13   6        102.21        109.02        14.19 o                         
   4  13   6         70.35         93.36        16.35 o                         
   5  13   6       2411.83       2506.37        68.95 o                         
   6  13   6       1348.59       1505.61        44.98 o                         
   7  13   6        140.83        128.01        19.18 o                         
   8  13   6       1221.18       1233.29        40.48 o                         
   9  13   6         55.30         41.84        17.83 o                         
  10  13   6        155.87        181.91        22.69 o                         
  11  13   6        258.20        212.43        25.64 o                         
  12  13   6        420.46        546.61        33.09 o                         
  13  13   6        152.71        144.17        19.18 o                         
  14  13   6        529.39        553.84        57.74 o                         
  15  13   6         12.17         64.63        40.22 o                         
  16  13   6         54.30        112.03        40.79 o                         
  17  13   6          6.77         58.03        37.63 o                         
  18  13   6         37.16          6.03        35.91 o                         
  19  13   6         42.48         66.84        23.74 o                         
  20  13   6         23.65         50.69        22.65 o                         
  21  13   6         17.65         13.17        14.09 o                         
  22  13   6         28.85         38.55        12.83 o                         
  23  13   6          0.43          3.54        10.72 o                         
  24  13   6         26.28         -5.20         9.22 o                         
  25  13   6          5.58         11.20        13.50 o                         
   0  14   6       7751.61       8095.97       244.49 o                         
   1  14   6         82.53         76.06        13.37 o                         
   2  14   6       1238.20       1028.82        34.53 o                         
   3  14   6        853.29        880.16        38.99 o                         
   4  14   6       1947.47       1823.79        48.63 o                         
   5  14   6        504.63        577.46        24.29 o                         
   6  14   6        779.38        751.55        27.13 o                         
   7  14   6        326.68        304.94        19.41 o                         
   8  14   6        349.04        389.66        20.82 o                         
   9  14   6        164.09        131.92        20.89 o                         
  10  14   6          4.26         -5.36        18.39 o                         
  11  14   6        319.03        263.85        35.38 o                         
  12  14   6       1010.23        885.71        37.23 o                         
  13  14   6        131.11        114.51        18.10 o                         
  14  14   6        882.64        974.80        58.17 o                         
  15  14   6        137.98        127.02        23.12 o                         
  16  14   6        643.39        781.03        86.61 o                         
  17  14   6        618.90        637.41        61.04 o                         
  18  14   6        645.84        614.53        36.39 o                         
  19  14   6        326.62        284.15        32.31 o                         
  20  14   6        585.00        641.46        35.05 o                         
  21  14   6        129.25        157.51        28.82 o                         
  22  14   6        328.33        288.53        20.70 o                         
  23  14   6         43.06          8.73         8.74 o                         
  24  14   6         19.02          9.19        14.94 o                         
   0  15   6       1833.50       2145.12        94.02 o                         
   1  15   6       1210.27       1211.45        36.86 o                         
   2  15   6       1256.30       1106.94        37.43 o                         
   3  15   6        410.32        361.06        19.90 o                         
   4  15   6          2.49         10.82        14.40 o                         
   5  15   6        500.83        405.86        22.22 o                         
   6  15   6         89.24        115.35        17.11 o                         
   7  15   6         79.47         91.12        20.77 o                         
   8  15   6        185.23        208.96        18.83 o                         
   9  15   6        120.57        139.07        21.51 o                         
  10  15   6        537.24        620.19        26.08 o                         
  11  15   6         34.34         42.22        15.69 o                         
  12  15   6        311.32        287.99        19.17 o                         
  13  15   6        444.23        435.46        23.72 o                         
  14  15   6         26.84         38.44        16.66 o                         
  15  15   6        286.12        299.05        25.85 o                         
  16  15   6         47.78         74.54        18.96 o                         
  17  15   6        357.82        283.58        47.69 o                         
  18  15   6        135.57        122.69        15.79 o                         
  19  15   6        131.34        150.00        15.03 o                         
  20  15   6         35.11         16.92        15.50 o                         
  21  15   6         97.49         73.73        10.86 o                         
  22  15   6          5.84          5.12         9.49 o                         
  23  15   6          4.36         -1.21         9.02 o                         
   0  16   6        768.33        897.41        87.90 o                         
   1  16   6          0.04          5.66        13.76 o                         
   2  16   6        481.44        343.39        22.33 o                         
   3  16   6        403.13        356.20        20.28 o                         
   4  16   6         35.51         25.76        15.88 o                         
   5  16   6         35.12         36.52        14.58 o                         
   6  16   6        503.22        415.91        30.04 o                         
   7  16   6         98.70         92.77        22.78 o                         
   8  16   6         65.38         50.04        15.05 o                         
   9  16   6        103.62        112.59        16.24 o                         
  10  16   6         14.68          6.82        14.41 o                         
  11  16   6         35.73         48.94        14.36 o                         
  12  16   6        152.41        189.54        16.10 o                         
  13  16   6         99.88        111.66        19.32 o                         
  14  16   6          7.26         14.13        14.43 o                         
  15  16   6          0.07         28.34        15.82 o                         
  16  16   6         17.06         17.41        18.24 o                         
  17  16   6         26.38         67.95        14.85 o                         
  18  16   6          0.02        -12.35        29.30 o                         
  19  16   6         64.64        111.44        18.89 o                         
  20  16   6         21.02         42.77        15.52 o                         
  21  16   6          2.88        -19.10        19.10 o                         
  22  16   6          0.20         14.94        15.22 o                         
   0  17   6         67.34         94.80        58.89 o                         
   1  17   6         45.40         59.18        55.44 o                         
   2  17   6        386.70        333.67        31.13 o                         
   3  17   6         19.59         10.61        21.82 o                         
   4  17   6        245.12        219.69        26.47 o                         
   5  17   6         57.28         79.10        24.05 o                         
   6  17   6        323.26        365.06        29.59 o                         
   7  17   6         55.61         43.90        23.65 o                         
   8  17   6        688.36        763.15        38.44 o                         
   9  17   6         10.40          3.23        22.50 o                         
  10  17   6       1551.34       1410.07        54.27 o                         
  11  17   6          2.13        -15.69        21.89 o                         
  12  17   6        785.37        814.36        43.12 o                         
  13  17   6         65.01         78.42        30.16 o                         
  14  17   6         12.22        -10.34        27.29 o                         
  15  17   6        108.03         95.95        29.01 o                         
  19  17   6         49.26         30.74        18.96 o                         
  20  17   6         10.26         12.07        14.94 o                         
   0  18   6        452.52        527.99        70.95 o                         
   1  18   6         51.25         28.44        56.59 o                         
   2  18   6         57.87         56.30        52.86 o                         
   3  18   6          0.55          2.71        19.63 o                         
   4  18   6        456.73        494.53        42.23 o                         
   5  18   6         40.15         68.29        28.28 o                         
   6  18   6        591.68        556.35        32.99 o                         
   7  18   6         98.17         99.51        23.27 o                         
   8  18   6       1026.98       1052.42        44.94 o                         
   9  18   6         46.89         63.03        21.51 o                         
  10  18   6        247.30        219.04        23.42 o                         
  11  18   6          9.10         31.26        21.84 o                         
  12  18   6         33.50         48.58        28.73 o                         
  13  18   6         15.87         16.37        24.70 o                         
  14  18   6         54.85         76.12        25.28 o                         
  15  18   6          2.84         14.36        22.41 o                         
  19  18   6         21.06         -1.15        12.35 o                         
   0  19   6         36.92         23.84        54.01 o                         
   1  19   6         15.17        -37.06        54.29 o                         
   2  19   6        140.67        128.41        57.17 o                         
   3  19   6          0.53        -37.76        37.76 o                         
   4  19   6         53.75         21.08        55.73 o                         
   5  19   6        134.38        115.84        22.10 o                         
   6  19   6        137.97        158.72        22.80 o                         
   7  19   6        253.79        291.66        25.02 o                         
   8  19   6          6.55         11.42        19.29 o                         
   9  19   6         52.87         67.22        29.79 o                         
  10  19   6         49.40         58.17        20.97 o                         
  11  19   6         30.20         30.00        19.87 o                         
  12  19   6         94.92         80.76        20.25 o                         
  13  19   6          3.12         15.30        17.95 o                         
  14  19   6        144.60        126.46        19.32 o                         
  15  19   6        105.38        113.18        21.83 o                         
  16  19   6          0.58         -9.77        17.52 o                         
   0  20   6        633.03        604.40        67.22 o                         
   1  20   6         28.73          2.30        50.27 o                         
   2  20   6        184.72        203.67        53.72 o                         
   3  20   6         20.70         -2.34        34.83 o                         
   4  20   6        292.85        301.09        38.80 o                         
   5  20   6         40.82         21.87        32.70 o                         
   6  20   6        263.72        298.53        48.69 o                         
   7  20   6        136.82        221.73        40.36 o                         
   8  20   6        496.84        417.26        25.53 o                         
   9  20   6        354.38        235.93        65.78 o                         
  10  20   6        854.55        685.63        95.80 o                         
  11  20   6         53.62         39.64        20.97 o                         
  12  20   6        479.00        488.92        35.62 o                         
  13  20   6          1.88        -16.66        18.67 o                         
  14  20   6         67.48         49.70        16.66 o                         
  15  20   6          0.09          6.61        12.64 o                         
   0  21   6        568.08        764.41        70.09 o                         
   1  21   6         41.32         88.48        46.54 o                         
   2  21   6        129.03         77.27        45.96 o                         
   3  21   6         22.26         65.18        31.45 o                         
   4  21   6         96.90         83.17        41.08 o                         
   5  21   6          3.96         42.19        29.35 o                         
   6  21   6         46.62         47.99        29.76 o                         
   7  21   6          1.07        -10.38        43.66 o                         
   8  21   6          6.25          1.55        21.42 o                         
  10  21   6         60.28         50.27        14.94 o                         
  11  21   6         21.03         12.35        13.50 o                         
   0  22   6        786.19        796.58        65.78 o                         
   1  22   6         16.36         -3.16        39.35 o                         
   2  22   6        456.61        345.29        48.83 o                         
   3  22   6         97.97         97.50        27.48 o                         
   4  22   6        579.21        404.87        34.02 o                         
   5  22   6         72.12         28.73        35.33 o                         
   1   1   7       4333.93       4529.82        85.27 o                         
   2   1   7         20.57         11.89        10.61 o                         
   3   1   7       1896.17       1853.54        42.31 o                         
   4   1   7         50.09         33.14        12.34 o                         
   5   1   7       3652.40       4205.74        85.45 o                         
   6   1   7         69.73        118.96        12.62 o                         
   7   1   7       3265.44       3562.38        74.27 o                         
   8   1   7       3941.68       3778.90        79.21 o                         
   9   1   7       4853.78       5553.91       111.65 o                         
  10   1   7       1415.76       1896.53        45.51 o                         
  11   1   7       4531.94       5212.89       106.54 o                         
  12   1   7        135.48        199.08        18.04 o                         
  13   1   7          8.70         50.05        20.36 o                         
  14   1   7         75.91         76.86        21.75 o                         
  15   1   7         47.02         74.51        24.01 o                         
  16   1   7        798.42        926.53        47.90 o                         
  17   1   7       1931.93       2137.88        81.25 o                         
  18   1   7        428.53        503.05        38.63 o                         
  19   1   7        166.19         88.71        25.19 o                         
  20   1   7        460.21        450.15        34.27 o                         
  21   1   7        378.95        270.71        26.71 o                         
  22   1   7        270.48        290.45        28.18 o                         
  23   1   7        434.15        340.28        27.01 o                         
  24   1   7        287.70        213.31        25.71 o                         
  25   1   7        412.88        220.09        65.93 o                         
   1   2   7       5546.51       6138.10       119.12 o                         
   2   2   7        455.07        544.62        17.90 o                         
   3   2   7       3921.20       4010.25        88.61 o                         
   4   2   7        388.43        458.80        19.81 o                         
   5   2   7       2962.05       3334.89        70.08 o                         
   6   2   7          7.35         10.23        12.20 o                         
   7   2   7       2160.00       2150.98        53.52 o                         
   8   2   7        546.88        556.04        22.63 o                         
   9   2   7         13.52         21.04        12.87 o                         
  10   2   7        167.12        191.89        16.06 o                         
  11   2   7         56.29         63.94        19.06 o                         
  12   2   7        230.74        274.11        21.64 o                         
  13   2   7        277.60        295.15        28.02 o                         
  14   2   7       1000.85        837.53        44.09 o                         
  15   2   7       2733.90       2589.01       142.10 o                         
  16   2   7          4.97         66.85        36.51 o                         
  17   2   7        831.02        888.44        61.83 o                         
  18   2   7         57.96         87.22        31.89 o                         
  19   2   7        186.29        185.00        67.79 o                         
  20   2   7         33.07        -10.52        54.87 o                         
  21   2   7         69.70        113.47        48.26 o                         
  22   2   7          8.77        -35.50        35.50 o                         
  23   2   7        191.45        122.64        24.84 o                         
  24   2   7        124.90        112.22        16.56 o                         
  25   2   7         88.19         50.17        12.97 o                         
  26   2   7         14.34         -5.17        10.92 o                         
   1   3   7        434.81        449.80        16.41 o                         
   2   3   7         76.71         89.95        12.55 o                         
   3   3   7       1606.86       1518.29        35.39 o                         
   4   3   7         86.23        119.26        13.30 o                         
   5   3   7        328.52        426.85        16.72 o                         
   6   3   7        762.52        737.79        24.02 o                         
   7   3   7       3487.15       3362.75        71.90 o                         
   8   3   7          5.77         -2.46        12.06 o                         
   9   3   7          4.80         12.09        12.58 o                         
  10   3   7        564.17        581.81        27.40 o                         
  11   3   7        431.59        421.71        30.05 o                         
  12   3   7       2090.86       2054.91       138.90 o                         
  13   3   7        868.29        891.67        55.78 o                         
  14   3   7        689.39        661.68        50.05 o                         
  15   3   7        333.68        215.07        38.12 o                         
  16   3   7        196.14        150.65        36.47 o                         
  17   3   7         98.34        120.90        33.57 o                         
  18   3   7         10.41        -11.41        28.32 o                         
  19   3   7        152.05        149.27        28.94 o                         
  20   3   7         82.69         98.02        26.69 o                         
  21   3   7         52.58        -12.67        45.24 o                         
  22   3   7         55.61         22.51        33.45 o                         
  23   3   7        123.88         94.28        38.64 o                         
  24   3   7         21.08         39.33        27.29 o                         
  25   3   7        155.48         94.49        15.16 o                         
  26   3   7         55.62         37.63        12.35 o                         
   1   4   7       8696.54       9888.54       187.35 o                         
   2   4   7         80.22        124.12        16.23 o                         
   3   4   7      13147.31      14358.56       291.57 o                         
   4   4   7         87.39         99.33        13.79 o                         
   5   4   7       7016.05       7654.37       146.91 o                         
   6   4   7        222.41        302.23        17.95 o                         
   7   4   7       4416.18       4521.40       100.02 o                         
   8   4   7        728.46        751.27        45.06 o                         
   9   4   7        553.49        536.84        22.84 o                         
  10   4   7        184.87        118.98        15.87 o                         
  11   4   7        545.93        703.42        26.95 o                         
  12   4   7        299.56        379.15        32.09 o                         
  13   4   7       1394.57       1261.06        51.39 o                         
  14   4   7         30.87         88.71        25.56 o                         
  15   4   7       1382.17       1304.45        53.78 o                         
  16   4   7         56.78        124.14        26.45 o                         
  17   4   7       1538.70       1668.29        68.91 o                         
  18   4   7         36.63         47.29        28.06 o                         
  19   4   7       1928.00       1679.65        68.03 o                         
  20   4   7         44.02         36.58        25.79 o                         
  21   4   7        248.36        219.85        30.58 o                         
  22   4   7          2.54         12.24        28.14 o                         
  23   4   7         26.70          1.51        24.46 o                         
  24   4   7         15.90         19.82        16.79 o                         
  25   4   7        237.33        137.09        21.11 o                         
  26   4   7          0.03         11.49        12.07 o                         
   1   5   7        154.95         99.97        13.34 o                         
   2   5   7          7.02          5.07        12.59 o                         
   3   5   7        269.81        364.65        18.16 o                         
   4   5   7        230.65        319.07        17.02 o                         
   5   5   7        676.90        645.90        20.61 o                         
   6   5   7        510.06        573.32        20.54 o                         
   7   5   7        340.83        334.20        19.09 o                         
   8   5   7        162.39        110.21        13.37 o                         
   9   5   7        499.47        392.23        18.47 o                         
  10   5   7       1235.18       1070.58        35.93 o                         
  11   5   7         59.98         34.40        15.31 o                         
  12   5   7        232.80        238.41        22.75 o                         
  13   5   7        209.13        287.63        28.87 o                         
  14   5   7         29.79         38.89        24.06 o                         
  15   5   7         75.07         77.41        29.42 o                         
  16   5   7        457.94        453.53        39.83 o                         
  17   5   7         15.80        -27.41        27.82 o                         
  18   5   7         31.35         52.42        27.59 o                         
  19   5   7        137.51        152.11        28.78 o                         
  20   5   7        130.87        147.88        27.62 o                         
  21   5   7        299.18        249.55        48.19 o                         
  22   5   7         14.40         28.70        20.99 o                         
  23   5   7         89.20         72.60        19.11 o                         
  24   5   7          1.93          2.52        11.53 o                         
  25   5   7          6.84         -8.62        15.80 o                         
  26   5   7          0.58         10.63        12.64 o                         
   1   6   7       1111.50       1290.40        59.59 o                         
   2   6   7        505.56        603.84        25.86 o                         
   3   6   7       1841.77       1939.65        45.66 o                         
   4   6   7       2568.28       2662.06        54.65 o                         
   5   6   7        122.90        155.81        13.13 o                         
   6   6   7        363.10        310.68        15.28 o                         
   7   6   7        411.58        476.15        18.85 o                         
   8   6   7         34.36         26.52        12.47 o                         
   9   6   7       1423.48       1287.21        34.28 o                         
  10   6   7        747.84        670.49        36.88 o                         
  11   6   7        241.25        359.92        25.65 o                         
  12   6   7        350.97        296.50        28.59 o                         
  13   6   7        159.24        153.75        26.33 o                         
  14   6   7         96.85        136.27        29.26 o                         
  15   6   7       1041.25       1072.89        70.68 o                         
  16   6   7        292.19        337.47        34.95 o                         
  17   6   7        305.14        323.34        39.58 o                         
  18   6   7         44.77         -4.66        25.93 o                         
  19   6   7         59.58         64.04        27.70 o                         
  20   6   7         19.31         46.22        37.25 o                         
  21   6   7        386.01        347.81        28.79 o                         
  22   6   7          5.88         23.16        19.81 o                         
  23   6   7        113.14        151.74        19.29 o                         
  24   6   7          2.93         10.77        13.36 o                         
  25   6   7         42.04         41.74        11.56 o                         
  26   6   7         11.48         20.68        12.07 o                         
   1   7   7       1688.64       1694.74        98.88 o                         
   2   7   7         93.89         68.98        15.17 o                         
   3   7   7        118.14        142.04        12.18 o                         
   4   7   7       1157.85       1092.72        29.86 o                         
   5   7   7         29.03         71.71        11.89 o                         
   6   7   7        143.44        147.63        12.94 o                         
   7   7   7       1623.39       1451.92        35.00 o                         
   8   7   7          5.44         21.22        12.24 o                         
   9   7   7        129.05        148.44        14.49 o                         
  10   7   7          0.08         24.78        24.09 o                         
  11   7   7        527.97        563.11        28.73 o                         
  12   7   7         29.64         60.14        24.04 o                         
  13   7   7        492.42        367.01        46.17 o                         
  14   7   7        456.79        421.80        35.19 o                         
  15   7   7         45.88         43.11        26.55 o                         
  16   7   7          3.14         13.33        26.29 o                         
  17   7   7        146.79         75.15        36.32 o                         
  18   7   7        142.19        121.96        29.83 o                         
  19   7   7         24.83         32.82        24.08 o                         
  20   7   7         32.33          3.66        21.78 o                         
  21   7   7          9.95         20.02        20.82 o                         
  22   7   7        157.08        151.02        29.71 o                         
  23   7   7        196.61        166.95        23.78 o                         
  24   7   7         26.41         39.32        13.59 o                         
  25   7   7         26.55         16.09        10.16 o                         
  26   7   7          0.10         -0.57        10.92 o                         
   1   8   7       2065.07       2032.60        51.47 o                         
   2   8   7        345.17        322.74        17.63 o                         
   3   8   7        167.32        155.75        21.56 o                         
   4   8   7        470.52        417.18        16.33 o                         
   5   8   7       1513.82       1721.26        38.76 o                         
   6   8   7          0.23         19.16        12.26 o                         
   7   8   7       1458.12       1361.88        36.24 o                         
   8   8   7        305.24        260.07        17.53 o                         
   9   8   7       1547.35       1543.47        57.74 o                         
  10   8   7       1270.27       1446.78        46.23 o                         
  11   8   7       4772.86       5201.08       143.65 o                         
  12   8   7         46.91         87.62        26.41 o                         
  13   8   7        987.58        896.09        57.65 o                         
  14   8   7        224.78        205.47        29.30 o                         
  15   8   7        402.24        406.04        45.67 o                         
  16   8   7         42.34         46.55        25.15 o                         
  17   8   7         54.45         49.10        32.91 o                         
  18   8   7         44.71         62.24        24.86 o                         
  19   8   7         86.90         90.33        33.48 o                         
  20   8   7         22.20         22.60        21.22 o                         
  21   8   7        194.74        117.84        20.92 o                         
  22   8   7          4.93          4.19        15.14 o                         
  23   8   7        100.62         82.90        16.52 o                         
  24   8   7          5.46         15.78        12.11 o                         
  25   8   7         32.55         31.60        13.79 o                         
  26   8   7          1.28         -4.00        13.64 o                         
   1   9   7       1907.98       1950.20        56.88 o                         
   2   9   7         69.05         66.83        13.39 o                         
   3   9   7       1288.06       1333.47        37.35 o                         
   4   9   7        526.01        525.83        21.78 o                         
   5   9   7       2943.70       3295.82        79.08 o                         
   6   9   7        303.74        362.89        17.94 o                         
   7   9   7       4880.81       5193.58       111.17 o                         
   8   9   7       2597.83       2558.18        64.53 o                         
   9   9   7       4176.85       4799.43       116.06 o                         
  10   9   7        137.19        215.57        24.97 o                         
  11   9   7       2966.52       2953.88       118.57 o                         
  12   9   7        368.47        333.94        30.78 o                         
  13   9   7        927.90        841.82        31.80 o                         
  14   9   7        360.78        402.04        31.93 o                         
  15   9   7        627.51        674.91        62.25 o                         
  16   9   7        698.33        649.20        42.99 o                         
  17   9   7        221.33        200.45        26.08 o                         
  18   9   7        357.02        306.71        42.51 o                         
  19   9   7        208.01        109.93        27.82 o                         
  20   9   7        595.80        657.79        83.31 o                         
  21   9   7        473.31        472.39        31.60 o                         
  22   9   7         95.29         75.90        17.22 o                         
  23   9   7         35.88         41.68        14.64 o                         
  24   9   7        130.12         80.23        19.96 o                         
  25   9   7         66.54         29.01         9.91 o                         
   1  10   7        447.80        490.49        31.37 o                         
   2  10   7         94.05        130.38        14.21 o                         
   3  10   7        880.97        784.87        26.76 o                         
   4  10   7         45.77         45.16        15.21 o                         
   5  10   7       1335.71       1573.08        47.84 o                         
   6  10   7        226.08        255.60        19.04 o                         
   7  10   7        793.53        833.31        25.76 o                         
   8  10   7         18.56         26.81        12.44 o                         
   9  10   7       1310.58       1483.67        44.55 o                         
  10  10   7        602.72        624.01        33.29 o                         
  11  10   7       1233.30       1245.07        70.66 o                         
  12  10   7          0.50         26.14        16.92 o                         
  13  10   7       1440.04       1314.92        80.20 o                         
  14  10   7         11.54        -11.56        23.64 o                         
  15  10   7          9.78         -4.80        23.38 o                         
  16  10   7         62.95         99.11        39.35 o                         
  17  10   7          6.24        -14.94        38.21 o                         
  18  10   7         47.97         46.54        35.62 o                         
  19  10   7         81.94        167.47        37.34 o                         
  20  10   7         16.20         66.64        31.60 o                         
  21  10   7          9.18         17.84        16.98 o                         
  22  10   7          0.59        -10.94        15.18 o                         
  23  10   7          2.25          2.45        19.10 o                         
  24  10   7          1.85         -7.10         8.77 o                         
  25  10   7         10.79          6.92         7.59 o                         
   1  11   7         36.58         46.96        10.60 o                         
   2  11   7         32.55         29.48        12.04 o                         
   3  11   7          7.89         34.03        12.30 o                         
   4  11   7        423.16        461.62        27.08 o                         
   5  11   7       1327.20       1309.53        52.03 o                         
   6  11   7        377.03        373.04        21.38 o                         
   7  11   7        675.25        676.77        28.76 o                         
   8  11   7         13.30         64.03        19.78 o                         
   9  11   7         92.45        150.69        21.23 o                         
  10  11   7        134.01        104.34        19.98 o                         
  11  11   7       1554.78       1677.01        59.66 o                         
  12  11   7        531.90        569.43        28.11 o                         
  13  11   7        527.52        564.95        27.49 o                         
  14  11   7        304.21        304.30        30.05 o                         
  15  11   7        305.67        356.25        31.20 o                         
  16  11   7        157.81        232.13        26.50 o                         
  17  11   7        397.67        409.06        49.12 o                         
  18  11   7        218.31        266.01        41.08 o                         
  19  11   7        175.59        227.51        38.78 o                         
  20  11   7        384.81        429.74        43.38 o                         
  21  11   7        249.52        223.49        33.04 o                         
  22  11   7        231.57        178.02        19.49 o                         
  23  11   7        255.18        193.07        39.93 o                         
  24  11   7        139.09        116.05        16.37 o                         
   1  12   7         88.35         89.41        10.42 o                         
   2  12   7         29.71         30.43         8.86 o                         
   3  12   7         19.41         24.96         8.84 o                         
   4  12   7         72.64         77.85        13.96 o                         
   5  12   7         48.33         87.54        17.13 o                         
   6  12   7        345.14        269.10        21.62 o                         
   7  12   7          5.58          3.29        17.52 o                         
   8  12   7        116.15        132.12        20.82 o                         
   9  12   7         87.79         50.34        19.22 o                         
  10  12   7        103.37         62.77        19.19 o                         
  11  12   7        326.54        476.40        26.09 o                         
  12  12   7        175.62        188.87        19.91 o                         
  13  12   7          1.02          3.74        18.95 o                         
  14  12   7        312.19        401.77        64.06 o                         
  15  12   7         50.44         31.70        44.53 o                         
  16  12   7         84.83        121.23        30.02 o                         
  17  12   7         23.68        -18.96        20.08 o                         
  18  12   7          2.54          2.92        18.65 o                         
  19  12   7         64.49         80.84        18.70 o                         
  20  12   7          7.88          4.09        13.20 o                         
  21  12   7          5.00         -1.02        11.86 o                         
  22  12   7         64.59         60.60        10.69 o                         
  23  12   7          0.01         -0.85         8.80 o                         
   1  13   7        558.91        583.39        30.97 o                         
   2  13   7       1086.58       1055.06        36.04 o                         
   3  13   7       3422.92       3347.94        82.05 o                         
   4  13   7        174.02        220.28        19.13 o                         
   5  13   7       1012.92       1231.76        38.64 o                         
   6  13   7        174.45        186.54        18.75 o                         
   7  13   7        435.26        501.47        24.17 o                         
   8  13   7          0.27          9.77        18.33 o                         
   9  13   7        929.04       1062.77        39.63 o                         
  10  13   7        156.75        132.55        20.26 o                         
  11  13   7        327.27        315.74        23.01 o                         
  12  13   7        630.40        706.36        56.80 o                         
  13  13   7        632.45        760.93        54.15 o                         
  14  13   7        117.94        191.77        24.44 o                         
  15  13   7        476.39        504.60        54.15 o                         
  16  13   7         97.58        125.26        21.63 o                         
  17  13   7        208.66        130.25        21.40 o                         
  18  13   7        258.83        258.03        22.51 o                         
  19  13   7        124.68        126.02        19.10 o                         
  20  13   7        133.15        138.86        13.80 o                         
  21  13   7         44.07         17.30         9.95 o                         
  22  13   7        269.05        180.31        16.80 o                         
   1  14   7        939.89        785.93        34.13 o                         
   2  14   7        172.43        166.81        29.16 o                         
   3  14   7       1906.98       1764.75        48.91 o                         
   4  14   7         31.95         36.15        15.73 o                         
   5  14   7       1152.13       1176.17        37.00 o                         
   6  14   7        695.29        819.68        31.41 o                         
   7  14   7       1771.80       1988.00        53.31 o                         
   8  14   7        227.95        168.68        18.06 o                         
   9  14   7       3477.09       3562.12        85.63 o                         
  10  14   7         13.25         11.04        16.08 o                         
  11  14   7       2078.85       2172.30        93.36 o                         
  12  14   7        107.65         92.85        16.68 o                         
  13  14   7       1158.57       1050.34        40.52 o                         
  14  14   7         26.99         24.02        22.25 o                         
  15  14   7        388.76        432.28        39.42 o                         
  16  14   7        106.12         76.74        15.36 o                         
  17  14   7        123.02        141.18        20.95 o                         
  18  14   7         95.55         63.26        15.70 o                         
  19  14   7         17.44         26.70        13.23 o                         
  20  14   7         10.75         19.11        11.01 o                         
  21  14   7         13.17          9.55         7.25 o                         
   1  15   7        894.48        886.56        47.01 o                         
   2  15   7         30.34         56.05        20.04 o                         
   3  15   7          2.02          8.35        18.36 o                         
   4  15   7         12.99          9.56        14.41 o                         
   5  15   7          3.25         15.47        14.42 o                         
   6  15   7          4.78         13.54        14.47 o                         
   7  15   7          0.21        -12.82        14.28 o                         
   8  15   7          7.98         22.64        14.66 o                         
   9  15   7        497.04        445.74        21.44 o                         
  10  15   7        171.37        147.75        22.82 o                         
  11  15   7         40.45         46.63        13.92 o                         
  12  15   7         20.62         23.56        15.80 o                         
  13  15   7         90.43         98.97        19.46 o                         
  14  15   7         32.18         57.51        18.50 o                         
  15  15   7         66.23         73.05        14.23 o                         
  16  15   7          6.44        -10.43        11.94 o                         
  17  15   7         74.95         32.23        12.69 o                         
  18  15   7         48.16         36.46        12.10 o                         
  19  15   7        112.04         81.84        30.31 o                         
  20  15   7         27.99         -3.73        18.96 o                         
   1  16   7        660.62        689.43        72.10 o                         
   2  16   7         24.09          8.04        57.17 o                         
   3  16   7        163.16        154.23        18.87 o                         
   4  16   7        104.71        102.58        17.88 o                         
   5  16   7       1439.75       1759.27        76.87 o                         
   6  16   7        287.27        320.05        19.88 o                         
   7  16   7       1263.82       1253.09        36.72 o                         
   8  16   7          5.49        -13.29        13.29 o                         
   9  16   7       1225.79       1260.14        60.59 o                         
  10  16   7         28.72          4.35        13.22 o                         
  11  16   7       1573.09       1477.13        86.73 o                         
  12  16   7         74.60         37.92        15.63 o                         
  13  16   7        670.96        718.23        45.67 o                         
  14  16   7          0.91         -3.81        11.68 o                         
  15  16   7        103.38         89.54        19.78 o                         
  16  16   7         23.11         10.73        16.78 o                         
  17  16   7         50.51         55.80        30.16 o                         
  18  16   7         17.24         16.58        12.91 o                         
  19  16   7          1.63         37.06        17.52 o                         
   1  17   7          0.97         81.01        52.86 o                         
   2  17   7        128.37        108.59        53.43 o                         
   3  17   7        185.64         98.42        36.87 o                         
   4  17   7          0.05         18.22        34.42 o                         
   5  17   7          0.15        -34.24        34.24 o                         
   6  17   7        198.49        179.96        36.54 o                         
   7  17   7        136.92        178.94        38.92 o                         
   8  17   7        150.47        148.67        21.16 o                         
   9  17   7        104.36        132.06        20.14 o                         
  10  17   7         52.23         86.92        18.11 o                         
  11  17   7          0.05         11.16        16.64 o                         
  12  17   7        115.69         92.68        20.14 o                         
  13  17   7         35.61         55.46        24.70 o                         
  14  17   7         13.84         14.21        17.95 o                         
  15  17   7         16.54         15.51        15.01 o                         
  16  17   7          1.65          4.03        13.55 o                         
  17  17   7          8.14         -8.04        13.50 o                         
   1  18   7        399.43        500.41        63.20 o                         
   2  18   7         51.19         18.38        49.98 o                         
   3  18   7        627.16        564.22        67.36 o                         
   4  18   7          1.77        -32.57        39.79 o                         
   5  18   7       1076.39       1238.83        64.20 o                         
   6  18   7         33.70         51.69        47.97 o                         
   7  18   7        971.34        924.28        52.20 o                         
   8  18   7        101.50         83.96        57.60 o                         
   9  18   7        566.74        562.09        66.93 o                         
  10  18   7        146.18        121.85        27.00 o                         
  11  18   7        367.43        293.37        22.02 o                         
  12  18   7         14.41         34.76        19.25 o                         
  13  18   7        396.43        292.72        26.72 o                         
  14  18   7        169.46        106.86        18.10 o                         
  15  18   7        352.33        250.49        21.26 o                         
   1  19   7        731.35        717.01        67.22 o                         
   2  19   7        145.20        202.81        48.55 o                         
   3  19   7        139.07        149.68        32.80 o                         
   4  19   7        107.91        104.87        31.68 o                         
   5  19   7        356.43        387.47        36.96 o                         
   6  19   7          3.08         11.56        28.33 o                         
   7  19   7        134.89        183.40        29.14 o                         
   8  19   7          0.09         13.21        24.07 o                         
   9  19   7        224.56        320.01        39.07 o                         
   1  20   7         95.00         66.07        40.50 o                         
   2  20   7          6.81        -10.34        37.92 o                         
   3  20   7         88.86         76.55        27.32 o                         
   4  20   7         17.89        -21.73        39.07 o                         
   5  20   7         84.35        122.73        30.45 o                         
   6  20   7         98.13         86.10        23.95 o                         
   7  20   7         49.27         37.35        20.90 o                         
   8  20   7         59.71         79.28        26.14 o                         
   1  21   7        460.88        295.02        39.93 o                         
   2  21   7        113.36         97.38        33.32 o                         
   3  21   7        383.38        287.97        28.15 o                         
   4  21   7          2.28          4.26        20.31 o                         
   5  21   7        391.08        266.67        39.93 o                         
   0   0   8        417.94        541.78        45.96 o                         
   1   0   8          2.02         11.75        18.89 o                         
   2   0   8         38.47         45.23        17.82 o                         
   3   0   8        314.69        380.45        86.18 o                         
   4   0   8         55.75         75.23        17.82 o                         
   5   0   8         45.08         79.98        16.69 o                         
   6   0   8        163.32        187.54        19.60 o                         
   7   0   8        359.13        348.72        25.42 o                         
   8   0   8         68.55         97.36        18.08 o                         
   9   0   8        674.16        559.65        28.67 o                         
  10   0   8       1523.71       1554.59        63.50 o                         
  11   0   8         11.35         12.68        17.87 o                         
  12   0   8          0.64          1.15        24.09 o                         
  13   0   8       1487.53       1634.71        76.97 o                         
  14   0   8        182.66        227.22        33.90 o                         
  15   0   8        599.81        668.04        44.68 o                         
  16   0   8          2.58         29.67        25.57 o                         
  17   0   8         37.25         72.85        23.34 o                         
  18   0   8        125.96        132.48        23.50 o                         
  19   0   8        205.31        275.51        40.65 o                         
  20   0   8        243.62        167.38        40.93 o                         
  21   0   8        655.94        680.81        72.39 o                         
  22   0   8        165.48        231.82        47.40 o                         
  23   0   8         45.83         67.51        35.33 o                         
   0   1   8       2316.76       2516.76       117.20 o                         
   1   1   8        173.32        215.49        16.85 o                         
   2   1   8        375.22        417.21        21.63 o                         
   3   1   8        105.27        107.04        17.58 o                         
   4   1   8        816.63       1000.06        29.10 o                         
   5   1   8        206.38        274.45        15.86 o                         
   6   1   8       1438.75       1518.69        37.54 o                         
   7   1   8       1072.52       1112.87        45.15 o                         
   8   1   8        421.88        518.76        28.48 o                         
   9   1   8         50.30         72.68        13.17 o                         
  10   1   8         49.54         91.01        13.91 o                         
  11   1   8        357.37        439.47        20.01 o                         
  12   1   8        442.94        527.15        26.09 o                         
  13   1   8         58.35         46.28        19.38 o                         
  14   1   8        121.90         98.79        19.61 o                         
  15   1   8        380.04        441.49        27.79 o                         
  16   1   8        615.73        698.85        34.08 o                         
  17   1   8         15.60         42.47        19.42 o                         
  18   1   8        134.71        136.33        17.91 o                         
  19   1   8         10.21         -4.37        22.41 o                         
  20   1   8        144.65        115.46        20.72 o                         
  21   1   8         28.12         17.12        17.67 o                         
  22   1   8         71.29         48.06        64.78 o                         
  23   1   8         20.52         45.96        34.47 o                         
   0   2   8        210.97        237.59        32.60 o                         
   1   2   8         33.10         37.94        15.69 o                         
   2   2   8         72.76        118.30        16.26 o                         
   3   2   8        886.80        886.88        26.99 o                         
   4   2   8          6.50         -3.03        11.86 o                         
   5   2   8        220.97        245.85        15.45 o                         
   6   2   8         31.89         66.89        13.06 o                         
   7   2   8        546.81        599.22        28.50 o                         
   8   2   8       1317.38       1287.08        38.24 o                         
   9   2   8         73.08        115.58        14.21 o                         
  10   2   8        308.37        314.83        18.14 o                         
  11   2   8        522.45        534.91        22.26 o                         
  12   2   8         20.31         28.20        15.82 o                         
  13   2   8          0.85         -7.56        18.23 o                         
  14   2   8        148.31         93.16        21.98 o                         
  15   2   8        252.94        337.49        35.93 o                         
  16   2   8         56.04         55.26        45.82 o                         
  17   2   8        397.44        429.43        39.26 o                         
  18   2   8        206.23        257.76        38.68 o                         
  19   2   8        158.73        184.03        23.88 o                         
  20   2   8         66.27         88.15        35.22 o                         
  21   2   8        234.78        134.49        29.74 o                         
  22   2   8        135.36        100.88        19.85 o                         
  23   2   8        311.82        196.50        15.58 o                         
   0   3   8       3980.78       4429.88       230.10 o                         
   1   3   8        762.70        683.33        38.19 o                         
   2   3   8       7840.05       8149.01       206.91 o                         
   3   3   8          0.18         27.64        12.19 o                         
   4   3   8       3799.01       4438.86        96.13 o                         
   5   3   8       1876.99       1765.03        54.04 o                         
   6   3   8       1081.84       1323.89        42.96 o                         
   7   3   8        590.96        715.31        25.32 o                         
   8   3   8         15.88         96.00        14.19 o                         
   9   3   8          8.52          5.75        16.90 o                         
  10   3   8        359.62        551.83        28.01 o                         
  11   3   8          1.55          2.36        17.99 o                         
  12   3   8        963.05       1019.15        50.56 o                         
  13   3   8        227.59        104.82        27.74 o                         
  14   3   8        787.16        859.09        48.45 o                         
  15   3   8        384.22        548.76        44.30 o                         
  16   3   8       1092.98       1356.61       103.09 o                         
  17   3   8         25.28         32.70        23.95 o                         
  18   3   8        644.55        545.53        47.47 o                         
  19   3   8        117.36        193.26        24.40 o                         
  20   3   8        730.36        647.73        34.39 o                         
  21   3   8         25.98         61.05        17.04 o                         
  22   3   8        408.79        253.86        19.63 o                         
  23   3   8         19.69         34.47        13.21 o                         
   0   4   8       3978.86       3966.52       208.27 o                         
   1   4   8         93.61        133.21        19.96 o                         
   2   4   8       5116.95       5281.13       138.34 o                         
   3   4   8        142.71        129.93        13.56 o                         
   4   4   8       1316.89       1485.44        41.39 o                         
   5   4   8         17.01         35.52        13.46 o                         
   6   4   8        316.86        290.64        17.64 o                         
   7   4   8         30.05         14.23        13.64 o                         
   8   4   8        338.48        416.75        20.94 o                         
   9   4   8        399.72        454.30        22.26 o                         
  10   4   8        377.56        376.38        21.38 o                         
  11   4   8         38.31         57.65        19.14 o                         
  12   4   8          1.54         12.34        24.49 o                         
  13   4   8        117.41        107.82        27.27 o                         
  14   4   8         40.70         19.11        25.34 o                         
  15   4   8        139.65        146.31        27.61 o                         
  16   4   8        145.04        120.47        26.26 o                         
  17   4   8        255.68        254.46        31.63 o                         
  18   4   8        101.83         81.34        23.70 o                         
  19   4   8        264.28        269.48        26.47 o                         
  20   4   8         48.25         32.23        18.34 o                         
  21   4   8         55.93         55.45        17.37 o                         
  22   4   8          2.97          1.78        16.10 o                         
  23   4   8         46.84         40.22        14.36 o                         
  24   4   8         61.32          0.29         9.77 o                         
   0   5   8       4003.52       4172.20       166.05 o                         
   1   5   8         84.53        134.85        22.74 o                         
   2   5   8      10388.09      10642.96       269.06 o                         
   3   5   8        336.51        458.67        21.24 o                         
   4   5   8       1433.73       1418.52        38.19 o                         
   5   5   8         21.00         42.01        13.00 o                         
   6   5   8        670.32        742.14        25.89 o                         
   7   5   8         16.18         17.78        13.85 o                         
   8   5   8       2653.43       2356.59        58.04 o                         
   9   5   8        340.61        352.88        20.48 o                         
  10   5   8       1169.73       1393.97        40.42 o                         
  11   5   8        268.19        247.30        23.79 o                         
  12   5   8       1472.59       1348.69        82.61 o                         
  13   5   8        303.49        275.75        31.01 o                         
  14   5   8       1908.96       1933.41        90.97 o                         
  15   5   8        201.88        229.09        46.68 o                         
  16   5   8        781.43        916.51        58.53 o                         
  17   5   8        517.85        539.53        35.16 o                         
  18   5   8       1339.57       1324.15        90.29 o                         
  19   5   8         81.76         54.42        20.83 o                         
  20   5   8        877.40        756.60        66.41 o                         
  21   5   8         18.00         61.89        18.39 o                         
  22   5   8        443.84        313.69        27.29 o                         
  23   5   8          8.03         16.95        13.50 o                         
  24   5   8         82.41         45.10        10.63 o                         
   0   6   8       1769.72       1626.84        78.00 o                         
   1   6   8        559.86        574.93        35.95 o                         
   2   6   8         86.71        156.08        15.25 o                         
   3   6   8       3328.55       3342.23        92.19 o                         
   4   6   8        164.78        149.81        16.10 o                         
   5   6   8          0.48         11.81        11.84 o                         
   6   6   8       1036.05       1110.72        35.91 o                         
   7   6   8          0.78          0.63        12.46 o                         
   8   6   8        152.37        148.50        14.98 o                         
   9   6   8         75.71        106.68        21.90 o                         
  10   6   8        294.95        356.90        22.05 o                         
  11   6   8        207.91        233.68        22.69 o                         
  12   6   8        166.70        128.57        22.85 o                         
  13   6   8          4.27         -0.66        19.74 o                         
  14   6   8         52.48         66.68        20.54 o                         
  15   6   8         42.50        104.05        20.43 o                         
  16   6   8          1.93         45.82        18.77 o                         
  17   6   8        110.27        148.70        19.92 o                         
  18   6   8         18.28         25.69        22.90 o                         
  19   6   8         18.94         31.41        18.32 o                         
  20   6   8          4.38         44.48        17.07 o                         
  21   6   8          1.50          8.04        19.53 o                         
  22   6   8         37.94         13.21        16.09 o                         
  23   6   8         92.79         57.17        14.94 o                         
  24   6   8          3.01         12.64         8.62 o                         
   0   7   8       5557.68       6324.56       319.15 o                         
   1   7   8        402.13        372.47        32.73 o                         
   2   7   8       2917.62       2913.88        86.79 o                         
   3   7   8         15.67         39.24        15.17 o                         
   4   7   8       3676.80       3965.51       122.76 o                         
   5   7   8        822.57        897.57        30.47 o                         
   6   7   8       6159.97       6796.85       201.51 o                         
   7   7   8         92.73        108.49        13.65 o                         
   8   7   8       2450.29       2793.47        60.27 o                         
   9   7   8          1.69         21.60        15.62 o                         
  10   7   8       3434.59       3837.60        93.36 o                         
  11   7   8        236.70        230.66        23.18 o                         
  12   7   8       3390.11       3680.59       146.94 o                         
  13   7   8        559.82        655.21        31.72 o                         
  14   7   8       1523.61       1591.80        96.61 o                         
  15   7   8         34.35         78.70        19.35 o                         
  16   7   8       1286.61       1412.87        52.64 o                         
  17   7   8         89.95         75.96        21.10 o                         
  18   7   8        457.30        401.48        23.39 o                         
  19   7   8         54.90         59.60        14.66 o                         
  20   7   8        345.38        303.37        90.20 o                         
  21   7   8         73.02         44.53        19.53 o                         
  22   7   8        133.72         66.36        17.24 o                         
  23   7   8         20.61         28.44        12.07 o                         
   0   8   8         31.96         58.04        19.85 o                         
   1   8   8        338.79        429.62        24.76 o                         
   2   8   8         32.90         35.73        11.21 o                         
   3   8   8        489.23        607.36        26.12 o                         
   4   8   8         12.64         46.26        15.01 o                         
   5   8   8        904.94        871.07        36.01 o                         
   6   8   8       1008.57        902.09        34.56 o                         
   7   8   8        234.84        182.62        17.50 o                         
   8   8   8       1818.07       2010.35        53.02 o                         
   9   8   8          7.12         65.05        15.29 o                         
  10   8   8       1021.17       1122.48        40.23 o                         
  11   8   8        243.85        243.73        22.85 o                         
  12   8   8        466.09        396.72        24.42 o                         
  13   8   8         45.34         48.71        14.72 o                         
  14   8   8         60.74        103.05        26.33 o                         
  15   8   8          1.85        -17.36        17.36 o                         
  16   8   8         30.67         59.93        16.80 o                         
  17   8   8         33.74         45.87        15.78 o                         
  18   8   8         50.04         38.12        13.69 o                         
  19   8   8         73.24         76.71        18.36 o                         
  20   8   8         18.01         -1.56        14.99 o                         
  21   8   8        153.95        105.14        20.68 o                         
  22   8   8          7.32          2.01        14.36 o                         
  23   8   8         41.45        -10.92        10.92 o                         
   0   9   8        109.27        181.82        19.51 o                         
   1   9   8        108.70         68.46        11.96 o                         
   2   9   8          2.13        -13.00        13.47 o                         
   3   9   8        290.03        353.27        22.43 o                         
   4   9   8       1021.85       1102.11        61.30 o                         
   5   9   8         65.29         95.82        22.23 o                         
   6   9   8       1317.01       1204.30       117.78 o                         
   7   9   8        498.60        484.18        53.72 o                         
   8   9   8       1513.66       1611.64        69.76 o                         
   9   9   8        198.97        224.06        46.54 o                         
  10   9   8       1970.48       1960.01        67.91 o                         
  11   9   8          2.25          2.87        20.52 o                         
  12   9   8        689.34        720.48        26.14 o                         
  13   9   8         46.61         48.97        14.38 o                         
  14   9   8        188.47        203.48        25.50 o                         
  15   9   8          2.28         12.89        17.55 o                         
  16   9   8        665.02        711.99        39.66 o                         
  17   9   8          1.06        -19.88        19.88 o                         
  18   9   8         14.40         26.02        17.60 o                         
  19   9   8         14.51         29.85        16.21 o                         
  20   9   8          1.11         -9.34        13.74 o                         
  21   9   8          7.41         17.24        15.80 o                         
  22   9   8          2.07         14.94        12.64 o                         
  23   9   8         20.52          7.18         7.33 o                         
   0  10   8         14.59         -5.94        16.29 o                         
   1  10   8         47.19         45.21        11.49 o                         
   2  10   8        126.89        116.69        13.64 o                         
   3  10   8          9.54          9.55        15.94 o                         
   4  10   8         18.17         25.75        17.04 o                         
   5  10   8         37.13         47.08        16.36 o                         
   6  10   8          3.59          7.73        17.88 o                         
   7  10   8        345.23        365.68        23.68 o                         
   8  10   8        430.84        539.77        59.46 o                         
   9  10   8       1090.29       1274.30        90.20 o                         
  10  10   8        659.05        721.40        38.19 o                         
  11  10   8        159.78        178.99        25.98 o                         
  12  10   8        508.40        484.01        37.98 o                         
  13  10   8        199.02        226.56        32.03 o                         
  14  10   8         67.78         77.27        37.92 o                         
  15  10   8         34.09        -15.80        34.76 o                         
  16  10   8          1.73        -21.54        31.89 o                         
  17  10   8        312.93        257.72        24.21 o                         
  18  10   8          0.13          8.08        20.68 o                         
  19  10   8         43.95         34.43        15.25 o                         
  20  10   8         27.72          9.04        12.97 o                         
  21  10   8        116.28         96.52        16.37 o                         
  22  10   8         40.56         11.92         8.63 o                         
   0  11   8         82.33         54.26        15.50 o                         
   1  11   8         14.52         36.61        11.05 o                         
   2  11   8        445.34        467.34        28.24 o                         
   3  11   8         49.09         76.75        12.98 o                         
   4  11   8        249.30        238.40        19.17 o                         
   5  11   8         44.03         46.80        18.62 o                         
   6  11   8          2.79         33.18        22.62 o
[truncated: 55,407 more chars]
