# Supplementary material for: Supra­molecular hy­dro­gen-bonded networks formed from copper(II) car­box­yl­ate dimers
Source: Acta Crystallogr C Struct Chem. 2024 May 22;80(Pt 6):239–53. doi: 10.1107/S2053229624004534 (PMC11150878; doi:10.1107/S2053229624004534)
Supplement: Supplementary file 3 [file c-80-00239-compound_2sup3.hkl]

data_compound_2                                                                 
_shelx_title ' cc2_36b_a.res in P-1'                                            
_shelx_refln_list_code          4                                               
_shelx_F_calc_maximum      153.61                                               
_exptl_crystal_F_000       540.00                                               
_reflns_d_resolution_high  0.7883                                               
                                                                                
loop_                                                                           
 _space_group_symop_operation_xyz                                               
 'x, y, z'                                                                      
 '-x, -y, -z'                                                                   
                                                                                
_cell_length_a    10.1659                                                       
_cell_length_b    10.7383                                                       
_cell_length_c    12.9878                                                       
_cell_angle_alpha  76.132                                                       
_cell_angle_beta   69.646                                                       
_cell_angle_gamma  75.304                                                       
                                                                                
_shelx_F_squared_multiplier     1.000                                           
                                                                                
loop_                                                                           
 _refln_index_h                                                                 
 _refln_index_k                                                                 
 _refln_index_l                                                                 
 _refln_F_squared_calc                                                          
 _refln_F_squared_meas                                                          
 _refln_F_squared_sigma                                                         
 _refln_observed_status                                                         
   2   0   0       2165.63       2100.00       145.49 o                         
   3   0   0        756.32        569.39        28.69 o                         
   4   0   0         87.77        101.80        10.24 o                         
   5   0   0          1.49          1.80         2.01 o                         
   6   0   0         37.93         35.23         3.69 o                         
   7   0   0        257.90        308.73        10.56 o                         
   8   0   0        290.89        302.29        11.76 o                         
   9   0   0        752.54        839.77        46.59 o                         
  10   0   0         13.74         13.68         2.32 o                         
  11   0   0          4.96          8.63         1.13 o                         
 -11   1   0         22.38         17.55         1.26 o                         
 -10   1   0         28.49         33.97         6.01 o                         
  -9   1   0        208.71        231.90         9.59 o                         
  -8   1   0        196.75        223.45        10.19 o                         
  -7   1   0         96.38         82.40         2.82 o                         
  -6   1   0        269.63        308.13        13.26 o                         
  -5   1   0        161.78        150.38         6.55 o                         
  -4   1   0         14.58         13.43         2.10 o                         
  -3   1   0        389.51        301.53        12.98 o                         
  -2   1   0       3525.35       3158.95       142.25 o                         
  -1   1   0       1939.52       2971.65       132.38 o                         
   1   1   0       7036.87       7100.91       221.66 o                         
   2   1   0         50.09        103.08         4.48 o                         
   3   1   0        982.50       1123.54        38.05 o                         
   4   1   0          5.41          4.48         4.70 o                         
   5   1   0         24.80         36.71         4.34 o                         
   6   1   0        536.16        526.37        20.59 o                         
   7   1   0        768.24        769.73        17.11 o                         
   8   1   0        660.82        722.67        19.43 o                         
   9   1   0        859.03        967.95        26.36 o                         
  10   1   0          0.21          2.06         1.33 o                         
  11   1   0          0.41         -0.30         1.00 o                         
 -11   2   0         38.94         30.39         1.40 o                         
 -10   2   0          1.61          1.14         1.68 o                         
  -9   2   0          8.23          5.15         2.20 o                         
  -8   2   0         90.69         79.46         7.14 o                         
  -7   2   0         39.98         28.60         2.79 o                         
  -6   2   0       1806.94       1742.55        37.76 o                         
  -5   2   0       1762.78       1795.90        51.43 o                         
  -4   2   0       1032.30        963.08        35.27 o                         
  -3   2   0          0.81         18.22         3.34 o                         
  -2   2   0         41.77         35.88         5.77 o                         
  -1   2   0       1017.78        667.85        33.06 o                         
   0   2   0        298.02        775.42        26.05 o                         
   1   2   0       8678.38       8517.13       217.24 o                         
   2   2   0        586.09        712.45        29.49 o                         
   3   2   0       1900.19       1484.06        56.52 o                         
   4   2   0        830.44        750.73        27.90 o                         
   5   2   0         83.64         58.51         3.48 o                         
   6   2   0        120.76        114.61         6.73 o                         
   7   2   0        431.71        446.15        10.71 o                         
   8   2   0        277.14        315.18         8.30 o                         
   9   2   0         10.89         18.57         1.92 o                         
  10   2   0         20.14         30.53         1.83 o                         
  11   2   0         81.35         66.47         3.97 o                         
 -11   3   0          1.29          0.56         1.10 o                         
 -10   3   0          7.97          5.14         2.02 o                         
  -9   3   0        131.63        136.29         9.00 o                         
  -8   3   0         16.14         14.14         2.40 o                         
  -7   3   0        681.55        714.32        21.58 o                         
  -6   3   0        383.82        343.38         8.17 o                         
  -5   3   0       6997.76       7460.46       164.03 o                         
  -4   3   0       1233.25       1206.62        62.92 o                         
  -3   3   0          0.27         17.12         5.62 o                         
  -2   3   0         60.69         62.53         7.83 o                         
  -1   3   0       1120.44       1156.53        39.40 o                         
   0   3   0        608.68        711.95        25.04 o                         
   1   3   0       2178.02       2592.61        67.99 o                         
   2   3   0       3394.50       3078.59        98.60 o                         
   3   3   0       1318.99       1275.08        43.86 o                         
   4   3   0        785.62        699.95        26.49 o                         
   5   3   0        227.34        254.30        16.69 o                         
   6   3   0         29.56         33.63         2.56 o                         
   7   3   0          8.09          5.84         1.22 o                         
   8   3   0         12.09         18.86         1.58 o                         
   9   3   0         28.54         30.10         1.80 o                         
  10   3   0         10.91         13.21         1.47 o                         
  11   3   0         30.96         29.37         1.91 o                         
 -10   4   0         87.43         76.42         3.56 o                         
  -9   4   0         30.61         38.85         3.05 o                         
  -8   4   0        135.22        132.50         6.30 o                         
  -7   4   0        533.83        514.18        13.88 o                         
  -6   4   0        439.68        474.10        12.06 o                         
  -5   4   0        406.45        370.57        12.20 o                         
  -4   4   0         80.19         77.85        11.30 o                         
  -3   4   0        115.14        106.80        11.88 o                         
  -2   4   0        152.71        184.84        10.48 o                         
  -1   4   0        378.56        299.64        13.58 o                         
   0   4   0       1337.35       1400.67        47.61 o                         
   1   4   0       2520.08       2189.68        58.68 o                         
   2   4   0       6161.88       6080.98       192.88 o                         
   3   4   0       2478.67       2494.45        67.45 o                         
   4   4   0       2575.05       2993.15        99.16 o                         
   5   4   0        213.68        233.67        13.20 o                         
   6   4   0         55.20         52.41         2.04 o                         
   7   4   0        232.55        257.37         5.77 o                         
   8   4   0        279.01        279.43         6.43 o                         
   9   4   0         58.49         69.47         2.88 o                         
  10   4   0        226.46        274.37        10.38 o                         
  11   4   0         18.68         20.79         2.03 o                         
 -10   5   0         42.84         32.25         2.57 o                         
  -9   5   0        198.01        207.81         9.01 o                         
  -8   5   0        117.55        114.23         5.54 o                         
  -7   5   0         15.94         24.55         2.35 o                         
  -6   5   0         18.27         15.01         1.90 o                         
  -5   5   0          1.33          0.91         1.87 o                         
  -4   5   0         62.87         68.44         3.20 o                         
  -3   5   0         19.06         17.58         3.89 o                         
  -2   5   0          3.60          1.33         3.35 o                         
  -1   5   0        344.53        338.04        15.94 o                         
   0   5   0        181.90        124.51         5.84 o                         
   1   5   0       3212.62       3262.81       102.13 o                         
   2   5   0        362.52        353.26        10.32 o                         
   3   5   0        361.08        402.05        14.81 o                         
   4   5   0        111.27        124.48         7.36 o                         
   5   5   0         27.02         39.03         3.20 o                         
   6   5   0        127.30        123.30         5.01 o                         
   7   5   0        105.16        115.32         3.67 o                         
   8   5   0        179.10        212.27        12.41 o                         
   9   5   0         75.52        103.66         4.22 o                         
  10   5   0         85.00         99.45         7.48 o                         
  11   5   0         80.73        102.82         7.09 o                         
  -9   6   0         37.93         34.03         2.01 o                         
  -8   6   0         16.68         18.33         1.79 o                         
  -7   6   0          0.07          1.96         1.58 o                         
  -6   6   0          6.56          7.73         1.70 o                         
  -5   6   0         68.79         65.56         3.93 o                         
  -4   6   0        791.41        771.50        18.17 o                         
  -3   6   0        834.15        886.83        21.02 o                         
  -2   6   0        930.95        844.86        25.82 o                         
  -1   6   0         17.84         15.36         2.44 o                         
   0   6   0        175.11        185.47         6.56 o                         
   1   6   0         70.53         68.56         4.02 o                         
   2   6   0          9.51         24.81         6.69 o                         
   3   6   0          0.46          2.47         2.42 o                         
   4   6   0        163.69        135.56         7.55 o                         
   5   6   0        187.20        163.19         6.23 o                         
   6   6   0         23.46         22.63         2.10 o                         
   7   6   0        227.77        252.18        12.94 o                         
   8   6   0         91.25        100.58         8.53 o                         
   9   6   0        175.00        149.26         7.48 o                         
  10   6   0         12.08         14.41         2.36 o                         
  11   6   0          9.45          6.36         1.77 o                         
  -8   7   0          0.20          0.75         0.89 o                         
  -7   7   0         20.35         16.24         1.92 o                         
  -6   7   0         63.30         62.40         3.29 o                         
  -5   7   0        516.53        550.00        17.39 o                         
  -4   7   0        509.08        571.80        13.55 o                         
  -3   7   0        618.55        648.33        16.73 o                         
  -2   7   0        324.78        386.70         9.69 o                         
  -1   7   0         43.18         40.92         2.22 o                         
   0   7   0          2.85          3.61         1.21 o                         
   1   7   0        601.97        596.48        11.61 o                         
   2   7   0         56.92         56.02         2.99 o                         
   3   7   0        781.17        760.42        35.39 o                         
   4   7   0          0.36          2.54         1.80 o                         
   5   7   0       1040.38       1112.92        41.74 o                         
   6   7   0        120.27        148.57         6.07 o                         
   7   7   0         12.47         13.66         2.06 o                         
   8   7   0         10.11         10.88         2.08 o                         
   9   7   0         38.91         40.47         4.10 o                         
  10   7   0         17.45         18.48         3.48 o                         
  11   7   0          5.89          4.71         1.85 o                         
  -8   8   0         79.48         63.24         3.85 o                         
  -7   8   0          1.96          4.15         1.47 o                         
  -6   8   0        212.44        217.95         7.13 o                         
  -5   8   0          0.36          1.56         1.48 o                         
  -4   8   0        524.52        522.38        15.51 o                         
  -3   8   0        191.30        193.66         5.90 o                         
  -2   8   0          5.16          9.59         1.94 o                         
  -1   8   0        162.41        187.47         6.14 o                         
   0   8   0        342.67        359.76         8.58 o                         
   1   8   0        188.47        212.60         5.77 o                         
   2   8   0         38.91         47.70         3.06 o                         
   3   8   0        904.30       1064.52        24.14 o                         
   4   8   0        132.82        143.77         5.32 o                         
   5   8   0         49.39         59.15         4.88 o                         
   6   8   0        469.75        540.68        40.72 o                         
   7   8   0          5.71          6.12         2.63 o                         
   8   8   0          6.11          3.40         1.74 o                         
   9   8   0         41.18         53.85         4.18 o                         
  10   8   0          8.39          7.21         2.11 o                         
  -7   9   0         47.54         43.56         3.19 o                         
  -6   9   0         21.50         15.76         1.97 o                         
  -5   9   0         65.56         62.84         4.70 o                         
  -4   9   0         20.37         22.03         2.19 o                         
  -3   9   0          0.24          0.55         1.52 o                         
  -2   9   0         21.68         18.26         2.08 o                         
  -1   9   0         95.12         89.45         4.14 o                         
   0   9   0        176.40        173.84         5.99 o                         
   1   9   0        136.57        151.68         8.66 o                         
   2   9   0         64.54         74.90         4.44 o                         
   3   9   0        228.88        262.46         8.15 o                         
   4   9   0        290.09        323.54         9.52 o                         
   5   9   0          1.23          2.53         1.82 o                         
   6   9   0          0.16          2.64         2.00 o                         
   7   9   0          0.47          0.61         1.91 o                         
   8   9   0         48.37         60.84         3.60 o                         
   9   9   0         42.12         54.34         5.44 o                         
  10   9   0         15.91         14.75         3.23 o                         
  -5  10   0         29.10         25.30         3.17 o                         
  -4  10   0         93.48         63.05         3.74 o                         
  -3  10   0         43.22         49.35         6.79 o                         
  -2  10   0        117.09        149.84        18.67 o                         
  -1  10   0         95.92        127.21         9.81 o                         
   0  10   0        296.60        358.34        36.92 o                         
   1  10   0        179.75        189.87        11.16 o                         
   2  10   0         79.93        113.51         6.23 o                         
   3  10   0         10.47         13.90         3.02 o                         
   4  10   0         71.64         91.26         5.66 o                         
   5  10   0         72.86         92.15         4.54 o                         
   6  10   0         59.74         64.07         3.65 o                         
   7  10   0         25.77         32.66         2.56 o                         
   8  10   0         14.37         15.95         4.55 o                         
   9  10   0          5.13          2.45         0.91 o                         
  -4  11   0          8.18         12.24         2.22 o                         
  -3  11   0         35.66         20.78         2.66 o                         
  -2  11   0        177.26        205.68        12.22 o                         
  -1  11   0        119.97        141.08         6.75 o                         
   0  11   0          4.20          7.57         3.37 o                         
   1  11   0         67.52         65.94        10.28 o                         
   2  11   0          0.03          0.88         2.24 o                         
   3  11   0         40.21         47.24         4.27 o                         
   4  11   0          5.12          8.14         2.40 o                         
   5  11   0         53.79         70.33        10.02 o                         
   6  11   0         12.59         14.31         2.31 o                         
   7  11   0         27.43         36.72        10.53 o                         
   8  11   0          3.62          2.72         1.70 o                         
  -2  12   0         53.86         51.00         2.80 o                         
  -1  12   0         29.90         34.47         3.89 o                         
   0  12   0          0.27          1.92         1.41 o                         
   1  12   0         15.63         12.79         1.79 o                         
   2  12   0         21.07         27.29         2.87 o                         
   3  12   0         28.17         30.16         2.65 o                         
   4  12   0         24.91         31.59         3.09 o                         
   5  12   0          4.15          3.61         1.54 o                         
   6  12   0         19.44         28.03         3.96 o                         
   1  13   0         33.12         20.44         1.72 o                         
   2  13   0         16.75         14.62         1.58 o                         
   3  13   0         28.00         19.64         1.79 o                         
   4  13   0          5.65          4.59         1.01 o                         
  -6 -12   1         22.20         15.14         2.20 o                         
  -5 -12   1         42.28         40.86         3.91 o                         
  -4 -12   1          0.54          4.57         2.25 o                         
  -3 -12   1         74.26         83.54         6.36 o                         
  -2 -12   1         21.34         22.65         3.41 o                         
  -1 -12   1          9.40         12.90         2.91 o                         
   0 -12   1         17.33         15.27         1.91 o                         
   1 -12   1         19.05         23.83         2.69 o                         
   2 -12   1          0.17          1.37         1.40 o                         
  -7 -11   1         55.03         60.34         4.93 o                         
  -6 -11   1          9.77          9.19         1.87 o                         
  -5 -11   1         46.63         52.76        10.32 o                         
  -4 -11   1         87.09         97.72        19.02 o                         
  -3 -11   1         42.87         47.21        10.00 o                         
  -2 -11   1         70.20         86.67        16.77 o                         
  -1 -11   1          2.76          5.57         2.29 o                         
   0 -11   1         66.80         81.70         4.02 o                         
   1 -11   1         87.54        102.85         4.45 o                         
   2 -11   1        211.94        239.07         9.46 o                         
   3 -11   1         36.08         38.30         2.86 o                         
   4 -11   1         52.24         48.92         3.88 o                         
  -8 -10   1          0.34          1.99         1.00 o                         
  -7 -10   1         74.96         95.95         8.35 o                         
  -6 -10   1         21.18         28.09         2.30 o                         
  -5 -10   1         19.57         28.75         3.14 o                         
  -4 -10   1          2.47          3.63         2.36 o                         
  -3 -10   1         46.52         45.84         4.69 o                         
  -2 -10   1         13.56         15.83         2.87 o                         
  -1 -10   1         16.53         20.63         2.61 o                         
   0 -10   1        138.25        178.80         8.22 o                         
   1 -10   1        308.50        382.39        18.70 o                         
   2 -10   1        109.84        152.75         6.02 o                         
   3 -10   1          3.07          2.38         3.24 o                         
   4 -10   1         37.97         37.55         4.34 o                         
   5 -10   1         82.20         87.20         4.19 o                         
   6 -10   1          1.91         -0.36         1.22 o                         
  -9  -9   1         42.32         52.72         4.30 o                         
  -8  -9   1         58.05         64.32         4.56 o                         
  -7  -9   1        126.70        150.00         7.31 o                         
  -6  -9   1          0.09          1.75         1.93 o                         
  -5  -9   1         12.59         15.87         2.41 o                         
  -4  -9   1        296.29        339.42        20.10 o                         
  -3  -9   1          0.58          1.99         2.14 o                         
  -2  -9   1         89.85        101.95         4.96 o                         
  -1  -9   1         21.84         29.85         3.21 o                         
   0  -9   1        101.81        117.48         4.50 o                         
   1  -9   1        181.20        192.44         9.40 o                         
   2  -9   1        190.57        180.98         5.86 o                         
   3  -9   1         12.04         13.48         1.88 o                         
   4  -9   1         54.84         60.89         3.36 o                         
   5  -9   1          8.03          7.42         1.54 o                         
   6  -9   1         58.30         48.02         3.08 o                         
   7  -9   1         81.84         53.88         9.13 o                         
 -10  -8   1         11.26         14.69         2.02 o                         
  -9  -8   1         35.93         40.07         9.63 o                         
  -8  -8   1        116.58        149.41        12.56 o                         
  -7  -8   1         20.45         31.18         2.61 o                         
  -6  -8   1          0.18         -0.78         2.13 o                         
  -5  -8   1        550.89        595.57        19.83 o                         
  -4  -8   1        748.01        810.28        19.39 o                         
  -3  -8   1        351.02        353.51         9.82 o                         
  -2  -8   1         60.05         62.22         4.08 o                         
  -1  -8   1         52.98         51.06         2.90 o                         
   0  -8   1         66.70         65.99         3.27 o                         
   1  -8   1         65.07         77.33         2.87 o                         
   2  -8   1          0.06          2.42         1.39 o                         
   3  -8   1        144.11        158.45         6.06 o                         
   4  -8   1        185.56        191.14         6.64 o                         
   5  -8   1        675.52        764.24        20.89 o                         
   6  -8   1         70.92         59.59         4.06 o                         
   7  -8   1        106.74         81.77         4.16 o                         
   8  -8   1         34.76         34.95         2.78 o                         
 -10  -7   1          1.16          1.89         1.68 o                         
  -9  -7   1          2.39          2.47         1.34 o                         
  -8  -7   1          3.95          5.44         2.06 o                         
  -7  -7   1          0.58          0.58         1.63 o                         
  -6  -7   1         29.65         27.75         2.67 o                         
  -5  -7   1        380.22        409.58        13.70 o                         
  -4  -7   1       1214.22       1313.08        32.70 o                         
  -3  -7   1        439.80        450.46        14.84 o                         
  -2  -7   1         23.35         22.94         2.14 o                         
  -1  -7   1         25.20         20.34         1.90 o                         
   0  -7   1        458.04        546.17        14.67 o                         
   1  -7   1          2.68          5.03         1.27 o                         
   2  -7   1        320.12        305.37         6.68 o                         
   3  -7   1        617.02        579.51        15.48 o                         
   4  -7   1       1051.20       1128.16        23.22 o                         
   5  -7   1       1209.70       1306.51        39.47 o                         
   6  -7   1        279.52        264.62         8.67 o                         
   7  -7   1         56.96         54.07         2.97 o                         
   8  -7   1         11.55          5.21         1.05 o                         
 -11  -6   1          5.68          3.70         1.76 o                         
 -10  -6   1         16.05         25.59         3.63 o                         
  -8  -6   1          6.74         11.43         1.79 o                         
  -7  -6   1         11.40         14.54         1.90 o                         
  -6  -6   1        170.41        166.11         7.03 o                         
  -5  -6   1         69.52         67.64         4.35 o                         
  -4  -6   1        277.36        260.73        15.76 o                         
  -3  -6   1        761.38        885.94        28.60 o                         
  -2  -6   1          0.04          4.51         2.16 o                         
  -1  -6   1         40.08         49.85         3.56 o                         
   0  -6   1         16.50         13.70         1.61 o                         
   1  -6   1          0.31          2.99         1.44 o                         
   2  -6   1        518.67        490.74        12.84 o                         
   3  -6   1       1715.86       1762.99        42.19 o                         
   4  -6   1        894.30        892.90        18.57 o                         
   5  -6   1        180.64        190.01         6.22 o                         
   6  -6   1        211.64        237.50         6.95 o                         
   7  -6   1          0.03          0.40         1.77 o                         
   8  -6   1          0.14          0.75         1.73 o                         
   9  -6   1          8.35          8.38         1.11 o                         
 -11  -5   1         24.71         26.62         3.17 o                         
 -10  -5   1        115.62        118.25         7.28 o                         
  -9  -5   1        409.60        502.26        25.98 o                         
  -8  -5   1        142.22        164.92         6.78 o                         
  -7  -5   1         76.66         79.40         2.88 o                         
  -6  -5   1        108.41        116.90         3.56 o                         
  -5  -5   1         75.14         68.82         2.96 o                         
  -4  -5   1          9.68         14.75         3.38 o                         
  -3  -5   1          8.95         37.43         4.17 o                         
  -2  -5   1       1437.07       1536.74        41.44 o                         
  -1  -5   1        171.67        177.00         7.00 o                         
   0  -5   1       5289.70       5454.06       311.00 o                         
   1  -5   1         54.95        111.98         8.23 o                         
   2  -5   1        945.32        933.72        46.34 o                         
   3  -5   1        600.39        572.28        25.38 o                         
   4  -5   1         55.49         27.34         1.92 o                         
   5  -5   1        272.30        268.16         7.44 o                         
   6  -5   1        109.63        104.49         3.95 o                         
   7  -5   1         11.78         20.92         2.19 o                         
   8  -5   1          3.84          3.61         2.07 o                         
   9  -5   1         85.96         84.18         5.73 o                         
  10  -5   1         29.20         26.08         3.79 o                         
 -11  -4   1         36.81         31.88         2.93 o                         
 -10  -4   1         52.62         63.67         3.94 o                         
  -9  -4   1        211.07        262.86        10.63 o                         
  -8  -4   1         62.61         82.57         3.06 o                         
  -7  -4   1         64.82         83.39         2.75 o                         
  -6  -4   1        359.85        412.51         8.23 o                         
  -5  -4   1          0.21          5.71         3.17 o                         
  -4  -4   1          2.29          1.49         1.94 o                         
  -3  -4   1       2565.57       2639.90        71.15 o                         
  -2  -4   1       3180.41       2967.07        93.10 o                         
  -1  -4   1       2570.01       2318.24       156.40 o                         
   0  -4   1       2397.30       2379.89        78.10 o                         
   1  -4   1        422.08        396.43        16.89 o                         
   2  -4   1        100.91         88.94        11.59 o                         
   3  -4   1         41.79         43.43         8.01 o                         
   4  -4   1        153.61        122.93        10.10 o                         
   5  -4   1        463.87        413.32        10.68 o                         
   6  -4   1        264.22        254.36         6.90 o                         
   7  -4   1        130.92        115.39         6.06 o                         
   8  -4   1         55.26         58.41         5.67 o                         
   9  -4   1        183.19        187.94        14.25 o                         
  10  -4   1          7.26          2.49         1.81 o                         
 -11  -3   1         37.54         31.26         3.36 o                         
 -10  -3   1         18.29         24.08         2.06 o                         
  -9  -3   1         12.93         15.13         1.63 o                         
  -8  -3   1        102.58        110.58         3.36 o                         
  -7  -3   1          6.76         12.04         1.32 o                         
  -6  -3   1          1.39          8.74         1.11 o                         
  -5  -3   1        134.89        148.02         8.38 o                         
  -4  -3   1       4268.10       4689.61       140.62 o                         
  -3  -3   1        480.11        531.98        20.62 o                         
  -2  -3   1       6034.24       6330.46       199.16 o                         
  -1  -3   1       3350.34       3764.55       169.16 o                         
   0  -3   1         65.03         65.32         4.70 o                         
   1  -3   1        742.47        754.18        27.08 o                         
   2  -3   1        195.23        137.57        11.52 o                         
   3  -3   1        166.51        208.03        16.27 o                         
   4  -3   1        120.20        161.44        10.71 o                         
   5  -3   1       2035.37       2005.31        66.27 o                         
   6  -3   1       1170.21       1122.49        31.70 o                         
   7  -3   1        328.28        369.56        16.58 o                         
   8  -3   1        228.34        225.26        19.29 o                         
   9  -3   1          0.19          0.01         1.82 o                         
  10  -3   1         49.75         51.25         3.67 o                         
  11  -3   1         64.07         52.96         3.10 o                         
 -11  -2   1         32.07         32.59         2.35 o                         
 -10  -2   1          0.18         -0.17         1.22 o                         
  -9  -2   1         57.31         65.08         2.68 o                         
  -8  -2   1        109.55        110.23         4.06 o                         
  -7  -2   1        682.01        628.29        14.43 o                         
  -6  -2   1        465.84        450.24        18.36 o                         
  -5  -2   1         21.09         54.93         4.11 o                         
  -4  -2   1       1522.12       1561.61        38.12 o                         
  -3  -2   1       1205.91        971.53        26.98 o                         
  -2  -2   1        446.53        430.65        32.89 o                         
  -1  -2   1       1024.34       1473.74        67.30 o                         
   0  -2   1        753.13        465.38        15.83 o                         
   1  -2   1       4629.98       4839.11       216.03 o                         
   2  -2   1         35.01         51.14         6.52 o                         
   3  -2   1         48.48         45.67         5.67 o                         
   4  -2   1        913.53        679.25        25.84 o                         
   5  -2   1       4357.65       3957.62       128.91 o                         
   6  -2   1        640.90        529.12        13.74 o                         
   7  -2   1        601.20        553.14        14.62 o                         
   8  -2   1         14.50         12.59         1.72 o                         
   9  -2   1         32.38         38.69         2.73 o                         
  10  -2   1          1.34          1.80         1.88 o                         
  11  -2   1          0.50          1.13         0.96 o                         
 -11  -1   1        140.57        117.34         5.02 o                         
 -10  -1   1        105.93        113.48         3.89 o                         
  -9  -1   1        197.29        179.77        17.48 o                         
  -8  -1   1        921.04        923.33        23.26 o                         
  -7  -1   1       1082.65       1079.23        23.27 o                         
  -6  -1   1        820.05        798.06        26.90 o                         
  -5  -1   1        331.54        305.92        16.74 o                         
  -4  -1   1         75.99        104.04        11.84 o                         
  -3  -1   1        340.94        472.33        12.57 o                         
  -2  -1   1        117.19        141.49         7.72 o                         
  -1  -1   1        502.14        316.71        15.63 o                         
   2  -1   1        708.13        330.90        16.82 o                         
   3  -1   1        262.24        180.15         8.52 o                         
   4  -1   1        268.71        258.86        16.26 o                         
   5  -1   1        275.58        251.55        12.74 o                         
   6  -1   1        260.87        219.63        11.68 o                         
   7  -1   1         17.47         23.40         2.12 o                         
   8  -1   1        104.87        106.80         3.98 o                         
   9  -1   1         12.64         24.67         2.30 o                         
  10  -1   1        247.66        289.47        11.19 o                         
  11  -1   1          0.49          1.85         1.15 o                         
 -11   0   1          0.87         -0.77         0.99 o                         
 -10   0   1          9.82          9.17         1.53 o                         
  -9   0   1        916.68       1096.17        68.87 o                         
  -8   0   1        561.51        468.58        16.37 o                         
  -7   0   1        615.60        586.37        27.56 o                         
  -6   0   1        483.75        438.64        12.81 o                         
  -5   0   1         33.68         39.10         3.45 o                         
  -4   0   1          0.42          2.63         1.86 o                         
  -3   0   1        262.35        227.93        15.90 o                         
  -2   0   1       3238.65       3033.81        99.10 o                         
  -1   0   1        924.51        945.69        28.28 o                         
   2   0   1       2042.02       1406.61        63.85 o                         
   3   0   1         29.43         35.63         3.47 o                         
   4   0   1        481.35        496.00        20.08 o                         
   5   0   1          2.21         10.77         4.88 o                         
   6   0   1         19.81         23.54         3.21 o                         
   7   0   1        270.86        248.94        11.55 o                         
   8   0   1        575.91        527.94        14.22 o                         
   9   0   1         75.52         94.27         5.12 o                         
  10   0   1        108.69        120.24        11.06 o                         
  11   0   1        122.57        127.92         5.37 o                         
 -11   1   1        115.58        100.23         3.47 o                         
 -10   1   1         62.70         57.45         4.34 o                         
  -9   1   1        197.82        203.13         9.79 o                         
  -8   1   1        418.80        394.23        21.65 o                         
  -7   1   1        154.16        109.59         5.01 o                         
  -6   1   1          0.16          2.95         2.30 o                         
  -5   1   1         14.47          6.73         5.59 o                         
  -4   1   1          1.74          0.51         1.77 o                         
  -3   1   1         60.43        108.72         7.01 o                         
  -2   1   1       1252.85       1165.69        65.15 o                         
  -1   1   1        770.72        918.93        30.41 o                         
   2   1   1       6225.46       5553.38       174.40 o                         
   3   1   1        508.97        525.73        27.81 o                         
   4   1   1        688.06        603.98        32.73 o                         
   5   1   1        343.37        289.39        16.20 o                         
   6   1   1         79.69         49.72         4.18 o                         
   7   1   1        470.14        436.86        11.29 o                         
   8   1   1        521.01        581.97        16.88 o                         
   9   1   1        594.28        642.27        18.32 o                         
  10   1   1          1.34          0.56         1.58 o                         
  11   1   1         48.69         53.81         2.49 o                         
  12   1   1          0.58          1.27         1.24 o                         
 -11   2   1         26.41         19.47         2.21 o                         
 -10   2   1         12.05         11.06         2.23 o                         
  -9   2   1          2.98          2.73         1.87 o                         
  -8   2   1         43.28         39.20         5.52 o                         
  -7   2   1         16.68         31.03         3.51 o                         
  -6   2   1        211.55        212.90         7.42 o                         
  -5   2   1       1188.53       1044.53        32.53 o                         
  -4   2   1       1110.51       1007.66        30.59 o                         
  -3   2   1        938.44        883.88        26.33 o                         
  -2   2   1        227.92        171.72         7.09 o                         
  -1   2   1       2721.17       2823.98       127.91 o                         
   0   2   1       2063.92       3628.50       161.47 o                         
   1   2   1       1866.23       2455.79        77.86 o                         
   2   2   1          0.17         50.19         4.18 o                         
   3   2   1        610.50        586.31        31.00 o                         
   4   2   1        218.02        216.90        15.71 o                         
   5   2   1        911.34        817.15        38.14 o                         
   6   2   1        348.72        329.78        14.08 o                         
   7   2   1        753.31        690.63        16.70 o                         
   8   2   1        510.50        472.63        19.41 o                         
   9   2   1        578.85        659.16        24.10 o                         
  10   2   1         33.25         41.58         2.17 o                         
  11   2   1          0.59         -0.86         1.13 o                         
  12   2   1         36.44         29.85        11.02 o                         
 -10   3   1          6.90          8.47         1.47 o                         
  -9   3   1          4.98          6.39         1.47 o                         
  -8   3   1         46.88         48.32         3.75 o                         
  -7   3   1         11.86         10.78         1.95 o                         
  -6   3   1       1406.51       1258.30        30.35 o                         
  -5   3   1        990.23        971.98        19.93 o                         
  -4   3   1       2783.47       2811.05        77.05 o                         
  -3   3   1        257.01        220.04         9.61 o                         
  -2   3   1        254.19        221.86        15.73 o                         
  -1   3   1         57.65         41.37         3.33 o                         
   0   3   1        196.53        230.04        13.64 o                         
   1   3   1         89.84        133.05         6.47 o                         
   2   3   1         12.15         54.88         6.17 o                         
   3   3   1       3914.82       3413.96       156.62 o                         
   4   3   1        899.53        631.56        35.36 o                         
   5   3   1        710.61        636.74        26.06 o                         
   6   3   1       1638.28       1790.97        61.01 o                         
   7   3   1         12.19         11.21         1.50 o                         
   8   3   1         82.69         89.05         3.67 o                         
   9   3   1          4.50          4.80         1.32 o                         
  10   3   1         28.44         35.16         2.05 o                         
  11   3   1         33.02         30.64         1.80 o                         
  12   3   1         31.66         31.70         2.12 o                         
 -10   4   1          0.05          1.16         1.56 o                         
  -9   4   1         34.97         33.80         2.58 o                         
  -8   4   1         17.42         15.15         2.01 o                         
  -7   4   1        426.81        390.66        11.40 o                         
  -6   4   1        694.93        727.53        17.28 o                         
  -5   4   1        890.15        854.38        17.59 o                         
  -4   4   1        202.29        221.38        13.71 o                         
  -3   4   1        347.50        376.52        16.67 o                         
  -1   4   1          1.45          7.16         3.93 o                         
   0   4   1        145.47        159.45         8.42 o                         
   1   4   1       1950.18       1962.53        52.71 o                         
   2   4   1        894.28        941.58        33.17 o                         
   3   4   1       2449.48       2532.23        83.91 o                         
   4   4   1        809.04        949.92        35.46 o                         
   5   4   1         34.35         17.71         4.37 o                         
   6   4   1          6.31         12.99         1.86 o                         
   7   4   1          4.32          6.91         1.23 o                         
   8   4   1          9.42          7.41         1.29 o                         
   9   4   1         19.53         33.84         2.64 o                         
  10   4   1         12.12         24.10         1.77 o                         
  11   4   1         81.43         86.97         3.74 o                         
  12   4   1         20.06         19.33         2.53 o                         
  -9   5   1         33.39         25.04         2.03 o                         
  -8   5   1        137.78        134.45         7.85 o                         
  -7   5   1        102.12        130.35         5.08 o                         
  -6   5   1         65.24         79.90         4.49 o                         
  -5   5   1        348.17        337.15         8.70 o                         
  -4   5   1         34.33         57.57         2.46 o                         
  -3   5   1         63.77         59.11         6.67 o                         
  -2   5   1          1.59         -0.49         4.42 o                         
  -1   5   1       1442.77       1488.80        72.93 o                         
   0   5   1        281.30        199.97        10.26 o                         
   1   5   1        956.98        779.06        22.32 o                         
   2   5   1       5413.58       5585.37       142.35 o                         
   3   5   1        207.52        164.80        10.35 o                         
   4   5   1       1029.76       1046.90        32.09 o                         
   5   5   1        237.96        300.80        13.15 o                         
   6   5   1          2.78          4.31         1.42 o                         
   7   5   1         82.48         71.79         3.81 o                         
   8   5   1        246.71        276.79         9.07 o                         
   9   5   1          7.76         10.15         1.77 o                         
  10   5   1         81.40         87.20         3.84 o                         
  11   5   1         38.93         33.73         3.86 o                         
  -9   6   1         23.55         26.70         2.32 o                         
  -8   6   1         12.63         12.25         1.87 o                         
  -7   6   1          0.19          1.19         1.58 o                         
  -6   6   1         23.15         30.57         2.13 o                         
  -5   6   1         29.39         26.72         2.66 o                         
  -4   6   1        231.82        189.57         5.25 o                         
  -3   6   1        322.34        320.31         8.66 o                         
  -2   6   1        262.10        167.80         6.56 o                         
  -1   6   1       1629.84       1596.08        44.04 o                         
   0   6   1        582.18        583.03        21.51 o                         
   1   6   1        526.65        422.54        11.38 o                         
   2   6   1        100.70        102.70        11.37 o                         
   3   6   1         38.38         50.58         4.35 o                         
   4   6   1          6.44          1.23         3.04 o                         
   5   6   1        539.90        526.72        15.64 o                         
   6   6   1        222.73        209.45         6.56 o                         
   7   6   1         32.03         38.07         2.64 o                         
   8   6   1        269.54        269.34        10.72 o                         
   9   6   1         18.19         19.77         3.33 o                         
  10   6   1         51.66         67.86         7.00 o                         
  11   6   1          6.74          6.12         1.62 o                         
  -8   7   1          3.71          3.45         1.71 o                         
  -7   7   1         13.13          7.50         1.29 o                         
  -6   7   1         76.74         75.20         3.56 o                         
  -5   7   1         11.18         14.85         1.80 o                         
  -4   7   1        477.58        551.76        12.99 o                         
  -3   7   1        697.58        664.52        16.13 o                         
  -2   7   1        837.40        924.60        17.42 o                         
  -1   7   1        301.07        297.52         7.72 o                         
   0   7   1        827.27        823.16        18.75 o                         
   1   7   1         35.83         35.30         1.73 o                         
   2   7   1        345.41        356.32        11.02 o                         
   3   7   1          0.61          3.01         1.67 o                         
   4   7   1        223.42        196.00         6.54 o                         
   5   7   1         23.30         16.40         1.90 o                         
   6   7   1        681.13        733.68        16.59 o                         
   7   7   1        101.23        129.21         4.88 o                         
   8   7   1        138.52        146.80         5.07 o                         
   9   7   1         95.01        117.14         6.28 o                         
  10   7   1          0.22          0.70         1.41 o                         
  11   7   1         12.55         21.59         4.61 o                         
  -7   8   1         11.88         10.77         1.61 o                         
  -6   8   1        298.25        286.77         9.15 o                         
  -5   8   1        147.03        145.41         4.28 o                         
  -4   8   1         57.34         53.34         2.81 o                         
  -3   8   1       1012.05       1094.05        21.70 o                         
  -2   8   1        170.56        145.51         6.73 o                         
  -1   8   1          2.63          1.73         1.53 o                         
   0   8   1         29.37         34.10         2.27 o                         
   1   8   1         16.98         23.36         2.20 o                         
   2   8   1          9.87          9.49         1.98 o                         
   3   8   1        517.08        532.72        13.52 o                         
   4   8   1         32.28         27.19         2.45 o                         
   5   8   1        137.96        153.69         6.55 o                         
   6   8   1         34.74         44.94         3.40 o                         
   7   8   1        312.31        274.08        15.94 o                         
   8   8   1          1.51          3.58         1.89 o                         
   9   8   1         11.16         14.08         2.00 o                         
  10   8   1         56.26         60.93         5.90 o                         
  11   8   1          8.90          8.38         1.94 o                         
  -6   9   1        273.90        229.42         8.67 o                         
  -5   9   1        201.67        212.00        12.50 o                         
  -4   9   1          0.10          0.48         1.84 o                         
  -3   9   1         56.46         65.52         3.36 o                         
  -2   9   1          5.99         12.65         2.03 o                         
  -1   9   1         14.27         14.60         1.92 o                         
   0   9   1         68.77         66.04         3.13 o                         
   1   9   1        148.04        142.43         8.13 o                         
   2   9   1         69.95         76.06         4.62 o                         
   3   9   1        797.90        899.18        21.47 o                         
   4   9   1         24.47         26.07         2.64 o                         
   5   9   1         47.29         50.16         3.25 o                         
   6   9   1          2.44          4.09         2.03 o                         
   7   9   1          4.93          3.59         2.06 o                         
   8   9   1          5.55          6.86         1.63 o                         
   9   9   1         14.43         19.55         1.67 o                         
  10   9   1         35.10         29.92         3.81 o                         
  -5  10   1         19.07         13.94         2.58 o                         
  -4  10   1         19.68         18.44         1.63 o                         
  -3  10   1        138.80        153.07         9.28 o                         
  -2  10   1         19.46         27.59         2.35 o                         
  -1  10   1         46.76         48.98         3.40 o                         
   0  10   1         19.75         22.68         2.64 o                         
   1  10   1        358.15        390.11        14.76 o                         
   2  10   1         78.77         74.79         5.46 o                         
   3  10   1        299.64        316.59        17.74 o                         
   4  10   1         32.00         36.14         4.55 o                         
   5  10   1         44.64         51.46         3.57 o                         
   6  10   1        112.13        140.17         5.84 o                         
   7  10   1         40.90         49.58         3.25 o                         
   8  10   1         24.92         26.95         2.42 o                         
   9  10   1         23.39         25.27         3.06 o                         
  -4  11   1         24.94         24.93         1.95 o                         
  -3  11   1         33.75         30.66         3.15 o                         
  -2  11   1        163.52        183.96         7.89 o                         
  -1  11   1         61.30         72.56         4.69 o                         
   0  11   1         81.99         97.30         5.69 o                         
   1  11   1         13.23         13.98         2.69 o                         
   2  11   1        149.95        166.42         6.93 o                         
   3  11   1          0.09          0.79         2.43 o                         
   4  11   1          0.10          1.79         2.46 o                         
   5  11   1         56.10         69.72         8.71 o                         
   6  11   1        121.74        159.12        15.75 o                         
   7  11   1         19.90         25.61         2.75 o                         
   8  11   1          5.45          3.41         1.56 o                         
  -3  12   1         49.51         26.56         2.46 o                         
  -2  12   1         96.37         73.74        29.53 o                         
  -1  12   1         10.60         16.63         3.03 o                         
   0  12   1          2.44          4.51         1.51 o                         
   1  12   1          1.72          1.62         1.90 o                         
   2  12   1         12.64         16.91         2.43 o                         
   3  12   1         14.19         23.65         2.29 o                         
   4  12   1          6.04          7.81         1.70 o                         
   5  12   1         29.28         28.89         2.35 o                         
   6  12   1          1.81          3.01         1.90 o                         
   7  12   1         55.32         51.49         3.97 o                         
   0  13   1         44.64         23.39         2.34 o                         
   1  13   1         26.94         22.81         1.63 o                         
   2  13   1         69.16         64.73         3.91 o                         
   3  13   1         10.35          5.21         1.39 o                         
   4  13   1         15.84         13.48         1.63 o                         
   5  13   1         23.34         19.01         2.44 o                         
  -5 -12   2         18.91         12.09         2.26 o                         
  -4 -12   2         28.54         29.71         6.46 o                         
  -3 -12   2         21.45         14.25         1.57 o                         
  -2 -12   2         13.12         10.66         1.84 o                         
  -1 -12   2         20.61         17.80         3.69 o                         
   0 -12   2          0.87          1.11         1.32 o                         
   1 -12   2          3.01          0.48         1.77 o                         
   2 -12   2          2.06          1.25         1.36 o                         
  -6 -11   2         38.02         37.18         3.80 o                         
  -5 -11   2         17.72         21.20         3.33 o                         
  -4 -11   2         41.86         46.39         5.00 o                         
  -3 -11   2        110.03        161.87        13.83 o                         
  -2 -11   2         43.88         55.87         8.05 o                         
  -1 -11   2         49.60         58.86        11.26 o                         
   0 -11   2          7.59          6.84         1.74 o                         
   1 -11   2        260.02        270.13        13.04 o                         
   2 -11   2         14.71         17.41         2.31 o                         
   3 -11   2        131.44        150.49         7.56 o                         
   4 -11   2         25.17         26.00         1.83 o                         
  -8 -10   2         25.08         24.84         2.31 o                         
  -7 -10   2         24.07         29.97         2.83 o                         
  -6 -10   2         32.21         38.00         3.66 o                         
  -5 -10   2         12.95         18.88         1.99 o                         
  -4 -10   2         75.46         82.15         4.17 o                         
  -3 -10   2         59.84         71.11         6.77 o                         
  -2 -10   2         42.20         51.48         5.89 o                         
  -1 -10   2          1.91          3.07         2.49 o                         
   0 -10   2        108.18        144.39         8.28 o                         
   1 -10   2        468.14        578.57        22.08 o                         
   2 -10   2        199.99        245.79         9.70 o                         
   3 -10   2         53.07         65.28         4.23 o                         
   4 -10   2         20.17         22.98         2.52 o                         
   5 -10   2        121.07        125.11         7.45 o                         
  -9  -9   2          0.26          0.91         0.95 o                         
  -8  -9   2         28.25         31.81         2.81 o                         
  -7  -9   2         71.78         89.78         9.30 o                         
  -6  -9   2         22.10         30.00         2.50 o                         
  -5  -9   2        167.32        202.26         9.41 o                         
  -4  -9   2          7.08          9.21         1.96 o                         
  -3  -9   2         20.00         18.14         2.10 o                         
  -2  -9   2         27.11         28.82         3.54 o                         
  -1  -9   2         35.96         50.57         5.25 o                         
   0  -9   2         63.08         66.84         5.74 o                         
   1  -9   2        174.39        194.85        10.60 o                         
   2  -9   2        325.05        338.91        12.89 o                         
   3  -9   2         14.80         20.15         2.09 o                         
   4  -9   2          8.67          6.36         2.24 o                         
   5  -9   2          6.27          5.46         1.91 o                         
   6  -9   2         86.92         84.26         4.15 o                         
   7  -9   2          2.76          4.56         0.97 o                         
  -9  -8   2         37.48         33.89         2.59 o                         
  -8  -8   2         25.05         20.32         2.37 o                         
  -7  -8   2        117.89        136.34         8.92 o                         
  -6  -8   2         11.00          6.40         2.33 o                         
  -5  -8   2         11.83         15.83         3.73 o                         
  -4  -8   2       1923.13       2146.35        69.93 o                         
  -3  -8   2          1.54          2.44         1.74 o                         
  -2  -8   2        377.26        388.55        10.98 o                         
  -1  -8   2         96.03         88.40         5.12 o                         
   0  -8   2        103.93        115.50         5.29 o                         
   1  -8   2        102.58        110.73         4.35 o                         
   2  -8   2         54.70         61.84         2.58 o                         
   3  -8   2         13.62         19.32         1.79 o                         
   4  -8   2         26.35         31.85         2.26 o                         
   5  -8   2        102.21        112.39         4.15 o                         
   6  -8   2          9.58         14.69         1.69 o                         
   7  -8   2          3.46          4.21         1.53 o                         
   8  -8   2         69.55         42.78         3.07 o                         
 -10  -7   2          2.28          2.29         1.20 o                         
  -9  -7   2         24.68         25.86         2.25 o                         
  -8  -7   2         43.22         47.83         2.85 o                         
  -7  -7   2         10.01          7.73         1.83 o                         
  -6  -7   2         55.52         65.61         4.41 o                         
  -5  -7   2         29.45         35.13         3.15 o                         
  -4  -7   2       2371.00       2604.51        61.77 o                         
  -3  -7   2        765.93        739.51        17.38 o                         
  -2  -7   2         98.65         96.63         4.80 o                         
  -1  -7   2         27.69         28.51         2.16 o                         
   0  -7   2        182.45        223.55         8.40 o                         
   1  -7   2        191.50        222.73         7.80 o                         
   2  -7   2          0.91          1.88         1.35 o                         
   3  -7   2         89.90         80.88         3.67 o                         
   4  -7   2        364.99        410.46        10.51 o                         
   5  -7   2       1100.46       1182.65        37.27 o                         
   6  -7   2          1.27          3.24         1.95 o                         
   7  -7   2        118.24        117.64         9.11 o                         
   8  -7   2          1.09         -0.18         1.15 o                         
   9  -7   2          9.69          6.07         1.28 o                         
 -10  -6   2         38.71         34.08         4.51 o                         
  -9  -6   2         13.47         13.66         2.07 o                         
  -8  -6   2         25.89         38.76         4.33 o                         
  -7  -6   2         15.05         18.63         2.38 o                         
  -6  -6   2         80.59         99.14        10.90 o                         
  -5  -6   2        128.71        130.67         6.01 o                         
  -4  -6   2         78.80         76.81         4.34 o                         
  -3  -6   2        919.26        979.57        32.88 o                         
  -2  -6   2         55.77         51.80         4.88 o                         
  -1  -6   2         15.23         19.21         2.86 o                         
   0  -6   2        120.02         95.73         5.80 o                         
   1  -6   2        147.74        135.72         7.79 o                         
   2  -6   2        164.51        161.14         6.70 o                         
   3  -6   2        965.06       1137.93        23.47 o                         
   4  -6   2       1044.27       1076.91        25.39 o                         
   5  -6   2        519.22        573.39        13.62 o                         
   6  -6   2        109.52        119.65         4.70 o                         
   7  -6   2          2.93          1.60         1.79 o                         
   8  -6   2          0.43          0.71         1.81 o                         
   9  -6   2          1.86          1.78         1.03 o                         
 -11  -5   2          4.91          2.78         1.39 o                         
 -10  -5   2         24.63         24.26         2.50 o                         
  -9  -5   2        352.80        410.85        20.80 o                         
  -8  -5   2        102.56        128.69        13.15 o                         
  -7  -5   2         10.49         11.86         1.48 o                         
  -6  -5   2         23.44         25.20         1.65 o                         
  -5  -5   2         68.77         55.41         2.60 o                         
  -4  -5   2         56.93         55.64         4.19 o                         
  -3  -5   2         89.38         74.88         5.48 o                         
  -2  -5   2         74.08         79.28         8.39 o                         
  -1  -5   2        489.77        550.73        26.29 o                         
   0  -5   2         20.45         12.98         2.28 o                         
   1  -5   2        488.93        404.13        18.49 o                         
   2  -5   2         13.30         25.14         3.91 o                         
   3  -5   2        259.04        192.61         7.69 o                         
   4  -5   2         41.29         36.90         2.35 o                         
   5  -5   2          8.74          8.55         1.94 o                         
   6  -5   2        113.74        116.78         4.59 o                         
   7  -5   2         47.78         52.58         3.64 o                         
   8  -5   2         15.35         16.66         3.67 o                         
   9  -5   2          8.74         13.27         2.04 o                         
  10  -5   2         64.94         79.91         5.01 o                         
 -11  -4   2         54.00         40.16         8.59 o                         
 -10  -4   2         30.98         41.26         4.06 o                         
  -9  -4   2        395.22        541.51        19.78 o                         
  -8  -4   2        263.51        335.27         9.97 o                         
  -7  -4   2        183.97        220.71         8.94 o                         
  -6  -4   2        237.91        260.53         6.61 o                         
  -5  -4   2        130.14        155.91         5.03 o                         
  -4  -4   2         79.75         85.49         4.74 o                         
  -3  -4   2        250.56        232.83         9.64 o                         
  -2  -4   2       2572.21       2704.44        60.74 o                         
  -1  -4   2       1561.98       1410.97        45.39 o                         
   0  -4   2       3292.48       3002.06       133.34 o                         
   1  -4   2         12.37         41.50         4.91 o                         
   2  -4   2        390.14        413.64        15.05 o                         
   3  -4   2         52.91         42.25         5.94 o                         
   4  -4   2         56.96         74.96         7.93 o                         
   5  -4   2         13.68          8.31         2.13 o                         
   6  -4   2        258.44        288.65        10.48 o                         
   7  -4   2         10.39          7.77         2.63 o                         
   8  -4   2        152.36        173.24        10.90 o                         
   9  -4   2        152.08        151.94         7.80 o                         
  10  -4   2         58.75         72.05         5.23 o                         
 -11  -3   2         21.17         16.53         2.35 o                         
 -10  -3   2         63.03         79.97         4.24 o                         
  -9  -3   2         54.25         64.70         5.25 o                         
  -8  -3   2        120.30        121.26         6.31 o                         
  -7  -3   2         79.00         71.36         3.01 o                         
  -6  -3   2        161.85        194.77         5.31 o                         
  -5  -3   2          3.29          4.11         1.75 o                         
  -4  -3   2         79.79         79.73         4.54 o                         
  -3  -3   2       3035.40       3360.14       108.64 o                         
  -2  -3   2       3072.42       2913.67        64.52 o                         
  -1  -3   2       3326.95       3449.24        77.79 o                         
   0  -3   2       1491.86       1449.77        67.93 o                         
   1  -3   2        213.09        224.61        14.64 o                         
   2  -3   2          6.58          2.69         3.09 o                         
   3  -3   2          2.54         12.69         3.71 o                         
   4  -3   2        287.35        376.91        25.75 o                         
   5  -3   2        113.21         84.69        12.24 o                         
   6  -3   2       1250.38       1225.06        27.14 o                         
   7  -3   2        824.12        900.87        22.83 o                         
   8  -3   2         91.35         86.14         5.08 o                         
   9  -3   2        221.43        237.95         7.91 o                         
  10  -3   2          0.67          1.56         1.78 o                         
  11  -3   2         55.08         48.77         8.18 o                         
 -11  -2   2         13.81         14.36         2.32 o                         
 -10  -2   2         37.24         41.87         8.91 o                         
  -9  -2   2         23.96         24.31         1.95 o                         
  -8  -2   2          0.98          2.59         1.24 o                         
  -7  -2   2          0.31          0.57         1.16 o                         
  -6  -2   2         43.97         42.50         2.51 o                         
  -5  -2   2         51.92         45.24         7.11 o                         
  -4  -2   2        506.74        417.96        14.67 o                         
  -3  -2   2       1572.73       1304.98        35.89 o                         
  -2  -2   2       1419.39       1331.57        44.08 o                         
  -1  -2   2        157.30        279.93         9.03 o                         
   0  -2   2       1102.25       1010.92        27.27 o                         
   1  -2   2         89.23         65.81         6.18 o                         
   2  -2   2        869.12        901.77        31.66 o                         
   3  -2   2         59.88         65.78         8.37 o                         
   5  -2   2       1281.09       1402.88        73.19 o                         
   6  -2   2       1123.93       1115.47        24.39 o                         
   7  -2   2        824.73        828.52        28.00 o                         
   8  -2   2        355.87        362.60        11.25 o                         
   9  -2   2          2.33          3.97         1.48 o                         
  10  -2   2         14.51         16.71         2.47 o                         
  11  -2   2          0.23          0.97         1.34 o                         
 -11  -1   2         48.85         50.69         4.45 o                         
 -10  -1   2         19.79         28.13         2.40 o                         
  -9  -1   2         38.72         52.03         4.61 o                         
  -8  -1   2        144.94        160.03        11.97 o                         
  -7  -1   2        628.86        684.10        38.41 o                         
  -6  -1   2        507.08        430.31        15.75 o                         
  -5  -1   2         21.55          8.99         4.85 o                         
  -4  -1   2       1178.24       1126.52        60.24 o                         
  -3  -1   2        822.39        893.67        25.76 o                         
  -2  -1   2        684.47        596.55        16.90 o                         
  -1  -1   2        467.04        468.41        22.27 o                         
   0  -1   2       2258.12       2017.29        52.13 o                         
   1  -1   2       8033.85       9750.68       304.12 o                         
   2  -1   2         33.72         89.81         7.48 o                         
   3  -1   2       1103.03        720.12        33.99 o                         
   4  -1   2        786.05        617.92        20.92 o                         
   5  -1   2       2919.33       2488.39        66.03 o                         
   6  -1   2         17.60          8.32         3.08 o                         
   7  -1   2        127.02        104.88         8.23 o                         
   8  -1   2          0.01         -0.12         1.73 o                         
   9  -1   2         15.60         14.10         1.76 o                         
  10  -1   2         22.96         38.18         3.25 o                         
  11  -1   2        118.63        131.21         5.68 o                         
  12  -1   2          0.76         -0.37         1.07 o                         
 -11   0   2         48.18         36.65         2.33 o                         
 -10   0   2        121.38        141.65         6.75 o                         
  -9   0   2          6.37          7.43         2.90 o                         
  -8   0   2        848.04        851.10        64.00 o                         
  -7   0   2        559.67        555.12        16.95 o                         
  -6   0   2        305.13        291.10         9.02 o                         
  -5   0   2        110.46         81.86         5.24 o                         
  -4   0   2         65.55         76.58         5.79 o                         
  -3   0   2        224.23        295.41        20.25 o                         
  -2   0   2        473.68        608.05        28.63 o                         
  -1   0   2      12667.53      12502.76       551.66 o                         
   0   0   2       2785.03       3265.26        91.19 o                         
   2   0   2      23596.50      21696.67       671.05 o                         
   3   0   2        235.15        266.06        14.26 o                         
   4   0   2        708.28        467.07        24.75 o                         
   5   0   2        440.69        451.42        16.74 o                         
   6   0   2         70.12         63.95         8.57 o                         
   7   0   2          0.05          1.61         1.49 o                         
   8   0   2        122.86        118.33         4.22 o                         
   9   0   2         54.14         48.71         3.07 o                         
  10   0   2        192.02        186.29        10.73 o                         
  11   0   2        109.26        124.34         4.66 o                         
  12   0   2        103.56         73.10         4.96 o                         
 -11   1   2          0.49          0.99         1.26 o                         
 -10   1   2        147.73        141.44        12.74 o                         
  -9   1   2         42.54         43.33         4.24 o                         
  -8   1   2        102.38        113.96         6.40 o                         
  -7   1   2        376.59        357.72        11.38 o                         
  -6   1   2         51.35         53.08         3.19 o                         
  -5   1   2          0.84          2.16         6.03 o                         
  -4   1   2          6.45          9.45         3.44 o                         
  -3   1   2         18.33         18.58         4.41 o                         
  -2   1   2        285.22        237.23        29.53 o                         
  -1   1   2      11779.12      12145.25       278.79 o                         
   2   1   2       2600.72       1669.69        60.08 o                         
   3   1   2       2475.60       2284.35        90.84 o                         
   4   1   2        155.57        112.71        10.24 o                         
   5   1   2        150.46        204.58         9.00 o                         
   6   1   2          5.81          6.87         4.94 o                         
   7   1   2         33.28         31.32         2.13 o                         
   8   1   2        883.95       1002.56        34.35 o                         
   9   1   2         21.12         18.15         2.29 o                         
  10   1   2        163.03        204.82         7.13 o                         
  11   1   2         99.18        120.37         5.24 o                         
  12   1   2         29.56         27.60         2.04 o                         
 -10   2   2          1.92          3.06         1.34 o                         
  -9   2   2        512.34        450.02        32.87 o                         
  -8   2   2         35.75         45.02         2.86 o                         
  -7   2   2         22.45         28.78         2.34 o                         
  -6   2   2          9.10          3.69         1.93 o                         
  -5   2   2          8.83         16.87         1.90 o                         
  -4   2   2        881.02        913.72        36.94 o                         
  -3   2   2        740.53        664.03        20.96 o                         
  -2   2   2       2948.12       2349.69        62.73 o                         
  -1   2   2       1853.08       1468.46        39.57 o                         
   0   2   2      15739.06      16145.38       503.04 o                         
   1   2   2         98.80         45.75         3.03 o                         
   2   2   2        147.31        139.34         9.79 o                         
   3   2   2        639.21        570.62        21.32 o                         
   4   2   2        416.33        486.29        19.70 o                         
   5   2   2         17.22         24.40         6.61 o                         
   6   2   2       1333.19       1184.58        62.74 o                         
   7   2   2        304.43        240.82         7.38 o                         
   8   2   2        350.93        337.22        14.55 o                         
   9   2   2        176.55        210.58         6.45 o                         
  10   2   2          6.09          6.89         1.63 o                         
  11   2   2          9.78         12.08         1.28 o                         
  12   2   2          6.10          6.45         1.33 o                         
 -10   3   2          2.89          4.85         1.00 o                         
  -9   3   2         24.08         19.24         1.94 o                         
  -8   3   2         10.54         17.50         4.40 o                         
  -7   3   2         40.76         43.20         3.45 o                         
  -6   3   2        394.46        352.98        11.73 o                         
  -5   3   2       1077.07       1087.60        22.26 o                         
  -4   3   2        487.18        428.30        16.35 o                         
  -3   3   2       4472.61       4535.19       119.98 o                         
  -2   3   2        735.12        676.91        17.78 o                         
  -1   3   2        337.82        424.03        15.89 o                         
   0   3   2       3363.06       3090.06        98.44 o                         
   1   3   2       1139.12        794.57        26.92 o                         
   2   3   2         87.85         87.96         7.36 o                         
   3   3   2        261.66        220.85        10.76 o                         
   4   3   2          3.41         13.96         3.65 o                         
   5   3   2        689.18        742.21        42.02 o                         
   6   3   2        933.09        895.25        50.99 o                         
   7   3   2        906.80        838.64        33.46 o                         
   8   3   2          2.08          2.08         1.44 o                         
   9   3   2        168.17        188.76         7.84 o                         
  10   3   2        113.19        122.59         5.92 o                         
  11   3   2         35.35         34.03         2.84 o                         
  12   3   2         15.30         17.30         1.74 o                         
  -9   4   2          1.38          1.97         1.01 o                         
  -8   4   2         92.79         94.84        11.16 o                         
  -7   4   2        118.89        109.32         5.47 o                         
  -6   4   2       1218.76       1323.91        40.50 o                         
  -5   4   2        523.49        497.19        11.13 o                         
  -4   4   2        134.98        151.15         6.88 o                         
  -3   4   2         51.84         44.64         4.63 o                         
  -2   4   2         24.42         17.42         3.11 o                         
  -1   4   2        145.08        150.54         8.43 o                         
   0   4   2        264.54        381.85        21.19 o                         
   1   4   2         34.59         36.94         5.69 o                         
   2   4   2       1495.94       1381.33        65.68 o                         
   3   4   2       2444.76       2162.42        58.66 o                         
   4   4   2       1113.57       1058.27        55.73 o                         
   5   4   2       1582.29       1717.44        86.28 o                         
   6   4   2        867.69        873.16        50.59 o                         
   7   4   2         28.18         25.91         2.08 o                         
   8   4   2          1.06          1.19         1.39 o                         
   9   4   2         48.60         47.85         2.53 o                         
  10   4   2         50.34         49.64         2.99 o                         
  11   4   2         27.49         31.70         2.64 o                         
  12   4   2        108.57        119.00         4.83 o                         
  -9   5   2        128.85         97.51         5.42 o                         
  -8   5   2        170.11        158.95         6.72 o                         
  -7   5   2        362.71        383.67        14.20 o                         
  -6   5   2        213.36        160.59         7.33 o                         
  -5   5   2        205.00        207.65         5.49 o                         
  -4   5   2        105.75         74.13         3.09 o                         
  -3   5   2         93.01         96.88         4.05 o                         
  -2   5   2          9.99         18.26         4.03 o                         
  -1   5   2        577.20        652.06        25.68 o                         
   0   5   2        446.87        337.94        13.03 o                         
   1   5   2        366.27        285.26        11.39 o                         
   2   5   2        196.04        124.79         5.45 o                         
   3   5   2       2203.94       2376.24        65.17 o                         
   4   5   2          0.30          8.20         4.01 o                         
   5   5   2          3.88         15.15         6.90 o                         
   6   5   2         44.05         41.10         3.19 o                         
   7   5   2         31.44         34.18         2.77 o                         
   8   5   2        101.14        106.47         4.84 o                         
   9   5   2         74.69         90.75         4.48 o                         
  10   5   2          9.67         16.51         1.94 o                         
  11   5   2         19.71         28.58         2.26 o                         
  12   5   2         72.29         70.97        22.58 o                         
  -8   6   2         44.80         42.28         2.25 o                         
  -7   6   2        133.86        107.40         4.22 o                         
  -6   6   2         23.00         30.78         2.12 o                         
  -5   6   2        109.49        110.29         4.47 o                         
  -4   6   2        143.55        130.62         4.51 o                         
  -3   6   2        116.85        112.71         4.49 o                         
  -2   6   2        278.88        213.86         5.99 o                         
  -1   6   2       1629.63       1647.52        55.11 o                         
   0   6   2        943.31       1009.96        34.91 o                         
   1   6   2       1744.18       1840.00        49.66 o                         
   2   6   2        175.44        132.35         6.85 o                         
   3   6   2          5.08         10.17         4.35 o                         
   4   6   2         53.86         68.85         7.35 o                         
   5   6   2         34.31         40.44         2.11 o                         
   6   6   2        502.81        505.78        14.31 o                         
   7   6   2        239.12        251.20         8.60 o                         
   8   6   2        231.89        240.57         8.27 o                         
   9   6   2         67.41         78.02         4.12 o                         
  10   6   2         51.14         67.60         4.14 o                         
  11   6   2          5.64          4.67         1.39 o                         
  12   6   2          1.96          2.04         0.99 o                         
  -8   7   2         79.75         49.19         9.03 o                         
  -7   7   2         30.06         20.22         2.67 o                         
  -6   7   2          0.08          0.47         1.43 o                         
  -5   7   2         17.12         17.46         1.69 o                         
  -4   7   2          8.67          2.91         1.72 o                         
  -3   7   2        799.85        741.32        16.44 o                         
  -2   7   2        242.74        280.80         8.72 o                         
  -1   7   2       1627.02       1657.20        38.67 o                         
   0   7   2        560.17        519.31        14.30 o                         
   1   7   2        156.70        158.77         5.04 o                         
   2   7   2         63.36         69.53         5.10 o                         
   3   7   2        243.94        248.04         7.66 o                         
   4   7   2         18.05         15.59         1.78 o                         
   5   7   2        198.11        173.67         8.31 o                         
   6   7   2         12.93         16.15         2.02 o                         
   7   7   2        772.21        848.69        35.99 o                         
   8   7   2        292.92        303.68        30.74 o                         
   9   7   2         37.11         45.62         3.15 o                         
  10   7   2         18.31         21.13         2.21 o                         
  -7   8   2         22.17         21.40         2.51 o                         
  -6   8   2        106.05         97.02         4.11 o                         
  -5   8   2        146.18        151.62         5.00 o                         
  -4   8   2        137.40        120.57         5.50 o                         
  -3   8   2          1.03          2.13         1.94 o                         
  -2   8   2        295.36        269.60         9.62 o                         
  -1   8   2          3.39          9.74         1.92 o                         
   0   8   2          4.05         11.10         1.69 o                         
   1   8   2         20.72         23.29         2.11 o                         
   2   8   2        589.30        636.82        24.95 o                         
   3   8   2         71.81         89.85         5.07 o                         
   4   8   2        165.59        178.84         8.57 o                         
   5   8   2         61.92         85.39         4.49 o                         
   6   8   2         44.84         49.84         3.02 o                         
   7   8   2        178.54        187.35         7.73 o                         
   8   8   2        549.37        675.79        25.24 o                         
   9   8   2          4.94          6.50         1.93 o                         
  10   8   2          4.13          2.89         1.48 o                         
  11   8   2         59.62         57.77         8.08 o                         
  -6   9   2        316.23        227.87         8.05 o                         
  -5   9   2        121.61        125.94         4.44 o                         
  -4   9   2        237.73        253.90         8.44 o                         
  -3   9   2         29.57         38.65         3.03 o                         
  -2   9   2         41.92         36.59         3.24 o                         
  -1   9   2         39.36         39.57         3.04 o                         
   0   9   2          1.41          4.22         2.21 o                         
   1   9   2        204.42        200.02         6.99 o                         
   2   9   2        480.59        514.24        21.81 o                         
   3   9   2        373.43        448.27        15.44 o                         
   4   9   2          5.88          9.32         2.72 o                         
   5   9   2         30.26         34.82         3.36 o                         
   6   9   2          5.55          3.85         2.23 o                         
   7   9   2          0.15         -1.54         2.50 o                         
   8   9   2          1.54         -0.54         2.31 o                         
   9   9   2          2.24          1.52         1.48 o                         
  10   9   2         17.83         15.17         2.06 o                         
  -5  10   2         95.15         73.79         9.17 o                         
  -4  10   2          0.57         -0.89         1.21 o                         
  -3  10   2          1.46          0.53         1.67 o                         
  -2  10   2        300.63        346.76        10.99 o                         
  -1  10   2         78.22         86.68         5.37 o                         
   0  10   2        131.34        136.96         7.28 o                         
   1  10   2        106.13        129.21         6.40 o                         
   2  10   2        279.24        314.05        18.21 o                         
   3  10   2        885.38        889.62        49.00 o                         
   4  10   2         12.77         20.51         2.98 o                         
   5  10   2          0.03          0.02         2.56 o                         
   6  10   2         39.25         37.08         4.57 o                         
   7  10   2         55.49         68.56         4.74 o                         
   8  10   2         20.37         23.68         2.71 o                         
   9  10   2          2.66          4.78         2.38 o                         
  10  10   2         17.46         14.22         1.61 o                         
  -4  11   2          0.39          0.19         1.52 o                         
  -3  11   2         65.74         89.86         4.21 o                         
  -2  11   2         22.13         31.68         2.96 o                         
  -1  11   2         54.30         65.81         4.35 o                         
   0  11   2         43.61         60.87         6.17 o                         
   1  11   2        128.71        159.55         7.86 o                         
   2  11   2         20.67         39.72         3.84 o                         
   3  11   2        466.60        558.84        20.29 o                         
   4  11   2          0.23          1.17         3.42 o                         
   5  11   2         59.74         63.61         6.49 o                         
   6  11   2         69.32         84.63         7.22 o                         
   7  11   2         40.52         53.07         5.41 o                         
   8  11   2          9.99         12.13         2.91 o                         
   9  11   2         11.64          9.02         2.05 o                         
  -2  12   2        112.55         99.81         4.06 o                         
  -1  12   2         17.63         14.06         1.99 o                         
   0  12   2          1.31          2.35         2.48 o                         
   1  12   2          4.83          6.91         2.82 o                         
   2  12   2          3.17          3.04         2.03 o                         
   3  12   2          5.52          9.23         2.29 o                         
   4  12   2          0.05          0.37         3.11 o                         
   5  12   2         16.94         16.57         2.37 o                         
   6  12   2         41.97         53.02         4.47 o                         
   7  12   2          0.27          1.80         1.24 o                         
   0  13   2          7.59          4.25         1.57 o                         
   1  13   2         35.47         27.95         2.81 o                         
   2  13   2         25.41         19.86         3.92 o                         
   3  13   2         16.35          9.00         1.64 o                         
   4  13   2          2.95          2.92         1.66 o                         
   5  13   2         16.43          9.20         1.93 o                         
  -4 -12   3         48.47         29.62         2.98 o                         
  -3 -12   3          7.66         15.20         2.32 o                         
  -2 -12   3          8.54          5.38         2.06 o                         
  -1 -12   3         27.19         25.84         3.13 o                         
   0 -12   3          5.21          6.74         1.98 o                         
   1 -12   3          2.91          2.72         1.40 o                         
  -6 -11   3         62.64         44.71         3.92 o                         
  -5 -11   3         36.15         26.71         3.09 o                         
  -4 -11   3         29.25         26.09         2.22 o                         
  -3 -11   3         74.98         97.23        13.84 o                         
  -2 -11   3         48.05         51.40        10.12 o                         
  -1 -11   3         55.39         65.67         9.39 o                         
   0 -11   3          0.77          0.44         1.77 o                         
   1 -11   3         26.06         21.71         3.75 o                         
   2 -11   3         71.17         71.42         5.56 o                         
   3 -11   3          9.73         11.65         1.49 o                         
  -7 -10   3          8.65          8.57         2.67 o                         
  -6 -10   3         26.61         34.03         2.60 o                         
  -5 -10   3         11.93         20.59         2.35 o                         
  -4 -10   3         22.88         21.60         2.49 o                         
  -3 -10   3        100.92         95.13        11.81 o                         
  -2 -10   3         73.13         82.76         7.12 o                         
  -1 -10   3         59.11         73.88         8.15 o                         
   0 -10   3          2.91          0.82         1.36 o                         
   1 -10   3        226.11        246.14        11.85 o                         
   2 -10   3        102.29        119.26         4.10 o                         
   3 -10   3        200.45        196.09         9.59 o                         
   4 -10   3         19.54         19.62         3.79 o                         
   5 -10   3          5.32          4.81         1.35 o                         
  -8  -9   3         11.83         17.78         2.95 o                         
  -7  -9   3         82.11        130.53        15.13 o                         
  -6  -9   3         64.18        102.57         5.32 o                         
  -5  -9   3          8.52          5.83         2.19 o                         
  -4  -9   3          0.14          0.19         2.06 o                         
  -3  -9   3         55.90         62.59         4.44 o                         
  -2  -9   3          7.32          5.37         2.10 o                         
  -1  -9   3          0.54         -0.48         2.87 o                         
   0  -9   3         82.39        111.57         8.91 o                         
   1  -9   3        305.16        376.91        11.85 o                         
   2  -9   3        147.26        171.65         6.34 o                         
   3  -9   3        108.04        128.35         4.30 o                         
   4  -9   3          2.83          3.28         1.36 o                         
   5  -9   3         40.64         42.56         2.56 o                         
   6  -9   3          5.71          4.73         1.37 o                         
   7  -9   3         49.77         27.11         2.39 o                         
  -9  -8   3         16.04         15.56         4.84 o                         
  -8  -8   3         28.09         34.34         2.63 o                         
  -7  -8   3         82.57        103.83        11.63 o                         
  -6  -8   3         82.63        108.14         9.36 o                         
  -5  -8   3         83.77         78.01         4.51 o                         
  -4  -8   3         47.08         42.74         4.17 o                         
  -3  -8   3        681.00        800.02        46.22 o                         
  -2  -8   3          5.28          5.78         1.91 o                         
  -1  -8   3        105.37         91.34         4.10 o                         
   0  -8   3         59.91         70.93         4.39 o                         
   1  -8   3        184.31        171.67         6.02 o                         
   2  -8   3         89.30         93.37         3.67 o                         
   3  -8   3          8.50          6.21         1.65 o                         
   4  -8   3          1.23          3.43         1.62 o                         
   5  -8   3         40.57         39.32         4.15 o                         
   6  -8   3         97.99        115.69         9.41 o                         
   7  -8   3         72.55         74.30         3.75 o                         
   8  -8   3          7.72          8.42         2.77 o                         
  -9  -7   3         22.97         27.63         3.11 o                         
  -8  -7   3         48.11         55.20         3.46 o                         
  -7  -7   3         69.56         87.41         4.87 o                         
  -6  -7   3          7.63         14.19         1.89 o                         
  -5  -7   3        122.17        121.04         4.79 o                         
  -4  -7   3        482.39        494.22        17.73 o                         
  -3  -7   3        335.86        320.21        14.08 o                         
  -2  -7   3        522.54        546.91        19.64 o                         
  -1  -7   3         66.42         77.86         4.12 o                         
   0  -7   3        105.16        111.97         9.84 o                         
   1  -7   3        218.47        232.60         9.35 o                         
   2  -7   3        143.65        160.93         5.24 o                         
   3  -7   3         28.93         18.23         1.62 o                         
   4  -7   3        493.43        527.60        17.53 o                         
   5  -7   3        241.08        263.45        15.89 o                         
   6  -7   3         73.00         91.45         4.27 o                         
   7  -7   3        247.46        263.59        20.67 o                         
   8  -7   3         53.53         49.68         2.44 o                         
  -9  -6   3          0.17         -0.32         1.14 o                         
  -8  -6   3          2.89          2.22         1.45 o                         
  -7  -6   3          2.60          4.46         2.08 o                         
  -6  -6   3         26.80         36.61         3.16 o                         
  -5  -6   3         33.52         28.67         2.34 o                         
  -4  -6   3       1462.83       1454.60        33.98 o                         
  -3  -6   3          0.41          1.92         1.48 o                         
  -2  -6   3        738.86        764.95        29.60 o                         
  -1  -6   3         74.86         80.15         5.50 o                         
   0  -6   3        284.64        259.45        11.77 o                         
   1  -6   3         39.46         59.63         3.80 o                         
   2  -6   3          1.41          5.45         2.21 o                         
   3  -6   3        503.43        495.36        11.82 o                         
   4  -6   3        510.46        489.24        11.90 o                         
   5  -6   3       1075.29       1142.42        27.25 o                         
   6  -6   3          3.72         10.95         1.91 o                         
   7  -6   3        204.56        224.19        10.63 o                         
   8  -6   3         18.48         31.35         4.14 o                         
   9  -6   3          2.56          3.89         2.04 o                         
 -10  -5   3         51.53         49.42         2.30 o                         
  -9  -5   3         24.05         27.05         3.61 o                         
  -8  -5   3        241.01        295.52        16.15 o                         
  -7  -5   3         94.63        128.97        18.87 o                         
  -6  -5   3        140.74        157.26        10.04 o                         
  -5  -5   3         97.17        102.52         8.48 o                         
  -4  -5   3        361.36        328.72         8.53 o                         
  -3  -5   3        173.79        153.84         8.15 o                         
  -2  -5   3         13.20         20.15         2.28 o                         
  -1  -5   3          0.36          5.53         2.03 o                         
   0  -5   3         47.80         61.94         4.40 o                         
   1  -5   3        295.70        278.79        20.21 o                         
   2  -5   3       2760.63       2960.91        99.53 o                         
   3  -5   3        723.43        666.20        16.29 o                         
   4  -5   3       1075.62       1080.16        22.24 o                         
   5  -5   3        915.77        978.68        27.10 o                         
   6  -5   3          2.16          3.63         2.11 o                         
   7  -5   3         64.49         92.14         4.74 o                         
   8  -5   3          1.96          2.78         3.13 o                         
   9  -5   3          0.44          1.73         2.46 o                         
  10  -5   3         54.59         58.52         4.08 o                         
 -10  -4   3        102.70        104.20         6.64 o                         
  -9  -4   3         93.39        133.36         8.81 o                         
  -8  -4   3        126.98        184.08         8.20 o                         
  -7  -4   3        111.33        108.91        11.71 o                         
  -6  -4   3         75.97        104.04         9.91 o                         
  -5  -4   3        101.28        121.26         5.92 o                         
  -4  -4   3         96.52        105.45         3.59 o                         
  -3  -4   3          0.15          4.02         2.17 o                         
  -2  -4   3         22.16         21.11         2.36 o                         
  -1  -4   3       2392.05       2278.74        65.78 o                         
   0  -4   3       1573.32       1387.29        37.48 o                         
   1  -4   3       2020.20       1974.91        93.56 o                         
   2  -4   3       1304.02       1336.33        47.47 o                         
   3  -4   3        472.94        437.23        20.12 o                         
   4  -4   3         36.07         32.34         5.56 o                         
   5  -4   3         23.80         17.75         2.30 o                         
   6  -4   3         63.04         76.84         3.57 o                         
   7  -4   3        116.11        120.74         4.92 o                         
   8  -4   3         13.04         22.34         3.00 o                         
   9  -4   3         39.28         48.84         2.90 o                         
  10  -4   3        115.88        128.72         8.46 o                         
 -11  -3   3         38.67         15.69         2.15 o                         
 -10  -3   3         11.77         16.43         2.88 o                         
  -9  -3   3        275.88        388.98        14.34 o                         
  -8  -3   3         13.24         20.58         2.51 o                         
  -7  -3   3        192.30        219.53         9.09 o                         
  -6  -3   3        159.04        197.77         6.62 o                         
  -5  -3   3          0.82          0.74         1.02 o                         
  -4  -3   3         16.62         23.37         3.06 o                         
  -3  -3   3        252.85        245.36         7.60 o                         
  -2  -3   3       5423.96       5241.74       165.80 o                         
  -1  -3   3       1284.87       1113.16        31.39 o                         
   0  -3   3       4403.22       4127.49       127.77 o                         
   1  -3   3        349.00        300.20        13.15 o                         
   2  -3   3        239.72        264.87        12.50 o                         
   3  -3   3        578.50        726.78        28.30 o                         
   4  -3   3         74.00         89.38         7.94 o                         
   5  -3   3         69.80        104.35         3.80 o                         
   6  -3   3         59.33         69.91         3.25 o                         
   7  -3   3        302.21        330.87         9.80 o                         
   8  -3   3        395.89        420.42        18.05 o                         
   9  -3   3        169.52        198.52         6.59 o                         
  10  -3   3         39.76         45.88         4.18 o                         
  11  -3   3         25.01         19.53         3.44 o                         
 -11  -2   3         32.13         12.84         1.37 o                         
 -10  -2   3         13.44         13.17         2.04 o                         
  -9  -2   3         74.04         95.32         7.44 o                         
  -8  -2   3         23.58         26.86         2.41 o                         
  -7  -2   3         15.51         17.51         1.82 o                         
  -6  -2   3          0.46          0.67         1.05 o                         
  -5  -2   3       1182.48       1166.25        80.81 o                         
  -4  -2   3        609.47        641.83        25.71 o                         
  -3  -2   3       1373.24       1102.09        42.43 o                         
  -2  -2   3       2750.90       2738.48        55.53 o                         
  -1  -2   3        400.00        443.92        11.69 o                         
   0  -2   3       4584.74       4813.34       124.19 o                         
   1  -2   3         88.69         71.48         4.79 o                         
   2  -2   3        562.44        695.39        25.25 o                         
   3  -2   3         14.44         33.99         4.47 o                         
   4  -2   3       2586.52       2620.11        87.64 o                         
   5  -2   3        105.12        119.75         9.30 o                         
   6  -2   3        445.15        418.00        11.32 o                         
   7  -2   3        197.33        219.00         8.42 o                         
   8  -2   3        194.10        231.64         7.53 o                         
   9  -2   3        138.46        147.15         5.05 o                         
  10  -2   3         25.57         26.40         2.78 o                         
  11  -2   3         13.97         13.72         1.89 o                         
 -11  -1   3          9.36          4.38         1.42 o                         
 -10  -1   3         14.85         17.06         3.12 o                         
  -9  -1   3         27.19         27.21         2.31 o                         
  -8  -1   3        129.79        144.51         9.43 o                         
  -7  -1   3        266.09        274.64        18.83 o                         
  -6  -1   3        622.26        534.96        18.65 o                         
  -5  -1   3       1551.60       1575.91       185.16 o                         
  -4  -1   3       2215.26       2254.57        76.24 o                         
  -3  -1   3       1090.19       1185.12        57.87 o                         
  -2  -1   3         28.07         40.18         3.12 o                         
  -1  -1   3       3162.95       3177.12        71.48 o                         
   0  -1   3         54.77         36.43         2.33 o                         
   1  -1   3        463.49        276.63         7.34 o                         
   2  -1   3       8229.28       8069.40       357.89 o                         
   3  -1   3        473.58        305.70        18.49 o                         
   4  -1   3       3835.56       3683.29       127.03 o                         
   5  -1   3        681.73        532.25        25.70 o                         
   6  -1   3        760.10        804.66        38.26 o                         
   7  -1   3         61.47         51.96         3.59 o                         
   8  -1   3        115.93        110.27         4.56 o                         
   9  -1   3          2.09          6.00         1.64 o                         
  10  -1   3          6.26          8.20         2.02 o                         
  11  -1   3         69.54         68.27         8.75 o                         
  12  -1   3        130.75        106.14         4.27 o                         
 -10   0   3         17.81         20.81         3.16 o                         
  -9   0   3         22.87         21.63         5.32 o                         
  -8   0   3         19.33         20.47         3.73 o                         
  -7   0   3       1132.96       1135.51        66.16 o                         
  -6   0   3        737.80        704.99        20.53 o                         
  -5   0   3        287.13        251.60         9.89 o                         
  -4   0   3       1495.37       1560.88       183.79 o                         
  -3   0   3          0.14          6.47         4.95 o                         
  -2   0   3         62.07         68.22         7.15 o                         
  -1   0   3         11.97         31.11         3.78 o                         
   0   0   3        448.63        441.65        28.45 o                         
   2   0   3       2580.67       2267.80       102.17 o                         
   3   0   3      12307.12       9572.96      1044.54 o                         
   4   0   3        410.30        342.15        17.87 o                         
   5   0   3       2145.39       2123.07        68.49 o                         
   6   0   3        342.61        393.03        20.02 o                         
   7   0   3         70.32         61.92         4.68 o                         
   8   0   3          6.59          6.21         1.85 o                         
   9   0   3         63.03         76.73         3.93 o                         
  10   0   3         61.58         68.97         4.04 o                         
  11   0   3        147.72        162.08         5.95 o                         
  12   0   3        149.06        134.54         4.95 o                         
 -10   1   3        264.92        305.67        15.54 o                         
  -9   1   3        284.24        266.80        31.36 o                         
  -8   1   3         39.95         48.83        10.76 o                         
  -7   1   3        314.76        305.96        12.87 o                         
  -6   1   3        421.31        423.57        14.20 o                         
  -5   1   3         91.28         85.97         5.17 o                         
  -4   1   3         74.59         91.06        14.40 o                         
  -3   1   3          0.97          5.70         2.37 o                         
  -2   1   3         51.18         63.98         3.40 o                         
  -1   1   3       9017.08       8804.63       224.16 o                         
   0   1   3         53.40         26.00         2.06 o                         
   1   1   3       4714.96       6305.63       181.67 o                         
   2   1   3         39.84          3.90         1.78 o                         
   3   1   3       1421.11       1634.58        53.22 o                         
   4   1   3        266.98        269.04        10.56 o                         
   5   1   3         15.70         19.62         3.77 o                         
   6   1   3        563.06        444.02        42.38 o                         
   7   1   3          9.90         13.76         1.94 o                         
   8   1   3         93.84        102.50         4.39 o                         
   9   1   3         11.55         14.87         2.15 o                         
  10   1   3        192.51        221.28         8.90 o                         
  11   1   3         90.10         75.92         5.22 o                         
  12   1   3        125.45        128.60         4.87 o                         
  -9   2   3         83.22         79.62        15.72 o                         
  -8   2   3        200.64        205.37        17.74 o                         
  -7   2   3        179.10        172.51         8.50 o                         
  -6   2   3        169.86        147.56         4.79 o                         
  -5   2   3         25.76         29.29         1.80 o                         
  -4   2   3          0.42          1.22         2.59 o                         
  -3   2   3       3626.05       3878.39       102.40 o                         
  -2   2   3       1587.26       1388.94        33.40 o                         
  -1   2   3      14249.51      14832.42       378.03 o                         
   0   2   3         16.48         16.17         1.59 o                         
   2   2   3        331.37        174.48         6.56 o                         
   3   2   3        514.82        754.37        38.03 o                         
   4   2   3         17.34         19.92         4.25 o                         
   5   2   3        232.95        194.45        11.29 o                         
   6   2   3        145.02        111.04         6.41 o                         
   7   2   3       1180.38       1034.93        45.73 o                         
   8   2   3        622.41        623.01        20.38 o                         
   9   2   3         17.30         14.82         2.17 o                         
  10   2   3        120.76        119.40         4.37 o                         
  11   2   3         10.70         11.69         1.52 o                         
  12   2   3          7.42         11.09         1.67 o                         
  -9   3   3        114.83        109.87        19.12 o                         
  -8   3   3         30.03         33.47         2.40 o                         
  -7   3   3          5.22          8.86         1.82 o                         
  -6   3   3         87.60         62.45         3.11 o                         
  -5   3   3         68.64         68.76         3.42 o                         
  -4   3   3        896.22        746.00        23.07 o                         
  -3   3   3       1275.37       1205.72        30.77 o                         
  -2   3   3       4015.14       4541.74       103.08 o                         
  -1   3   3       1728.13       1596.95        42.93 o                         
   0   3   3       1600.03       1651.14        53.31 o                         
   1   3   3        340.06        259.16        10.84 o                         
   2   3   3       5371.46       5836.38       184.84 o                         
   3   3   3         86.23         49.75         6.51 o                         
   4   3   3       1036.11        781.50        29.55 o                         
   5   3   3       1916.97       1910.53        66.17 o                         
   6   3   3       2090.28       2003.31        70.66 o                         
   7   3   3        878.31        768.00       106.27 o                         
   8   3   3        881.66        845.11        95.91 o                         
   9   3   3          2.73          4.64         1.58 o                         
  10   3   3         21.61         28.48         2.01 o                         
  11   3   3         12.06         15.93         1.62 o                         
  12   3   3          9.24          8.82         1.11 o                         
  -9   4   3         25.14         19.13         5.52 o                         
  -8   4   3          1.95          3.15         1.31 o                         
  -7   4   3        174.36        168.03         7.86 o                         
  -6   4   3        442.61        488.81        21.95 o                         
  -5   4   3        204.23        192.13         5.96 o                         
  -4   4   3        461.89        438.73        15.17 o                         
  -3   4   3         68.21         60.32         4.84 o                         
  -2   4   3       1129.70       1125.43        33.80 o                         
  -1   4   3        180.03        213.09        10.31 o                         
   0   4   3        385.00        274.30        11.73 o                         
   1   4   3        993.00       1017.38        34.48 o                         
   2   4   3          4.80          8.97         2.50 o                         
   3   4   3       1277.49       1303.75        63.97 o                         
   4   4   3          1.10          0.80         3.51 o                         
   5   4   3        867.11        840.77        33.28 o                         
   6   4   3        715.54        736.93        31.33 o                         
   7   4   3        659.60        623.51        19.24 o                         
   8   4   3         42.28         50.62         4.47 o                         
   9   4   3         15.59         24.09         2.59 o                         
  10   4   3        171.61        205.05         6.11 o                         
  11   4   3         43.73         52.77         3.10 o                         
  12   4   3         17.40         13.38         1.23 o                         
  -9   5   3         34.45         15.61         4.41 o                         
  -8   5   3        136.13        141.68         4.28 o                         
  -7   5   3         57.17         72.80         5.35 o                         
  -6   5   3        788.46        735.80        20.17 o                         
  -5   5   3         99.45        106.02         3.64 o                         
  -4   5   3          7.93         14.49         1.74 o                         
  -3   5   3        100.25        103.11         4.17 o                         
  -2   5   3        479.55        504.31        17.81 o                         
  -1   5   3        111.90        136.95         8.57 o                         
   0   5   3        465.83        413.07        15.38 o                         
   1   5   3        935.29        980.92        27.20 o                         
   2   5   3        276.75        271.65        12.88 o                         
   3   5   3       1799.38       1988.80        95.67 o                         
   4   5   3        167.04        175.67        11.29 o                         
   5   5   3        209.08        206.00        13.02 o                         
   6   5   3        395.03        360.29        13.08 o                         
   7   5   3          0.10          1.47         1.93 o                         
   8   5   3          7.63         10.18         2.02 o                         
   9   5   3         35.47         35.85         2.95 o                         
  10   5   3         34.13         43.73         3.10 o                         
  11   5   3          6.10          7.15         1.33 o                         
  12   5   3         35.18         32.01         1.93 o                         
  -8   6   3        256.86        178.20         9.85 o                         
  -7   6   3         12.02         16.75         1.58 o                         
  -6   6   3        156.59        153.58        10.95 o                         
  -5   6   3          0.61          0.65         1.38 o                         
  -4   6   3          1.05          2.50         1.54 o                         
  -3   6   3        186.45        216.97         7.71 o                         
  -2   6   3        487.32        449.77        11.77 o                         
  -1   6   3        279.00        331.99        11.92 o                         
   0   6   3       1782.64       1830.54        60.54 o                         
   1   6   3       2738.12       2710.68        72.28 o                         
   2   6   3        526.88        513.08        19.20 o                         
   3   6   3         23.53         24.17         6.55 o                         
   4   6   3         57.67         70.73         6.24 o                         
   5   6   3         55.99         49.46         5.09 o                         
   6   6   3          5.66          2.40         1.84 o                         
   7   6   3        510.80        476.99        12.42 o                         
   8   6   3          5.80          6.11         1.77 o                         
   9   6   3         41.58         51.86         2.91 o                         
  10   6   3         27.53         33.69         2.21 o                         
  11   6   3          2.86          3.22         1.51 o                         
  12   6   3         20.93         16.69         3.23 o                         
  -8   7   3          2.37          0.72         1.23 o                         
  -7   7   3         51.50         47.85         2.45 o                         
  -6   7   3         72.57         65.88         3.50 o                         
  -5   7   3          6.93         11.05         1.61 o                         
  -4   7   3         28.29         38.40         2.46 o                         
  -3   7   3         36.71         51.52         3.11 o                         
  -2   7   3        547.19        644.22        14.85 o                         
  -1   7   3       1524.74       1526.52        29.24 o                         
   0   7   3       1326.52       1349.78        24.21 o                         
   1   7   3        863.49        948.61        21.01 o                         
   2   7   3        347.17        350.69         8.64 o                         
   3   7   3         26.01         26.12         2.33 o                         
   4   7   3        291.94        263.10        10.83 o                         
   5   7   3        141.20        106.31         5.48 o                         
   6   7   3        129.70        127.96         5.64 o                         
   7   7   3         32.56         34.70         2.97 o                         
   8   7   3        759.81        774.89        52.77 o                         
   9   7   3         30.16         33.31         2.91 o                         
  10   7   3         53.92         55.68         3.31 o                         
  11   7   3          1.25          1.66         1.27 o                         
  12   7   3          2.73          0.75         1.25 o                         
  -7   8   3         21.87         10.68         2.19 o                         
  -6   8   3         49.21         42.08         4.23 o                         
  -5   8   3        114.95        124.52         4.83 o                         
  -4   8   3        251.43        266.40         8.90 o                         
  -3   8   3         91.80        115.43         4.31 o                         
  -2   8   3          3.98          7.68         1.70 o                         
  -1   8   3       1427.91       1661.50        38.73 o                         
   0   8   3        117.14        141.01         4.05 o                         
   1   8   3        218.67        202.89         5.98 o                         
   2   8   3          3.28          5.16         1.73 o                         
   3   8   3         96.58         84.89         4.91 o                         
   4   8   3         20.80         18.38         2.67 o                         
   5   8   3         18.60         32.15         2.52 o                         
   6   8   3          9.06         12.07         2.02 o                         
   7   8   3         46.74         38.74         3.23 o                         
   8   8   3        411.29        465.49        17.29 o                         
   9   8   3        106.41        124.44         5.43 o                         
  10   8   3          0.02         -0.01         2.44 o                         
  11   8   3          9.16          4.97         1.54 o                         
  -6   9   3        123.71         88.12         5.34 o                         
  -5   9   3        242.16        219.43         6.69 o                         
  -4   9   3        153.20        150.93         4.90 o                         
  -3   9   3        153.66        144.11         5.76 o                         
  -2   9   3        234.83        250.59         8.36 o                         
  -1   9   3          2.28          4.93         1.94 o                         
   0   9   3         15.73         13.77         1.97 o                         
   1   9   3         10.93         12.99         1.68 o                         
   2   9   3        650.74        655.12        17.50 o                         
   3   9   3         31.92         30.20         3.42 o                         
   4   9   3        135.63        158.53         7.55 o                         
   5   9   3         34.29         29.63         3.42 o                         
   6   9   3         22.10         26.24         2.58 o                         
   7   9   3         36.16         54.81         3.69 o                         
   8   9   3         36.39         39.50         3.14 o                         
   9   9   3          7.79          8.87         2.37 o                         
  10   9   3          0.64          1.17         1.26 o                         
  11   9   3         32.04         22.53         1.77 o                         
  -5  10   3        172.58         94.79         5.63 o                         
  -4  10   3         49.95         51.46         2.28 o                         
  -3  10   3          2.31          2.73         1.63 o                         
  -2  10   3          1.28          1.16         1.60 o                         
  -1  10   3        200.44        238.19         8.33 o                         
   0  10   3          3.60          3.41         1.78 o                         
   1  10   3         19.39         19.99         2.62 o                         
   2  10   3        176.75        193.23         5.84 o                         
   3  10   3        496.29        532.86        19.32 o                         
   4  10   3         85.34         85.08        11.76 o                         
   5  10   3          8.84          9.00         3.17 o                         
   6  10   3         21.60         15.26         2.52 o                         
   7  10   3         54.43         57.22         3.71 o                         
   8  10   3         17.43         18.03         2.33 o                         
   9  10   3          0.80          0.21         1.21 o                         
  10  10   3          8.82          5.77         1.80 o                         
  -3  11   3          3.05          4.26         1.25 o                         
  -2  11   3         68.25         76.12         4.26 o                         
  -1  11   3         25.56         32.33         3.19 o                         
   0  11   3         23.57         26.22         4.13 o                         
   1  11   3         47.59         57.18         3.61 o                         
   2  11   3        102.06        120.23         5.36 o                         
   3  11   3        372.60        446.67        16.66 o                         
   4  11   3         33.95         29.33         3.60 o                         
   5  11   3         10.32         12.05         2.82 o                         
   6  11   3         51.58         65.91         4.55 o                         
   7  11   3         17.93         23.15         2.33 o                         
   8  11   3         42.23         47.44         2.91 o                         
   9  11   3          6.36          8.42         1.58 o                         
  -2  12   3         11.28         10.22         3.25 o                         
  -1  12   3         50.33         58.71         4.94 o                         
   0  12   3         12.75         13.23         2.09 o                         
   1  12   3         28.51         32.70         2.97 o                         
   2  12   3          6.65          4.90         1.76 o                         
   3  12   3         48.09         44.38         2.94 o                         
   4  12   3          7.14          4.90         1.78 o                         
   5  12   3         15.39         18.04         2.25 o                         
   6  12   3         41.16         49.75         3.52 o                         
   7  12   3          9.65          5.64         1.90 o                         
   8  12   3          4.43          3.32         1.22 o                         
   1  13   3         13.11         12.36         2.44 o                         
   2  13   3         46.12         32.74         3.96 o                         
   3  13   3          9.60          5.53         2.10 o                         
   4  13   3         12.78          9.95         2.26 o                         
   5  13   3          7.63          6.15         1.48 o                         
   6  13   3         41.46         28.19         6.47 o                         
  -5 -11   4         15.37          5.49         1.83 o                         
  -4 -11   4         76.83         78.46         5.81 o                         
  -3 -11   4          2.31          3.44         2.22 o                         
  -2 -11   4         63.12         57.92         5.20 o                         
  -1 -11   4         30.98         25.32         6.14 o                         
   0 -11   4          7.83          7.57         2.60 o                         
   1 -11   4         12.64         16.03         2.85 o                         
   2 -11   4         19.04         15.60         2.60 o                         
   3 -11   4         19.22         17.19         2.11 o                         
  -6 -10   4         47.95         51.18         3.95 o                         
  -5 -10   4         33.31         40.36         3.14 o                         
  -4 -10   4         44.99         48.19         3.22 o                         
  -3 -10   4         74.12         82.73         6.45 o                         
  -2 -10   4         59.76         58.40         3.63 o                         
  -1 -10   4         42.68         47.31         4.44 o                         
   0 -10   4          6.94          4.47         1.52 o                         
   1 -10   4          3.04          4.40         2.23 o                         
   2 -10   4         89.51        101.90         5.31 o                         
   3 -10   4        140.23        148.58         7.61 o                         
   4 -10   4         74.70         80.28         3.90 o                         
   5 -10   4         52.90         42.31         3.18 o                         
  -7  -9   4          0.56          0.57         1.16 o                         
  -6  -9   4         64.93         83.27        11.06 o                         
  -5  -9   4         22.71         24.86         2.85 o                         
  -4  -9   4         29.65         38.71         4.10 o                         
  -3  -9   4          4.65          1.70         1.64 o                         
  -2  -9   4         41.85         41.96         3.52 o                         
  -1  -9   4         13.81         11.01         3.50 o                         
   0  -9   4         79.26         81.33         5.06 o                         
   1  -9   4        248.55        257.78        15.14 o                         
   2  -9   4         55.70         55.25         2.87 o                         
   3  -9   4        130.05        150.34         4.93 o                         
   4  -9   4        110.64        103.06         4.67 o                         
   5  -9   4         31.88         28.43         2.09 o                         
   6  -9   4         15.05         12.86         1.56 o                         
  -8  -8   4         50.94         61.27        16.06 o                         
  -7  -8   4         29.81         29.07         3.76 o                         
  -6  -8   4         43.86         46.32         5.04 o                         
  -5  -8   4          4.10          9.79         3.31 o                         
  -4  -8   4         96.20         99.90         9.33 o                         
  -3  -8   4         58.76         64.67         8.40 o                         
  -2  -8   4        464.63        513.86        18.68 o                         
  -1  -8   4         18.92         17.68         2.59 o                         
   0  -8   4        295.71        335.88        11.92 o                         
   1  -8   4        321.09        305.30        10.23 o                         
   2  -8   4         21.02         32.90         1.99 o                         
   3  -8   4         34.12         27.13         2.25 o                         
   4  -8   4         20.34         27.95         2.30 o                         
   5  -8   4         71.86         75.52         4.27 o                         
   6  -8   4          6.15          4.72         1.44 o                         
   7  -8   4         51.12         48.56         2.80 o                         
  -9  -7   4         14.78         17.00         2.43 o                         
  -8  -7   4         26.35         26.91         2.22 o                         
  -7  -7   4         38.41         34.67         2.27 o                         
  -6  -7   4         37.23         41.04         2.61 o                         
  -5  -7   4        265.53        309.53        74.55 o                         
  -4  -7   4         50.66         50.74         7.60 o                         
  -3  -7   4        164.89         90.33        13.91 o                         
  -2  -7   4        688.79        713.08        24.30 o                         
  -1  -7   4        311.38        348.08        13.99 o                         
   0  -7   4         84.43        100.38         4.08 o                         
   1  -7   4         22.93         23.63         2.00 o                         
   2  -7   4        103.01         88.25         3.12 o                         
   3  -7   4         24.84         30.54         2.40 o                         
   4  -7   4         69.65         91.57         4.09 o                         
   5  -7   4         59.30         51.10         4.28 o                         
   6  -7   4        182.22        217.39        10.65 o                         
   7  -7   4        141.87        155.59        13.79 o                         
   8  -7   4        170.33        157.87         5.13 o                         
  -9  -6   4         29.50         24.73         1.52 o                         
  -8  -6   4          6.44          4.72         1.43 o                         
  -7  -6   4          7.11          8.78         1.79 o                         
  -6  -6   4         31.17         37.71         3.02 o                         
  -5  -6   4        328.51        329.81        12.55 o                         
  -4  -6   4        486.92        529.88        22.83 o                         
  -3  -6   4        197.77        193.90        24.09 o                         
  -2  -6   4         60.22         48.35         4.21 o                         
  -1  -6   4        794.33        863.93        28.85 o                         
   0  -6   4         50.30         55.74         2.77 o                         
   1  -6   4         88.33         89.78         3.43 o                         
   2  -6   4         70.99         68.76         3.03 o                         
   3  -6   4         10.76         13.85         1.64 o                         
   4  -6   4        689.79        710.50        17.10 o                         
   5  -6   4         81.54         89.11         4.46 o                         
   6  -6   4         95.41         91.89         7.60 o                         
   7  -6   4        124.20        120.32         6.11 o                         
   8  -6   4        104.30        113.93         5.45 o                         
   9  -6   4         16.05         14.62         2.54 o                         
 -10  -5   4          4.62          4.63         1.39 o                         
  -9  -5   4          0.68         -0.76         1.17 o                         
  -8  -5   4         12.70         16.87         3.06 o                         
  -7  -5   4        244.63        320.55        17.51 o                         
  -6  -5   4        170.83        197.25        23.30 o                         
  -5  -5   4         56.67         66.60         5.80 o                         
  -4  -5   4       1049.92       1063.75        57.11 o                         
  -3  -5   4          5.68          8.59         1.44 o                         
  -2  -5   4        105.92        111.61         5.36 o                         
  -1  -5   4         10.90          8.64         2.21 o                         
   0  -5   4         45.78         51.16         3.72 o                         
   1  -5   4        159.50        147.97         6.20 o                         
   2  -5   4        667.46        672.72        23.12 o                         
   3  -5   4       1360.32       1306.31        25.41 o                         
   4  -5   4         97.52        111.80         4.25 o                         
   5  -5   4        363.86        373.13        10.95 o                         
   6  -5   4         74.24         72.23         4.93 o                         
   7  -5   4         11.71         14.81         2.26 o                         
   8  -5   4         31.81         34.33         3.28 o                         
   9  -5   4          9.48         16.50         1.80 o                         
  10  -5   4          6.08         10.26         3.63 o                         
 -10  -4   4         62.74         52.18         2.24 o                         
  -9  -4   4         76.28        105.51         5.25 o                         
  -8  -4   4         43.47         52.42         5.43 o                         
  -7  -4   4        243.11        292.32        32.18 o                         
  -6  -4   4        281.22        351.80        12.81 o                         
  -5  -4   4        114.95        137.53         5.62 o                         
  -4  -4   4        355.94        366.36         9.09 o                         
  -3  -4   4        132.26        116.83         8.15 o                         
  -2  -4   4          2.35          6.04         2.60 o                         
  -1  -4   4         48.84         66.78         3.99 o                         
   0  -4   4         89.62         89.55         4.59 o                         
   1  -4   4       1387.07       1420.42        64.52 o                         
   2  -4   4       1425.28       1360.91        39.52 o                         
   3  -4   4        755.06        726.04        24.18 o                         
   4  -4   4        240.76        191.82         6.75 o                         
   5  -4   4        270.15        236.41         9.58 o                         
   6  -4   4         42.03         45.50         3.34 o                         
   7  -4   4         33.36         45.24         2.87 o                         
   8  -4   4        180.61        201.17         8.74 o                         
   9  -4   4          0.15          0.55         1.62 o                         
  10  -4   4        192.06        185.68        10.27 o                         
 -10  -3   4        107.48         97.91         4.56 o                         
  -9  -3   4         43.09         52.17         5.05 o                         
  -8  -3   4        131.65        162.71         7.57 o                         
  -7  -3   4          8.40         13.08         2.33 o                         
  -6  -3   4         83.49         96.90         6.02 o                         
  -5  -3   4         33.30         30.43         3.25 o                         
  -4  -3   4          0.85          3.20         1.45 o                         
  -3  -3   4         12.23         15.56         2.64 o                         
  -2  -3   4        234.95        154.73        10.46 o                         
  -1  -3   4       3844.01       3933.23        78.60 o                         
   0  -3   4          7.97          3.06         2.67 o                         
   1  -3   4        609.90        584.24        18.09 o                         
   2  -3   4         92.78        107.83         5.97 o                         
   3  -3   4         54.94         60.25         5.88 o                         
   4  -3   4        121.54        108.10         8.64 o                         
   5  -3   4         64.30         43.92         3.82 o                         
   6  -3   4          0.67          1.34         1.66 o                         
   7  -3   4         40.70         40.71         2.79 o                         
   8  -3   4        417.55        461.32        17.34 o                         
   9  -3   4        163.91        200.42        11.42 o                         
  10  -3   4        197.54        216.55        12.10 o                         
  11  -3   4         57.78         45.59         3.64 o                         
 -10  -2   4         26.05         37.11         3.67 o                         
  -9  -2   4        127.98        188.79         8.01 o                         
  -8  -2   4         43.89         61.69         6.31 o                         
  -7  -2   4         59.79         58.55         2.81 o                         
  -6  -2   4          0.34          1.84         1.65 o                         
  -5  -2   4         92.30         84.99         3.74 o                         
  -4  -2   4        641.80        671.39        37.28 o                         
  -3  -2   4       1610.41       1745.85        61.46 o                         
  -2  -2   4        349.37        352.17        18.50 o                         
  -1  -2   4        900.78        973.51        28.71 o                         
   0  -2   4         72.93         94.61         4.24 o                         
   1  -2   4          0.39          6.80         1.52 o                         
   2  -2   4        311.91        457.42        14.68 o                         
   3  -2   4        105.74         37.64         4.59 o                         
   4  -2   4        186.81        157.02         9.95 o                         
   5  -2   4        171.03        205.69        12.42 o                         
   6  -2   4        174.60        138.25         4.64 o                         
   7  -2   4        318.99        344.46        11.91 o                         
   8  -2   4        562.60        590.14        15.84 o                         
   9  -2   4        290.24        315.50        12.22 o                         
  10  -2   4         61.98         71.75         4.11 o                         
  11  -2   4          7.88          9.01         1.81 o                         
 -10  -1   4         35.61         35.21         3.21 o                         
  -9  -1   4        107.93        139.64         9.14 o                         
  -8  -1   4         94.04        105.84        15.67 o                         
  -7  -1   4         31.37         40.98         3.28 o                         
  -6  -1   4          0.46         -0.20         1.96 o                         
  -5  -1   4       1688.81       1742.50        46.12 o                         
  -4  -1   4        869.28        753.64        40.37 o                         
  -3  -1   4       1151.25       1154.06        58.28 o                         
  -2  -1   4        268.84        188.63         9.84 o                         
  -1  -1   4        726.77       1055.71        40.37 o                         
   0  -1   4       2022.01       1869.01        42.82 o                         
   1  -1   4          0.04         26.90         1.90 o                         
   2  -1   4        139.33        146.31         7.14 o                         
   3  -1   4       6145.52       5143.12       231.01 o                         
   4  -1   4       1293.09       1236.78        40.80 o                         
   5  -1   4        804.51        492.95        18.69 o                         
   6  -1   4        965.86        905.56        39.03 o                         
   7  -1   4         80.98         61.10         3.93 o                         
   8  -1   4          8.64         11.65         2.42 o                         
   9  -1   4         51.21         55.93         3.91 o                         
  10  -1   4          6.99          8.15         2.21 o                         
  11  -1   4          7.49          9.56         1.87 o                         
  12  -1   4         33.86         33.44         2.87 o                         
 -10   0   4          0.50         -0.04         1.20 o                         
  -9   0   4         10.63          7.59         3.18 o                         
  -8   0   4          0.14          1.28         1.97 o                         
  -7   0   4         10.52         15.51         2.01 o                         
  -6   0   4        647.72        680.55        14.81 o                         
  -5   0   4        800.22        746.20        17.69 o                         
  -4   0   4        292.32        383.98        29.42 o                         
  -3   0   4        398.07        427.92        25.51 o                         
  -2   0   4        145.27        130.11         8.24 o                         
  -1   0   4        477.35        689.69        21.14 o                         
   0   0   4         48.66         51.31         4.40 o                         
   1   0   4         42.12        136.87         5.27 o                         
   2   0   4        266.10        305.96        18.37 o                         
   3   0   4       2425.15       2239.77       103.10 o                         
   4   0   4      15303.04      12981.71       402.85 o                         
   5   0   4        483.07        418.74        20.57 o                         
   6   0   4        610.80        490.61        24.30 o                         
   7   0   4         10.56          9.62         1.52 o                         
   8   0   4        133.11        132.66         6.42 o                         
   9   0   4          1.98          2.12         2.22 o                         
  10   0   4         22.62         22.45         2.29 o                         
  11   0   4         52.51         55.19         3.94 o                         
  12   0   4        103.05         93.20        24.32 o                         
 -10   1   4         97.07         67.09         4.60 o                         
  -9   1   4         83.75         80.62        17.63 o                         
  -8   1   4        301.63        327.96        30.11 o                         
  -7   1   4         32.48         35.33         2.47 o                         
  -6   1   4         58.74         53.90         3.36 o                         
  -5   1   4         13.71         11.69         1.33 o                         
  -4   1   4        364.96        341.91        46.06 o                         
  -3   1   4          0.43          1.90         2.63 o                         
  -2   1   4        937.31        994.60        28.43 o                         
  -1   1   4        121.27        113.26         4.68 o                         
   0   1   4          4.27          4.46         1.50 o                         
   1   1   4         78.33         46.67         1.75 o                         
   2   1   4        262.18        113.70         7.93 o                         
   3   1   4        921.72        766.99        26.88 o                         
   4   1   4       4969.35       4107.71       183.74 o                         
   5   1   4       1568.10       1063.64       120.63 o                         
   6   1   4          1.54          1.21         2.77 o                         
   7   1   4        566.88        532.90        15.49 o                         
   8   1   4         34.30         37.37         2.72 o                         
   9   1   4         79.79         79.18         6.34 o                         
  10   1   4         55.27         77.93         4.67 o                         
  11   1   4        121.27        142.09         6.09 o                         
  12   1   4        125.23        120.40        30.55 o                         
 -10   2   4        355.65        198.19         9.85 o                         
  -9   2   4        181.67        146.29        24.46 o                         
  -8   2   4         76.65         70.08         4.30 o                         
  -7   2   4        153.44        147.44         5.15 o                         
  -6   2   4        157.85        148.40         4.59 o                         
  -5   2   4        206.25        211.83         4.95 o                         
  -4   2   4         94.46         75.87         8.33 o                         
  -3   2   4         84.76         58.92         4.10 o                         
  -2   2   4       4692.27       4676.59       104.89 o                         
  -1   2   4       6648.03       6479.27       165.94 o                         
   0   2   4         17.78         37.63         3.25 o                         
   1   2   4        220.07        181.67         6.61 o                         
   2   2   4         13.53         73.70         3.97 o                         
   3   2   4         52.28        100.44         5.82 o                         
   4   2   4          0.02          1.07         4.01 o                         
   5   2   4        283.85        369.65        24.10 o                         
   6   2   4        455.30        381.70        67.19 o                         
   7   2   4        193.10        150.43         9.78 o                         
   8   2   4        337.66        325.19        44.78 o                         
   9   2   4         81.13         85.84         3.80 o                         
  10   2   4        139.07        148.43         6.89 o                         
  11   2   4         89.70        114.86         5.35 o                         
  12   2   4         42.01         36.67         3.59 o                         
  -9   3   4         64.51         53.49         2.99 o                         
  -8   3   4         47.78         47.27         3.40 o                         
  -7   3   4          0.06         -1.25         1.81 o                         
  -6   3   4          5.57         13.24         1.68 o                         
  -5   3   4         22.54         29.90         1.91 o                         
  -4   3   4        109.61         93.65         3.69 o                         
  -3   3   4        962.77        947.97        25.32 o                         
  -2   3   4        236.77        257.84         8.95 o                         
  -1   3   4      19163.21      18960.77       412.59 o                         
   1   3   4         97.69         70.85         3.48 o                         
   2   3   4          2.82         14.44         2.42 o                         
   3   3   4         10.37          9.98         3.20 o                         
   4   3   4        675.13        628.23        34.48 o                         
   5   3   4        377.08        407.23        18.93 o                         
   6   3   4        597.67        522.34        24.22 o                         
   7   3   4        465.75        367.39        97.70 o                         
   8   3   4        844.46        963.17        46.22 o                         
   9   3   4         33.87         35.43         3.80 o                         
  10   3   4          8.94         16.23         3.33 o                         
  11   3   4          0.27          2.69         2.62 o                         
  12   3   4          1.61          1.22         1.23 o                         
  -9   4   4         44.46         31.34         8.88 o                         
  -8   4   4          9.87         11.36         2.02 o                         
  -7   4   4         89.67         69.50         3.65 o                         
  -6   4   4        135.11        147.62         8.38 o                         
  -5   4   4        105.53         79.88         3.48 o                         
  -4   4   4        133.78        128.74         3.72 o                         
  -3   4   4        891.78        895.07        30.01 o                         
  -2   4   4        414.59        356.32        11.14 o                         
  -1   4   4       3052.52       3466.24       156.54 o                         
   0   4   4        213.12        156.98         6.59 o                         
   1   4   4         65.10         97.16         4.78 o                         
   2   4   4        227.79        143.83         8.46 o                         
   3   4   4        372.68        515.57        17.09 o                         
   4   4   4       2007.18       1789.25        86.82 o                         
   5   4   4        803.97        649.60        36.02 o                         
   6   4   4       2028.29       1959.88        75.67 o                         
   7   4   4        844.89        747.42        22.65 o                         
   8   4   4        548.25        518.11        13.26 o                         
   9   4   4         27.95         31.83         3.50 o                         
  10   4   4         25.50         31.15         4.72 o                         
  11   4   4         30.24         42.51         3.49 o                         
  12   4   4          0.35         -0.42         1.14 o                         
  -8   5   4        116.34         92.10         6.25 o                         
  -7   5   4        259.16        215.54         9.20 o                         
  -6   5   4        471.15        441.75        13.05 o                         
  -5   5   4        285.32        303.04         8.86 o                         
  -4   5   4         26.32         25.65         2.04 o                         
  -3   5   4          5.31          5.02         1.76 o                         
  -2   5   4         55.86         70.57         7.79 o                         
  -1   5   4        267.91        320.40        18.28 o                         
   0   5   4        534.18        703.36        35.63 o                         
   1   5   4         49.62         68.15         7.01 o                         
   2   5   4        275.49        280.69         8.76 o                         
   3   5   4        115.25        139.35         7.68 o                         
   4   5   4         23.54         14.43         4.13 o                         
   5   5   4        772.22        790.33        32.68 o                         
   6   5   4        445.66        374.14        16.26 o                         
   7   5   4        102.42         95.14         4.72 o                         
   8   5   4         18.31         12.51         2.43 o                         
   9   5   4          0.72          1.22         2.31 o                         
  10   5   4        112.45        135.34         6.85 o                         
  11   5   4         44.57         50.30         2.67 o                         
  12   5   4          4.12          5.49         1.22 o                         
  -8   6   4        224.91        140.48         5.45 o                         
  -7   6   4        341.65        318.56        11.33 o                         
  -6   6   4        285.76        274.30        19.86 o                         
  -5   6   4        143.57        116.93         7.03 o                         
  -4   6   4          0.61          1.77         1.20 o                         
  -3   6   4         62.94         51.75         2.90 o                         
  -2   6   4        237.50        226.63         6.63 o                         
  -1   6   4          7.24         18.26         2.47 o                         
   0   6   4        785.31        746.86        22.17 o                         
   1   6   4       1771.87       1596.55        53.21 o                         
   2   6   4        499.08        494.20        16.14 o                         
   3   6   4        793.72        760.73        25.27 o                         
   4   6   4         91.50        195.90        17.44 o                         
   5   6   4        110.20         93.94         4.66 o                         
   6   6   4          2.26          3.00         1.55 o                         
   7   6   4         16.83         15.62         1.74 o                         
   8   6   4        272.43        287.10        10.87 o                         
   9   6   4         11.95         16.98         2.45 o                         
  10   6   4         27.10         29.57         2.68 o                         
  11   6   4         24.07         29.01         2.06 o                         
  12   6   4         20.27         19.92         1.91 o                         
  -7   7   4         60.54         41.91         3.36 o                         
  -6   7   4        253.74        222.27        11.36 o                         
  -5   7   4         22.93         15.04         2.20 o                         
  -4   7   4          0.03          0.11         1.66 o                         
  -3   7   4          0.44          2.07         2.10 o                         
  -2   7   4         42.83         58.91         3.27 o                         
  -1   7   4       1292.87       1174.28        25.97 o                         
   0   7   4       1267.74       1198.79        25.46 o                         
   1   7   4       1389.63       1469.42        30.81 o                         
   2   7   4        481.92        399.58         9.14 o                         
   3   7   4        286.68        259.79         7.39 o                         
   4   7   4        203.55        162.19         4.69 o                         
   5   7   4        244.40        177.40         6.39 o                         
   6   7   4         26.98         23.90         2.61 o                         
   7   7   4        170.47        154.20         5.73 o                         
   8   7   4          8.75          5.51         2.01 o                         
   9   7   4        536.17        648.15        18.69 o                         
  10   7   4          6.10         10.51         1.79 o                         
  11   7   4          9.76         10.84         1.47 o                         
  12   7   4          6.41          4.55         1.15 o                         
  -7   8   4          2.03          1.07         1.29 o                         
  -6   8   4          4.55          4.63         1.67 o                         
  -5   8   4          1.49          4.37         1.35 o                         
  -4   8   4         42.67         47.42         3.36 o                         
  -3   8   4        107.36        130.11         6.36 o                         
  -2   8   4          7.07          4.22         1.73 o                         
  -1   8   4         73.44        119.73         4.34 o                         
   0   8   4        891.24        935.94        18.82 o                         
   1   8   4        232.82        210.11         6.36 o                         
   2   8   4         26.71         34.31         2.95 o                         
   3   8   4         91.52         68.73         3.39 o                         
   4   8   4        229.77        233.27         8.09 o                         
   5   8   4         82.28         90.35         3.66 o                         
   6   8   4        128.50        109.27         6.22 o                         
   7   8   4        281.15        255.34         9.27 o                         
   8   8   4        149.34        162.86         6.37 o                         
   9   8   4        149.61        169.52         6.83 o                         
  10   8   4         64.47         58.67         3.01 o                         
  11   8   4          1.84          2.27         1.20 o                         
  -6   9   4         34.03         27.62         2.49 o                         
  -5   9   4        113.43         99.23        11.36 o                         
  -4   9   4        292.90        313.96        10.76 o                         
  -3   9   4        102.64         97.22         4.41 o                         
  -2   9   4         80.40         95.62         5.05 o                         
  -1   9   4          3.87          8.17         1.85 o                         
   0   9   4          6.22          6.74         1.94 o                         
   1   9   4         16.45         12.07         1.79 o                         
   2   9   4         33.27         37.10         2.59 o                         
   3   9   4        206.71        206.35         6.98 o                         
   4   9   4         65.99         64.34         3.46 o                         
   5   9   4         37.55         38.61         3.58 o                         
   6   9   4         35.28         39.65         4.51 o                         
   7   9   4         48.98         57.31         6.40 o                         
   8   9   4         98.55        103.32         8.31 o                         
   9   9   4          0.62         -0.87         1.70 o                         
  10   9   4          5.01          5.52         1.29 o                         
  11   9   4          4.50          2.39         0.90 o                         
  -5  10   4        235.47        144.89        11.19 o                         
  -4  10   4        117.66        116.65         8.83 o                         
  -3  10   4         35.63         36.55         2.42 o                         
  -2  10   4         26.92         38.34         2.75 o                         
  -1  10   4          0.14          2.82         1.59 o                         
   0  10   4        297.92        299.73         8.67 o                         
   1  10   4          5.47          6.96         2.12 o                         
   2  10   4        445.61        482.55        18.13 o                         
   3  10   4         11.90         13.22         2.17 o                         
   4  10   4        464.04        448.27        29.62 o                         
   5  10   4        116.73        141.78         7.56 o                         
   6  10   4         12.60         16.36         3.17 o                         
   7  10   4          0.03          0.19         3.17 o                         
   8  10   4          0.97         -1.61         2.96 o                         
   9  10   4         12.96         10.89         2.36 o                         
  10  10   4          6.39          6.97         1.70 o                         
  -3  11   4          0.16         -0.64         1.30 o                         
  -2  11   4          8.30          8.66         2.85 o                         
  -1  11   4         68.89         76.07         4.22 o                         
   0  11   4         28.39         24.59         2.38 o                         
   1  11   4         19.40         18.90         2.56 o                         
   2  11   4        551.36        668.14        30.27 o                         
   3  11   4        134.88        166.72         6.85 o                         
   4  11   4         67.71         81.35         5.16 o                         
   5  11   4         20.86         29.54         3.50 o                         
   6  11   4         29.15         22.50         3.18 o                         
   7  11   4         42.62         38.14         6.25 o                         
   8  11   4          7.30          4.92         2.23 o                         
   9  11   4         32.07         29.19         3.22 o                         
  -2  12   4         23.40         14.56         1.62 o                         
  -1  12   4          9.05          8.73         2.48 o                         
   0  12   4         79.47         69.70         4.12 o                         
   1  12   4         22.56         17.41         5.40 o                         
   2  12   4         31.66         34.77         3.29 o                         
   3  12   4         81.32         92.85         5.28 o                         
   4  12   4         25.73         18.14         2.67 o                         
   5  12   4         10.49         14.05         2.47 o                         
   6  12   4          8.91         11.75         2.23 o                         
   7  12   4         15.13         15.73         3.15 o                         
   8  12   4         11.18          6.99         1.44 o                         
   0  13   4         12.17          6.17         1.62 o                         
   1  13   4         11.65         10.59         2.26 o                         
   2  13   4          6.36          3.80         2.06 o                         
   3  13   4          2.07          2.06         1.36 o                         
   4  13   4         19.80         19.51         2.09 o                         
   5  13   4         23.38         16.00         1.88 o                         
   6  13   4         19.87         16.12         1.60 o                         
  -4 -11   5         30.00         16.82         2.09 o                         
  -3 -11   5         16.15         11.81         1.44 o                         
  -2 -11   5         22.30         17.53         1.74 o                         
  -1 -11   5         48.80         37.26         3.27 o                         
   0 -11   5         24.82         17.42         4.30 o                         
   1 -11   5         22.89         16.35         2.54 o                         
  -5 -10   5         10.03          9.40         1.86 o                         
  -4 -10   5         59.08         57.58         6.23 o                         
  -3 -10   5          0.22          0.00         1.52 o                         
  -2 -10   5         78.92         71.38        12.07 o                         
  -1 -10   5         20.60         20.95         2.12 o                         
   0 -10   5          1.76          2.87         1.68 o                         
   1 -10   5         10.41          6.91         1.67 o                         
   2 -10   5         15.18         13.33         2.04 o                         
   3 -10   5         29.37         23.99         2.20 o                         
   4 -10   5         84.85         69.10         3.19 o                         
  -7  -9   5         23.12         22.42         2.53 o                         
  -6  -9   5         12.22         20.24         2.89 o                         
  -5  -9   5         76.46        107.98         7.42 o                         
  -4  -9   5         86.13        125.19         8.50 o                         
  -3  -9   5         63.39         78.58         6.56 o                         
  -2  -9   5          1.96          2.06         2.12 o                         
  -1  -9   5         26.06         26.37         5.85 o                         
   0  -9   5        157.61        164.22        11.17 o                         
   1  -9   5         25.17         32.67         2.63 o                         
   2  -9   5        130.26        126.85         8.01 o                         
   3  -9   5         25.71         35.03         3.44 o                         
   4  -9   5         39.87         35.89         2.02 o                         
   5  -9   5         58.17         58.94         2.66 o                         
   6  -9   5          0.12         -0.95         1.04 o                         
  -7  -8   5         15.62         19.30         3.01 o                         
  -6  -8   5          8.57         13.12         3.18 o                         
  -5  -8   5         50.22         59.26        14.00 o                         
  -4  -8   5         44.56         47.82        10.64 o                         
  -3  -8   5         50.59         44.83         4.10 o                         
  -2  -8   5         58.76         66.80        12.11 o                         
  -1  -8   5        346.32        435.24        22.88 o                         
   0  -8   5        153.02        158.59        15.44 o                         
   1  -8   5        343.21        366.63        22.88 o                         
   2  -8   5         39.19         55.80         3.66 o                         
   3  -8   5         58.95         48.74         2.89 o                         
   4  -8   5         94.97        112.41         4.16 o                         
   5  -8   5         15.88         21.37         1.80 o                         
   6  -8   5          8.44          7.82         1.25 o                         
   7  -8   5         47.21         44.64         2.62 o                         
  -8  -7   5         50.24         68.24         5.14 o                         
  -7  -7   5         18.91         20.68         5.35 o                         
  -6  -7   5         12.51         18.60         2.19 o                         
  -5  -7   5          2.32          4.16         1.79 o                         
  -4  -7   5         25.63         26.26         4.18 o                         
  -3  -7   5         18.37         21.52         2.27 o                         
  -2  -7   5          7.73          7.87         3.25 o                         
  -1  -7   5        687.85        730.47        36.70 o                         
   0  -7   5        417.95        417.41        21.26 o                         
   1  -7   5        275.37        248.21        10.44 o                         
   2  -7   5          0.27          2.89         1.51 o                         
   3  -7   5         82.54         84.32         3.24 o                         
   4  -7   5         62.94         59.94         4.51 o                         
   5  -7   5         19.36         20.15         2.34 o                         
   6  -7   5         77.28         81.07         3.84 o                         
   7  -7   5        113.59        121.09        11.90 o                         
   8  -7   5        184.28        178.03         9.36 o                         
  -9  -6   5         29.12         16.43         2.13 o                         
  -8  -6   5         44.77         45.79         4.45 o                         
  -7  -6   5          7.83          7.41         1.90 o                         
  -6  -6   5          0.02          2.07         1.96 o                         
  -5  -6   5        528.12        595.40        20.44 o                         
  -4  -6   5          2.92          5.44         1.63 o                         
  -3  -6   5        138.38        144.16         5.59 o                         
  -2  -6   5         64.24         47.89        18.00 o                         
  -1  -6   5          0.31          1.40         1.98 o                         
   0  -6   5        260.39        327.86        10.41 o                         
   1  -6   5          7.51          4.56         1.73 o                         
   2  -6   5         14.31         25.72         2.44 o                         
   3  -6   5         72.54         77.58         3.18 o                         
   4  -6   5         10.93         10.17         1.70 o                         
   5  -6   5         52.79         48.45         3.92 o                         
   6  -6   5        247.05        296.93        11.76 o                         
   7  -6   5        138.95        157.03         9.81 o                         
   8  -6   5        185.64        221.40         8.65 o                         
   9  -6   5         65.28         60.58         2.50 o                         
  -9  -5   5         29.09         21.08         1.55 o                         
  -8  -5   5          0.03          1.27         1.08 o                         
  -7  -5   5         74.55         96.59         5.61 o                         
  -6  -5   5        263.27        286.98        11.57 o                         
  -5  -5   5        802.87        951.36       107.90 o                         
  -4  -5   5        157.62        143.14         9.00 o                         
  -3  -5   5         60.48         67.59         5.64 o                         
  -2  -5   5          3.90          5.32         1.84 o                         
  -1  -5   5        411.62        375.58        13.61 o                         
   0  -5   5         40.84         25.72         2.09 o                         
   1  -5   5          0.04          1.10         1.64 o                         
   2  -5   5        349.28        362.19         9.43 o                         
   3  -5   5        603.04        656.72        14.59 o                         
   4  -5   5       1417.50       1604.85        31.90 o                         
   5  -5   5         32.18         35.98         2.91 o                         
   6  -5   5        237.87        266.88        11.69 o                         
   7  -5   5         66.55         77.35         4.75 o                         
   8  -5   5          5.00          9.01         1.82 o                         
   9  -5   5          8.68         14.94         1.66 o                         
  10  -5   5          2.10          2.21         0.99 o                         
  -9  -4   5          1.97          2.84         1.09 o                         
  -8  -4   5         35.14         45.95         3.51 o                         
  -7  -4   5         24.57         33.43         4.69 o                         
  -6  -4   5        280.36        304.82        27.21 o                         
  -5  -4   5        113.55        105.13         5.69 o                         
  -4  -4   5        445.42        474.91        14.25 o                         
  -3  -4   5          4.81          2.88         1.23 o                         
  -2  -4   5        180.49        127.21         5.94 o                         
  -1  -4   5         11.75         12.51         3.80 o                         
   0  -4   5         24.87          9.93         3.00 o                         
   1  -4   5       2065.57       1976.82        58.16 o                         
   2  -4   5       2221.09       2094.06        58.16 o                         
   3  -4   5       1036.45       1016.37        25.95 o                         
   4  -4   5        831.08        734.62        15.73 o                         
   5  -4   5        385.36        409.89        11.39 o                         
   6  -4   5          3.73          7.11         1.72 o                         
   7  -4   5         22.87         28.86         5.35 o                         
   8  -4   5         17.39         21.02         2.36 o                         
   9  -4   5         83.47        106.05         4.34 o                         
  10  -4   5         16.44         25.63         3.68 o                         
 -10  -3   5         94.43         46.51         3.66 o                         
  -9  -3   5         10.79         14.34         3.81 o                         
  -8  -3   5         18.02         33.28         4.59 o                         
  -7  -3   5        151.63        233.75         9.55 o                         
  -6  -3   5         12.77         18.50         2.24 o                         
  -5  -3   5        103.09        111.03         3.91 o                         
  -4  -3   5        199.30        212.85         6.05 o                         
  -3  -3   5          1.00         -0.35         1.28 o                         
  -2  -3   5        101.89        139.79        10.56 o                         
  -1  -3   5        449.62        455.14        12.08 o                         
   0  -3   5        348.62        262.31         7.97 o                         
   1  -3   5        757.69        689.93        20.02 o                         
   2  -3   5       1839.51       1992.58        54.34 o                         
   3  -3   5       1236.60       1339.20        38.93 o                         
   4  -3   5        384.61        400.80        15.66 o                         
   5  -3   5        502.08        467.88        13.21 o                         
   6  -3   5          2.49          2.01         1.81 o                         
   7  -3   5         69.22         63.93         4.01 o                         
   8  -3   5         77.97         96.78         5.16 o                         
   9  -3   5        247.59        320.24        10.02 o                         
  10  -3   5        265.93        283.72        15.37 o                         
  11  -3   5         53.74         50.51        11.70 o                         
 -10  -2   5        141.32        100.75         6.04 o                         
  -9  -2   5         40.62         50.64         4.77 o                         
  -8  -2   5         85.09        100.39         5.86 o                         
  -7  -2   5         32.86         30.95         3.02 o                         
  -6  -2   5          1.54         -1.29         2.00 o                         
  -5  -2   5          1.72          2.16         2.01 o                         
  -4  -2   5        275.34        305.54         9.00 o                         
  -3  -2   5       1005.74       1164.38        47.64 o                         
  -2  -2   5        311.69        358.20        14.66 o                         
  -1  -2   5        481.17        428.37        12.47 o                         
   0  -2   5        125.97         89.92         3.73 o                         
   1  -2   5        438.42        417.56        15.88 o                         
   2  -2   5        898.33        798.30        23.29 o                         
   3  -2   5        567.59        754.15        28.01 o                         
   4  -2   5        407.67        432.74        26.85 o                         
   5  -2   5          4.13          2.70         2.15 o                         
   6  -2   5         78.99         93.43         4.53 o                         
   7  -2   5          0.48          4.94         2.18 o                         
   8  -2   5        150.49        157.00         5.81 o                         
   9  -2   5         25.54         35.97         2.74 o                         
  10  -2   5        285.40        327.60        11.47 o                         
  11  -2   5         38.18         35.72         3.43 o                         
 -10  -1   5          1.76          0.86         1.11 o                         
  -9  -1   5         90.09         99.27        11.46 o                         
  -8  -1   5         32.56         28.66         3.89 o                         
  -7  -1   5        188.58        207.82         9.87 o                         
  -6  -1   5        148.00        180.58         6.35 o                         
  -5  -1   5        507.60        570.88        13.43 o                         
  -4  -1   5       2180.16       2155.03        34.90 o                         
  -3  -1   5       2789.57       3178.87        87.11 o                         
  -2  -1   5       1054.44       1127.68        34.42 o                         
  -1  -1   5        869.26        884.09        26.13 o                         
   0  -1   5         14.04          7.13         1.84 o                         
   1  -1   5        903.35        723.33        18.15 o                         
   2  -1   5         19.79         23.06         2.40 o                         
   3  -1   5        126.07         68.45         7.66 o                         
   4  -1   5       2673.59       2581.93       120.10 o                         
   5  -1   5         61.36         36.53         6.47 o                         
   6  -1   5        475.77        500.26        24.59 o                         
   7  -1   5         65.12         57.84         3.18 o                         
   8  -1   5        208.72        246.67         9.18 o                         
   9  -1   5         47.77         59.82         3.71 o                         
  10  -1   5         43.87         50.04         2.98 o                         
  11  -1   5          0.25          1.62         1.45 o                         
  12  -1   5         18.46         13.53         1.95 o                         
 -10   0   5          0.04          0.67         0.81 o                         
  -9   0   5         10.95          8.94         2.55 o                         
  -8   0   5          1.00          0.28         2.54 o                         
  -7   0   5         32.08         30.52         2.51 o                         
  -6   0   5         21.54         27.68         1.98 o                         
  -5   0   5       2533.50       2635.58        49.84 o                         
  -4   0   5        606.98        600.70        13.09 o                         
  -3   0   5       1063.51       1090.97        56.86 o                         
  -2   0   5       1077.40       1157.43        50.15 o                         
  -1   0   5          6.37          5.03         2.82 o                         
   0   0   5        563.83        518.44        20.55 o                         
   1   0   5         24.22         11.60         1.53 o                         
   2   0   5          4.11         14.88         5.20 o                         
   3   0   5        533.87        672.76        35.90 o                         
   4   0   5       8379.38       7285.20       308.02 o                         
   5   0   5       2382.03       2115.42        68.76 o                         
   6   0   5        154.12         90.60         6.69 o                         
   7   0   5         10.63         13.08         1.63 o                         
   8   0   5         48.72         60.21         3.35 o                         
   9   0   5          0.13          0.79         1.68 o                         
  10   0   5         66.52         74.55         4.72 o                         
  11   0   5         25.85         26.69         2.09 o                         
  12   0   5         35.85         35.02         3.39 o                         
  -9   1   5        114.06        109.04        19.09 o                         
  -8   1   5        156.56        175.03         8.54 o                         
  -7   1   5        462.63        495.44        14.50 o                         
  -6   1   5        131.36        163.74         9.28 o                         
  -5   1   5        943.48       1084.05        20.41 o                         
  -4   1   5        449.98        427.04         8.44 o                         
  -3   1   5       1106.58       1251.22        66.51 o                         
  -2   1   5        260.06        341.46        12.38 o                         
  -1   1   5         82.51         92.13         7.22 o                         
   0   1   5          2.43         31.28         5.76 o                         
   1   1   5         63.46         99.93         6.58 o                         
   2   1   5        328.42        223.53        15.59 o                         
   3   1   5       1881.49       1572.41        74.86 o                         
   4   1   5       2873.19       2746.90       125.88 o                         
   5   1   5       1316.72       1003.15        46.12 o                         
   6   1   5        323.65        345.14        17.85 o                         
   7   1   5          6.43         10.09         1.27 o                         
   8   1   5         26.45         22.70         1.96 o                         
   9   1   5          0.07         -0.52         1.88 o                         
  10   1   5         24.79         19.48         6.26 o                         
  11   1   5         88.30         73.70         4.30 o                         
  12   1   5        126.25        143.78        12.23 o                         
  -9   2   5        246.68        226.27        16.64 o                         
  -8   2   5        175.46        216.52         8.63 o                         
  -7   2   5         61.85         60.95         3.34 o                         
  -6   2   5        150.03        142.17         4.58 o                         
  -5   2   5         38.17         44.36         2.15 o                         
  -4   2   5        746.89        706.77        16.52 o                         
  -3   2   5          6.26         11.61         2.99 o                         
  -2   2   5       2013.22       1915.73        63.71 o                         
  -1   2   5       1987.05       2199.70        55.83 o                         
   0   2   5       1906.69       1702.34        57.96 o                         
   1   2   5       1290.59       1167.96        36.95 o                         
   2   2   5        141.83        164.33         5.60 o                         
   3   2   5         20.37         21.15         2.79 o                         
   4   2   5        746.05        679.40        24.94 o                         
   5   2   5        127.94        119.10        15.19 o                         
   6   2   5         11.21         15.20         3.29 o                         
   7   2   5        538.17        545.09        32.88 o                         
   8   2   5         47.38         40.31         4.43 o                         
   9   2   5        418.55        460.35        90.35 o                         
  10   2   5          3.86          5.14         1.76 o                         
  11   2   5        103.46        129.68         6.34 o                         
  12   2   5         92.60         92.62         4.59 o                         
  -9   3   5        140.82        112.71        28.91 o                         
  -8   3   5         71.83         62.65         3.03 o                         
  -7   3   5         72.88         63.62         3.31 o                         
  -6   3   5         42.30         33.67         2.11 o                         
  -5   3   5         12.06          6.94         1.42 o                         
  -4   3   5         11.52          5.62         1.47 o                         
  -3   3   5        213.84        199.04         5.19 o                         
  -2   3   5       2155.90       2130.72        50.51 o                         
  -1   3   5       6352.32       5814.66       148.67 o                         
   0   3   5       2958.28       3024.72        95.12 o                         
   1   3   5          6.51         34.74         5.36 o                         
   2   3   5        334.20        492.09        15.35 o                         
   3   3   5         17.89         29.13         4.06 o                         
   4   3   5       1061.28       1174.20        79.21 o                         
   5   3   5         24.01         31.95         7.23 o                         
   6   3   5        758.93        717.08        42.35 o                         
   7   3   5       1052.66       1001.68        33.27 o                         
   8   3   5        178.39        178.23         7.84 o                         
   9   3   5         59.45         67.19         3.96 o                         
  10   3   5        102.88        133.87         8.19 o                         
  11   3   5          8.00          8.80         1.84 o                         
  12   3   5         11.07         12.86         1.55 o                         
  -8   4   5         17.86         20.73         2.12 o                         
  -7   4   5          3.47          3.78         1.34 o                         
  -6   4   5          3.19          6.91         1.45 o                         
  -5   4   5         43.57         33.63         2.30 o                         
  -4   4   5         29.29         35.54         2.25 o                         
  -3   4   5        393.05        324.99         8.89 o                         
  -2   4   5       1137.19       1020.32        29.52 o                         
  -1   4   5       3322.37       3374.07       107.39 o                         
   0   4   5        106.57         48.54         4.00 o                         
   1   4   5          3.68         16.00         2.93 o                         
   2   4   5         30.35         24.98         3.14 o                         
   3   4   5        367.02        332.94        12.43 o                         
   4   4   5          2.07          1.82         3.38 o                         
   5   4   5        857.67        812.91        45.41 o                         
   6   4   5        452.11        396.71        19.93 o                         
   7   4   5        991.01        951.34        20.81 o                         
   8   4   5        774.08        883.17        24.59 o                         
   9   4   5         24.50         17.22         2.79 o                         
  10   4   5          0.33          2.65         1.95 o                         
  11   4   5         18.03         16.26         1.79 o                         
  12   4   5         14.55         11.01         1.95 o                         
  -8   5   5          0.25          0.50         1.18 o                         
  -7   5   5        388.58        429.36        13.80 o                         
  -6   5   5         86.92         96.14         3.68 o                         
  -5   5   5        234.29        241.65         8.01 o                         
  -4   5   5        333.20        284.07         9.72 o                         
  -3   5   5        208.91        217.04         5.69 o                         
  -2   5   5         17.23         29.69         1.97 o                         
  -1   5   5        707.19        658.98        32.08 o                         
   0   5   5        247.00        232.91        12.94 o                         
   1   5   5        122.27        171.84         9.62 o                         
   2   5   5       2042.34       2205.70       106.86 o                         
   3   5   5         40.49         41.61         4.27 o                         
   4   5   5         63.68         52.43         5.02 o                         
   5   5   5       1361.70       1331.24        40.40 o                         
   6   5   5       1345.23       1250.48        27.66 o                         
   7   5   5        586.10        543.87        13.68 o                         
   8   5   5        218.50        240.62         7.90 o                         
   9   5   5         92.55        100.65         4.90 o                         
  10   5   5          7.63          6.14         1.76 o                         
  11   5   5         49.75         52.23         3.03 o                         
  12   5   5          1.24          1.16         2.08 o                         
  -8   6   5         54.49         24.83         2.47 o                         
  -7   6   5        301.67        283.00        14.81 o                         
  -6   6   5        555.83        499.35        18.42 o                         
  -5   6   5          6.71          9.50         1.70 o                         
  -4   6   5         38.99         42.79         3.87 o                         
  -3   6   5        113.45        142.79         5.31 o                         
  -2   6   5         33.83         28.18         1.80 o                         
  -1   6   5        468.19        500.08        10.31 o                         
   0   6   5        292.54        309.48         8.34 o                         
   1   6   5        628.43        511.33        21.55 o                         
   2   6   5       1966.97       2004.92        69.16 o                         
   3   6   5        238.59        206.80        10.40 o                         
   4   6   5        356.19        311.85        13.76 o                         
   5   6   5         29.47         27.07         2.40 o                         
   6   6   5        106.98        114.38         3.82 o                         
   7   6   5         13.80         21.56         2.21 o                         
   8   6   5          4.98          7.88         1.99 o                         
   9   6   5        165.45        161.27         5.00 o                         
  10   6   5         13.25         10.09         1.67 o                         
  11   6   5         75.30         92.22         4.06 o                         
  12   6   5          1.92          3.28         1.36 o                         
  -7   7   5         66.82         40.85         3.67 o                         
  -6   7   5        146.01        119.47         5.72 o                         
  -5   7   5         10.25         15.33         2.11 o                         
  -4   7   5         63.22         70.77         4.88 o                         
  -3   7   5          4.72          8.83         1.66 o                         
  -2   7   5         56.21         66.02         2.69 o                         
  -1   7   5          0.51          1.84         1.65 o                         
   0   7   5       1436.90       1534.81        35.45 o                         
   1   7   5       1055.41       1138.26        19.10 o                         
   2   7   5        924.22        844.74        16.45 o                         
   3   7   5        455.80        429.42        11.07 o                         
   4   7   5         34.50         29.52         1.76 o                         
   5   7   5         84.43         83.04         5.10 o                         
   6   7   5        105.97        101.55         4.43 o                         
   7   7   5         14.60         17.10         2.57 o                         
   8   7   5         16.44         17.86         2.73 o                         
   9   7   5         42.26         48.33         2.95 o                         
  10   7   5        177.92        206.07         7.36 o                         
  11   7   5          3.54          5.20         1.56 o                         
  12   7   5         11.13         10.75         2.13 o                         
  -6   8   5          1.82          4.72         2.17 o                         
  -5   8   5         10.24         12.87         1.77 o                         
  -4   8   5         77.05         75.23         4.86 o                         
  -3   8   5         67.97         78.57         3.72 o                         
  -2   8   5        717.44        711.53        21.79 o                         
  -1   8   5          4.31          1.07         1.56 o                         
   0   8   5        343.76        368.35        12.84 o                         
   1   8   5        937.04        918.67        20.81 o                         
   2   8   5         62.56         83.84         3.10 o                         
   3   8   5         30.65         49.36         2.63 o                         
   4   8   5        162.07        148.94         4.98 o                         
   5   8   5         62.24         62.62         2.90 o                         
   6   8   5          2.47          2.33         1.49 o                         
   7   8   5        128.94        118.25         8.94 o                         
   8   8   5         12.11         11.97         2.28 o                         
   9   8   5         49.94         54.27         2.99 o                         
  10   8   5         52.57         51.31         3.09 o                         
  11   8   5         12.00         12.63         1.97 o                         
  -5   9   5        128.92        102.69        14.33 o                         
  -4   9   5        224.93        234.80         7.66 o                         
  -3   9   5        118.55        116.47         5.51 o                         
  -2   9   5        113.50        133.88         6.38 o                         
  -1   9   5        253.18        251.18         8.24 o                         
   0   9   5         74.50         78.18         5.67 o                         
   1   9   5          0.87          4.92         1.66 o                         
   2   9   5          2.22          4.51         1.89 o                         
   3   9   5         15.96         20.86         2.76 o                         
   4   9   5        216.66        197.20         6.64 o                         
   5   9   5         56.99         59.22         3.52 o                         
   6   9   5        133.97        148.06         8.00 o                         
   7   9   5        206.53        219.68        10.09 o                         
   8   9   5         33.59         40.70         3.09 o                         
   9   9   5         24.69         24.60         3.48 o                         
  10   9   5          0.40          1.94         1.63 o                         
  11   9   5          0.35         -0.14         1.74 o                         
  -4  10   5        197.46        176.14        19.27 o                         
  -3  10   5        120.40        128.84         7.58 o                         
  -2  10   5         23.91         30.34         3.05 o                         
  -1  10   5          1.35          3.98         1.46 o                         
   0  10   5          7.06          9.77         2.15 o                         
   1  10   5        306.48        404.67        14.80 o                         
   2  10   5         14.53         11.18         2.04 o                         
   3  10   5         36.20         29.04         2.57 o                         
   4  10   5         24.82         25.46         3.08 o                         
   5  10   5        203.29        212.91         9.70 o                         
   6  10   5         42.41         48.72         4.14 o                         
   7  10   5         13.50         14.02         2.78 o                         
   8  10   5         14.90         18.44         4.12 o                         
   9  10   5         17.46         17.27         2.40 o                         
  10  10   5         15.51         11.62         2.79 o                         
  -3  11   5         12.04         12.57         1.68 o                         
  -2  11   5         21.15         17.60         2.19 o                         
  -1  11   5          0.03          2.32         2.76 o                         
   0  11   5         29.01         37.13         6.97 o                         
   1  11   5          4.96          4.24         3.42 o                         
   2  11   5        148.45        189.75        11.35 o                         
   3  11   5         27.74         25.34         2.18 o                         
   4  11   5         58.02         42.70         3.17 o                         
   5  11   5         28.96         20.36         2.86 o                         
   6  11   5         19.31          8.36         5.36 o                         
   7  11   5          1.32          1.12         1.51 o                         
   8  11   5          0.22         -0.36         1.79 o                         
  -2  12   5         17.39         10.07         2.97 o                         
  -1  12   5          7.62          9.20         2.26 o                         
   0  12   5         19.92         21.92         3.39 o                         
   1  12   5         39.93         42.20         9.31 o                         
   2  12   5        223.09        244.70        13.87 o                         
   3  12   5          0.47         -0.28         2.15 o                         
   4  12   5          4.07          5.46         2.17 o                         
   5  12   5         15.20         13.61         2.40 o                         
   6  12   5          3.04          1.31         1.96 o                         
   7  12   5         13.55         11.19         2.85 o                         
   8  12   5          9.76          5.70         2.02 o                         
   1  13   5          2.95          5.43         1.84 o                         
   2  13   5         15.50         12.29         2.22 o                         
   3  13   5          0.05         -0.01         1.27 o                         
   4  13   5         39.57         29.57         3.18 o                         
   5  13   5         33.94         30.08         3.82 o                         
   6  13   5          5.83          4.95         1.95 o                         
  -4 -10   6          7.37          5.23         2.31 o                         
  -3 -10   6         22.24         15.71         2.20 o                         
  -2 -10   6          4.07          6.11         1.67 o                         
  -1 -10   6         32.27         28.49         2.52 o                         
   0 -10   6         19.11         17.45         1.70 o                         
   1 -10   6         28.08         20.17         1.69 o                         
   2 -10   6         24.35         18.82         1.89 o                         
   3 -10   6          0.78          1.07         1.58 o                         
   4 -10   6         59.17         27.63         3.27 o                         
  -6  -9   6         15.23         10.06         2.87 o                         
  -5  -9   6          2.71          4.02         2.08 o                         
  -4  -9   6        124.30        170.76        10.21 o                         
  -3  -9   6         18.98         21.33         4.65 o                         
  -2  -9   6         20.87         20.13         2.17 o                         
  -1  -9   6         46.40         31.78         3.06 o                         
   0  -9   6          1.94          4.45         2.32 o                         
   1  -9   6         11.11          7.70         2.11 o                         
   2  -9   6         35.47         29.73         2.24 o                         
   3  -9   6         24.64         28.91         2.66 o                         
   4  -9   6         54.26         50.44         3.64 o                         
   5  -9   6         88.13         86.95         5.65 o                         
  -7  -8   6         30.98         23.07         2.70 o                         
  -6  -8   6         19.69         28.99         3.47 o                         
  -5  -8   6         55.32         67.09         5.76 o                         
  -4  -8   6        149.21        196.52        12.00 o                         
  -3  -8   6         75.05         79.39         9.65 o                         
  -2  -8   6         74.74         74.17         9.38 o                         
  -1  -8   6        169.68        184.25         8.34 o                         
   0  -8   6        686.29        682.88        47.49 o                         
   1  -8   6         22.39         22.14         2.04 o                         
   2  -8   6        182.07        204.59         9.90 o                         
   3  -8   6         24.96         22.18         1.85 o                         
   4  -8   6         40.71         47.75         2.82 o                         
   5  -8   6         65.56         69.55         3.21 o                         
   6  -8   6          2.90          4.83         2.16 o                         
   7  -8   6          0.65          0.85         1.35 o                         
  -7  -7   6         10.90         12.21         2.65 o                         
  -6  -7   6          0.77          0.79         1.75 o                         
  -5  -7   6         83.05         91.93        15.53 o                         
  -4  -7   6         29.60         29.90         4.17 o                         
  -3  -7   6         19.06         14.45         2.77 o                         
  -2  -7   6         21.34         28.29         3.46 o                         
  -1  -7   6        113.64        100.41        22.01 o                         
   0  -7   6       1098.19       1246.65        54.79 o                         
   1  -7   6        193.57        172.03         7.24 o                         
   2  -7   6         57.24         37.92         3.21 o                         
   3  -7   6          1.20          3.91         1.46 o                         
   4  -7   6        355.59        341.60        10.85 o                         
   5  -7   6          6.76          9.06         1.85 o                         
   6  -7   6          0.93          0.85         1.41 o                         
   7  -7   6         51.56         54.25         3.30 o                         
   8  -7   6        132.18        107.29         6.26 o                         
  -8  -6   6         53.20         56.51         5.67 o                         
  -7  -6   6         13.52         19.66         1.83 o                         
  -6  -6   6        114.53         98.97         5.80 o                         
  -5  -6   6         53.13         60.00         4.38 o                         
  -4  -6   6         14.57         18.74         2.14 o                         
  -3  -6   6         61.55         57.31         3.43 o                         
  -2  -6   6        132.43        118.76         7.47 o                         
  -1  -6   6        227.55        225.56        19.53 o                         
   0  -6   6        183.97        195.05        16.78 o                         
   1  -6   6        837.73        802.36        28.95 o                         
   2  -6   6         11.00         21.12         1.68 o                         
   3  -6   6          0.89          1.98         1.47 o                         
   4  -6   6          1.47          2.53         1.59 o                         
   5  -6   6         34.29         30.53         2.98 o                         
   6  -6   6         54.09         60.96         3.40 o                         
   7  -6   6        156.15        192.36         7.77 o                         
   8  -6   6        168.09        182.01         7.57 o                         
   9  -6   6        130.92        134.52         7.45 o                         
  -8  -5   6         18.09         15.52         1.30 o                         
  -7  -5   6          1.79          3.85         1.47 o                         
  -6  -5   6        100.58        115.09         4.91 o                         
  -5  -5   6       1253.34       1570.04        52.57 o                         
  -4  -5   6         52.58         54.07         2.85 o                         
  -3  -5   6        152.72        162.41         5.32 o                         
  -2  -5   6        125.35        137.09        11.80 o                         
  -1  -5   6         31.59         20.64         2.38 o                         
   0  -5   6        303.48        279.47        10.26 o                         
   1  -5   6          1.46          4.21         1.72 o                         
   2  -5   6        123.52        115.40         5.08 o                         
   3  -5   6        346.98        288.77         7.20 o                         
   4  -5   6        468.25        482.59        12.36 o                         
   5  -5   6          5.54          7.96         2.04 o                         
   6  -5   6        150.93        181.86         6.33 o                         
   7  -5   6         88.37        102.37         5.46 o                         
   8  -5   6         38.34         42.71         3.21 o                         
   9  -5   6         18.14         19.06         1.99 o                         
  10  -5   6         22.50         16.17         1.91 o                         
  -9  -4   6          2.02          2.04         1.28 o                         
  -8  -4   6          0.20          0.89         1.05 o                         
  -7  -4   6        164.62        208.90        12.33 o                         
  -6  -4   6         47.86         61.71         3.60 o                         
  -5  -4   6       1483.70       1640.49       127.13 o                         
  -4  -4   6        170.85        179.72         7.04 o                         
  -3  -4   6        372.74        357.90         8.74 o                         
  -2  -4   6        255.93        202.53         5.26 o                         
  -1  -4   6        933.02        918.27        22.01 o                         
   0  -4   6          5.50          6.61         1.39 o                         
   1  -4   6         62.05         49.61         3.00 o                         
   2  -4   6       1169.88       1072.61        33.92 o                         
   3  -4   6       1140.11       1069.73        23.70 o                         
   4  -4   6       1554.75       1578.33        45.39 o                         
   5  -4   6          1.11          3.25         1.43 o                         
   6  -4   6         19.20         19.04         2.12 o                         
   7  -4   6          1.55          3.18         1.98 o                         
   8  -4   6         13.87         16.55         2.52 o                         
   9  -4   6         23.04         20.63         2.01 o                         
  10  -4   6         28.17         29.54         3.97 o                         
  -9  -3   6         23.47         20.09         2.08 o                         
  -8  -3   6         17.74         24.13         2.56 o                         
  -7  -3   6         57.36         77.86         4.79 o                         
  -6  -3   6        119.63        127.06        14.68 o                         
  -5  -3   6         34.77         54.09         4.29 o                         
  -4  -3   6        502.20        499.95        11.44 o                         
  -3  -3   6         66.72         67.39         2.58 o                         
  -2  -3   6          3.05          3.53         1.29 o                         
  -1  -3   6        589.93        629.35        22.56 o                         
   0  -3   6        352.91        364.40        12.09 o                         
   1  -3   6       1090.99       1077.71        30.89 o                         
   2  -3   6       1756.47       1622.14       137.04 o                         
   3  -3   6       1285.24       1034.70        30.12 o                         
   4  -3   6        678.62        635.05        13.68 o                         
   5  -3   6          1.83          4.80         1.61 o                         
   6  -3   6          7.57          6.84         2.05 o                         
   7  -3   6          7.81         11.23         2.59 o                         
   8  -3   6          3.95          2.00         2.05 o                         
   9  -3   6        168.04        216.07         7.27 o                         
  10  -3   6        159.16        182.41         8.39 o                         
  11  -3   6         95.60         86.43        17.41 o                         
  -9  -2   6         71.99         71.36         7.05 o                         
  -8  -2   6         18.44         22.88         4.57 o                         
  -7  -2   6         53.10         67.97         4.41 o                         
  -6  -2   6         22.72         39.40         2.88 o                         
  -5  -2   6         22.28         27.53         2.32 o                         
  -4  -2   6          0.60          4.52         1.45 o                         
  -3  -2   6        377.65        346.16         7.30 o                         
  -2  -2   6        628.66        604.50        17.34 o                         
  -1  -2   6        403.92        369.77        11.62 o                         
   0  -2   6         27.01         37.21         2.51 o                         
   1  -2   6       1627.27       1562.21        38.20 o                         
   2  -2   6        745.91        581.56        77.35 o                         
   3  -2   6        483.14        516.54        19.10 o                         
   4  -2   6        373.90        353.38        22.62 o                         
   5  -2   6        195.46        228.20         8.67 o                         
   6  -2   6        272.34        245.19         8.98 o                         
   7  -2   6        147.49        151.70         6.58 o                         
   8  -2   6        123.01        113.79         6.68 o                         
   9  -2   6        212.06        242.10         8.63 o                         
  10  -2   6        319.09        341.77        24.41 o                         
  11  -2   6        136.97        148.07         8.00 o                         
  -9  -1   6          1.84          0.55         1.71 o                         
  -8  -1   6         98.60        109.13        12.11 o                         
  -7  -1   6        181.96        200.88         8.61 o                         
  -6  -1   6         46.33         45.17         3.17 o                         
  -5  -1   6        187.03        205.23         5.50 o                         
  -4  -1   6        745.46        770.00        13.32 o                         
  -3  -1   6       1879.61       1846.79        36.48 o                         
  -2  -1   6        742.80        721.21        24.93 o                         
  -1  -1   6       1200.18       1429.46        53.56 o                         
   0  -1   6          6.13         26.13         2.71 o                         
   1  -1   6          4.43          8.29         1.35 o                         
   2  -1   6        248.02        353.25        27.10 o                         
   3  -1   6        109.51        115.46        10.74 o                         
   4  -1   6         54.89         87.97         7.24 o                         
   5  -1   6       2416.23       2325.57       117.73 o                         
   6  -1   6          5.83         20.52         2.92 o                         
   7  -1   6        193.67        157.76         6.63 o                         
   8  -1   6        214.07        251.71         7.93 o                         
   9  -1   6         36.84         53.87         3.22 o                         
  10  -1   6         97.39         97.66         8.39 o                         
  11  -1   6         17.72         17.40         1.87 o                         
  12  -1   6          1.24          2.28         1.21 o                         
  -9   0   6          4.77          4.71         1.53 o                         
  -8   0   6          8.40          8.53         1.41 o                         
  -7   0   6          0.03          2.44         1.75 o                         
  -6   0   6          0.54          0.55         1.61 o                         
  -5   0   6        277.82        292.66         6.53 o                         
  -4   0   6       1845.09       1892.96        35.26 o                         
  -3   0   6       1178.24       1074.22        17.93 o                         
  -2   0   6        694.12        717.71        25.98 o                         
  -1   0   6       1182.02       1287.65        48.30 o                         
   0   0   6          9.90         41.24         7.31 o                         
   1   0   6        405.82        388.90        25.65 o                         
   2   0   6         69.23         72.46         5.66 o                         
   3   0   6       1063.00       1252.61        63.37 o                         
   4   0   6        151.34         75.46         5.91 o                         
   5   0   6       4361.39       4034.38       128.78 o                         
   6   0   6       1418.26       1267.45        41.29 o                         
   7   0   6        110.36        136.27         6.21 o                         
   8   0   6        124.86        102.19         3.77 o                         
   9   0   6          0.27          0.71         1.90 o                         
  10   0   6         11.05         13.45         3.34 o                         
  11   0   6          7.40          6.74         1.26 o                         
  12   0   6         12.35         14.23         1.99 o                         
  -9   1   6          0.92          0.24         0.93 o                         
  -8   1   6         92.81         70.55         5.83 o                         
  -7   1   6         40.74         49.74         3.05 o                         
  -6   1   6        174.44        198.79         5.34 o                         
  -5   1   6          9.68          8.11         1.69 o                         
  -4   1   6        560.48        526.57         9.66 o                         
  -3   1   6        198.42        155.34         3.75 o                         
  -2   1   6        257.78        274.97        15.17 o                         
  -1   1   6        516.13        599.10        27.19 o                         
   0   1   6         14.26         63.69         8.26 o                         
   1   1   6          6.21          3.54         2.89 o                         
   2   1   6        473.54        335.84        12.58 o                         
   3   1   6       1651.46       1436.74        70.78 o                         
   4   1   6       2996.35       3093.70       143.07 o                         
   5   1   6        430.96        350.91        13.52 o                         
   6   1   6        761.74        868.40        28.88 o                         
   7   1   6         17.68         11.23         1.78 o                         
   8   1   6         24.72         26.88         1.81 o                         
   9   1   6         90.51         89.56        17.96 o                         
  10   1   6         16.43         14.94         1.99 o                         
  11   1   6         58.86         68.97         3.41 o                         
  12   1   6         49.26         54.04         3.07 o                         
  -9   2   6        154.41        108.80         6.21 o                         
  -8   2   6        235.65        231.36         9.23 o                         
  -7   2   6        135.95        140.76         4.46 o                         
  -6   2   6          8.41         11.56         1.92 o                         
  -5   2   6        321.41        321.39         7.39 o                         
  -4   2   6        223.04        201.33         4.69 o                         
  -3   2   6         80.94         86.13         2.71 o                         
  -2   2   6        601.81        772.35        32.05 o                         
  -1   2   6          9.28          6.37         2.87 o                         
   0   2   6       2038.11       2377.50       112.97 o                         
   1   2   6        425.20        464.05        28.26 o                         
   2   2   6         34.13         40.44         3.72 o                         
   3   2   6        262.04        218.97        16.97 o                         
   4   2   6       1318.04       1229.84        38.44 o                         
   5   2   6          6.31          3.51         1.85 o                         
   6   2   6          0.36         -0.13         2.59 o                         
   7   2   6          0.02          3.53         1.48 o                         
   8   2   6         19.39         17.48         2.53 o                         
   9   2   6         46.09         38.69         3.92 o                         
  10   2   6        192.15        187.07        13.35 o                         
  11   2   6         59.51         67.58         3.50 o                         
  12   2   6        108.82        101.58         4.76 o                         
  -8   3   6        132.45        112.69         5.01 o                         
  -7   3   6         48.42         57.40         2.61 o                         
  -6   3   6         17.44         21.93         2.57 o                         
  -5   3   6          9.59          9.24         1.35 o                         
  -4   3   6          3.05          6.24         1.30 o                         
  -3   3   6          1.58          4.73         1.11 o                         
  -2   3   6       3346.28       3421.21        76.35 o                         
  -1   3   6        233.88        206.25        10.18 o                         
   0   3   6       3220.97       3292.30       146.43 o                         
   1   3   6       2025.93       1596.27        42.37 o                         
   2   3   6        263.64        190.12         6.65 o                         
   3   3   6        184.92        146.48         6.02 o                         
   4   3   6         62.07         60.99         5.88 o                         
   5   3   6        438.03        400.43        26.17 o                         
   6   3   6          2.84          5.51         2.36 o                         
   7   3   6        638.00        570.91        16.84 o                         
   8   3   6         94.30         94.28         3.69 o                         
   9   3   6        252.07        283.81         8.33 o                         
  10   3   6        106.92        126.83         4.71 o                         
  11   3   6         78.55         84.39         6.89 o                         
  12   3   6         15.29         16.62         2.01 o                         
  -8   4   6         12.17         15.03         1.65 o                         
  -7   4   6          9.34         16.02         1.73 o                         
  -6   4   6          0.03          0.23         1.29 o                         
  -5   4   6         27.99         24.12         1.86 o                         
  -4   4   6        168.55        182.52         5.90 o                         
  -3   4   6        268.24        256.55         5.94 o                         
  -2   4   6       2458.75       2553.82        57.49 o                         
  -1   4   6       2259.96       2420.51       194.63 o                         
   0   4   6         98.50         61.54         3.93 o                         
   1   4   6        318.48        422.10        15.85 o                         
   2   4   6          2.62         -0.04         2.51 o                         
   3   4   6         60.51         59.61         4.63 o                         
   4   4   6         87.79         89.44         5.91 o                         
   5   4   6         30.25         40.70         5.81 o                         
   6   4   6        639.34        606.33        17.11 o                         
   7   4   6        549.28        498.92        11.86 o                         
   8   4   6         43.29         36.51         2.48 o                         
   9   4   6        108.93         98.78         4.13 o                         
  10   4   6         48.91         40.21         2.34 o                         
  11   4   6         10.16         11.26         1.94 o                         
  12   4   6          0.37          0.23         1.84 o                         
  -8   5   6          1.62          0.17         1.23 o                         
  -7   5   6         30.46         19.65         2.07 o                         
  -6   5   6        193.49        180.41         7.94 o                         
  -5   5   6         49.66         61.61         3.45 o                         
  -4   5   6        374.30        385.71        11.91 o                         
  -3   5   6        307.92        347.10         9.38 o                         
  -2   5   6         60.90         92.96         4.78 o                         
  -1   5   6        661.22        663.94        12.51 o                         
   0   5   6          5.18          3.37         2.18 o                         
   1   5   6        102.68        138.63        11.81 o                         
   2   5   6         51.68         81.90         6.90 o                         
   3   5   6         26.00         19.26         3.44 o                         
   4   5   6         22.11         24.18         3.94 o                         
   5   5   6        106.89        105.43         7.50 o                         
   6   5   6        698.66        603.05        12.96 o                         
   7   5   6        305.81        269.45         7.30 o                         
   8   5   6        134.88        134.08         4.28 o                         
   9   5   6        198.21        216.68         6.96 o                         
  10   5   6          2.08          3.31         1.63 o                         
  11   5   6          1.10         -0.31         1.58 o                         
  12   5   6         35.89         32.29         3.61 o                         
  -7   6   6        252.42        202.24        10.87 o                         
  -6   6   6        219.87        208.74         9.86 o                         
  -5   6   6        504.88        489.68        13.90 o                         
  -4   6   6         11.35         22.49         3.10 o                         
  -3   6   6        241.18        239.57         8.15 o                         
  -2   6   6          0.19          2.73         1.87 o                         
  -1   6   6        458.13        509.08        10.94 o                         
   0   6   6        494.92        560.40        11.73 o                         
   1   6   6         38.02         32.05         1.59 o                         
   2   6   6        637.98        738.77        20.79 o                         
   3   6   6        102.95         77.80         5.01 o                         
   4   6   6        364.10        313.44        11.60 o                         
   5   6   6        374.14        355.39        10.92 o                         
   6   6   6          4.62          6.33         1.35 o                         
   7   6   6         18.50         22.24         1.90 o                         
   8   6   6          6.95          7.25         1.49 o                         
   9   6   6         41.96         49.03         2.55 o                         
  10   6   6        132.20        141.78         5.80 o                         
  11   6   6          5.58          9.96         1.78 o                         
  12   6   6         16.91         12.01         1.79 o                         
  -7   7   6        222.16        105.03         6.05 o                         
  -6   7   6        128.57        130.88         8.06 o                         
  -5   7   6         49.97         42.41         2.75 o                         
  -4   7   6         53.67         54.58         5.33 o                         
  -3   7   6         82.04         81.47         5.14 o                         
  -2   7   6          4.08         12.12         2.28 o                         
  -1   7   6         16.36         20.66         2.27 o                         
   0   7   6         30.95         46.67         2.20 o                         
   1   7   6        886.79        941.66        17.29 o                         
   2   7   6        829.97        770.63        15.62 o                         
   3   7   6        150.59        148.33         4.38 o                         
   4   7   6        310.61        300.07         6.55 o                         
   5   7   6         31.04         25.44         1.71 o                         
   6   7   6         24.99         16.78         1.72 o                         
   7   7   6          9.99          6.38         1.82 o                         
   8   7   6         13.61          9.82         2.05 o                         
   9   7   6         14.98         14.61         2.35 o                         
  10   7   6         32.52         37.80         2.84 o                         
  11   7   6        192.23        180.81         8.70 o                         
  12   7   6          0.23          0.22         0.96 o                         
  -5   8   6          0.01          1.48         1.12 o                         
  -4   8   6          0.38          0.31         1.70 o                         
  -3   8   6         62.90         79.93         4.90 o                         
  -2   8   6         49.38         46.17         4.05 o                         
  -1   8   6        302.93        337.99        11.13 o                         
   0   8   6          4.82          1.55         1.71 o                         
   1   8   6        315.14        326.11        11.05 o                         
   2   8   6        736.76        804.68        14.53 o                         
   3   8   6         74.86         66.58         3.02 o                         
   4   8   6         79.36         83.64         3.37 o                         
   5   8   6         75.99         74.75         3.33 o                         
   6   8   6        137.57        131.84         4.06 o                         
   7   8   6         53.56         45.13         2.97 o                         
   8   8   6         56.37         50.64         2.62 o                         
   9   8   6         26.68         25.88         2.52 o                         
  10   8   6          4.04          5.17         1.62 o                         
  11   8   6         80.65         67.90         2.96 o                         
  -5   9   6          8.61          8.94         1.11 o                         
  -4   9   6         75.25         93.11         3.87 o                         
  -3   9   6         50.35         54.40         3.95 o                         
  -2   9   6        488.10        497.21        18.00 o                         
  -1   9   6        128.93        119.09         6.53 o                         
   0   9   6        332.45        386.47        24.96 o                         
   1   9   6         57.39         52.12         3.85 o                         
   2   9   6          0.79          1.11         1.67 o                         
   3   9   6         15.04         11.26         1.95 o                         
   4   9   6          3.53          3.10         1.64 o                         
   5   9   6         86.87         67.86         3.28 o                         
   6   9   6         46.22         43.33         2.70 o                         
   7   9   6        154.75        125.61         8.01 o                         
   8   9   6          6.68          5.93         1.95 o                         
   9   9   6         28.89         30.20         2.18 o                         
  10   9   6          1.73          4.30         1.52 o                         
  11   9   6          0.01         -0.39         1.16 o                         
  -4  10   6         92.86         54.96         7.39 o                         
  -3  10   6        122.39        117.09         5.40 o                         
  -2  10   6        248.62        195.51         7.82 o                         
  -1  10   6         35.53         38.07         4.70 o                         
   0  10   6          2.13          2.40         1.82 o                         
   1  10   6         44.31         58.41         6.37 o                         
   2  10   6         60.29         62.25         4.50 o                         
   3  10   6          0.29          1.42         1.74 o                         
   4  10   6         52.71         53.21         4.42 o                         
   5  10   6         77.86         73.77         4.91 o                         
   6  10   6        287.69        248.74        17.93 o                         
   7  10   6        188.25        201.31        11.27 o                         
   8  10   6          3.14          4.09         1.73 o                         
   9  10   6          2.88          2.59         1.47 o                         
  10  10   6         25.28         19.69         2.10 o                         
  -3  11   6         13.06          9.59         2.97 o                         
  -2  11   6          9.25          4.38         3.03 o                         
  -1  11   6          0.55          0.00         1.60 o                         
   0  11   6          0.73          3.28         2.98 o                         
   1  11   6        203.08        211.09         8.45 o                         
   2  11   6         25.40         29.43        10.60 o                         
   3  11   6         76.03         71.14         4.69 o                         
   4  11   6        115.04         96.80         5.35 o                         
   5  11   6          9.34         11.03         2.42 o                         
   6  11   6         41.97         34.45         3.40 o                         
   7  11   6         41.10         21.73         2.75 o                         
   8  11   6          0.01          1.36         1.93 o                         
   9  11   6          9.76          1.38         1.30 o                         
  10  11   6         17.63          8.90         1.96 o                         
  -1  12   6          6.84          4.70         1.49 o                         
   0  12   6          6.90          1.62         2.29 o                         
   1  12   6         54.05         35.28         4.04 o                         
   2  12   6        197.82        182.11        12.42 o                         
   3  12   6          1.09          2.65         1.76 o                         
   4  12   6          2.90          1.73         2.40 o                         
   5  12   6          3.57          4.87         1.70 o                         
   6  12   6          1.20          0.07         1.39 o                         
   7  12   6          0.28         -0.48         1.59 o                         
   8  12   6          1.36          2.67         1.43 o                         
   1  13   6          7.29          4.38         1.48 o                         
   3  13   6          0.06         -0.36         1.79 o                         
   4  13   6          0.38          0.33         1.99 o                         
   5  13   6         28.21          8.16         2.03 o                         
  -3 -10   7         16.14          8.96         1.77 o                         
  -2 -10   7         32.19         23.61         2.75 o                         
  -1 -10   7          1.36          0.68         0.94 o                         
   0 -10   7         62.17         43.27         5.07 o                         
   1 -10   7         31.29         25.95         3.41 o                         
   2 -10   7         25.05         17.78         2.25 o                         
   3 -10   7          6.28          2.79         1.56 o                         
  -5  -9   7         32.00         21.39         2.41 o                         
  -4  -9   7          1.21          1.26         1.21 o                         
  -3  -9   7         78.57         80.61         5.97 o                         
  -2  -9   7         33.33         33.76         4.76 o                         
  -1  -9   7          0.23          1.26         1.09 o                         
   0  -9   7          4.17          1.61         1.15 o                         
   1  -9   7          6.20          9.77         2.12 o                         
   2  -9   7          1.90          4.42         1.99 o                         
   3  -9   7          1.12          2.18         2.30 o                         
   4  -9   7         48.22         43.88         9.61 o                         
   5  -9   7          2.66          1.68         1.03 o                         
  -6  -8   7         26.19         16.37         2.36 o                         
  -5  -8   7         29.45         25.57         5.28 o                         
  -4  -8   7         60.90         77.10        13.81 o                         
  -3  -8   7         46.06         55.12         3.87 o                         
  -2  -8   7         40.00         39.10         2.40 o                         
  -1  -8   7          0.61          2.06         1.65 o                         
   0  -8   7        338.15        346.21        14.39 o                         
   1  -8   7        179.78        187.10        18.40 o                         
   2  -8   7         56.78         71.30         4.27 o                         
   3  -8   7         36.90         34.51         2.64 o                         
   4  -8   7         58.51         80.96         6.43 o                         
   5  -8   7         43.64         30.66         3.73 o                         
   6  -8   7          3.01          2.68         1.72 o                         
  -7  -7   7         34.40         19.90         2.44 o                         
  -6  -7   7          4.18          1.41         2.04 o                         
  -5  -7   7         39.63         41.23         3.86 o                         
  -4  -7   7         91.11        101.27        20.36 o                         
  -3  -7   7         49.70         38.96         3.59 o                         
  -2  -7   7          3.60          4.04         2.36 o                         
  -1  -7   7        148.80        154.01         6.40 o                         
   0  -7   7        401.45        331.35        16.89 o                         
   1  -7   7        446.46        537.48        42.90 o                         
   2  -7   7        168.37        166.76        11.29 o                         
   3  -7   7         50.17         64.21         5.68 o                         
   4  -7   7         13.21         10.17         1.47 o                         
   5  -7   7         85.28        115.46         5.67 o                         
   6  -7   7          3.69          3.49         1.42 o                         
   7  -7   7         12.46         12.88         2.16 o                         
   8  -7   7         69.31         51.05         3.52 o                         
  -7  -6   7         28.21         21.77         1.94 o                         
  -6  -6   7          9.04          9.45         1.89 o                         
  -5  -6   7          0.63          0.39         1.84 o                         
  -4  -6   7          3.01          4.75         2.73 o                         
  -3  -6   7          1.68          0.20         1.70 o                         
  -2  -6   7         10.04         16.81         2.28 o                         
  -1  -6   7         80.56         94.85         4.52 o                         
   0  -6   7        219.39        199.08        12.08 o                         
   1  -6   7         11.62         10.16         2.72 o                         
   2  -6   7        159.08        185.06        10.49 o                         
   3  -6   7          0.06          0.00         1.31 o                         
   4  -6   7        192.52        195.71        11.68 o                         
   5  -6   7         22.93         32.18         8.15 o                         
   6  -6   7          4.71          4.15         1.76 o                         
   7  -6   7        194.81        211.58        11.58 o                         
   8  -6   7        196.27        196.70         8.56 o                         
   9  -6   7         94.48         63.90         4.10 o                         
  -8  -5   7         39.39         23.46         2.55 o                         
  -7  -5   7         11.50         17.67         1.46 o                         
  -6  -5   7        119.51        132.06         5.54 o                         
  -5  -5   7        209.25        214.68         8.81 o                         
  -4  -5   7        277.37        283.48         7.30 o                         
  -3  -5   7         74.57        109.63         7.51 o                         
  -2  -5   7         15.51         18.25         2.16 o                         
  -1  -5   7         70.95         69.19         3.22 o                         
   0  -5   7         21.82         17.71         2.16 o                         
   1  -5   7        169.06        196.76         8.49 o                         
   2  -5   7         12.25         12.00         2.36 o                         
   3  -5   7         75.00         79.83         6.09 o                         
   4  -5   7        100.85         84.35         3.80 o                         
   5  -5   7        159.29        155.80         8.46 o                         
   6  -5   7        160.29        175.75         8.02 o                         
   7  -5   7         89.98         93.72         5.33 o                         
   8  -5   7        128.40        139.65         7.89 o                         
   9  -5   7         34.04         35.71         2.49 o                         
  -8  -4   7          2.25          0.55         0.98 o                         
  -7  -4   7         10.19         16.37         1.57 o                         
  -6  -4   7        214.15        279.83        15.43 o                         
  -5  -4   7        354.62        425.56        14.52 o                         
  -4  -4   7         95.91        116.38         3.88 o                         
  -3  -4   7         40.98         32.65         2.11 o                         
  -2  -4   7         72.43         67.55         2.82 o                         
  -1  -4   7         44.21         52.06         3.17 o                         
   0  -4   7          1.13          3.98         1.52 o                         
   1  -4   7        243.08        273.75         6.14 o                         
   2  -4   7        292.64        292.68         7.28 o                         
   3  -4   7        922.03        979.21        33.93 o                         
   4  -4   7        459.78        464.53        12.66 o                         
   5  -4   7         13.17         22.92         2.14 o                         
   6  -4   7        306.81        325.29        14.52 o                         
   7  -4   7         97.86        127.22         7.33 o                         
   8  -4   7         33.81         36.30         3.59 o                         
   9  -4   7          3.76          3.51         1.18 o                         
  10  -4   7          7.22          5.42         1.74 o                         
  -8  -3   7         19.00         21.79         1.79 o                         
  -7  -3   7         46.57         56.92         6.40 o                         
  -6  -3   7         13.70         14.86         2.18 o                         
  -5  -3   7        633.77        739.69        55.18 o                         
  -4  -3   7          6.15         10.49         1.83 o                         
  -3  -3   7        210.05        222.35         6.41 o                         
  -2  -3   7          1.63          2.28         1.24 o                         
  -1  -3   7         48.04         44.86         2.01 o                         
   0  -3   7          6.83          9.89         1.32 o                         
   1  -3   7        836.93        770.12        19.52 o                         
   2  -3   7        914.83        870.89        15.43 o                         
   3  -3   7        802.30        731.24        16.26 o                         
   4  -3   7       1040.36       1052.79        23.69 o                         
   5  -3   7          0.41          1.38         1.46 o                         
   6  -3   7        161.13        194.25        13.50 o                         
   7  -3   7         21.72         19.62         2.15 o                         
   8  -3   7          2.19          5.31         1.76 o                         
   9  -3   7         14.76         13.49         1.71 o                         
  10  -3   7         52.24         52.13         4.86 o                         
  11  -3   7         66.89         33.69         3.44 o                         
  -8  -2   7         82.34         93.69         6.90 o                         
  -7  -2   7         22.51         17.13         3.46 o                         
  -6  -2   7         73.26         73.96         6.77 o                         
  -5  -2   7         42.57         42.38         2.31 o                         
  -4  -2   7         23.03         25.92         1.90 o                         
  -3  -2   7         13.51         20.20         1.75 o                         
  -2  -2   7        442.92        448.50        10.01 o                         
  -1  -2   7          6.25         10.65         1.27 o                         
   0  -2   7        250.59        218.33         9.67 o                         
   1  -2   7        220.08        163.21         9.21 o                         
   2  -2   7       1406.99       1272.72        37.14 o                         
   3  -2   7        303.73        319.61         8.41 o                         
   4  -2   7        628.90        596.52        16.21 o                         
   5  -2   7        125.39        139.11         4.46 o                         
   6  -2   7        309.10        305.52        12.34 o                         
   7  -2   7         19.35         19.47         2.13 o                         
   8  -2   7         28.35         37.45         2.63 o                         
   9  -2   7        159.57        157.64         7.84 o                         
  10  -2   7         95.29        120.52         9.23 o                         
  11  -2   7         80.05         91.64         3.70 o                         
  -9  -1   7         29.15         16.45         2.02 o                         
  -8  -1   7          0.60         -1.02         1.34 o                         
  -7  -1   7         64.39         71.91         3.70 o                         
  -6  -1   7        110.77        119.44         4.50 o                         
  -5  -1   7         17.12         16.00         1.59 o                         
  -4  -1   7        286.69        335.60         7.74 o                         
  -3  -1   7        516.68        535.30         9.79 o                         
  -2  -1   7       1268.91       1335.51        21.34 o                         
  -1  -1   7        724.70        762.95        32.48 o                         
   0  -1   7        349.32        306.50        12.54 o                         
   1  -1   7        123.16         88.28         5.19 o                         
   2  -1   7         38.91         30.98         3.04 o                         
   3  -1   7        366.43        323.62        15.87 o                         
   4  -1   7         50.94         36.02         3.27 o                         
   5  -1   7         31.50         41.19         2.74 o                         
   6  -1   7        482.00        464.62        12.33 o                         
   7  -1   7         25.53         18.76         2.14 o                         
   8  -1   7        140.24        171.45         9.33 o                         
   9  -1   7        186.95        179.51         7.92 o                         
  10  -1   7         99.70         93.62        12.04 o                         
  11  -1   7         18.98         18.11         1.32 o                         
  12  -1   7          7.51          3.91         1.78 o                         
  -8   0   7          8.20          7.36         1.30 o                         
  -7   0   7         45.57         57.16         2.49 o                         
  -6   0   7         98.35        108.62         3.75 o                         
  -5   0   7         87.57         91.32         3.31 o                         
  -4   0   7        567.22        637.03        11.58 o                         
  -3   0   7       1283.46       1303.54        22.09 o                         
  -2   0   7        389.17        373.22         7.63 o                         
  -1   0   7        611.74        628.85        27.44 o                         
   0   0   7         37.22         88.01        10.66 o                         
   1   0   7         16.24         11.19         1.74 o                         
   2   0   7         39.90         33.25         3.70 o                         
   3   0   7        168.09        196.98        10.78 o                         
   4   0   7          1.17         16.75         5.75 o                         
   5   0   7        126.26        135.22         7.19 o                         
   6   0   7       1131.02       1020.22        61.54 o                         
   7   0   7        206.85        243.57        10.59 o                         
   8   0   7         78.49         70.62         3.36 o                         
   9   0   7          4.18          3.89         1.54 o                         
  10   0   7         15.09         10.91         2.57 o                         
  11   0   7          0.03          1.04         1.27 o                         
  12   0   7          1.22          1.04         0.98 o                         
  -8   1   7         11.85          9.11         1.35 o                         
  -7   1   7         52.56         54.02         2.58 o                         
  -6   1   7        292.25        299.01         6.83 o                         
  -5   1   7        278.66        291.41         8.96 o                         
  -4   1   7          3.54          4.37         1.46 o                         
  -3   1   7       1072.59       1178.44        21.86 o                         
  -2   1   7        186.55        199.57         4.88 o                         
  -1   1   7        863.85        901.89        36.03 o                         
   0   1   7         43.45         42.90         7.47 o                         
   1   1   7        152.94        170.01        10.32 o                         
   2   1   7         81.67         64.53         9.70 o                         
   3   1   7       1053.66       1131.20        39.56 o                         
   4   1   7        130.83        104.55        11.31 o                         
   5   1   7       1295.30       1054.67        35.86 o                         
   6   1   7        108.18        114.56         8.12 o                         
   7   1   7        600.06        536.27        13.36 o                         
   8   1   7         59.69         73.34         3.74 o                         
   9   1   7         32.46         34.74         4.33 o                         
  10   1   7         57.52         62.94         7.89 o                         
  11   1   7          4.08          7.66         1.62 o                         
  12   1   7         30.38         37.83         2.33 o                         
  -8   2   7        192.39        170.29         9.54 o                         
  -7   2   7        161.03        130.49         5.48 o                         
  -6   2   7        171.42        166.46         6.06 o                         
  -5   2   7        328.46        316.33        11.02 o                         
  -4   2   7        194.59        237.52         5.02 o                         
  -3   2   7         84.69         77.20         2.09 o                         
  -2   2   7        607.40        579.69        10.70 o                         
  -1   2   7          4.48          9.76         4.16 o                         
   0   2   7         10.20         17.46         6.24 o                         
   1   2   7       1577.69       1699.87        84.98 o                         
   2   2   7        555.53        527.70        32.09 o                         
   3   2   7       1802.74       1614.56       149.58 o                         
   4   2   7       1237.83       1056.98        54.64 o                         
   5   2   7        123.57         90.93        10.08 o                         
   6   2   7         79.49         55.36         3.57 o                         
   7   2   7         16.96         24.46         2.40 o                         
   8   2   7         53.65         60.32         4.45 o                         
   9   2   7         34.48         36.57         2.39 o                         
  10   2   7         56.41         69.03         3.72 o                         
  11   2   7        130.83        166.12         8.22 o                         
  12   2   7         21.28         29.20         2.13 o                         
  -8   3   7        124.74         71.23         4.99 o                         
  -7   3   7        178.49        165.99         8.07 o                         
  -6   3   7         59.36         45.94         2.25 o                         
  -5   3   7        210.90        203.96         6.16 o                         
  -4   3   7         23.11         24.52         1.68 o                         
  -3   3   7          2.95          4.31         1.27 o                         
  -2   3   7         31.82         23.95         1.34 o                         
  -1   3   7         99.29        112.76         3.43 o                         
   0   3   7         95.35         77.11         5.44 o                         
   1   3   7       1351.31       1385.22        71.12 o                         
   2   3   7       1507.36       1514.65        76.15 o                         
   3   3   7        652.55        513.42        20.28 o                         
   4   3   7        337.17        302.11        20.03 o                         
   5   3   7          7.23         11.94         2.38 o                         
   6   3   7        403.30        357.46        10.66 o                         
   7   3   7         24.06         19.16         1.75 o                         
   8   3   7         48.94         45.66         2.55 o                         
   9   3   7        106.35        120.37         4.84 o                         
  10   3   7        193.55        229.04         6.99 o                         
  11   3   7        174.11        200.59         6.91 o                         
  12   3   7         61.31         74.74         3.86 o                         
  -7   4   7         36.15         27.28         2.29 o                         
  -6   4   7          6.43          6.96         1.69 o                         
  -5   4   7         76.53         82.67         4.17 o                         
  -4   4   7          0.74          2.00         1.56 o                         
  -3   4   7          0.82          2.33         1.42 o                         
  -2   4   7       1235.62       1369.74        25.87 o                         
  -1   4   7          0.67          2.89         1.27 o                         
   0   4   7       1040.71        904.99        30.09 o                         
   2   4   7        469.45        411.53        28.36 o                         
   3   4   7          3.99          2.74         2.15 o                         
   4   4   7         13.12         11.39         2.78 o                         
   5   4   7         68.21         46.86         3.68 o                         
   6   4   7         93.69         69.86         3.17 o                         
   7   4   7        633.21        588.86        16.87 o                         
   8   4   7          2.53          7.08         1.62 o                         
   9   4   7        350.95        388.96        10.58 o                         
  10   4   7         40.83         47.00         2.79 o                         
  11   4   7         36.10         42.68         2.80 o                         
  12   4   7          7.92          7.25         1.34 o                         
  -7   5   7          0.04          1.08         1.13 o                         
  -6   5   7          1.05          0.49         1.85 o                         
  -5   5   7        179.79        193.59         8.59 o                         
  -4   5   7         92.91        110.46         4.23 o                         
  -3   5   7        312.44        326.16         8.09 o                         
  -2   5   7       1503.79       1478.54        30.56 o                         
  -1   5   7         66.77         59.15         2.67 o                         
   0   5   7          1.38          3.09         1.21 o                         
   1   5   7          0.06         11.51         1.09 o                         
   2   5   7         40.52         31.46         3.51 o                         
   3   5   7         36.68         37.97         3.28 o                         
   4   5   7        312.19        258.56         8.99 o                         
   5   5   7        359.22        274.64         8.06 o                         
   6   5   7        171.19        133.25         4.34 o                         
   7   5   7       1459.63       1430.47        30.43 o                         
   8   5   7          3.62          3.18         1.46 o                         
   9   5   7        108.83        109.42         3.84 o                         
  10   5   7          3.10          2.45         1.33 o                         
  11   5   7          8.69         10.28         1.60 o                         
  12   5   7          1.66          1.66         1.41 o                         
  -7   6   7         38.69         29.88         2.84 o                         
  -6   6   7        127.71        135.12         8.51 o                         
  -5   6   7        227.56        239.54        13.15 o                         
  -4   6   7        369.00        403.60        13.66 o                         
  -3   6   7          5.50         15.85         1.79 o                         
  -2   6   7        217.36        230.79         8.64 o                         
  -1   6   7         53.28         63.72         3.26 o                         
   0   6   7         17.57         16.66         1.78 o                         
   1   6   7        954.97        856.72        17.28 o                         
   2   6   7         34.21         36.37         2.17 o                         
   3   6   7        342.66        265.35         6.95 o                         
   4   6   7        915.74        813.54        15.73 o                         
   5   6   7       1023.93        925.54        28.18 o                         
   6   6   7        620.50        532.48        14.39 o                         
   7   6   7        114.54        103.64         5.11 o                         
   8   6   7         33.21         38.08         2.17 o                         
   9   6   7         35.48         29.31         2.08 o                         
  10   6   7          9.87          7.58         1.70 o                         
  11   6   7         58.32         50.71         3.92 o                         
  12   6   7          8.43          9.25         1.66 o                         
  -6   7   7         57.56         54.11         3.69 o                         
  -5   7   7         63.72         61.56         2.48 o                         
  -4   7   7         88.38         93.66         4.25 o                         
  -3   7   7         49.98         70.91         2.93 o                         
  -2   7   7         30.46         40.25         3.06 o                         
  -1   7   7         34.45         38.02         3.75 o                         
   0   7   7         34.13         40.03         2.25 o                         
   1   7   7         27.31         39.80         2.14 o                         
   2   7   7        787.62        761.83        12.95 o                         
   3   7   7        360.33        355.00         7.39 o                         
   4   7   7        793.39        717.56        18.17 o                         
   5   7   7        373.04        316.15         7.18 o                         
   6   7   7         29.08         24.84         2.23 o                         
   7   7   7          6.88          8.08         1.58 o                         
   8   7   7          2.37          0.77         1.68 o                         
   9   7   7         61.61         55.85         3.78 o                         
  10   7   7          7.63          6.98         1.60 o                         
  11   7   7         29.07         21.25         1.71 o                         
  12   7   7         61.82         42.97         2.61 o                         
  -5   8   7          0.16          2.16         1.15 o                         
  -4   8   7          0.16          0.19         1.18 o                         
  -3   8   7         50.32         65.09         4.50 o                         
  -2   8   7         42.59         45.47         3.09 o                         
  -1   8   7         64.34         77.50         5.09 o                         
   0   8   7        395.45        429.54        12.41 o                         
   1   8   7         72.52         89.01         5.40 o                         
   2   8   7        936.78       1051.19        30.32 o                         
   3   8   7         83.54         77.71         2.93 o                         
   4   8   7         54.59         61.81         2.61 o                         
   5   8   7          7.59         14.13         1.60 o                         
   6   8   7          8.71          5.05         1.37 o                         
   7   8   7          5.04          4.06         1.36 o                         
   8   8   7         22.19         18.17         1.77 o                         
   9   8   7         18.43         16.35         1.66 o                         
  10   8   7          9.01          4.72         1.19 o                         
  11   8   7         26.75         25.84         1.94 o                         
  -4   9   7         19.39         19.51         4.09 o                         
  -3   9   7        189.18        195.72         6.64 o                         
  -2   9   7        193.89        243.36         9.21 o                         
  -1   9   7        360.74        440.67        28.08 o                         
   0   9   7        207.15        225.61        11.47 o                         
   1   9   7        179.88        184.07         6.12 o                         
   2   9   7        125.00        128.79         8.21 o                         
   3   9   7          2.46          2.07         1.51 o                         
   4   9   7          9.86          9.85         1.99 o                         
   5   9   7          2.03          5.05         1.64 o                         
   6   9   7        311.38        300.10        17.68 o                         
   7   9   7         66.21         65.02         4.83 o                         
   8   9   7         82.17         87.62         6.42 o                         
   9   9   7         13.06         11.04         1.55 o                         
  10   9   7          0.05          0.28         1.25 o                         
  11   9   7          5.48          5.83         1.77 o                         
  -3  10   7        109.07        127.38         7.73 o                         
  -2  10   7        448.58        584.85        28.56 o                         
  -1  10   7        122.12        125.09        11.22 o                         
   0  10   7         28.94         21.58         2.93 o                         
   1  10   7         13.63         12.72         2.25 o                         
   2  10   7         56.06         64.10         6.15 o                         
   3  10   7         45.91         50.25         6.78 o                         
   4  10   7         40.80         36.42         2.81 o                         
   5  10   7         54.78         43.44         4.79 o                         
   6  10   7         84.81         77.25         7.02 o                         
   7  10   7        239.71        244.45         9.71 o                         
   8  10   7         13.97          9.84         2.39 o                         
   9  10   7          5.23          5.45         1.49 o                         
  10  10   7          0.19          2.66         1.77 o                         
  -2  11   7         97.57         90.95         5.98 o                         
  -1  11   7         13.62         12.54         1.47 o                         
   0  11   7          0.74          1.00         2.57 o                         
   1  11   7         20.06         24.81         7.29 o                         
   2  11   7         22.71         28.56         2.58 o                         
   3  11   7         28.23         26.35         2.49 o                         
   4  11   7         18.82         13.83         1.82 o                         
   5  11   7         51.71         45.42         3.65 o                         
   6  11   7         28.91         28.62         2.91 o                         
   7  11   7        168.74        133.47        20.39 o                         
   8  11   7          3.47          3.67         1.79 o                         
   9  11   7          2.94          1.08         1.25 o                         
  -1  12   7          0.59          1.50         1.27 o                         
   0  12   7          6.22          4.09         1.34 o                         
   1  12   7         96.58         77.66         5.74 o                         
   2  12   7         15.63         14.99         5.73 o                         
   3  12   7         60.07         48.28        14.78 o                         
   4  12   7          4.30          5.63         3.24 o                         
   5  12   7          0.54          0.48         1.68 o                         
   6  12   7          3.25          2.78         1.41 o                         
   7  12   7          1.46          0.99         1.15 o                         
   8  12   7          0.38         -1.16         1.20 o                         
   2  13   7         14.81          4.97         1.68 o                         
   3  13   7          3.17          3.12         1.71 o                         
   4  13   7          2.75          0.60         1.86 o                         
   5  13   7          4.61          1.20         1.89 o                         
  -3  -9   8         10.73          9.05         1.35 o                         
  -2  -9   8         35.94         34.15         2.41 o                         
  -1  -9   8         13.73         12.76         2.30 o                         
   0  -9   8          1.29          1.00         0.84 o                         
   1  -9   8          0.62          1.69         1.44 o                         
   3  -9   8          9.92          8.41         2.64 o                         
   4  -9   8         17.65          8.24         2.08 o                         
  -4  -8   8          6.29          5.68         1.48 o                         
  -3  -8   8         49.83         46.32         3.17 o                         
  -2  -8   8         40.47         35.89         5.71 o                         
  -1  -8   8          0.28         -0.31         1.48 o                         
   0  -8   8         20.99         21.29         2.21 o                         
   1  -8   8        233.05        226.63        35.59 o                         
   2  -8   8         35.96         39.96         3.45 o                         
   3  -8   8          7.73          8.17         1.63 o                         
   4  -8   8         67.38         59.58         6.78 o                         
   5  -8   8          6.22          4.46         1.54 o                         
   6  -8   8         41.21         31.61         2.82 o                         
  -5  -7   8         18.69         16.75         2.91 o                         
  -4  -7   8         65.93         47.62         4.64 o                         
  -3  -7   8         60.35         66.95         4.26 o                         
  -2  -7   8         14.15          9.27         2.68 o                         
  -1  -7   8         56.40         56.90         4.51 o                         
   0  -7   8         86.07        111.37         5.14 o                         
   1  -7   8         92.17         99.55        11.06 o                         
   2  -7   8        329.86        369.83        49.80 o                         
   3  -7   8         30.93         38.96         3.47 o                         
   4  -7   8         46.60         59.50         5.74 o                         
   5  -7   8          0.47          3.44         1.88 o                         
   6  -7   8         42.29         44.20         2.91 o                         
   7  -7   8          0.08          0.15         1.65 o                         
  -6  -6   8         16.84         14.59         1.38 o                         
  -5  -6   8         12.44         10.20         1.58 o                         
  -4  -6   8          0.59         -0.11         2.13 o                         
  -3  -6   8          1.65          0.80         1.97 o                         
  -2  -6   8         23.63         27.92         2.75 o                         
  -1  -6   8        155.28        167.17         7.85 o                         
   0  -6   8        333.10        295.83        18.27 o                         
   1  -6   8         74.48         69.94         4.84 o                         
   2  -6   8        119.50        136.68         9.24 o                         
   3  -6   8        231.14        235.43        13.61 o                         
   4  -6   8         12.55         23.80         3.87 o                         
   5  -6   8         22.23         16.07         2.60 o                         
   6  -6   8         25.67         27.70         2.29 o                         
   7  -6   8          6.94          8.44         1.48 o                         
   8  -6   8         81.86         81.58        10.83 o                         
  -7  -5   8         25.32         16.05         2.43 o                         
  -6  -5   8         41.50         34.21         2.87 o                         
  -5  -5   8         18.21         17.85         1.75 o                         
  -4  -5   8        194.95        206.04        10.93 o                         
  -3  -5   8        159.03        176.14         6.33 o                         
  -2  -5   8         79.23         73.27         4.84 o                         
  -1  -5   8        113.54         99.69         4.87 o                         
   0  -5   8        314.04        316.53        18.02 o                         
   1  -5   8          3.15          7.14         1.78 o                         
   2  -5   8         77.03         68.90         4.75 o                         
   3  -5   8         12.52         13.64         2.00 o                         
   4  -5   8         80.45         63.95         4.66 o                         
   5  -5   8         70.67         55.92         3.90 o                         
   6  -5   8        115.10        131.95         6.13 o                         
   7  -5   8        121.10        141.99         5.37 o                         
   8  -5   8        118.20        143.47         5.06 o                         
   9  -5   8         72.65         75.30         4.93 o                         
  -7  -4   8          3.19          1.60         1.29 o                         
  -6  -4   8        244.28        291.85         8.73 o                         
  -5  -4   8        102.75        130.57         6.17 o                         
  -4  -4   8        110.35        137.76         4.52 o                         
  -3  -4   8        321.23        306.80         7.83 o                         
  -2  -4   8        178.80        214.79         6.07 o                         
  -1  -4   8        330.64        361.76        10.92 o                         
   0  -4   8        308.20        301.06         8.23 o                         
   1  -4   8         74.43         54.01         2.71 o                         
   2  -4   8         13.00         13.28         1.72 o                         
   3  -4   8        193.28        217.82        13.05 o                         
   4  -4   8         24.23         27.23         2.34 o                         
   5  -4   8        357.36        397.64        10.04 o                         
   6  -4   8         74.01         84.09         4.99 o                         
   7  -4   8        186.04        221.46         9.23 o                         
   8  -4   8         51.28         67.31         4.07 o                         
   9  -4   8         17.32         21.65         1.88 o                         
  -8  -3   8         25.26         14.32         1.45 o                         
  -7  -3   8         25.63         31.00         2.40 o                         
  -6  -3   8        122.75        143.66         5.63 o                         
  -5  -3   8        216.94        243.71        13.38 o                         
  -4  -3   8         45.50         38.97         2.13 o                         
  -3  -3   8         35.49         41.93         2.15 o                         
  -2  -3   8        447.37        400.93         9.29 o                         
  -1  -3   8         66.84         56.14         2.95 o                         
   0  -3   8         42.42         32.04         2.21 o                         
   1  -3   8         21.13         22.86         1.41 o                         
   2  -3   8        709.18        772.22        15.61 o                         
   3  -3   8        885.29        884.41        21.15 o                         
   4  -3   8        318.18        344.45         7.62 o                         
   5  -3   8          5.56          5.35         1.59 o                         
   6  -3   8        135.05        182.21        10.38 o                         
   7  -3   8         31.15         21.42         2.16 o                         
   8  -3   8          0.66          1.10         1.51 o                         
   9  -3   8          1.71          1.69         1.53 o                         
  10  -3   8          0.17         -1.42         1.42 o                         
  -8  -2   8          2.97          0.27         1.02 o                         
  -7  -2   8        110.36        118.93         9.52 o                         
  -6  -2   8          7.57          7.63         2.38 o                         
  -5  -2   8        459.17        490.83        47.74 o                         
  -4  -2   8          1.57          0.06         1.48 o                         
  -3  -2   8         61.96         57.32         2.65 o                         
  -2  -2   8          1.70          0.84         1.14 o                         
  -1  -2   8          6.02          2.23         1.12 o                         
   0  -2   8        193.64        168.76         4.08 o                         
   1  -2   8        738.71        730.68        13.84 o                         
   2  -2   8        422.94        381.37         8.83 o                         
   3  -2   8       1094.42       1117.38        22.47 o                         
   4  -2   8        331.10        341.13         7.44 o                         
   5  -2   8         74.41         71.72         3.28 o                         
   6  -2   8         72.24        105.14         5.19 o                         
   7  -2   8         63.21         65.51         3.30 o                         
   8  -2   8         73.30         84.54         3.93 o                         
   9  -2   8         48.90         43.53         2.59 o                         
  10  -2   8         63.97         71.91         5.15 o                         
  11  -2   8         34.29         32.48         2.95 o                         
  -8  -1   8         32.78         22.28         3.64 o                         
  -7  -1   8         11.77         14.41         1.74 o                         
  -6  -1   8         81.10        102.66         3.96 o                         
  -5  -1   8        261.84        296.87         7.56 o                         
  -4  -1   8          1.46          1.13         1.06 o                         
  -3  -1   8        169.86        144.84         4.15 o                         
  -2  -1   8        541.13        551.62         9.78 o                         
  -1  -1   8        115.82        106.28         2.40 o                         
   0  -1   8        925.88        939.31        13.49 o                         
   1  -1   8        406.26        404.20         6.93 o                         
   2  -1   8        216.11        217.18         4.98 o                         
   3  -1   8         39.88         36.58         1.63 o                         
   4  -1   8        272.88        244.99         6.24 o                         
   5  -1   8          4.63          3.63         1.33 o                         
   6  -1   8        110.78        130.19         5.05 o                         
   7  -1   8        602.30        603.07        21.83 o                         
   8  -1   8          3.61         10.13         1.60 o                         
   9  -1   8        374.97        353.12        12.99 o                         
  10  -1   8         94.49        104.53        10.46 o                         
  11  -1   8         45.30         50.55         4.32 o                         
  -8   0   8         56.37         40.59         2.47 o                         
  -7   0   8          0.36          1.69         1.17 o                         
  -6   0   8         12.26          9.35         1.54 o                         
  -5   0   8        111.18        133.08         3.94 o                         
  -4   0   8         50.43         55.65         2.28 o                         
  -3   0   8        591.42        578.10        10.71 o                         
  -2   0   8       1632.81       1557.38        22.01 o                         
  -1   0   8        472.96        440.23         7.46 o                         
   0   0   8        509.74        454.91        10.78 o                         
   1   0   8        481.42        422.41        16.39 o                         
   2   0   8         34.45         32.66         6.26 o                         
   3   0   8        108.82        117.43        10.06 o                         
   4   0   8         16.39         22.11         2.54 o                         
   5   0   8         50.34         59.86         2.93 o                         
   6   0   8         36.57         30.75         4.40 o                         
   7   0   8       1255.33       1213.07        59.43 o                         
   8   0   8        204.81        217.07         8.97 o                         
   9   0   8        326.48        364.47        13.54 o                         
  10   0   8         29.46         27.60         2.62 o                         
  11   0   8          6.43         10.06         1.78 o                         
  12   0   8          5.13          6.09         1.19 o                         
  -8   1   8          0.26         -0.46         1.23 o                         
  -7   1   8          7.05          9.31         1.18 o                         
  -6   1   8        208.73        216.63         6.15 o                         
  -5   1   8        124.30        132.07         3.87 o                         
  -4   1   8        491.40        488.33         9.16 o                         
  -3   1   8          0.53          3.01         1.28 o                         
  -2   1   8        875.95        833.07        12.33 o                         
  -1   1   8        167.11        145.52         3.15 o                         
   0   1   8         53.30         65.80         2.78 o                         
   1   1   8        281.12        303.45        24.23 o                         
   2   1   8        136.30        139.30        15.27 o                         
   3   1   8        303.69        306.90        23.61 o                         
   4   1   8        160.06        159.81         8.91 o                         
   5   1   8        113.57         98.17         6.13 o                         
   6   1   8        168.56        216.11        10.52 o                         
   7   1   8        265.41        224.20         9.18 o                         
   8   1   8        453.94        481.88        17.34 o                         
   9   1   8          1.12          1.29         1.50 o                         
  10   1   8          0.72          2.55         1.71 o                         
  11   1   8         27.92         33.79         3.84 o                         
  12   1   8          4.84          5.52         1.09 o                         
  -7   2   8         96.63         91.77         3.40 o                         
  -6   2   8        508.62        548.85        25.99 o                         
  -5   2   8        145.45        157.97         7.31 o                         
  -4   2   8        258.17        260.41         5.97 o                         
  -3   2   8          8.62          4.41         1.03 o                         
  -2   2   8         92.16        107.24         2.44 o                         
  -1   2   8        257.48        284.05         4.90 o                         
   0   2   8         11.50         16.25         1.68 o                         
   1   2   8        105.24        112.36        13.42 o                         
   2   2   8       1311.08       1342.14        70.49 o                         
   3   2   8       2402.25       2437.50       118.35 o                         
   4   2   8        134.25        110.82         6.86 o                         
   5   2   8        668.77        677.92        19.83 o                         
   6   2   8          8.82          1.94         1.39 o                         
   7   2   8          7.44         12.93         1.91 o                         
   8   2   8          9.60         16.18         1.78 o                         
   9   2   8          5.87          3.42         1.55 o                         
  10   2   8         31.98         25.47         2.43 o                         
  11   2   8         78.91         80.34         3.61 o                         
  12   2   8         56.51         46.63         9.72 o                         
  -7   3   8         90.15        105.54         4.69 o                         
  -6   3   8        271.89        282.78        13.54 o                         
  -5   3   8         92.33         85.52         4.81 o                         
  -4   3   8         57.34         55.09         2.16 o                         
  -3   3   8         84.66        112.53         2.92 o                         
  -2   3   8         14.38         16.56         1.39 o                         
  -1   3   8         45.50         52.77         1.56 o                         
   0   3   8        753.02        746.51        14.59 o                         
   1   3   8        295.10        262.41         9.31 o                         
   2   3   8       2842.56       3015.81       144.41 o                         
   3   3   8       2681.97       3018.72       143.62 o                         
   4   3   8        147.17        137.50         5.10 o                         
   5   3   8          1.93          1.23         1.29 o                         
   6   3   8        163.78        126.67         3.78 o                         
   7   3   8          0.77          0.04         1.52 o                         
   8   3   8          3.38          5.11         1.55 o                         
   9   3   8         78.53         70.85         3.88 o                         
  10   3   8        125.82        123.80         5.17 o                         
  11   3   8        157.63        172.33         8.02 o                         
  12   3   8         64.77         65.09         3.54 o                         
  -7   4   8         22.85         17.87         1.65 o                         
  -6   4   8         11.10         17.85         1.92 o                         
  -5   4   8         17.85         18.92         1.76 o                         
  -4   4   8          3.84          0.91         1.26 o                         
  -3   4   8        590.99        675.05        13.59 o                         
  -2   4   8        501.82        599.95        10.54 o                         
  -1   4   8        579.34        576.19         9.00 o                         
   0   4   8        270.33        206.52         3.48 o                         
   1   4   8        677.95        698.23        12.72 o                         
   2   4   8        221.79        151.37         4.38 o                         
   3   4   8        605.92        560.33        15.94 o                         
   4   4   8         74.30         51.05         2.29 o                         
   5   4   8         33.23         39.97         1.91 o                         
   6   4   8         48.48         52.77         2.09 o                         
   7   4   8         28.81         16.67         1.77 o                         
   8   4   8        163.44        158.47         5.72 o                         
   9   4   8         92.31         91.42         3.83 o                         
  10   4   8        170.65        174.25         6.50 o                         
  11   4   8        140.91        147.61         7.99 o                         
  12   4   8         42.66         41.28         4.40 o                         
  -7   5   8          2.05          1.48         1.34 o                         
  -6   5   8          0.01          1.00         1.58 o                         
  -5   5   8          4.13          8.78         2.34 o                         
  -4   5   8        419.36        461.76        10.64 o                         
  -3   5   8        125.58        164.41         4.37 o                         
  -2   5   8       2129.05       2165.00        40.21 o                         
  -1   5   8          2.95          9.87         1.38 o                         
   0   5   8        153.27        172.80         4.49 o                         
   1   5   8         28.91         14.92         1.59 o                         
   2   5   8          0.46          8.05         1.91 o                         
   3   5   8         24.58         23.26         1.87 o                         
   4   5   8         14.81          5.80         1.35 o                         
   5   5   8        240.01        188.67         4.98 o                         
   6   5   8        191.72        160.92         6.36 o                         
   7   5   8         48.34         45.31         2.24 o                         
   8   5   8          1.25          1.02         1.28 o                         
   9   5   8         88.02         89.42         3.75 o                         
  10   5   8         76.83         71.64         3.31 o                         
  11   5   8          0.35          0.33         1.54 o                         
  12   5   8          3.87          5.72         1.49 o                         
  -6   6   8         20.28         15.18         2.25 o                         
  -5   6   8        137.48        133.78         5.91 o                         
  -4   6   8        402.23        421.52         9.68 o                         
  -3   6   8        423.45        487.72        11.18 o                         
  -2   6   8        684.38        864.59        16.93 o                         
  -1   6   8         84.92         87.75         3.94 o                         
   0   6   8          0.72          3.33         1.31 o                         
   1   6   8         62.17         73.06         2.61 o                         
   2   6   8        280.33        363.87         8.00 o                         
   3   6   8          1.05          3.33         1.46 o                         
   4   6   8        268.78        297.48         8.97 o                         
   5   6   8        438.36        398.70         9.37 o                         
   6   6   8        148.49        132.19         4.62 o                         
   7   6   8        229.84        238.44         8.86 o                         
   8   6   8        204.88        168.85         7.75 o                         
   9   6   8         31.23         32.20         2.35 o                         
  10   6   8          1.99          0.84         1.77 o                         
  11   6   8          0.41          1.87         1.42 o                         
  12   6   8         59.78         40.50         3.76 o                         
  -5   7   8         64.74         59.18         2.59 o                         
  -4   7   8        119.72        140.32         4.45 o                         
  -3   7   8         96.54        104.39         3.65 o                         
  -2   7   8         46.12         50.98         2.53 o                         
  -1   7   8         17.61         20.16         2.17 o                         
   0   7   8        106.81        126.13         4.89 o                         
   1   7   8          1.01          9.84         2.35 o                         
   2   7   8         42.20         63.83         3.10 o                         
   3   7   8        774.34        780.68        25.40 o                         
   4   7   8        517.02        504.56        12.64 o                         
   5   7   8        424.68        401.90         9.39 o                         
   6   7   8        168.40        163.12         4.93 o                         
   7   7   8         22.51         26.79         2.37 o                         
   8   7   8         63.61         40.40         2.19 o                         
   9   7   8         40.43         32.01         2.06 o                         
  10   7   8         30.36         29.72         3.04 o                         
  11   7   8          0.45         -0.06         1.10 o                         
  12   7   8         65.40         31.45         2.86 o                         
  -5   8   8          8.01          4.88         1.48 o                         
  -4   8   8          0.29          1.45         1.08 o                         
  -3   8   8          2.93          3.18         1.63 o                         
  -2   8   8          6.13          4.59         1.39 o                         
  -1   8   8         39.44         40.36         2.58 o                         
   0   8   8         58.98         68.90         4.27 o                         
   1   8   8        491.46        567.42        13.10 o                         
   2   8   8          1.23         -0.60         1.66 o                         
   3   8   8        213.16        199.61         5.26 o                         
   4   8   8         98.71         83.12         3.89 o                         
   5   8   8         64.75         61.34         2.97 o                         
   6   8   8          2.38          2.08         1.50 o                         
   7   8   8         28.72         20.98         1.97 o                         
   8   8   8         27.22         20.52         1.83 o                         
   9   8   8         34.33         30.54         1.79 o                         
  10   8   8         25.63         21.82         1.58 o                         
  11   8   8          3.81          1.99         1.23 o                         
  -4   9   8          2.37          1.94         1.21 o                         
  -3   9   8         41.67         40.52         2.42 o                         
  -2   9   8         89.82         93.98         9.32 o                         
  -1   9   8        194.15        229.06         8.82 o                         
   0   9   8        344.00        434.74        33.62 o                         
   1   9   8         79.75         96.23         5.11 o                         
   2   9   8         56.24         71.47         4.37 o                         
   3   9   8        299.55        298.80         8.50 o                         
   4   9   8         61.81         62.74         3.21 o                         
   5   9   8          0.02          1.18         2.17 o                         
   6   9   8          6.51          3.58         1.62 o                         
   7   9   8         60.32         45.56         3.49 o                         
   8   9   8         35.47         35.06         2.73 o                         
   9   9   8         17.07         16.11         1.64 o                         
  10   9   8          9.96         10.75         1.89 o                         
  11   9   8         10.83          3.09         1.99 o                         
  -3  10   8         44.04         29.69         2.08 o                         
  -2  10   8        107.72        128.39         8.29 o                         
  -1  10   8        279.52        300.52        11.26 o                         
   0  10   8        136.83        143.00        20.18 o                         
   1  10   8         14.11         14.68         2.98 o                         
   2  10   8          6.37          3.31         2.25 o                         
   3  10   8         29.84         42.47         5.06 o                         
   4  10   8         39.60         37.11         3.64 o                         
   5  10   8         17.59         21.62         2.34 o                         
   6  10   8         74.63         79.48         5.46 o                         
   7  10   8         30.38         28.34         3.05 o                         
   8  10   8        122.50         87.87         4.37 o                         
   9  10   8          5.76          5.41         1.73 o                         
  -2  11   8         31.58         18.51         1.58 o                         
  -1  11   8         31.25         36.99         3.62 o                         
   0  11   8          0.71          3.13         1.75 o                         
   1  11   8          0.32          0.77         1.85 o                         
   2  11   8         12.36         15.53         3.30 o                         
   3  11   8         69.61         63.86         8.51 o                         
   4  11   8         12.05         11.32         2.05 o                         
   5  11   8         12.77         11.09         2.16 o                         
   6  11   8         93.54         81.38         6.40 o                         
   7  11   8         29.06         24.10         2.44 o                         
   8  11   8         41.96         29.93         2.02 o                         
   9  11   8          1.90          1.97         1.41 o                         
   0  12   8          3.95          1.98         1.01 o                         
   1  12   8         43.20         32.49         2.26 o                         
   2  12   8          0.56         -0.05         1.41 o                         
   3  12   8         29.13         16.94         4.18 o                         
   4  12   8         27.70         19.38         5.44 o                         
   5  12   8         10.40          4.06         2.03 o                         
   6  12   8         10.49          6.14         2.14 o                         
   7  12   8         31.98         13.43         1.86 o                         
   8  12   8          2.55         -0.74         1.65 o                         
   4  13   8         15.84          7.21         1.94 o                         
   5  13   8          0.53          0.12         1.46 o                         
  -1  -9   9         46.86         30.93         2.76 o                         
   0  -9   9         49.95         33.74         6.85 o                         
   1  -9   9          7.71          4.40         2.05 o                         
  -3  -8   9         21.78         16.16         1.64 o                         
  -2  -8   9         22.83         21.51         2.09 o                         
  -1  -8   9         29.07         28.73         2.56 o                         
   0  -8   9         22.47         21.00         1.72 o                         
   1  -8   9         17.17         10.96         1.97 o                         
   2  -8   9         87.96         87.14         9.90 o                         
   3  -8   9         35.07         30.00         4.36 o                         
   4  -8   9         25.69         20.41         2.30 o                         
   5  -8   9         29.24         26.38         2.60 o                         
  -4  -7   9          1.02         -0.09         1.42 o                         
  -3  -7   9         67.87         66.43         4.55 o                         
  -2  -7   9         21.96         23.09         2.14 o                         
  -1  -7   9          5.36          5.40         2.90 o                         
   0  -7   9          0.25         -0.98         1.67 o                         
   1  -7   9         85.24         91.48         6.47 o                         
   2  -7   9         20.81         19.66         2.86 o                         
   3  -7   9        237.12        200.82        15.32 o                         
   4  -7   9         74.10         55.87         6.14 o                         
   5  -7   9          1.15          1.43         1.34 o                         
   6  -7   9          6.66          8.19         2.18 o                         
  -5  -6   9         60.51         38.96         3.21 o                         
  -4  -6   9         19.75         22.92         1.97 o                         
  -3  -6   9          0.00         -0.23         1.22 o                         
  -2  -6   9         15.21         17.94         2.62 o                         
  -1  -6   9        139.14        128.57         6.10 o                         
   0  -6   9         37.80         35.74         3.85 o                         
   1  -6   9         77.93         79.98        13.04 o                         
   2  -6   9         50.78         52.84         3.48 o                         
   3  -6   9         79.53         85.74         7.12 o                         
   4  -6   9        110.75        122.43         6.44 o                         
   5  -6   9          1.92         -0.19         3.35 o                         
   6  -6   9          5.38          3.72         2.08 o                         
   7  -6   9         46.65         42.71         4.00 o                         
   8  -6   9          7.94          8.51         1.54 o                         
  -6  -5   9         43.23         28.80         3.13 o                         
  -5  -5   9          1.99          2.73         1.00 o                         
  -4  -5   9          5.41          4.37         1.28 o                         
  -3  -5   9        164.46        156.79         5.74 o                         
  -2  -5   9        155.61        152.92         6.11 o                         
  -1  -5   9        209.25        200.09         7.11 o                         
   0  -5   9        199.78        206.64         7.93 o                         
   1  -5   9         45.10         45.95         2.97 o                         
   2  -5   9         13.50         15.26         2.09 o                         
   3  -5   9        221.82        234.35        11.33 o                         
   4  -5   9          2.68          1.31         1.55 o                         
   5  -5   9          0.11         -0.33         1.54 o                         
   6  -5   9         83.82         73.34        19.01 o                         
   7  -5   9        204.21        230.02        12.78 o                         
   8  -5   9        102.72        108.92         4.81 o                         
  -6  -4   9         38.75         35.63         2.63 o                         
  -5  -4   9          0.35          0.53         1.05 o                         
  -4  -4   9        117.04        105.29         3.66 o                         
  -3  -4   9         22.07         20.92         1.68 o                         
  -2  -4   9        254.02        262.06         6.39 o                         
  -1  -4   9        123.79        125.65         4.23 o                         
   0  -4   9        135.83        134.60         5.92 o                         
   1  -4   9          2.20          3.15         1.39 o                         
   2  -4   9         12.97         14.59         2.08 o                         
   3  -4   9          0.10          2.71         1.30 o                         
   4  -4   9         10.58         16.76         1.60 o                         
   5  -4   9        280.28        284.90        18.43 o                         
   6  -4   9        292.41        334.82        11.45 o                         
   7  -4   9        245.46        279.62        10.68 o                         
   8  -4   9        155.15        175.61         6.01 o                         
   9  -4   9         17.22         13.22         1.53 o                         
  -7  -3   9         18.93         14.09         1.58 o                         
  -6  -3   9        281.80        292.49        11.13 o                         
  -5  -3   9          0.93          2.22         1.45 o                         
  -4  -3   9         84.07         87.88         5.94 o                         
  -3  -3   9         70.36         70.80         3.92 o                         
  -2  -3   9         48.63         48.54         2.16 o                         
  -1  -3   9         71.97         91.35         3.24 o                         
   0  -3   9          0.84          0.91         1.51 o                         
   1  -3   9         19.86         10.55         1.53 o                         
   2  -3   9          0.97          0.71         1.27 o                         
   3  -3   9        911.40        974.00        19.62 o                         
   4  -3   9         21.74         21.99         1.70 o                         
   5  -3   9        580.07        596.18        24.63 o                         
   6  -3   9         45.17         63.89         3.94 o                         
   7  -3   9        179.02        191.92         6.90 o                         
   8  -3   9         19.23         16.14         2.05 o                         
   9  -3   9          6.47          7.97         1.46 o                         
  10  -3   9          1.23          1.30         2.16 o                         
  -7  -2   9          4.43          2.35         1.82 o                         
  -6  -2   9        317.57        361.66        13.45 o                         
  -5  -2   9         62.46         65.99         5.91 o                         
  -4  -2   9         93.97         79.83         7.11 o                         
  -3  -2   9          0.92          3.20         1.23 o                         
  -2  -2   9         99.74        101.96         2.68 o                         
  -1  -2   9         20.66         22.98         1.54 o                         
   0  -2   9        254.26        244.01         6.63 o                         
   1  -2   9        465.40        462.29         9.55 o                         
   2  -2   9        481.46        458.32         8.75 o                         
   3  -2   9        606.25        638.87        12.58 o                         
   4  -2   9         59.45         73.49         4.49 o                         
   5  -2   9         73.57         82.04         3.44 o                         
   6  -2   9         53.47         48.16         3.43 o                         
   7  -2   9          6.38          5.85         2.26 o                         
   8  -2   9          5.91          6.22         2.09 o                         
   9  -2   9         32.58         34.79         4.34 o                         
  10  -2   9          5.85          8.54         1.57 o                         
  11  -2   9         23.09         19.08         3.02 o                         
  -7  -1   9         27.57         25.29         1.78 o                         
  -6  -1   9         19.43         25.13         2.60 o                         
  -5  -1   9        222.49        287.27         7.33 o                         
  -4  -1   9         85.01         90.82         4.12 o                         
  -3  -1   9          0.49          0.95         1.05 o                         
  -2  -1   9         81.33         98.45         3.84 o                         
  -1  -1   9        318.02        261.18         7.98 o                         
   0  -1   9       1039.97        933.37        14.14 o                         
   1  -1   9       1406.48       1312.55        19.79 o                         
   2  -1   9        543.25        511.76         8.40 o                         
   3  -1   9        175.02        166.39         3.75 o                         
   4  -1   9        200.66        207.00         6.22 o                         
   5  -1   9          2.34          5.04         1.48 o                         
   6  -1   9          4.57         12.92         1.84 o                         
   7  -1   9         69.48         74.14         4.17 o                         
   8  -1   9        242.61        211.94         8.84 o                         
   9  -1   9         27.03         26.92         3.93 o                         
  10  -1   9         71.43         69.81         4.91 o                         
  11  -1   9         21.57         23.11         2.89 o                         
  -7   0   9         38.84         30.68         1.63 o                         
  -6   0   9          0.38          1.85         1.41 o                         
  -5   0   9         35.26         39.47         2.53 o                         
  -4   0   9         88.38        109.32         4.04 o                         
  -3   0   9        226.30        193.04         6.19 o                         
  -2   0   9        983.64        974.44        23.11 o                         
  -1   0   9        185.88        171.87         3.05 o                         
   0   0   9        585.58        520.92         8.13 o                         
   1   0   9        332.70        316.87         4.84 o                         
   2   0   9         68.91         71.98         1.84 o                         
   3   0   9          6.20          6.75         1.14 o                         
   4   0   9         46.16         42.45         2.40 o                         
   5   0   9         41.18         46.42         3.54 o                         
   7   0   9         39.69         58.66         5.91 o                         
   8   0   9        543.12        608.61        52.08 o                         
   9   0   9        257.07        262.42        10.33 o                         
  10   0   9         61.25         67.07         5.04 o                         
  11   0   9          0.56          2.24         3.07 o                         
  -7   1   9         33.04         24.08         3.73 o                         
  -6   1   9         14.87          6.47         1.22 o                         
  -5   1   9        155.20        156.87         6.58 o                         
  -4   1   9        206.39        226.59         7.09 o                         
  -3   1   9        158.41        175.12         6.28 o                         
  -2   1   9         19.75         27.81         1.41 o                         
  -1   1   9        296.64        266.79         4.36 o                         
   0   1   9        182.92        169.64         3.38 o                         
   1   1   9        150.26        138.03         2.83 o                         
   2   1   9        276.53        325.43         6.01 o                         
   3   1   9         17.07         19.58         1.31 o                         
   4   1   9        135.25        130.10         4.75 o                         
   5   1   9          3.10          2.53         2.06 o                         
   6   1   9         49.23         59.77         5.89 o                         
   7   1   9        549.70        586.25        29.37 o                         
   8   1   9         15.59         28.74         2.87 o                         
   9   1   9        230.57        225.58         9.19 o                         
  10   1   9          0.24          1.03         1.47 o                         
  11   1   9          4.92          8.83         2.58 o                         
  12   1   9          5.77          2.35         1.82 o                         
  -7   2   9         71.04         46.99         3.93 o                         
  -6   2   9        334.98        364.90        12.56 o                         
  -5   2   9        370.71        366.37        17.90 o                         
  -4   2   9        251.70        289.08        13.45 o                         
  -3   2   9        195.29        208.15         7.82 o                         
  -2   2   9         13.87         18.31         1.38 o                         
  -1   2   9         13.71         21.68         1.16 o                         
   0   2   9        108.39         98.19         2.33 o                         
   1   2   9          2.14          0.99         0.68 o                         
   2   2   9        626.12        618.93         9.29 o                         
   3   2   9       1203.73       1125.25        16.82 o                         
   4   2   9        440.93        429.75         9.45 o                         
   5   2   9        156.33        150.65         5.46 o                         
   6   2   9         96.66         88.74         3.62 o                         
   7   2   9         16.91         16.08         2.71 o                         
   8   2   9          4.70          3.74         1.93 o                         
   9   2   9          0.84          1.06         1.99 o                         
  10   2   9          1.51          6.12         2.10 o                         
  11   2   9         19.91         26.84         2.16 o                         
  12   2   9          5.31          2.65         2.08 o                         
  -7   3   9         40.42         23.10         2.59 o                         
  -6   3   9        388.00        355.20        12.74 o                         
  -5   3   9        140.49        156.55         6.03 o                         
  -4   3   9         95.14        106.25         7.36 o                         
  -3   3   9         30.29         41.34         1.94 o                         
  -2   3   9         34.91         44.51         1.86 o                         
  -1   3   9         63.36         52.04         1.65 o                         
   0   3   9          1.00          2.56         0.92 o                         
   1   3   9        249.37        260.96         4.17 o                         
   2   3   9        312.90        313.37         5.45 o                         
   3   3   9       3462.18       3619.11        46.52 o                         
   4   3   9        347.57        314.15         6.28 o                         
   5   3   9        195.56        166.13         5.42 o                         
   6   3   9          1.29          0.34         1.34 o                         
   7   3   9          4.09          6.30         1.29 o                         
   8   3   9         16.71         15.53         2.10 o                         
   9   3   9         28.18         24.72         3.28 o                         
  10   3   9         89.51         95.44         5.12 o                         
  11   3   9         66.45         78.30         9.69 o                         
  12   3   9         47.01         49.85         4.14 o                         
  -6   4   9         86.45         90.42         6.24 o                         
  -5   4   9         52.81         65.88         4.14 o                         
  -4   4   9         35.74         39.59         2.46 o                         
  -3   4   9          4.37          6.25         1.54 o                         
  -2   4   9          7.14          5.15         1.41 o                         
  -1   4   9         15.02         12.79         1.17 o                         
   0   4   9          0.64          1.79         1.06 o                         
   1   4   9         42.05         58.06         1.67 o                         
   2   4   9        846.07        812.45        11.71 o                         
   3   4   9        648.42        649.27        10.05 o                         
   4   4   9        100.70         95.02         3.41 o                         
   5   4   9          8.53          7.99         1.59 o                         
   6   4   9        133.47        117.48         3.50 o                         
   7   4   9         16.86         17.42         1.48 o                         
   8   4   9        162.16        127.23         3.79 o                         
   9   4   9         52.16         44.09         2.16 o                         
  10   4   9         82.99         71.92         4.05 o                         
  11   4   9         88.57         83.47         4.64 o                         
  12   4   9         48.68         46.17         3.96 o                         
  -6   5   9          0.19         -1.58         1.77 o                         
  -5   5   9          1.75          3.09         2.48 o                         
  -4   5   9          0.46          0.55         1.37 o                         
  -3   5   9        860.31        954.71        22.74 o                         
  -2   5   9          0.50          1.56         1.66 o                         
  -1   5   9        298.28        328.14         7.37 o                         
   0   5   9         29.66         35.38         2.14 o                         
   1   5   9        150.76        148.20         3.82 o                         
   2   5   9          3.24          4.78         1.10 o                         
   3   5   9         25.99         24.55         1.92 o                         
   4   5   9          0.23          1.59         1.32 o                         
   5   5   9         24.48         26.62         2.01 o                         
   6   5   9        315.01        302.60         9.57 o                         
   7   5   9         35.90         31.81         2.00 o                         
   8   5   9         38.57         37.01         3.10 o                         
   9   5   9        126.92        100.05         6.25 o                         
  10   5   9         71.33         66.34         3.61 o                         
  11   5   9         85.11         84.08         4.50 o                         
  12   5   9          0.02         -0.12         1.13 o                         
  -5   6   9         16.10         16.71         1.60 o                         
  -4   6   9        129.05        148.57         4.15 o                         
  -3   6   9        477.69        496.11        13.80 o                         
  -2   6   9        740.09        858.81        18.38 o                         
  -1   6   9          2.68          1.58         1.30 o                         
   0   6   9         19.14         16.54         1.64 o                         
   1   6   9         59.17         44.19         2.41 o                         
   2   6   9          8.83          7.93         1.58 o                         
   3   6   9        115.15         98.67         4.14 o                         
   4   6   9         49.69         60.50         4.06 o                         
   5   6   9        462.47        408.49        12.78 o                         
   6   6   9        702.05        608.88        20.02 o                         
   7   6   9        110.76         72.13         4.96 o                         
   8   6   9          0.80          1.56         1.60 o                         
   9   6   9          7.46          7.94         1.86 o                         
  10   6   9         16.47         12.63         1.72 o                         
  11   6   9          0.63          0.28         1.04 o                         
  12   6   9          0.29          0.37         0.81 o                         
  -5   7   9         52.81         47.33         3.95 o                         
  -4   7   9        126.92        146.09         4.35 o                         
  -3   7   9         61.10         66.09         2.85 o                         
  -2   7   9        535.92        498.12        14.51 o                         
  -1   7   9         45.88         55.59         2.41 o                         
   0   7   9         23.67         26.22         2.33 o                         
   1   7   9          7.57         24.02         2.82 o                         
   2   7   9        115.64        154.61         4.18 o                         
   3   7   9        179.09        210.25         6.51 o                         
   4   7   9        695.45        776.42        22.18 o                         
   5   7   9        427.19        399.68        23.72 o                         
   6   7   9        219.19        210.68         7.55 o                         
   7   7   9        176.53        141.29         5.46 o                         
   8   7   9        101.04         86.24         5.27 o                         
   9   7   9          0.56          0.54         1.15 o                         
  10   7   9          2.94          1.63         1.11 o                         
  11   7   9          2.60          0.69         1.14 o                         
  -4   8   9         17.16         14.54         1.81 o                         
  -3   8   9          1.51          0.75         1.17 o                         
  -2   8   9         25.36         23.34         2.07 o                         
  -1   8   9          5.24         10.89         1.53 o                         
   0   8   9         17.42         17.37         2.41 o                         
   1   8   9        153.19        155.40         6.51 o                         
   2   8   9        103.86        115.18         5.46 o                         
   3   8   9         48.13         62.35         3.37 o                         
   4   8   9        448.75        492.87        12.06 o                         
   5   8   9        197.28        205.39        12.61 o                         
   6   8   9        130.47        111.74         7.50 o                         
   7   8   9         12.62         12.27         2.03 o                         
   8   8   9         50.77         39.20         2.84 o                         
   9   8   9         18.46         14.09         2.48 o                         
  10   8   9         23.51         16.11         1.98 o                         
  11   8   9          0.10          1.04         1.49 o                         
  -3   9   9          0.06         -0.24         1.02 o                         
  -2   9   9         32.18         46.48         4.49 o                         
  -1   9   9        120.49        140.84         4.89 o                         
   0   9   9        174.63        176.35         7.16 o                         
   1   9   9        336.40        364.78        14.42 o                         
   2   9   9         14.38         11.55         2.51 o                         
   3   9   9         27.46         34.74         2.17 o                         
   4   9   9          7.30          8.87         1.72 o                         
   5   9   9         25.66         23.91         2.81 o                         
   6   9   9          0.08         -0.34         1.63 o                         
   7   9   9         10.03          8.78         1.61 o                         
   8   9   9         65.36         49.90         6.43 o                         
   9   9   9          9.27          4.96         1.93 o                         
  10   9   9         23.90         10.91         1.95 o                         
  -2  10   9         30.18         32.69         2.06 o                         
  -1  10   9        162.84        198.99        17.38 o                         
   0  10   9        286.40        327.57        12.17 o                         
   1  10   9         60.73         66.18         4.84 o                         
   2  10   9         23.76         27.53         3.57 o                         
   3  10   9         38.31         39.46         3.15 o                         
   4  10   9         39.90         40.08         3.22 o                         
   5  10   9         20.64         19.86         2.25 o                         
   6  10   9         32.45         29.20         2.43 o                         
   7  10   9          3.78          2.20         1.78 o                         
   8  10   9         52.32         27.95         3.89 o                         
   9  10   9         42.63         21.63         2.90 o                         
  10  10   9          8.07          2.07         2.26 o                         
  -1  11   9         71.73         63.98         4.38 o                         
   0  11   9         40.63         33.13         1.97 o                         
   1  11   9          3.60          2.87         1.40 o                         
   2  11   9          3.78          1.78         1.55 o                         
   3  11   9         23.33         21.26         3.02 o                         
   4  11   9         30.83         29.90         2.57 o                         
   5  11   9         12.92         12.06         1.79 o                         
   6  11   9         70.87         53.67         3.21 o                         
   7  11   9         21.35         13.03         2.45 o                         
   8  11   9         20.55         16.94         2.31 o                         
   9  11   9         10.38          3.03         1.08 o                         
   1  12   9          0.75          0.26         1.40 o                         
   2  12   9         33.64         21.78         3.20 o                         
   3  12   9          5.40          4.50         1.59 o                         
   4  12   9         33.61         24.27         2.56 o                         
   5  12   9         24.59         11.14         3.17 o                         
   6  12   9         32.19         19.86         1.80 o                         
   7  12   9          3.70          1.31         1.65 o                         
  -1  -8  10         30.28         14.62         1.50 o                         
   0  -8  10         38.00         25.16         1.97 o                         
   1  -8  10         17.38         13.09         2.11 o                         
   2  -8  10          4.27          1.91         2.05 o                         
   3  -8  10        138.32        100.27        16.04 o                         
  -3  -7  10          5.84          4.20         1.65 o                         
  -2  -7  10         11.37         11.11         1.36 o                         
  -1  -7  10          9.47          8.85         1.33 o                         
   0  -7  10          0.17          0.68         1.28 o                         
   1  -7  10          0.03          0.26         1.14 o                         
   2  -7  10          8.47          9.17         1.87 o                         
   3  -7  10         74.91         57.63         5.09 o                         
   4  -7  10        118.25         99.91        18.28 o                         
   5  -7  10         30.51         24.08         8.39 o                         
  -4  -6  10         17.55          8.40         1.02 o                         
  -3  -6  10          1.61          1.15         1.11 o                         
  -2  -6  10         35.93         24.08         2.04 o                         
  -1  -6  10         69.22         63.26         4.39 o                         
   0  -6  10          2.96          2.56         1.73 o                         
   1  -6  10         80.99         74.85         7.82 o                         
   2  -6  10         21.70         24.97         2.17 o                         
   3  -6  10         55.15         68.95         3.98 o                         
   4  -6  10         68.42         68.91         3.41 o                         
   5  -6  10         16.88         12.35         1.73 o                         
   6  -6  10          4.89          6.07         2.31 o                         
   7  -6  10          1.70          1.33         1.01 o                         
  -5  -5  10         48.65         25.98         2.97 o                         
  -4  -5  10          0.03         -0.53         0.85 o                         
  -3  -5  10          0.46          0.99         1.16 o                         
  -2  -5  10        238.55        224.19         7.98 o                         
  -1  -5  10        335.00        348.93        10.64 o                         
   0  -5  10         53.35         54.64         3.42 o                         
   1  -5  10        107.86        112.52         8.61 o                         
   2  -5  10          8.06          8.14         1.56 o                         
   3  -5  10         17.38         15.21         1.66 o                         
   4  -5  10         41.25         36.92         2.08 o                         
   5  -5  10          1.73          0.88         2.00 o                         
   6  -5  10          6.93          3.32         1.52 o                         
   7  -5  10         54.76         61.73         2.86 o                         
   8  -5  10         80.03         68.39         7.38 o                         
  -6  -4  10         24.28         13.54         1.87 o                         
  -5  -4  10          0.90          3.10         1.29 o                         
  -4  -4  10          6.98          7.13         1.22 o                         
  -3  -4  10         74.41         82.40         3.55 o                         
  -2  -4  10         88.31         89.05         3.14 o                         
  -1  -4  10        430.03        433.06        12.25 o                         
   0  -4  10         95.00        101.17         4.77 o                         
   1  -4  10         41.73         40.68         2.49 o                         
   2  -4  10         39.99         36.28         2.29 o                         
   3  -4  10        173.24        179.58         6.57 o                         
   4  -4  10          0.80          0.29         1.04 o                         
   5  -4  10          7.84          5.75         1.59 o                         
   6  -4  10        140.71        130.13         8.27 o                         
   7  -4  10        261.07        296.48        11.22 o                         
   8  -4  10         99.57        117.57         5.33 o                         
   9  -4  10         17.65          7.65         1.64 o                         
  -6  -3  10        117.39         87.44         4.73 o                         
  -5  -3  10          1.04          1.63         1.59 o                         
  -4  -3  10         20.88         14.85         1.66 o                         
  -3  -3  10         43.30         37.40         2.23 o                         
  -2  -3  10         68.55         62.88         3.43 o                         
  -1  -3  10         64.17         77.61         3.24 o                         
   0  -3  10        176.32        156.23         8.46 o                         
   1  -3  10          2.09          3.42         1.81 o                         
   2  -3  10          0.01          1.64         1.26 o                         
   3  -3  10         91.17         81.74         3.51 o                         
   4  -3  10         94.86        126.77         9.51 o                         
   5  -3  10         76.29         77.68         3.73 o                         
   6  -3  10        241.96        275.17         9.13 o                         
   7  -3  10         65.48         67.46         3.57 o                         
   8  -3  10        144.23        173.92         6.49 o                         
   9  -3  10          5.35          8.56         1.19 o                         
  10  -3  10          0.35         -0.02         1.27 o                         
  -6  -2  10        161.31        118.18         7.56 o                         
  -5  -2  10         15.03         16.37         3.43 o                         
  -4  -2  10         52.00         53.33         2.88 o                         
  -3  -2  10         51.83         52.05         4.00 o                         
  -2  -2  10          4.40          8.25         1.29 o                         
  -1  -2  10         37.87         27.89         1.75 o                         
   0  -2  10         17.11         20.63         1.88 o                         
   1  -2  10        156.93        170.94         4.37 o                         
   2  -2  10        132.95        125.69         3.29 o                         
   3  -2  10        230.93        256.30         6.61 o                         
   4  -2  10        153.17        172.38         7.59 o                         
   5  -2  10        455.16        468.61        15.63 o                         
   6  -2  10        103.16        120.31         6.35 o                         
   7  -2  10         25.24         33.19         3.39 o                         
   8  -2  10          4.55          3.56         1.70 o                         
   9  -2  10         19.28         22.57         2.65 o                         
  10  -2  10         10.95         13.27         1.63 o                         
  -6  -1  10        138.66        112.22         5.00 o                         
  -5  -1  10         10.19          8.53         1.58 o                         
  -4  -1  10         33.84         38.99         2.27 o                         
  -3  -1  10        101.20         90.71         5.21 o                         
  -2  -1  10         45.72         30.93         1.78 o                         
  -1  -1  10         87.02         72.02         2.74 o                         
   0  -1  10        214.20        214.61         6.75 o                         
   1  -1  10        416.94        444.46         8.01 o                         
   2  -1  10        410.62        424.93         7.55 o                         
   3  -1  10        401.45        463.18         7.90 o                         
   4  -1  10         29.12         33.50         2.11 o                         
   5  -1  10         57.56         65.48         3.15 o                         
   6  -1  10          0.04          4.86         2.65 o                         
   7  -1  10         39.04         37.91         4.01 o                         
   8  -1  10        206.18        227.80        13.42 o                         
   9  -1  10         93.47        109.06        17.39 o                         
  10  -1  10         15.19         17.14         2.55 o                         
  11  -1  10         23.58         18.18         2.60 o                         
  -6   0  10         35.39         26.32         1.59 o                         
  -5   0  10          6.14          7.19         1.51 o                         
  -4   0  10          7.49          8.07         1.61 o                         
  -3   0  10         63.05         51.99         3.84 o                         
  -2   0  10        361.09        365.52        11.91 o                         
  -1   0  10        705.10        797.63        11.89 o                         
   0   0  10        473.89        493.46         7.67 o                         
   1   0  10        830.42        858.87        12.08 o                         
   2   0  10        244.20        257.22         4.44 o                         
   3   0  10        162.24        148.79         3.34 o                         
   4   0  10          7.32          9.62         1.32 o                         
   5   0  10          1.15          2.97         2.07 o                         
   6   0  10          1.79          2.58         3.41 o                         
   7   0  10          1.91          1.86         2.09 o                         
   8   0  10        260.25        326.37        17.90 o                         
   9   0  10        481.66        641.66        55.96 o                         
  10   0  10         58.89         79.67         6.17 o                         
  11   0  10         17.08         18.26         2.18 o                         
  -6   1  10          4.07          4.26         2.19 o                         
  -5   1  10          8.23          9.09         1.32 o                         
  -4   1  10        164.30        137.43         9.57 o                         
  -3   1  10        173.11        148.26         4.70 o                         
  -2   1  10        156.86        147.99         5.07 o                         
  -1   1  10         83.78         90.23         2.12 o                         
   0   1  10        566.04        594.25         8.57 o                         
   1   1  10        106.85        106.86         2.39 o                         
   2   1  10         54.61         44.30         1.57 o                         
   3   1  10         41.02         46.86         1.99 o                         
   4   1  10         24.23         25.91         2.07 o                         
   5   1  10          1.96          1.20         1.89 o                         
   6   1  10         68.76         85.01         5.45 o                         
   7   1  10        159.08        209.84         9.35 o                         
   8   1  10        248.42        339.43        17.82 o                         
   9   1  10        255.73        285.93        15.75 o                         
  10   1  10        143.07        177.60        12.21 o                         
  11   1  10          2.25          2.98         1.34 o                         
  -6   2  10         41.59         38.52         5.89 o                         
  -5   2  10        328.76        311.11        15.79 o                         
  -4   2  10        303.93        268.67        19.21 o                         
  -3   2  10         55.13         42.24         2.44 o                         
  -2   2  10        241.92        217.62         4.91 o                         
  -1   2  10         40.42         29.61         1.30 o                         
   0   2  10         40.05         49.84         1.81 o                         
   1   2  10         34.15         33.99         1.40 o                         
   2   2  10         33.32         38.60         1.31 o                         
   3   2  10        115.78        121.16         2.84 o                         
   4   2  10        670.25        774.26        14.68 o                         
   5   2  10        180.88        214.33         5.70 o                         
   6   2  10         80.44         78.73         3.16 o                         
   7   2  10        256.61        274.79        10.02 o                         
   8   2  10          1.98          1.58         1.96 o                         
   9   2  10        134.91        151.45         7.81 o                         
  10   2  10          0.30          2.34         2.36 o                         
  11   2  10          2.04          2.83         1.39 o                         
  12   2  10          0.11         -1.47         1.47 o                         
  -6   3  10         98.36         86.29         3.94 o                         
  -5   3  10        211.33        257.10        14.63 o                         
  -4   3  10        141.39        147.42         4.93 o                         
  -3   3  10        121.91        122.16         5.07 o                         
  -2   3  10         71.69         76.04         3.27 o                         
  -1   3  10          0.38          1.28         1.05 o                         
   0   3  10          2.37          4.49         1.03 o                         
   1   3  10          5.48          5.54         0.91 o                         
   2   3  10        878.83        938.71        14.78 o                         
   3   3  10        144.33        146.86         2.81 o                         
   4   3  10       1418.28       1497.49        26.21 o                         
   5   3  10        127.90        122.77         4.15 o                         
   6   3  10         36.27         35.73         2.05 o                         
   7   3  10         27.42         29.62         2.08 o                         
   8   3  10          5.74          4.17         1.89 o                         
   9   3  10         10.13          5.32         2.81 o                         
  10   3  10          4.32          5.94         1.82 o                         
  11   3  10         29.10         33.86         3.57 o                         
  12   3  10          0.08          1.49         1.47 o                         
  -6   4  10         15.06          9.06         1.24 o                         
  -5   4  10         40.48         47.01         3.21 o                         
  -4   4  10         12.62          9.35         1.74 o                         
  -3   4  10          0.79          3.72         2.06 o                         
  -2   4  10          0.20          4.19         1.25 o                         
  -1   4  10         88.47         89.86         3.71 o                         
   0   4  10         32.74         33.73         1.61 o                         
   1   4  10        262.60        253.85         4.61 o                         
   2   4  10        735.61        740.20        11.97 o                         
   3   4  10       1317.11       1386.83        20.39 o                         
   4   4  10        133.94        146.60         4.23 o                         
   5   4  10        150.49        157.84         4.44 o                         
   6   4  10         19.47         20.73         1.80 o                         
   7   4  10          7.45          9.56         1.67 o                         
   8   4  10          3.86          3.80         1.71 o                         
   9   4  10         95.08         90.81         3.81 o                         
  10   4  10         95.78         98.71         5.58 o                         
  11   4  10         82.33         75.05        13.32 o                         
  12   4  10         12.10         10.35         1.93 o                         
  -5   5  10          0.22          0.36         1.16 o                         
  -4   5  10          0.40         -0.42         1.63 o                         
  -3   5  10        199.98        229.07         7.47 o                         
  -2   5  10        131.01        155.27         4.58 o                         
  -1   5  10         34.53         53.51         2.37 o                         
   0   5  10        774.43        813.02        17.58 o                         
   1   5  10        176.49        164.28         4.43 o                         
   2   5  10        192.40        221.50         4.50 o                         
   3   5  10        108.85        117.27         4.00 o                         
   4   5  10          3.44          3.43         1.29 o                         
   5   5  10         12.13         11.65         1.67 o                         
   6   5  10         59.70         60.25         2.88 o                         
   7   5  10          2.59          2.75         1.70 o                         
   8   5  10         80.17         77.02         4.22 o                         
   9   5  10         42.01         34.62         2.62 o                         
  10   5  10        165.82        139.06         9.64 o                         
  11   5  10         54.76         48.04         4.40 o                         
  12   5  10         26.24         12.80         1.93 o                         
  -5   6  10          4.71          2.72         1.68 o                         
  -4   6  10          4.22          7.58         1.79 o                         
  -3   6  10        769.80        867.99        22.36 o                         
  -2   6  10        240.38        308.59         8.30 o                         
  -1   6  10        527.06        606.85        12.49 o                         
   0   6  10         13.89         14.43         1.70 o                         
   1   6  10         18.35         19.74         2.03 o                         
   2   6  10         44.08         22.82         1.77 o                         
   3   6  10         48.00         59.36         2.52 o                         
   4   6  10        153.20        177.14         5.37 o                         
   5   6  10         17.41         18.21         2.23 o                         
   6   6  10        424.72        466.98        19.06 o                         
   7   6  10          4.76          1.01         2.50 o                         
   8   6  10        127.95        104.40         6.14 o                         
   9   6  10         17.33         13.66         1.80 o                         
  10   6  10         23.29         23.72         2.46 o                         
  11   6  10         20.47         16.81         1.80 o                         
  -4   7  10         56.64         55.63         2.90 o                         
  -3   7  10        293.99        360.09        13.59 o                         
  -2   7  10        211.52        253.26        11.60 o                         
  -1   7  10         63.24         86.69         2.84 o                         
   0   7  10         14.72         19.66         1.77 o                         
   1   7  10         33.63         23.69         2.49 o                         
   2   7  10         27.96         26.77         1.79 o                         
   3   7  10         16.67         14.45         1.69 o                         
   4   7  10        219.83        225.70         7.86 o                         
   5   7  10        406.57        440.87        21.92 o                         
   6   7  10        419.36        499.49        24.71 o                         
   7   7  10         11.71         19.04         2.75 o                         
   8   7  10         14.14         21.76         2.72 o                         
   9   7  10          0.23         -1.72         1.72 o                         
  10   7  10          0.34          1.12         1.45 o                         
  11   7  10          5.85          1.46         2.06 o                         
  -3   8  10          8.74          9.06         1.54 o                         
  -2   8  10         78.57         96.63         4.59 o                         
  -1   8  10         43.06         52.19         2.60 o                         
   0   8  10         14.71         29.06         1.99 o                         
   1   8  10         91.50        111.60         6.23 o                         
   2   8  10         58.47         93.78         4.33 o                         
   3   8  10        152.38        165.54         5.13 o                         
   4   8  10          0.32          0.16         1.69 o                         
   5   8  10        406.99        450.30        13.86 o                         
   6   8  10         69.33         86.17         5.85 o                         
   7   8  10         57.50         70.53         6.94 o                         
   8   8  10        103.19        108.85         6.21 o                         
   9   8  10         13.31         10.64         1.62 o                         
  10   8  10          6.43          4.38         1.91 o                         
  11   8  10         14.60          6.68         1.81 o                         
  -2   9  10         11.44         21.70         2.79 o                         
  -1   9  10         42.85         50.65         3.25 o                         
   0   9  10         94.35        121.96         4.72 o                         
   1   9  10        233.45        290.50        22.67 o                         
   2   9  10         31.69         38.09         3.56 o                         
   3   9  10         97.03         92.99         3.52 o                         
   4   9  10         30.89         32.75         2.54 o                         
   5   9  10          6.21          1.61         1.93 o                         
   6   9  10         17.23         22.26         3.41 o                         
   7   9  10          0.33          1.73         1.80 o                         
   8   9  10         42.02         31.78         3.40 o                         
   9   9  10         49.60         39.15         5.49 o                         
  10   9  10         27.55         21.00         2.50 o                         
  -1  10  10         50.60         65.49         4.67 o                         
   0  10  10        142.67        198.79         7.41 o                         
   1  10  10        292.89        349.52        16.39 o                         
   2  10  10         17.63         21.53         2.27 o                         
   3  10  10         10.82          8.03         2.66 o                         
   4  10  10          0.68          2.07         1.80 o                         
   5  10  10         31.51         34.34         2.57 o                         
   6  10  10          3.66          4.71         1.93 o                         
   7  10  10         21.42         19.40         2.28 o                         
   8  10  10          5.19          2.67         1.40 o                         
   9  10  10         26.05         18.20         2.55 o                         
  10  10  10         42.82         18.87         1.92 o                         
   0  11  10         16.80         13.83         1.95 o                         
   1  11  10         20.05         17.79         2.24 o                         
   2  11  10          1.69          1.02         1.90 o                         
   3  11  10          2.40          2.56         2.66 o                         
   4  11  10          9.90         11.61         2.38 o                         
   5  11  10         52.66         52.42         2.74 o                         
   6  11  10         14.79         12.19         2.21 o                         
   7  11  10         13.65          7.76         1.41 o                         
   8  11  10         26.31         14.52         1.71 o                         
   9  11  10          2.57          2.04         1.37 o                         
   2  12  10          1.68          3.03         1.52 o                         
   3  12  10         44.91         24.47         5.89 o                         
   4  12  10          0.85          0.82         1.76 o                         
   5  12  10         37.88         20.20         2.25 o                         
   6  12  10         46.69         16.75         2.09 o                         
  -1  -7  11         35.39         19.65         1.70 o                         
   0  -7  11         23.84         18.88         1.44 o                         
   1  -7  11         16.68          8.10         1.41 o                         
   2  -7  11          2.81          2.39         1.12 o                         
   3  -7  11         31.65         20.54         1.99 o                         
   4  -7  11         15.08          9.11         1.96 o                         
  -3  -6  11         28.26         13.27         1.94 o                         
  -2  -6  11         11.64          4.43         1.82 o                         
  -1  -6  11          0.88          1.52         1.01 o                         
   0  -6  11         11.59          9.52         1.37 o                         
   1  -6  11          0.21          0.44         1.43 o                         
   2  -6  11         11.08         13.21         1.45 o                         
   3  -6  11         50.41         44.30         4.59 o                         
   4  -6  11         10.98         11.83         1.86 o                         
   5  -6  11         44.25         38.73         2.41 o                         
   6  -6  11          7.68          5.69         1.64 o                         
  -3  -5  11          0.00          0.49         0.90 o                         
  -2  -5  11         12.71         14.44         1.47 o                         
  -1  -5  11        276.22        257.62         9.75 o                         
   0  -5  11         56.22         45.64         2.50 o                         
   1  -5  11         73.84         75.57         3.41 o                         
   2  -5  11         32.62         31.82         2.23 o                         
   3  -5  11         20.95         20.04         1.63 o                         
   4  -5  11         27.82         25.89         2.82 o                         
   5  -5  11          4.01          6.26         1.52 o                         
   6  -5  11          1.31          0.03         1.50 o                         
   7  -5  11         13.67         12.16         2.21 o                         
  -4  -4  11          0.67          0.11         2.05 o                         
  -3  -4  11          7.01          5.40         1.03 o                         
  -2  -4  11        141.62        116.68         4.60 o                         
  -1  -4  11        249.89        238.40         8.74 o                         
   0  -4  11        111.14        125.80         4.61 o                         
   1  -4  11         74.36         84.31         3.01 o                         
   2  -4  11         35.28         35.85         2.53 o                         
   3  -4  11        126.04        129.33         5.99 o                         
   4  -4  11          0.30          0.04         1.32 o                         
   5  -4  11         12.88         16.24         2.41 o                         
   6  -4  11         75.46         82.49         4.43 o                         
   7  -4  11        104.20        111.28         5.34 o                         
   8  -4  11         76.89         88.82        13.75 o                         
  -5  -3  11         44.90         33.28         2.28 o                         
  -4  -3  11          2.02          2.33         1.54 o                         
  -3  -3  11         38.25         33.91         3.34 o                         
  -2  -3  11         91.37        109.78         5.67 o                         
  -1  -3  11        150.40        163.99         6.44 o                         
   0  -3  11         27.71         30.06         2.32 o                         
   1  -3  11         25.80         27.35         1.89 o                         
   2  -3  11          4.92          5.60         1.35 o                         
   3  -3  11        165.24        158.31         5.48 o                         
   4  -3  11         17.25         18.63         1.74 o                         
   5  -3  11        134.83        140.75         6.53 o                         
   6  -3  11        151.49        160.26         5.89 o                         
   7  -3  11        245.79        297.28        10.99 o                         
   8  -3  11         29.67         36.65         2.58 o                         
   9  -3  11         22.01         12.65         1.52 o                         
  -5  -2  11         11.12          9.00         2.22 o                         
  -4  -2  11         70.35         76.31         6.24 o                         
  -3  -2  11         72.21         70.23         4.39 o                         
  -2  -2  11         66.46         56.52         4.03 o                         
  -1  -2  11          8.30          4.00         1.37 o                         
   0  -2  11         10.48         17.72         1.57 o                         
   1  -2  11         47.06         39.13         2.13 o                         
   2  -2  11        271.60        292.41        10.61 o                         
   3  -2  11          9.23          9.25         1.24 o                         
   4  -2  11         62.39         74.50         2.92 o                         
   5  -2  11        105.66        123.04         5.48 o                         
   6  -2  11        255.74        299.76        24.12 o                         
   7  -2  11         62.28         73.47         6.23 o                         
   8  -2  11          2.26          2.30         1.61 o                         
   9  -2  11          8.08          8.10         1.49 o                         
  10  -2  11          3.06          0.82         1.18 o                         
  -5  -1  11          1.71          0.19         1.48 o                         
  -4  -1  11         51.03         53.59         3.09 o                         
  -3  -1  11         51.60         47.01         3.30 o                         
  -2  -1  11        263.84        238.95        25.60 o                         
  -1  -1  11         22.20         12.23         1.65 o                         
   0  -1  11        210.71        210.87        11.72 o                         
   1  -1  11        526.58        530.32        14.32 o                         
   2  -1  11        653.73        707.06        25.88 o                         
   3  -1  11        445.78        519.67        10.63 o                         
   4  -1  11          0.25          2.82         1.18 o                         
   5  -1  11         76.80         82.00         5.26 o                         
   6  -1  11         33.50         31.84         4.50 o                         
   7  -1  11         11.71          8.89         1.94 o                         
   8  -1  11         18.86         29.08         3.32 o                         
   9  -1  11         54.87         56.78        10.17 o                         
  10  -1  11         10.81          5.59         2.52 o                         
  -5   0  11          6.74          5.81         1.65 o                         
  -4   0  11          5.76          3.92         1.55 o                         
  -3   0  11          1.24          0.57         1.57 o                         
  -2   0  11          1.47          1.59         1.02 o                         
  -1   0  11         31.77         25.98         1.41 o                         
   0   0  11       1148.76       1135.48        20.68 o                         
   1   0  11        543.21        524.50        13.99 o                         
   2   0  11        484.42        525.13         9.22 o                         
   3   0  11        330.19        356.49         8.16 o                         
   4   0  11         46.83         49.81         3.60 o                         
   5   0  11         23.60         25.20         2.28 o                         
   6   0  11          1.01          0.45         2.43 o                         
   7   0  11          0.20          3.17         3.46 o                         
   8   0  11         64.84         82.84        12.74 o                         
   9   0  11         65.23         80.29        13.32 o                         
  10   0  11        180.83        226.17        13.54 o                         
  11   0  11         16.53         13.43         1.78 o                         
  -5   1  11          4.59          5.58         1.64 o                         
  -4   1  11         20.00         16.08         2.19 o                         
  -3   1  11        206.96        239.12         9.92 o                         
  -2   1  11         29.19         36.83         1.86 o                         
  -1   1  11        110.56         90.27         2.28 o                         
   0   1  11         47.97         49.87         1.58 o                         
   1   1  11        636.68        694.47        12.01 o                         
   2   1  11        177.33        178.14         4.74 o                         
   3   1  11         56.46         69.31         2.26 o                         
   4   1  11         56.82         63.03         2.56 o                         
   5   1  11          0.33          0.52         1.85 o                         
   6   1  11         81.37        104.81         5.09 o                         
   7   1  11          2.72         10.85         1.91 o                         
   8   1  11        131.56        161.77         7.66 o                         
   9   1  11         83.43        109.29         6.93 o                         
  10   1  11         37.30         42.74         3.63 o                         
  11   1  11         32.67         32.43         2.42 o                         
  -5   2  11         89.50         64.43        12.51 o                         
  -4   2  11        316.87        318.88        17.17 o                         
  -3   2  11        301.31        322.22         9.45 o                         
  -2   2  11        119.08        134.05         4.29 o                         
  -1   2  11        123.89        140.04         4.11 o                         
   0   2  11          5.37          4.12         1.07 o                         
   1   2  11         26.20         21.10         1.11 o                         
   2   2  11          3.48          7.23         0.98 o                         
   3   2  11          0.66          2.60         0.96 o                         
   4   2  11        102.86        104.40         4.08 o                         
   5   2  11        154.91        176.60         5.89 o                         
   6   2  11         97.65        112.48         4.60 o                         
   7   2  11         21.54         25.75         2.06 o                         
   8   2  11        104.19        119.32         8.75 o                         
   9   2  11         11.10         10.88         2.13 o                         
  10   2  11         21.75         28.48         2.44 o                         
  11   2  11          2.47          2.44         1.21 o                         
  -5   3  11        150.70        168.12         9.24 o                         
  -4   3  11        231.36        269.86         8.00 o                         
  -3   3  11        106.94        131.08         8.34 o                         
  -2   3  11        216.27        252.08         7.47 o                         
  -1   3  11         13.25         19.84         1.29 o                         
   0   3  11          1.18          3.90         1.10 o                         
   1   3  11          4.43          7.30         1.21 o                         
   2   3  11        110.45        129.89         3.30 o                         
   3   3  11        131.46        148.66         3.86 o                         
   4   3  11        225.74        242.89         5.46 o                         
   5   3  11        592.69        663.08        13.59 o                         
   6   3  11         78.31         80.41         3.35 o                         
   7   3  11         66.96         73.46         2.83 o                         
   8   3  11          3.21          2.03         1.68 o                         
   9   3  11          0.66          1.31         1.86 o                         
  10   3  11         13.51         10.54         1.93 o                         
  11   3  11          4.34          4.45         1.20 o                         
  -5   4  11         11.28          4.09         1.36 o                         
  -4   4  11         19.83         28.41         2.17 o                         
  -3   4  11         48.03         50.86         3.74 o                         
  -2   4  11          0.45          1.12         1.72 o                         
  -1   4  11         28.02         31.40         1.94 o                         
   0   4  11         12.08         17.76         1.55 o                         
   1   4  11         38.47         44.68         2.07 o                         
   2   4  11        547.92        633.54        17.88 o                         
   3   4  11         80.07         79.38         2.63 o                         
   4   4  11        340.44        363.73         8.12 o                         
   5   4  11          0.14          2.12         1.46 o                         
   6   4  11         19.52         25.83         2.13 o                         
   7   4  11          2.78          2.35         1.54 o                         
   8   4  11         27.39         20.65         1.80 o                         
   9   4  11          0.88          1.28         1.72 o                         
  10   4  11         76.16         58.79         3.16 o                         
  11   4  11         24.34         15.50         1.87 o                         
  -4   5  11         16.08         14.96         1.61 o                         
  -3   5  11          0.58          1.80         1.60 o                         
  -2   5  11         23.86         18.60         2.77 o                         
  -1   5  11        106.84        136.78         4.28 o                         
   0   5  11         32.35         45.68         2.47 o                         
   1   5  11        427.82        543.28        13.29 o                         
   2   5  11        106.30        147.08         3.79 o                         
   3   5  11        135.65        141.97         4.10 o                         
   4   5  11          6.46         11.37         1.52 o                         
   5   5  11          0.34          3.84         1.40 o                         
   6   5  11         35.58         38.15         2.24 o                         
   7   5  11         31.17         28.81         2.46 o                         
   8   5  11         18.26         18.57         2.44 o                         
   9   5  11         36.45         27.60         2.37 o                         
  10   5  11         47.87         36.58         6.45 o                         
  11   5  11         82.24         66.06         6.88 o                         
  -4   6  11         41.32         33.08         2.25 o                         
  -3   6  11        122.16        129.52         5.49 o                         
  -2   6  11         79.24        103.66         7.49 o                         
  -1   6  11        292.37        279.73        12.32 o                         
   0   6  11         80.38        125.85         4.63 o                         
   1   6  11          0.46          6.44         2.17 o                         
   2   6  11         30.77         38.52         2.27 o                         
   3   6  11         60.23         90.33         3.29 o                         
   4   6  11         16.88         22.28         2.12 o                         
   5   6  11        193.51        226.15         7.29 o                         
   6   6  11         14.39         16.16         2.01 o                         
   7   6  11         31.23         23.91         2.02 o                         
   8   6  11         79.40         61.60         3.99 o                         
   9   6  11         50.43         46.23         3.97 o                         
  10   6  11         38.80         31.27         3.90 o                         
  11   6  11         14.81          9.21         1.59 o                         
  -3   7  11        334.36        338.42        16.68 o                         
  -2   7  11         12.08         12.66         2.25 o                         
  -1   7  11         59.11         57.15         3.07 o                         
   0   7  11         17.67         19.66         2.32 o                         
   1   7  11          6.85          5.04         1.87 o                         
   2   7  11          0.63          2.12         1.56 o                         
   3   7  11         44.52         77.98         2.70 o                         
   4   7  11         12.55         10.27         1.59 o                         
   5   7  11        169.37        193.05         5.21 o                         
   6   7  11        232.49        266.17         8.63 o                         
   7   7  11          3.32          6.29         2.21 o                         
   8   7  11        116.65        114.35         5.98 o                         
   9   7  11         15.43         12.02         2.07 o                         
  10   7  11          1.74          1.53         2.62 o                         
  11   7  11          0.00         -0.69         1.62 o                         
  -2   8  11          4.41          4.50         1.55 o                         
  -1   8  11          0.57          4.24         1.86 o                         
   0   8  11         26.67         36.11         2.25 o                         
   1   8  11          0.03          1.18         1.78 o                         
   2   8  11         38.10         47.05         2.79 o                         
   3   8  11         34.39         40.16         3.19 o                         
   4   8  11        105.62        130.06         4.45 o                         
   5   8  11          6.29          5.45         1.57 o                         
   6   8  11        461.65        486.44        34.69 o                         
   7   8  11          3.77          3.79         1.96 o                         
   8   8  11         19.65         20.20         2.36 o                         
   9   8  11         11.52         12.16         1.85 o                         
  10   8  11          0.02          0.88         1.49 o                         
  -2   9  11          9.21          4.43         1.47 o                         
  -1   9  11          4.16          5.52         1.50 o                         
   0   9  11         61.55         87.16         4.37 o                         
   1   9  11         74.10         80.39         4.31 o                         
   2   9  11         92.69        108.09         8.41 o                         
   3   9  11        113.66        144.80         5.06 o                         
   4   9  11         79.94         97.57         5.31 o                         
   5   9  11         17.34         20.80         1.78 o                         
   6   9  11          0.57          0.62         1.52 o                         
   7   9  11          3.85          2.69         1.42 o                         
   8   9  11          4.82          6.85         1.56 o                         
   9   9  11          4.25          4.69         1.85 o                         
  10   9  11          6.20          1.39         1.22 o                         
   0  10  11         61.73         57.97         2.88 o                         
   1  10  11        124.18        154.58        14.85 o                         
   2  10  11         48.59         42.30         9.52 o                         
   3  10  11         49.07         52.88         3.94 o                         
   4  10  11         14.81         14.60         2.69 o                         
   5  10  11          2.13          2.52         2.77 o                         
   6  10  11         11.22         10.87         1.71 o                         
   7  10  11          0.18          0.34         1.56 o                         
   8  10  11         22.47         12.14         2.47 o                         
   9  10  11          2.57          1.41         1.53 o                         
   2  11  11          8.55          5.85         1.53 o                         
   3  11  11          2.31         -0.39         2.21 o                         
   4  11  11          1.37          0.07         1.68 o                         
   5  11  11         25.34         16.20         1.86 o                         
   6  11  11          6.97          4.43         1.59 o                         
   7  11  11          9.46          6.15         1.33 o                         
   8  11  11          3.80          2.31         1.23 o                         
   0  -6  12          0.39         -0.90         0.90 o                         
   1  -6  12          0.56          0.11         1.03 o                         
   2  -6  12          7.40          5.47         1.02 o                         
   3  -6  12         49.41         33.01         2.32 o                         
   4  -6  12         15.80          7.78         1.87 o                         
  -2  -5  12         20.96         11.77         1.13 o                         
  -1  -5  12          0.24          2.02         1.38 o                         
   0  -5  12        196.90        142.63         8.89 o                         
   1  -5  12         25.46         22.60         1.71 o                         
   2  -5  12         32.47         27.97         2.17 o                         
   3  -5  12         76.63         63.54         2.98 o                         
   4  -5  12          0.14         -0.68         1.03 o                         
   5  -5  12         30.90         22.28         2.08 o                         
   6  -5  12          4.19          2.87         1.50 o                         
  -3  -4  12          0.97         -1.39         1.59 o                         
  -2  -4  12         70.24         42.51         2.54 o                         
  -1  -4  12         91.35         76.78         3.09 o                         
   0  -4  12         53.54         49.05         4.15 o                         
   1  -4  12        101.05         92.33         3.65 o                         
   2  -4  12         45.14         44.40         3.06 o                         
   3  -4  12         33.28         37.24         2.33 o                         
   4  -4  12         37.56         37.85         2.43 o                         
   5  -4  12         12.63          6.48         1.22 o                         
   6  -4  12          9.43          6.16         1.51 o                         
   7  -4  12         39.78         37.36         3.97 o                         
  -4  -3  12         41.30         24.32         2.65 o                         
  -3  -3  12          9.41          4.80         1.23 o                         
  -2  -3  12         78.42         83.13         5.53 o                         
  -1  -3  12        129.88        131.23         5.35 o                         
   0  -3  12         12.06         10.07         1.56 o                         
   1  -3  12         34.09         37.96         2.51 o                         
   2  -3  12         55.15         48.07         2.49 o                         
   3  -3  12         13.59         15.83         1.71 o                         
   4  -3  12          6.20          9.38         1.21 o                         
   5  -3  12         10.92         11.16         1.92 o                         
   6  -3  12        193.76        204.50         8.22 o                         
   7  -3  12        102.34        136.12         8.88 o                         
   8  -3  12         61.99         60.61         5.13 o                         
  -4  -2  12         15.35         10.20         2.27 o                         
  -3  -2  12         57.31         66.09         3.87 o                         
  -2  -2  12         70.70         60.86         8.48 o                         
  -1  -2  12         51.71         42.85         2.49 o                         
   0  -2  12          3.31          4.61         1.45 o                         
   1  -2  12          3.95          3.29         1.29 o                         
   2  -2  12         31.36         36.08         2.84 o                         
   3  -2  12         36.51         45.74         2.61 o                         
   4  -2  12         95.85         93.75         3.99 o                         
   5  -2  12         62.64         66.90         3.78 o                         
   6  -2  12        155.09        178.39         8.81 o                         
   7  -2  12        198.92        217.59         9.77 o                         
   8  -2  12         53.58         69.29         4.24 o                         
   9  -2  12          7.12         11.38         1.31 o                         
  -4  -1  12          0.28          0.46         1.29 o                         
  -3  -1  12         55.55         54.70         3.52 o                         
  -2  -1  12         17.00         18.81         1.82 o                         
  -1  -1  12        204.26        171.15         7.88 o                         
   0  -1  12         42.13         48.86         2.26 o                         
   1  -1  12         59.08         54.48         3.78 o                         
   2  -1  12        339.09        355.91         8.98 o                         
   3  -1  12          8.09          8.75         1.55 o                         
   4  -1  12        216.85        232.58         8.90 o                         
   5  -1  12         17.12         22.47         1.94 o                         
   6  -1  12         41.50         43.63         2.79 o                         
   7  -1  12         24.07         23.36         2.05 o                         
   8  -1  12          3.52          5.34         1.49 o                         
   9  -1  12          0.20          1.50         1.16 o                         
  10  -1  12         54.91         47.06         5.19 o                         
  -4   0  12         14.09         11.75         2.41 o                         
  -3   0  12         15.14         14.06         3.89 o                         
  -2   0  12          6.75          6.34         1.83 o                         
  -1   0  12          4.97          7.54         1.31 o                         
   0   0  12         15.82         15.21         1.48 o                         
   1   0  12        637.26        670.21        15.15 o                         
   2   0  12        261.97        311.77         7.12 o                         
   3   0  12        122.52        115.26         3.55 o                         
   4   0  12          6.00          6.33         1.49 o                         
   5   0  12         18.47         16.88         1.72 o                         
   6   0  12         22.78         33.39         2.46 o                         
   7   0  12          8.35          5.34         1.80 o                         
   8   0  12          0.37         -0.41         2.00 o                         
   9   0  12          8.88         12.20         1.86 o                         
  10   0  12         19.44         20.13         3.47 o                         
  -4   1  12          3.74          0.56         2.03 o                         
  -3   1  12         35.53         23.37         1.92 o                         
  -2   1  12         16.78         14.15         1.53 o                         
  -1   1  12        126.30        106.69         4.87 o                         
   0   1  12         53.83         68.42         2.06 o                         
   1   1  12         35.20         43.05         1.58 o                         
   2   1  12        255.61        251.03         4.91 o                         
   3   1  12        116.34        140.35         4.53 o                         
   4   1  12         58.23         63.12         3.09 o                         
   5   1  12          6.94          4.80         1.76 o                         
   6   1  12          4.29          7.45         1.80 o                         
   7   1  12         39.11         54.87         3.48 o                         
   8   1  12        114.26        155.98         6.64 o                         
   9   1  12         60.74         87.78         3.95 o                         
  10   1  12         43.38         46.88         2.61 o                         
  11   1  12         23.29         12.75         2.29 o                         
  -4   2  12         48.60         34.61         4.48 o                         
  -3   2  12        335.88        290.36         7.81 o                         
  -2   2  12         30.82         34.56         2.72 o                         
  -1   2  12        122.68        136.20         5.06 o                         
   0   2  12         85.79         82.96         2.26 o                         
   1   2  12         10.15         13.21         1.13 o                         
   2   2  12         24.72         28.82         1.55 o                         
   3   2  12          0.41          1.09         1.24 o                         
   4   2  12          0.03          1.27         1.10 o                         
   5   2  12        130.15        176.17         5.71 o                         
   6   2  12        274.51        355.94         9.90 o                         
   7   2  12         54.55         73.56         3.74 o                         
   8   2  12        212.62        272.57         9.65 o                         
   9   2  12         43.79         48.80         5.61 o                         
  10   2  12          1.17          1.16         1.40 o                         
  11   2  12          9.22          5.96         1.00 o                         
  -4   3  12        103.46         89.97         5.95 o                         
  -3   3  12        255.33        247.88        13.21 o                         
  -2   3  12         60.50         50.28         2.65 o                         
  -1   3  12         71.03         67.89         2.57 o                         
   0   3  12          0.60          3.28         0.96 o                         
   1   3  12          0.05          1.05         0.99 o                         
   2   3  12          2.16          6.91         1.26 o                         
   3   3  12         10.89         13.32         2.27 o                         
   4   3  12         93.04         88.59         2.88 o                         
   5   3  12         59.43         64.18         2.99 o                         
   6   3  12        476.69        586.65        13.41 o                         
   7   3  12         19.34         23.93         2.48 o                         
   8   3  12         77.53         85.75         4.62 o                         
   9   3  12         14.40         12.98         1.94 o                         
  10   3  12          3.74          6.45         2.11 o                         
  11   3  12          1.04          0.48         0.83 o                         
  -4   4  12          6.89          2.13         1.65 o                         
  -3   4  12         33.06         29.84         3.89 o                         
  -2   4  12         57.28         55.58         3.20 o                         
  -1   4  12          4.76          5.58         1.31 o                         
   0   4  12         60.17         54.83         2.05 o                         
   1   4  12        159.76        170.30         6.15 o                         
   2   4  12        144.43        165.67         4.56 o                         
   3   4  12        128.50        122.04         5.30 o                         
   4   4  12        158.25        199.79         7.96 o                         
   5   4  12        116.99        141.62         5.42 o                         
   6   4  12         52.91         70.87         3.12 o                         
   7   4  12         82.14         92.77         5.07 o                         
   8   4  12          1.18          1.77         1.74 o                         
   9   4  12          3.89          8.36         1.72 o                         
  10   4  12          1.61          1.72         1.26 o                         
  11   4  12         12.33          8.10         2.19 o                         
  -3   5  12          5.01          3.16         1.24 o                         
  -2   5  12          4.70          4.19         1.56 o                         
  -1   5  12         27.94         36.68         2.41 o                         
   0   5  12        133.47        150.95         7.48 o                         
   1   5  12         64.63         73.77         4.20 o                         
   2   5  12        720.27        804.86        29.64 o                         
   3   5  12          3.54          2.78         1.40 o                         
   4   5  12         99.52        109.19         4.92 o                         
   5   5  12          7.87          5.96         1.42 o                         
   6   5  12          8.53          9.85         1.43 o                         
   7   5  12          4.10          5.32         1.48 o                         
   8   5  12         43.60         48.68         2.67 o                         
   9   5  12         22.19         21.46         2.58 o                         
  10   5  12         25.46         34.20         4.08 o                         
  11   5  12         17.04         17.16         2.42 o                         
  -3   6  12          2.36          2.95         1.36 o                         
  -2   6  12         18.27         27.59         3.34 o                         
  -1   6  12        115.60        140.95         6.42 o                         
   0   6  12        260.78        327.96        12.62 o                         
   1   6  12        147.41        168.96         8.07 o                         
   2   6  12        180.40        200.13         7.41 o                         
   3   6  12         16.10         21.42         1.69 o                         
   4   6  12         37.23         41.47         2.40 o                         
   5   6  12         63.01         69.79         4.00 o                         
   6   6  12          1.77          2.56         1.37 o                         
   7   6  12         26.61         37.70         2.71 o                         
   8   6  12         37.75         45.73         3.18 o                         
   9   6  12         82.49         91.23         7.17 o                         
  10   6  12         64.04         51.08         4.71 o                         
  11   6  12         12.47          9.12         1.31 o                         
  -2   7  12         54.74         75.48         3.00 o                         
  -1   7  12         84.11        129.59         8.21 o                         
   0   7  12         93.10         95.82         8.24 o                         
   1   7  12        119.39        125.07         4.55 o                         
   2   7  12          3.23         10.53         4.06 o                         
   3   7  12         12.75         13.50         1.83 o                         
   4   7  12         64.90         63.87         2.50 o                         
   5   7  12          0.26          0.73         1.34 o                         
   6   7  12         32.40         32.62         2.03 o                         
   7   7  12         60.06         56.15         7.52 o                         
   8   7  12         83.43         92.99         5.41 o                         
   9   7  12         44.39         47.88         3.38 o                         
  10   7  12         20.00         15.77         2.06 o                         
  11   7  12          1.21          0.27         1.24 o                         
  -2   8  12          0.61          1.87         1.50 o                         
  -1   8  12          6.19          4.44         1.63 o                         
   0   8  12          6.82          6.87         1.76 o                         
   1   8  12          0.82          0.98         1.97 o                         
   2   8  12          0.20          2.29         1.66 o                         
   3   8  12         36.18         40.02         3.57 o                         
   4   8  12         75.97         84.41         3.27 o                         
   5   8  12         67.75         82.05         2.73 o                         
   6   8  12          5.93          9.46         1.72 o                         
   7   8  12         23.75         20.95         1.90 o                         
   8   8  12         30.83         25.07         2.04 o                         
   9   8  12         16.58         16.34         2.82 o                         
  10   8  12          1.30          1.92         1.14 o                         
  -1   9  12         12.35         15.73         1.99 o                         
   0   9  12          2.81          0.32         1.98 o                         
   1   9  12          4.40         10.64         2.13 o                         
   2   9  12         67.87         70.19         5.90 o                         
   3   9  12         79.59        105.55         5.57 o                         
   4   9  12         94.12         96.27         4.22 o                         
   5   9  12         45.28         40.64         2.38 o                         
   6   9  12         16.64         19.70         2.02 o                         
   7   9  12         59.52         52.30         5.65 o                         
   8   9  12          4.73          5.71         1.98 o                         
   9   9  12          2.52          0.77         1.13 o                         
   1  10  12          5.73          9.03         2.01 o                         
   2  10  12         75.14         74.93         5.53 o                         
   3  10  12        116.26        116.39         5.03 o                         
   4  10  12         48.31         52.94         4.84 o                         
   5  10  12          5.88          3.77         1.82 o                         
   6  10  12          0.81          0.86         1.71 o                         
   7  10  12         24.22         12.13         1.74 o                         
   8  10  12          5.31          1.25         1.85 o                         
   3  11  12         25.54         17.86         2.31 o                         
   4  11  12          0.00          1.70         1.18 o                         
   5  11  12          0.60          0.34         1.53 o                         
   6  11  12         17.84          8.90         2.19 o                         
   0  -5  13          0.21          0.98         1.37 o                         
   1  -5  13         53.75         34.68         2.78 o                         
   2  -5  13         20.26         13.38         1.34 o                         
   3  -5  13         22.92         13.43         2.49 o                         
   4  -5  13         16.30          9.01         1.82 o                         
  -1  -4  13          4.19          4.29         0.94 o                         
   0  -4  13         82.66         71.58         5.17 o                         
   1  -4  13         22.83         25.01         1.90 o                         
   2  -4  13         69.96         73.35         3.72 o                         
   3  -4  13         45.77         40.80         5.10 o                         
   4  -4  13          0.73          0.97         1.41 o                         
   5  -4  13         22.08         18.70         5.06 o                         
   6  -4  13         15.36         11.03         1.70 o                         
  -2  -3  13         58.14         37.14         2.54 o                         
  -1  -3  13         29.55         21.09         1.49 o                         
   0  -3  13         32.42         29.08         1.75 o                         
   1  -3  13         11.55         11.73         1.78 o                         
   2  -3  13         67.64         56.70         3.98 o                         
   3  -3  13         12.51         12.90         1.53 o                         
   4  -3  13          3.43          4.49         1.56 o                         
   5  -3  13          0.01         -0.78         1.27 o                         
   6  -3  13         24.93         19.90         1.96 o                         
   7  -3  13         80.01         76.72         3.72 o                         
  -3  -2  13         30.33         11.53         2.07 o                         
  -2  -2  13         65.07         53.20         3.29 o                         
  -1  -2  13         99.70         67.83         3.76 o                         
   0  -2  13          1.60          3.33         1.04 o                         
   1  -2  13          0.80          0.89         1.35 o                         
   2  -2  13         72.17         68.99         3.12 o                         
   3  -2  13          0.10          0.83         1.63 o                         
   4  -2  13          9.28         15.02         1.72 o                         
   5  -2  13         60.80         48.92         7.33 o                         
   6  -2  13         72.43         82.63         3.67 o                         
   7  -2  13         69.23         76.66         4.13 o                         
   8  -2  13         24.88         19.75         4.65 o
[truncated: 28,677 more chars]
