# Supplementary material for: Supra­molecular hy­dro­gen-bonded networks formed from copper(II) car­box­yl­ate dimers
Source: Acta Crystallogr C Struct Chem. 2024 May 22;80(Pt 6):239–53. doi: 10.1107/S2053229624004534 (PMC11150878; doi:10.1107/S2053229624004534)
Supplement: Supplementary file 4 [file c-80-00239-compound_3sup4.hkl]

data_compound_3                                                                 
_shelx_title ' cc2_12b_a.res in P-1'                                            
_shelx_refln_list_code          4                                               
_shelx_F_calc_maximum      141.42                                               
_exptl_crystal_F_000       542.00                                               
_reflns_d_resolution_high  0.8301                                               
                                                                                
loop_                                                                           
 _space_group_symop_operation_xyz                                               
 'x, y, z'                                                                      
 '-x, -y, -z'                                                                   
                                                                                
_cell_length_a     9.7711                                                       
_cell_length_b    10.1924                                                       
_cell_length_c    12.5863                                                       
_cell_angle_alpha  73.615                                                       
_cell_angle_beta   79.528                                                       
_cell_angle_gamma  83.412                                                       
                                                                                
_shelx_F_squared_multiplier     1.000                                           
                                                                                
loop_                                                                           
 _refln_index_h                                                                 
 _refln_index_k                                                                 
 _refln_index_l                                                                 
 _refln_F_squared_calc                                                          
 _refln_F_squared_meas                                                          
 _refln_F_squared_sigma                                                         
 _refln_observed_status                                                         
   1   0   0       4297.44       4480.15       242.20 o                         
   2   0   0         97.84         86.03        15.28 o                         
   3   0   0        419.22        342.02        27.81 o                         
   4   0   0       2839.76       2399.44       134.66 o                         
   5   0   0        104.58         80.14        23.82 o                         
   6   0   0         29.50         26.09        10.72 o                         
   7   0   0        176.11        183.19         9.75 o                         
   8   0   0        252.64        321.74        13.16 o                         
   9   0   0        277.62        390.72        15.53 o                         
  10   0   0        238.08        288.82        15.09 o                         
  11   0   0          9.94         10.95        11.09 o                         
 -11   1   0         11.18         12.48         4.78 o                         
 -10   1   0         84.41         83.95        16.08 o                         
  -9   1   0        285.36        371.74        30.26 o                         
  -8   1   0        453.25        527.46        18.33 o                         
  -7   1   0        230.41        251.00        13.47 o                         
  -6   1   0         52.19         42.51        14.76 o                         
  -5   1   0        522.70        343.15        17.33 o                         
   1   1   0       4008.87       3840.02       207.83 o                         
   2   1   0       7891.70       8781.49       474.72 o                         
   3   1   0       3549.10       4033.01       219.70 o                         
   4   1   0       1768.45       1361.87        79.93 o                         
   5   1   0       2349.88       2272.91       129.73 o                         
   6   1   0         90.94         54.40        24.69 o                         
   7   1   0        683.30        812.65        31.55 o                         
   8   1   0         23.30         27.63         8.84 o                         
   9   1   0        163.59        230.44        18.83 o                         
  10   1   0          0.99         -2.66         7.72 o                         
  11   1   0         11.68         17.88         6.95 o                         
 -11   2   0        109.37        113.46        11.82 o                         
 -10   2   0        156.56        192.76        44.22 o                         
  -9   2   0         89.73        137.53        13.14 o                         
  -8   2   0        130.75        147.65        11.63 o                         
  -7   2   0         61.68         58.07         9.46 o                         
  -6   2   0        451.03        413.41        13.93 o                         
  -5   2   0        384.25        285.96        27.79 o                         
  -3   2   0        904.28        652.97        39.16 o                         
  -2   2   0         50.61         45.18         9.87 o                         
   0   2   0        111.20        215.74        12.78 o                         
   1   2   0        445.49        344.47        14.98 o                         
   2   2   0       1056.78        799.76        45.60 o                         
   3   2   0       5597.92       6198.60       336.45 o                         
   4   2   0       6005.34       7389.17       401.59 o                         
   5   2   0        361.50        429.19        40.96 o                         
   6   2   0        409.59        433.89        40.06 o                         
   7   2   0         35.92         20.24        14.78 o                         
   8   2   0          2.77          7.36        13.40 o                         
   9   2   0          4.94          9.55         7.80 o                         
  10   2   0         32.62         49.96         7.96 o                         
  11   2   0         48.90         57.95        10.24 o                         
 -10   3   0         59.71         84.67         8.17 o                         
  -9   3   0        194.13        232.60        12.84 o                         
  -8   3   0         33.64         43.94        10.14 o                         
  -7   3   0        401.55        367.58        29.04 o                         
  -6   3   0        935.14       1002.15        34.12 o                         
  -5   3   0        523.27        440.48        30.67 o                         
  -4   3   0        235.17        209.87        18.93 o                         
  -3   3   0        563.11        477.04        30.85 o                         
  -2   3   0          5.21          0.78        11.18 o                         
   0   3   0        748.82        663.06        36.76 o                         
   1   3   0        885.22        796.16        43.91 o                         
   2   3   0       2981.45       2529.33       138.90 o                         
   3   3   0       2032.76       2538.30       237.46 o                         
   4   3   0       1987.61       2250.06        73.85 o                         
   5   3   0         45.82         50.59        27.08 o                         
   6   3   0         41.70         33.30         8.74 o                         
   7   3   0       1037.04        992.35        34.54 o                         
   8   3   0        824.08        920.41        45.61 o                         
   9   3   0          3.61          5.55         8.56 o                         
  10   3   0        202.36        209.85        17.26 o                         
  11   3   0        109.89         92.87         8.40 o                         
 -10   4   0         87.66         83.85         9.98 o                         
  -9   4   0          1.57         -2.26         6.71 o                         
  -8   4   0        253.37        203.11        29.70 o                         
  -7   4   0        423.24        365.73        21.14 o                         
  -6   4   0        739.44        602.70        26.61 o                         
  -5   4   0        133.56         88.44         7.07 o                         
  -3   4   0        114.34        151.28        16.84 o                         
  -2   4   0        318.29        292.35        21.84 o                         
   0   4   0        109.29        172.09        11.51 o                         
   1   4   0        284.07        113.44         7.49 o                         
   2   4   0       1702.36       1600.10        51.37 o                         
   3   4   0       1100.99       1156.65        47.35 o                         
   4   4   0       1808.93       2072.06        91.92 o                         
   5   4   0        366.83        444.24        54.15 o                         
   6   4   0        974.73        918.38        42.59 o                         
   7   4   0         54.74         60.78         9.36 o                         
   8   4   0         89.94         62.36        10.07 o                         
   9   4   0          3.09         10.83         8.32 o                         
  10   4   0         12.98         19.35         9.15 o                         
  11   4   0          2.50        -15.79        35.50 o                         
 -10   5   0          5.93         10.31         4.56 o                         
  -9   5   0          3.88         -5.47         9.11 o                         
  -8   5   0         19.18          8.83        10.29 o                         
  -7   5   0       1175.63       1010.42       121.81 o                         
  -6   5   0        450.06        290.44        14.99 o                         
  -5   5   0        111.20        107.45         7.85 o                         
  -4   5   0        939.73        823.57        34.23 o                         
  -3   5   0       5046.45       5242.66       287.12 o                         
  -2   5   0        834.42        770.86        32.04 o                         
  -1   5   0         54.44         70.47         5.52 o                         
   0   5   0        106.85         98.98         5.65 o                         
   1   5   0         15.70          2.01         4.16 o                         
   2   5   0         84.97         92.60         8.56 o                         
   3   5   0        200.15        182.15        11.79 o                         
   4   5   0         78.61         59.89        17.21 o                         
   5   5   0        198.22        167.20         9.23 o                         
   6   5   0        659.03        586.71        22.20 o                         
   7   5   0       1218.10       1016.96        29.63 o                         
   8   5   0          1.64          2.12         8.13 o                         
   9   5   0         97.76         81.89         9.42 o                         
  10   5   0         69.00         76.84        11.58 o                         
  -9   6   0          6.01         -8.35         8.35 o                         
  -8   6   0         36.92         33.42         6.81 o                         
  -7   6   0         23.89         21.10        10.41 o                         
  -6   6   0        176.54        137.39         9.30 o                         
  -5   6   0         51.19         42.40         6.00 o                         
  -4   6   0        275.69        262.16        20.45 o                         
  -3   6   0        977.21        828.07        31.00 o                         
  -2   6   0       2191.76       2413.07        66.75 o                         
  -1   6   0        370.54        455.69        17.98 o                         
   0   6   0        400.05        402.99        16.44 o                         
   1   6   0        300.74        320.39        13.85 o                         
   2   6   0         10.04          8.90         6.43 o                         
   3   6   0        161.09        199.27        14.68 o                         
   4   6   0         50.10         30.32         6.57 o                         
   5   6   0        268.75        290.99        18.54 o                         
   6   6   0         94.47         60.99         9.08 o                         
   7   6   0         93.60         80.23         9.26 o                         
   8   6   0         38.69         20.97        18.54 o                         
   9   6   0         72.17         54.13        12.34 o                         
  10   6   0         36.00         16.43        11.34 o                         
  -8   7   0          5.90          5.22         8.12 o                         
  -7   7   0          0.81          0.57         9.43 o                         
  -6   7   0          1.14          1.43         5.44 o                         
  -5   7   0         29.42         21.65         7.80 o                         
  -4   7   0        747.86        665.82        37.57 o                         
  -3   7   0        887.09        772.61        23.40 o                         
  -2   7   0         97.81        125.97         7.09 o                         
  -1   7   0          6.55          2.86         3.52 o                         
   0   7   0        712.21        735.91        20.44 o                         
   1   7   0        491.61        585.65        14.82 o                         
   2   7   0         56.43         71.62         4.83 o                         
   3   7   0         24.43         35.04         5.95 o                         
   4   7   0        159.83        163.03         8.13 o                         
   5   7   0        150.56        160.08        10.38 o                         
   6   7   0        100.55        100.16        18.10 o                         
   7   7   0          7.41         10.02        12.93 o                         
   8   7   0         73.00         50.02        10.32 o                         
   9   7   0         30.46         17.13         8.18 o                         
  -7   8   0         11.89          4.52         6.27 o                         
  -6   8   0          9.98          0.97         7.30 o                         
  -5   8   0        120.54         77.76        10.47 o                         
  -4   8   0        129.35         87.02         8.33 o                         
  -3   8   0         12.35         12.02         5.35 o                         
  -2   8   0         13.04         21.18         6.04 o                         
  -1   8   0        140.71        159.87         7.25 o                         
   0   8   0        520.55        516.35        20.00 o                         
   1   8   0        376.47        534.79        14.47 o                         
   2   8   0         92.27         82.42         6.73 o                         
   3   8   0        100.74         91.87         9.82 o                         
   4   8   0        384.28        384.71        16.52 o                         
   5   8   0        168.45        143.02        11.14 o                         
   6   8   0          0.08         15.86        10.56 o                         
   7   8   0        133.54        119.28        14.58 o                         
   8   8   0         26.15         16.27         8.59 o                         
   9   8   0         13.91         20.00        11.17 o                         
  -6   9   0         45.86         35.22        10.57 o                         
  -5   9   0        107.58         56.57         8.53 o                         
  -4   9   0         25.74         27.62         7.07 o                         
  -3   9   0        107.55         90.34         8.73 o                         
  -2   9   0          4.79          6.28         5.52 o                         
  -1   9   0        710.59        773.92        26.75 o                         
   0   9   0       1013.93       1242.81        48.07 o                         
   1   9   0        429.59        560.68        23.86 o                         
   2   9   0          0.30          6.25        10.47 o                         
   3   9   0         28.62         24.88         7.19 o                         
   4   9   0        111.54        148.21         8.21 o                         
   5   9   0        116.40        110.93        12.70 o                         
   6   9   0          5.16         -4.78        10.07 o                         
   7   9   0         12.12         14.58         8.72 o                         
   8   9   0         50.11         39.01        11.95 o                         
  -5  10   0         43.65         33.64         6.47 o                         
  -4  10   0         34.56         29.22         5.72 o                         
  -3  10   0          0.34          4.21         4.46 o                         
  -2  10   0          6.18         -0.12         5.69 o                         
  -1  10   0         34.10         49.64        10.41 o                         
   0  10   0        164.81        217.14        12.32 o                         
   1  10   0         40.25         45.16         8.31 o                         
   2  10   0          0.75         15.14        12.18 o                         
   3  10   0        101.60        137.61         9.35 o                         
   4  10   0        380.11        399.75        27.60 o                         
   5  10   0         12.46          3.21         9.95 o                         
   6  10   0         21.79         18.45        14.00 o                         
  -3  11   0          0.77         -0.43         8.10 o                         
  -2  11   0         16.05         26.35        14.49 o                         
  -1  11   0          0.15          2.96         4.83 o                         
   0  11   0          0.45          8.65         6.62 o                         
   1  11   0         30.78         45.01         6.94 o                         
   2  11   0          4.15          7.10         9.22 o                         
   3  11   0         54.37         79.91        11.45 o                         
   4  11   0         87.38        107.35        10.33 o                         
  -4 -11   1         21.03         15.83         6.83 o                         
  -3 -11   1        119.87        186.89        13.73 o                         
  -2 -11   1         41.74         65.74        11.09 o                         
   1 -11   1         23.44         18.86        10.72 o                         
   2 -11   1         54.98         56.24        10.17 o                         
  -5 -10   1         50.83         49.21        15.45 o                         
  -4 -10   1         94.44        137.61        10.89 o                         
  -3 -10   1        163.99        210.67        18.12 o                         
  -2 -10   1         11.11         22.17        13.46 o                         
  -1 -10   1        131.56        145.33        10.37 o                         
   0 -10   1         29.61         39.03         7.27 o                         
   1 -10   1          5.30          4.53         5.66 o                         
   2 -10   1          1.05         -2.74         5.02 o                         
   3 -10   1          1.99          1.67         6.04 o                         
   4 -10   1          1.55          7.51         5.25 o                         
   5 -10   1         18.32         16.91         5.16 o                         
  -7  -9   1         61.36         58.31        15.18 o                         
  -6  -9   1         11.62         16.99        16.85 o                         
  -5  -9   1         94.02         86.14         9.43 o                         
  -4  -9   1        464.99        499.20        16.76 o                         
  -3  -9   1        228.20        249.12        10.21 o                         
  -2  -9   1          2.01         -8.32        12.10 o                         
  -1  -9   1         34.39         58.73         8.64 o                         
   0  -9   1       1095.51       1220.11        40.15 o                         
   1  -9   1        982.24       1048.42        35.09 o                         
   2  -9   1         75.17         77.85         7.35 o                         
   3  -9   1          0.80          6.61         5.05 o                         
   4  -9   1        125.26         87.28         8.00 o                         
   5  -9   1         59.45         39.78         7.66 o                         
   6  -9   1         11.92         12.14         4.47 o                         
  -8  -8   1        109.92        105.69        17.02 o                         
  -7  -8   1         55.49         31.42         8.21 o                         
  -6  -8   1         71.02         48.98         9.06 o                         
  -5  -8   1          0.17          2.47         9.36 o                         
  -4  -8   1        103.39        112.89         7.63 o                         
  -3  -8   1        287.62        344.29        13.26 o                         
  -2  -8   1         33.05         48.04         5.96 o                         
  -1  -8   1        380.48        464.83        17.93 o                         
   0  -8   1        542.27        545.45        22.95 o                         
   1  -8   1        246.58        311.09        12.12 o                         
   2  -8   1         75.75         61.30         6.59 o                         
   3  -8   1          0.11          4.04         5.27 o                         
   4  -8   1          8.43          4.44         6.42 o                         
   5  -8   1         77.86         45.45         8.97 o                         
   6  -8   1         59.90         45.17        12.15 o                         
   7  -8   1         20.76         18.36         4.72 o                         
  -9  -7   1         46.19         31.92        14.55 o                         
  -8  -7   1         57.14         58.27        12.08 o                         
  -7  -7   1         28.47         10.16         9.50 o                         
  -6  -7   1         10.90         16.91         9.98 o                         
  -5  -7   1         30.47         27.48        10.26 o                         
  -4  -7   1         86.85         90.15         7.00 o                         
  -3  -7   1         84.32        131.93         6.81 o                         
  -2  -7   1         43.21         78.50         5.50 o                         
  -1  -7   1        745.74        688.94        15.83 o                         
   0  -7   1        505.87        627.44        14.01 o                         
   1  -7   1        191.50        193.85        12.12 o                         
   2  -7   1         18.71         26.63         4.19 o                         
   3  -7   1        142.40         90.19         6.92 o                         
   4  -7   1        350.17        359.30        31.42 o                         
   5  -7   1        192.45        147.17        17.27 o                         
   6  -7   1          6.45          6.07        10.43 o                         
   7  -7   1         68.56         70.54         7.48 o                         
   8  -7   1         21.26         21.98         8.00 o                         
 -10  -6   1         25.53          7.38        12.26 o                         
  -9  -6   1         31.50         19.28         9.15 o                         
  -8  -6   1         43.45         36.71         9.84 o                         
  -7  -6   1         11.92         27.35        10.66 o                         
  -6  -6   1        134.54         92.68        12.58 o                         
  -5  -6   1        147.11        143.77         9.98 o                         
  -4  -6   1        102.20         89.87        10.31 o                         
  -3  -6   1        249.79        341.51        12.87 o                         
  -2  -6   1          4.03         19.89         6.12 o                         
  -1  -6   1        587.47        563.78        19.80 o                         
   0  -6   1        108.27        163.55         6.72 o                         
   1  -6   1         48.01         21.38         3.63 o                         
   2  -6   1        192.04        157.59         7.30 o                         
   3  -6   1       1414.07       1349.19        34.89 o                         
   4  -6   1        996.34        957.79        27.73 o                         
   5  -6   1          7.07         17.08         3.96 o                         
   6  -6   1          0.06         -1.64         3.60 o                         
   7  -6   1         48.39         58.01         4.33 o                         
   8  -6   1        219.31        224.37        11.66 o                         
   9  -6   1        108.97         81.82         7.07 o                         
  -9  -5   1         36.78         21.18         8.14 o                         
  -8  -5   1        161.90        166.49        22.32 o                         
  -7  -5   1        217.09        193.70        10.61 o                         
  -6  -5   1        370.05        335.17        13.82 o                         
  -5  -5   1         37.70         34.80         7.81 o                         
  -4  -5   1         17.71         59.08        16.54 o                         
  -3  -5   1        309.28        359.13        25.50 o                         
  -2  -5   1          2.85          5.33         7.48 o                         
  -1  -5   1         27.35          8.67         3.89 o                         
   0  -5   1          1.21          4.11         4.32 o                         
   1  -5   1         11.71         -0.89         5.79 o                         
   2  -5   1       1973.04       1766.45        49.21 o                         
   3  -5   1        921.31       1023.33        34.04 o                         
   4  -5   1        858.32        715.16        25.75 o                         
   5  -5   1         87.81         88.73         8.63 o                         
   6  -5   1        315.19        238.37         9.67 o                         
   7  -5   1         32.58         54.54         7.96 o                         
   8  -5   1         14.79         16.52        10.20 o                         
   9  -5   1         15.03         15.50         7.17 o                         
  10  -5   1         18.07         13.10         7.35 o                         
 -10  -4   1         84.21         93.60        11.42 o                         
  -9  -4   1          0.40          5.88         8.12 o                         
  -8  -4   1        204.37        200.06        14.47 o                         
  -7  -4   1       2110.25       2242.90        65.96 o                         
  -6  -4   1        827.44        872.14        32.88 o                         
  -5  -4   1          6.58         -1.16        10.24 o                         
  -4  -4   1        677.85        793.64        37.19 o                         
  -3  -4   1       4645.67       5694.76       176.39 o                         
  -2  -4   1       2442.02       2370.68        74.19 o                         
  -1  -4   1         49.59         58.44         8.10 o                         
   0  -4   1         22.09         28.68         5.77 o                         
   1  -4   1         25.50         27.24         4.83 o                         
   2  -4   1        193.32        171.17         8.86 o                         
   3  -4   1       4244.44       4430.58       164.82 o                         
   4  -4   1        237.98        156.36         9.25 o                         
   5  -4   1         87.35         80.40         9.03 o                         
   6  -4   1        481.88        519.50        23.21 o                         
   7  -4   1        953.11        811.08        40.13 o                         
   8  -4   1        119.64        109.48        10.56 o                         
   9  -4   1        110.05         83.17         8.38 o                         
  10  -4   1         45.20         59.41         9.26 o                         
 -11  -3   1          2.98          2.29         6.53 o                         
 -10  -3   1        158.89        158.41        13.86 o                         
  -9  -3   1        254.20        319.54        14.34 o                         
  -8  -3   1         32.28         38.01         9.00 o                         
  -7  -3   1        388.87        416.14        12.90 o                         
  -6  -3   1       1560.63       1733.37        51.61 o                         
  -5  -3   1        530.19        583.22        47.45 o                         
  -4  -3   1        509.72        610.12        47.18 o                         
  -3  -3   1       1403.40       1851.44        82.86 o                         
  -2  -3   1        371.53        397.70        15.09 o                         
  -1  -3   1        759.21        904.99        36.27 o                         
   0  -3   1       1038.76        903.89        36.00 o                         
   1  -3   1        413.45        574.84        35.02 o                         
   2  -3   1        787.48        749.37        45.45 o                         
   3  -3   1       1182.41        959.76        55.76 o                         
   4  -3   1        106.10        110.47        14.74 o                         
   5  -3   1          0.37         15.96        12.85 o                         
   6  -3   1        577.67        604.61        20.96 o                         
   7  -3   1        404.42        346.51        16.90 o                         
   8  -3   1        271.65        328.56        24.74 o                         
   9  -3   1         36.09         46.75        25.54 o                         
  10  -3   1         70.96        101.24        20.14 o                         
 -11  -2   1         88.18         67.91         7.48 o                         
 -10  -2   1         87.99         75.15         8.18 o                         
  -9  -2   1          0.03          1.87         8.05 o                         
  -8  -2   1         89.93        118.67        10.32 o                         
  -7  -2   1         31.91         43.53         5.29 o                         
  -6  -2   1          0.25         22.12        15.85 o                         
  -5  -2   1          0.05         19.34        16.82 o                         
  -4  -2   1       1311.75       1647.77        98.32 o                         
  -3  -2   1       7150.93       9112.74       352.83 o                         
  -2  -2   1         83.72        122.61         9.61 o                         
  -1  -2   1         75.90         87.95         6.40 o                         
   0  -2   1       1819.50       1979.87       108.30 o                         
   1  -2   1        784.42        817.39        46.89 o                         
   2  -2   1       1359.66        995.66        56.70 o                         
   3  -2   1         55.54         75.15        12.82 o                         
   4  -2   1         32.13         48.71        12.75 o                         
   5  -2   1          2.13          4.76        12.74 o                         
   6  -2   1        442.80        383.37        20.35 o                         
   7  -2   1        441.36        493.07        19.19 o                         
   8  -2   1          0.04          4.61        10.29 o                         
   9  -2   1         91.80        113.69        12.50 o                         
  10  -2   1         63.13         53.85        12.94 o                         
  11  -2   1         47.24         60.35         8.56 o                         
 -11  -1   1         30.85         18.59         8.57 o                         
 -10  -1   1         20.78         20.79         7.59 o                         
  -9  -1   1          0.15         -4.41         9.04 o                         
  -8  -1   1          9.82         17.22        11.71 o                         
  -7  -1   1         18.91         23.20        16.12 o                         
  -6  -1   1        192.13        185.41        10.16 o                         
  -5  -1   1         95.79        112.22        22.80 o                         
  -4  -1   1       2512.18       2566.85       254.91 o                         
  -3  -1   1       2816.02       3408.25       189.19 o                         
  -2  -1   1        742.95        837.92        50.95 o                         
  -1  -1   1        488.94        540.33        50.24 o                         
   0  -1   1       4808.47       4012.25       216.94 o                         
   1  -1   1        244.74        406.32        24.04 o                         
   3  -1   1         65.45         53.00        10.87 o                         
   4  -1   1         73.39         90.84        13.44 o                         
   5  -1   1        711.79        749.27        46.08 o                         
   6  -1   1       1395.94       1552.23        90.03 o                         
   7  -1   1          3.33          9.77         8.35 o                         
   8  -1   1        333.76        386.59        26.12 o                         
   9  -1   1          2.14         -8.75         8.75 o                         
  10  -1   1        124.11        126.32        16.27 o                         
  11  -1   1         29.39         45.59         8.49 o                         
 -11   0   1          0.15          4.33         6.55 o                         
 -10   0   1         34.08         41.27         9.58 o                         
  -9   0   1         68.87        100.25         9.46 o                         
  -8   0   1        101.76        122.89         9.39 o                         
  -7   0   1        331.00        427.63        17.18 o                         
  -6   0   1         56.52        115.19        18.69 o                         
  -5   0   1       2414.43       2348.29        93.98 o                         
  -4   0   1       1350.52       1310.90        53.88 o                         
  -3   0   1        178.44        145.19        11.70 o                         
  -2   0   1        394.15        456.46        20.05 o                         
   2   0   1       9230.51       9760.80       527.63 o                         
   3   0   1       3554.67       2994.18       163.44 o                         
   4   0   1         16.54         33.67        12.24 o                         
   5   0   1         42.60         41.31        14.10 o                         
   7   0   1          0.48         -3.74         9.34 o                         
   8   0   1         11.87         -3.52         8.89 o                         
   9   0   1        252.17        289.86        13.51 o                         
  10   0   1         48.44         80.45        14.30 o                         
 -11   1   1          4.28         14.75         4.79 o                         
 -10   1   1        401.01        455.27        67.50 o                         
  -9   1   1        222.49        258.33        13.34 o                         
  -8   1   1        179.08        226.72        11.14 o                         
  -7   1   1         28.60         35.07         7.05 o                         
  -6   1   1        205.04        257.58         8.44 o                         
  -5   1   1        249.32        312.27        13.67 o                         
  -4   1   1        643.08        643.55        27.81 o                         
  -2   1   1       1820.41       2155.28       118.90 o                         
   0   1   1       5676.02       4614.04       249.30 o                         
   1   1   1        704.50        897.74        50.01 o                         
   2   1   1       1542.17       1437.11        79.49 o                         
   3   1   1        831.53        874.82        50.45 o                         
   4   1   1       1130.01       1605.26        90.38 o                         
   5   1   1        868.33        857.09        58.85 o                         
   6   1   1         66.36         90.63        25.63 o                         
   7   1   1         60.03         76.45        10.97 o                         
   8   1   1        176.00        217.05        12.01 o                         
   9   1   1        289.04        347.28        23.37 o                         
  10   1   1        160.46        182.40        50.21 o                         
  11   1   1         13.45         29.35         9.95 o                         
 -11   2   1         52.71         26.27         9.05 o                         
 -10   2   1        113.25        125.90         8.80 o                         
  -9   2   1        365.85        436.54        41.54 o                         
  -8   2   1        127.27        148.53         8.04 o                         
  -7   2   1          7.86          7.81         6.25 o                         
  -6   2   1        364.30        356.50        10.05 o                         
  -5   2   1        116.74        100.32        21.98 o                         
  -4   2   1         86.35        101.53         9.73 o                         
  -3   2   1          0.17         16.95        18.39 o                         
  -2   2   1          2.15        124.21        19.60 o                         
   0   2   1        852.88        922.14        36.68 o                         
   1   2   1      11278.92       9321.93       356.61 o                         
   2   2   1       2202.09       1944.84       107.38 o                         
   3   2   1          6.95          9.44        10.05 o                         
   4   2   1        919.46       1070.67        62.04 o                         
   5   2   1       1633.63       2302.58       129.20 o                         
   6   2   1        184.92        179.45        28.78 o                         
   7   2   1        297.23        327.84        20.18 o                         
   8   2   1        244.88        273.98        22.54 o                         
   9   2   1         19.80         33.52        10.32 o                         
  10   2   1          0.28         -2.52         8.66 o                         
  11   2   1          7.34         11.51         7.51 o                         
 -10   3   1         70.77         69.54         7.68 o                         
  -9   3   1         56.95         60.45         7.91 o                         
  -8   3   1          0.73         -8.19        11.46 o                         
  -7   3   1        160.73        175.99        15.94 o                         
  -6   3   1       1644.11       1554.08        59.82 o                         
  -5   3   1         64.93        123.57        22.52 o                         
  -4   3   1         66.69         58.95        20.87 o                         
  -3   3   1        179.33        107.25        21.46 o                         
  -1   3   1        247.35        116.84        14.19 o                         
   0   3   1        898.19        676.85        30.10 o                         
   1   3   1        311.11        331.11        22.10 o                         
   2   3   1       2514.22       2237.08       123.63 o                         
   3   3   1       2549.18       2759.06       151.92 o                         
   4   3   1       2055.29       2418.32       134.33 o                         
   5   3   1        298.14        289.43        23.51 o                         
   6   3   1         59.03         43.28        20.80 o                         
   7   3   1        105.88         96.18        11.33 o                         
   8   3   1        661.18        774.98        38.84 o                         
   9   3   1        256.24        305.31        17.68 o                         
  10   3   1          2.27         12.69         7.54 o                         
  11   3   1        118.30        156.38        11.02 o                         
 -10   4   1         27.00         26.24         7.97 o                         
  -9   4   1         40.40         72.82         7.46 o                         
  -8   4   1         14.75         13.92         7.11 o                         
  -7   4   1        734.49        712.40        34.74 o                         
  -6   4   1        833.12        783.93        34.34 o                         
  -5   4   1         42.17         40.08         6.32 o                         
  -4   4   1          0.06          3.07         7.87 o                         
  -3   4   1        381.75        249.87        18.07 o                         
  -2   4   1        204.87        181.45        19.20 o                         
  -1   4   1        326.34        320.09        23.53 o                         
   0   4   1         47.88        142.32         9.42 o                         
   1   4   1        339.67        300.57        18.09 o                         
   2   4   1        259.42        197.67        17.80 o                         
   3   4   1       1257.90       1188.32        68.34 o                         
   4   4   1         92.82        133.98        15.69 o                         
   5   4   1        130.11        136.97        17.22 o                         
   6   4   1          4.06         14.33         8.05 o                         
   7   4   1        462.69        416.58        26.65 o                         
   8   4   1         88.92         78.54         9.97 o                         
   9   4   1          3.60          9.60        10.40 o                         
  10   4   1          4.99          5.59        11.02 o                         
  11   4   1         11.60         17.17         6.65 o                         
 -10   5   1         48.19         32.09         7.85 o                         
  -9   5   1          4.73          8.97         6.53 o                         
  -8   5   1        412.41        433.83        27.67 o                         
  -7   5   1        659.71        497.57        59.80 o                         
  -6   5   1        217.64        197.03        10.07 o                         
  -5   5   1        305.10        327.60        13.10 o                         
  -4   5   1        154.80        147.37         6.49 o                         
  -3   5   1       2062.91       2028.74        81.26 o                         
  -1   5   1         51.74         37.09         5.66 o                         
   0   5   1         19.63         21.85         4.89 o                         
   2   5   1       1240.13       1313.45        75.47 o                         
   3   5   1         51.95         19.66         8.09 o                         
   4   5   1         77.25         68.03        10.43 o                         
   5   5   1        107.30        101.13         7.51 o                         
   6   5   1        758.88        641.72        35.34 o                         
   7   5   1         26.27         20.90         9.55 o                         
   8   5   1          5.49         11.94         9.47 o                         
   9   5   1         27.12         -0.25        10.43 o                         
  10   5   1        103.40        107.26        16.50 o                         
  -9   6   1        222.84        154.88         8.58 o                         
  -8   6   1          0.33          5.36         9.38 o                         
  -7   6   1        572.21        469.42        29.69 o                         
  -6   6   1        295.44        247.21        20.26 o                         
  -5   6   1         64.59         51.89         9.42 o                         
  -4   6   1        460.28        382.31        16.99 o                         
  -3   6   1       1292.64       1191.21        38.50 o                         
  -2   6   1        523.03        541.23        20.90 o                         
  -1   6   1         24.61         25.56         5.43 o                         
   0   6   1         16.50         19.25         5.47 o                         
   1   6   1        235.55        256.08        21.78 o                         
   2   6   1        465.67        469.24        29.91 o                         
   3   6   1        215.67        204.88        10.29 o                         
   4   6   1         32.66         32.86         7.27 o                         
   5   6   1          6.74         17.27        11.43 o                         
   6   6   1        237.58        186.31        13.79 o                         
   7   6   1        579.50        495.03        24.77 o                         
   8   6   1         18.66          8.48        38.40 o                         
   9   6   1         99.24        127.48        53.15 o                         
  10   6   1         75.56         72.71         7.87 o                         
  -8   7   1          0.42         -1.47         6.59 o                         
  -6   7   1         66.98         43.00         6.98 o                         
  -5   7   1          4.17          6.13         7.30 o                         
  -4   7   1        138.75         96.84         6.62 o                         
  -3   7   1        308.49        290.10        10.12 o                         
  -2   7   1        747.47        827.00        27.93 o                         
  -1   7   1          8.73         13.94         8.87 o                         
   0   7   1         79.43         95.86         5.47 o                         
   1   7   1        937.74       1056.58        31.70 o                         
   2   7   1         53.68         68.93         4.61 o                         
   3   7   1        127.80        152.67         8.19 o                         
   4   7   1          1.05          3.97         6.11 o                         
   5   7   1         35.25         27.40         6.16 o                         
   6   7   1         58.25         59.89        11.50 o                         
   7   7   1          9.81          2.99        12.89 o                         
   8   7   1          0.07          0.91         9.95 o                         
   9   7   1         26.84         12.15         8.82 o                         
  10   7   1         15.24          0.98         7.95 o                         
  -7   8   1          3.35          9.08         8.30 o                         
  -6   8   1          5.88          6.40         5.15 o                         
  -5   8   1          2.19         -3.65         5.48 o                         
  -4   8   1        132.09        123.53         8.91 o                         
  -3   8   1        163.74        156.64         7.19 o                         
  -2   8   1         71.39         76.89        14.01 o                         
  -1   8   1        344.20        424.83        22.47 o                         
   0   8   1        666.97        827.37        23.81 o                         
   1   8   1        502.20        640.40        18.24 o                         
   2   8   1          0.12          6.06         5.12 o                         
   3   8   1          1.18          2.77         6.58 o                         
   4   8   1         68.53         71.78         7.22 o                         
   5   8   1        385.82        363.54        16.14 o                         
   6   8   1        184.30        169.17        11.58 o                         
   7   8   1          1.23          2.13        10.14 o                         
   8   8   1         82.17         55.41         9.79 o                         
   9   8   1         25.32         17.77         9.16 o                         
  -6   9   1          7.66         10.44         8.20 o                         
  -3   9   1          0.16          5.29         4.07 o                         
  -2   9   1         25.95         34.01         4.53 o                         
  -1   9   1          0.14          4.92         5.36 o                         
   0   9   1        435.10        625.65        19.74 o                         
   1   9   1        492.63        643.40        33.15 o                         
   2   9   1         71.53         94.41         7.97 o                         
   3   9   1         26.01         36.81         7.49 o                         
   4   9   1         60.75         80.65         7.44 o                         
   5   9   1         42.73         56.70         6.99 o                         
   6   9   1         16.21         15.97        10.53 o                         
   7   9   1          1.55         -2.41         9.14 o                         
   8   9   1          6.44          6.19         7.55 o                         
  -5  10   1         24.40         15.38         5.85 o                         
  -4  10   1         17.19          5.80         6.92 o                         
  -3  10   1          7.65          4.27         5.04 o                         
  -2  10   1         53.81         54.05         7.07 o                         
  -1  10   1        263.13        359.01        16.88 o                         
   0  10   1         22.42         35.11         8.12 o                         
   1  10   1         17.69         18.75         8.09 o                         
   2  10   1         34.61         39.13        12.76 o                         
   3  10   1         81.47        137.59         9.62 o                         
   4  10   1         67.39         87.20         9.04 o                         
   5  10   1         69.83         85.94        11.70 o                         
   6  10   1          0.02         -1.96        11.82 o                         
   7  10   1         13.72          3.28         9.60 o                         
  -3  11   1          0.66          9.37         6.15 o                         
  -2  11   1          0.08         -1.97         4.42 o                         
  -1  11   1         39.74         48.39        13.96 o                         
   0  11   1        118.32        147.49         9.65 o                         
   1  11   1          0.03          1.81         9.88 o                         
   2  11   1          6.65         34.55        16.39 o                         
   3  11   1         55.10         74.64         7.76 o                         
   4  11   1        100.47         93.40        14.54 o                         
   5  11   1          9.83         17.26        10.63 o                         
  -2 -11   2         58.44         60.29         9.40 o                         
  -1 -11   2         17.17         11.48         5.83 o                         
   0 -11   2          8.36          0.99         7.25 o                         
   1 -11   2          3.19          5.43         5.33 o                         
  -4 -10   2         72.98        110.63        11.31 o                         
  -3 -10   2         81.41         86.31        12.15 o                         
  -2 -10   2         25.05         27.84        12.55 o                         
  -1 -10   2         29.74         20.09        13.35 o                         
   1 -10   2        302.66        276.91        21.48 o                         
   2 -10   2         56.02         47.30        12.71 o                         
   3 -10   2          1.09          2.43        10.57 o                         
   4 -10   2         22.24         23.99         4.76 o                         
  -7  -9   2         66.85         56.11        13.50 o                         
  -6  -9   2         80.22         79.20        11.11 o                         
  -5  -9   2         93.36        120.62         9.80 o                         
  -4  -9   2        474.61        494.10        25.96 o                         
  -3  -9   2        191.41        169.68        16.65 o                         
  -2  -9   2         45.66         82.21        22.66 o                         
  -1  -9   2        212.06        298.39        11.63 o                         
   0  -9   2         72.13         65.12         9.44 o                         
   1  -9   2         30.90         39.99         6.29 o                         
   2  -9   2        315.76        246.43        10.49 o                         
   3  -9   2         52.51         40.09         7.45 o                         
   4  -9   2          0.31         -0.24         5.97 o                         
   5  -9   2         56.25         35.52         5.14 o                         
   6  -9   2        136.01         91.87        16.64 o                         
  -8  -8   2         14.61         14.94        13.96 o                         
  -7  -8   2        110.35        110.54        12.61 o                         
  -6  -8   2         48.46         12.14        13.21 o                         
  -5  -8   2          5.37         12.20         6.89 o                         
  -4  -8   2        156.28        138.49        10.00 o                         
  -3  -8   2        133.40        180.28         9.18 o                         
  -2  -8   2         50.88         35.41         5.30 o                         
  -1  -8   2         29.76         41.09         7.23 o                         
   0  -8   2       1304.94       1345.30        47.72 o                         
   1  -8   2        617.77        633.33        17.49 o                         
   2  -8   2         61.01         69.18         5.23 o                         
   3  -8   2        101.48         56.39         6.03 o                         
   4  -8   2        103.83         74.19         9.09 o                         
   5  -8   2        164.71         87.03        10.20 o                         
   6  -8   2          1.08          0.17         5.09 o                         
   7  -8   2          1.22          5.09         4.19 o                         
  -9  -7   2        125.36        116.74        15.28 o                         
  -8  -7   2        184.36        216.46        15.05 o                         
  -7  -7   2         94.45         72.47        16.44 o                         
  -6  -7   2          5.04         -1.74         9.39 o                         
  -5  -7   2         46.92         49.86         7.31 o                         
  -4  -7   2         77.15         95.70         8.40 o                         
  -3  -7   2        151.74        177.45         7.32 o                         
  -2  -7   2         51.80         39.99         5.66 o                         
  -1  -7   2        454.56        406.57        10.50 o                         
   0  -7   2        895.77       1013.14        21.85 o                         
   1  -7   2        265.04        211.74         7.00 o                         
   2  -7   2         10.23         13.78         4.40 o                         
   3  -7   2         95.11         76.73         5.02 o                         
   4  -7   2        134.37        108.06         6.96 o                         
   5  -7   2        294.11        216.72        13.60 o                         
   6  -7   2         49.79         54.70        20.56 o                         
   7  -7   2         31.93         13.81         8.50 o                         
   8  -7   2        135.13         85.59         7.60 o                         
  -9  -6   2         18.59          5.85        14.53 o                         
  -8  -6   2          9.62          3.65        11.40 o                         
  -7  -6   2         21.06         20.05         8.19 o                         
  -6  -6   2        180.45        179.29        12.32 o                         
  -5  -6   2        166.09        152.46        11.77 o                         
  -4  -6   2         84.57         86.59         7.07 o                         
  -3  -6   2        348.12        342.10        12.92 o                         
  -2  -6   2          2.47          3.38         3.59 o                         
  -1  -6   2        524.37        528.96        13.15 o                         
   0  -6   2        720.52        796.78        19.27 o                         
   1  -6   2          3.47          4.28         3.94 o                         
   2  -6   2         51.64         39.26         3.57 o                         
   3  -6   2        357.81        415.34        10.87 o                         
   4  -6   2       1131.88        979.68        40.97 o                         
   5  -6   2        305.37        269.10        16.11 o                         
   6  -6   2         61.13         34.68         8.54 o                         
   7  -6   2        126.59        119.53         7.71 o                         
   8  -6   2         88.77         86.81         7.52 o                         
   9  -6   2        145.87        115.57         7.94 o                         
 -10  -5   2         47.05         57.77        12.66 o                         
  -9  -5   2          9.34         16.24        10.84 o                         
  -8  -5   2         10.06         44.12        12.36 o                         
  -7  -5   2         46.34         39.52         9.21 o                         
  -6  -5   2        624.90        566.32        37.41 o                         
  -5  -5   2         96.46         66.97        11.37 o                         
  -4  -5   2        238.50        239.51        11.42 o                         
  -3  -5   2         38.12         20.47         6.09 o                         
  -2  -5   2        151.31        183.97        10.63 o                         
  -1  -5   2        388.80        380.97        13.98 o                         
   0  -5   2        191.30        188.94         9.44 o                         
   1  -5   2        423.56        427.20        19.72 o                         
   2  -5   2         43.34         58.27         5.63 o                         
   3  -5   2        669.24        674.83        28.45 o                         
   4  -5   2        590.38        454.35        17.76 o                         
   5  -5   2          5.34          6.60         7.23 o                         
   6  -5   2        117.79         93.54         8.91 o                         
   7  -5   2          4.91         -1.11         5.89 o                         
   8  -5   2        246.59        246.18        18.46 o                         
   9  -5   2         55.99         53.36         7.45 o                         
  10  -5   2          0.00         -5.15         7.76 o                         
 -10  -4   2         71.25         84.70        12.80 o                         
  -9  -4   2        127.32        166.60        10.40 o                         
  -8  -4   2        559.13        664.44       166.48 o                         
  -7  -4   2       1919.63       1967.55        67.28 o                         
  -6  -4   2        575.57        499.45        17.10 o                         
  -5  -4   2        168.62        177.11         7.76 o                         
  -4  -4   2          0.27         19.63        22.05 o                         
  -3  -4   2          5.08         -3.44        14.41 o                         
  -2  -4   2        640.19        582.97        24.25 o                         
  -1  -4   2       3570.20       3597.45       112.08 o                         
   0  -4   2         25.97         22.29         6.20 o                         
   1  -4   2        217.38        167.31         7.08 o                         
   2  -4   2        955.90       1089.08        39.59 o                         
   3  -4   2       1296.32       1163.15        44.90 o                         
   4  -4   2         21.59         25.41         6.88 o                         
   5  -4   2         55.75         38.44         7.36 o                         
   6  -4   2        690.43        786.99        33.09 o                         
   7  -4   2          8.88          5.23         6.17 o                         
   8  -4   2          0.56          5.92         8.95 o                         
   9  -4   2          1.67         -0.89         7.73 o                         
  10  -4   2         79.47         97.04        19.64 o                         
 -10  -3   2        120.76        139.86        16.04 o                         
  -9  -3   2        112.53        128.30        13.34 o                         
  -8  -3   2        114.29        139.40        12.21 o                         
  -7  -3   2        799.12        825.97        22.10 o                         
  -6  -3   2       1071.98       1136.58        27.64 o                         
  -5  -3   2        642.51        656.54        50.73 o                         
  -4  -3   2        150.57        205.54        29.58 o                         
  -3  -3   2       3461.45       3978.37       177.36 o                         
  -2  -3   2       3582.19       3875.37       210.44 o                         
  -1  -3   2        157.37        188.79         9.83 o                         
   0  -3   2        359.45        340.17        15.36 o                         
   1  -3   2        297.52        357.72        23.98 o                         
   2  -3   2        816.71        815.03        34.78 o                         
   3  -3   2       2244.58       2326.04       128.76 o                         
   4  -3   2          5.97         14.25        10.23 o                         
   5  -3   2        337.39        388.12        21.36 o                         
   6  -3   2        475.34        427.24        18.45 o                         
   7  -3   2        808.36        754.51        28.24 o                         
   8  -3   2         26.47         44.23         7.31 o                         
   9  -3   2        224.99        289.46        14.93 o                         
  10  -3   2         64.56         99.03        11.29 o                         
 -11  -2   2          2.33          2.70         6.93 o                         
 -10  -2   2        190.32        250.39        12.98 o                         
  -9  -2   2         49.80         61.66         8.29 o                         
  -8  -2   2        108.22        122.31         8.50 o                         
  -7  -2   2         65.50         49.66         5.01 o                         
  -6  -2   2        256.28        249.44         8.38 o                         
  -5  -2   2         35.59         19.77        16.87 o                         
  -4  -2   2       2457.43       2615.76       150.12 o                         
  -3  -2   2       1660.79       2156.36       123.31 o                         
  -2  -2   2       8932.42      10047.75       975.69 o                         
  -1  -2   2        133.58        120.69         8.17 o                         
   0  -2   2        197.79        186.06        14.36 o                         
   1  -2   2          2.66         -1.08         9.83 o                         
   2  -2   2       2836.48       2710.52       105.52 o                         
   3  -2   2          3.42          6.54         9.75 o                         
   4  -2   2          2.04         15.26         6.87 o                         
   5  -2   2       1339.76       1270.83        41.65 o                         
   6  -2   2        330.30        301.40        15.46 o                         
   7  -2   2        125.89        182.84         8.93 o                         
   8  -2   2          0.02          5.62         7.70 o                         
   9  -2   2         37.41         57.44        13.58 o                         
  10  -2   2         58.76         83.10        11.34 o                         
  11  -2   2         23.12         19.79         9.44 o                         
 -11  -1   2         82.67         81.76        10.77 o                         
 -10  -1   2         82.32        123.30        10.27 o                         
  -9  -1   2          1.92          4.98         9.77 o                         
  -8  -1   2         24.22         21.17         8.23 o                         
  -7  -1   2        208.53        215.55        11.11 o                         
  -6  -1   2         16.46         13.89         4.02 o                         
  -5  -1   2         94.69        109.28        19.90 o                         
  -4  -1   2       1101.80       1037.15       102.35 o                         
  -3  -1   2       5793.57       6833.40       373.46 o                         
  -2  -1   2        988.26        916.37        55.09 o                         
  -1  -1   2        509.96        540.69        33.85 o                         
   0  -1   2      12166.40      11480.58       619.51 o                         
   1  -1   2      12874.95      12613.72       680.93 o                         
   2  -1   2       1612.68       1776.55        69.44 o                         
   3  -1   2       1042.62       1104.53        44.85 o                         
   4  -1   2         97.54         88.68         8.24 o                         
   5  -1   2       2032.02       2130.53       119.55 o                         
   6  -1   2       1103.00       1298.56        76.57 o                         
   7  -1   2        829.90        965.52        35.19 o                         
   8  -1   2         62.35        122.15        40.37 o                         
   9  -1   2        234.04        298.63        59.96 o                         
  11  -1   2          1.99          2.77        10.28 o                         
 -11   0   2         35.49         36.72         9.52 o                         
 -10   0   2          1.06         -0.46        10.39 o                         
  -9   0   2         49.26         91.75        26.78 o                         
  -8   0   2         61.02         71.52        19.74 o                         
  -7   0   2        336.01        375.19        18.73 o                         
  -6   0   2        457.41        443.82        22.15 o                         
  -5   0   2         23.37         23.02        10.11 o                         
  -4   0   2       4366.55       4420.82       241.32 o                         
  -3   0   2       5527.54       5231.24       283.99 o                         
  -2   0   2         18.34         25.18         8.55 o                         
  -1   0   2          2.69          3.37         3.51 o                         
   0   0   2        870.86       1076.34        50.57 o                         
   1   0   2       2846.01       2052.04        64.24 o                         
   2   0   2      14565.53      12346.11       471.49 o                         
   3   0   2       2449.59       2079.83       114.48 o                         
   4   0   2        842.37        677.39        40.96 o                         
   5   0   2       1839.65       2160.27       120.94 o                         
   6   0   2        664.63        708.68        45.43 o                         
   7   0   2          6.09         10.31        13.16 o                         
   8   0   2        165.97        174.89        17.75 o                         
   9   0   2          1.69         10.38        14.33 o                         
  10   0   2         42.06         51.47        15.71 o                         
  11   0   2         12.79          4.32        11.38 o                         
 -11   1   2         15.08         15.44         8.42 o                         
 -10   1   2        187.65        171.62        14.53 o                         
  -9   1   2        213.49        223.81        25.78 o                         
  -8   1   2        226.62        235.57        18.58 o                         
  -7   1   2        372.30        427.36        15.16 o                         
  -6   1   2        142.46        135.25         5.70 o                         
  -5   1   2        767.49        746.90        28.28 o                         
  -4   1   2         42.56         44.11        10.70 o                         
  -3   1   2         18.14          7.29         8.91 o                         
  -2   1   2        171.22        136.27        12.80 o                         
  -1   1   2      13202.28      14400.26       777.25 o                         
   0   1   2       1879.82       1634.71       108.90 o                         
   1   1   2       2817.62       2745.01       150.33 o                         
   2   1   2        298.26        216.72        25.68 o                         
   3   1   2       2968.05       2999.94       164.52 o                         
   4   1   2        348.39        239.73        19.71 o                         
   5   1   2        871.91        815.59        57.55 o                         
   6   1   2        290.97        376.01        40.27 o                         
   7   1   2         93.33         84.32        15.10 o                         
   8   1   2        125.17        141.64        14.65 o                         
   9   1   2        486.86        443.68        53.02 o                         
  11   1   2          0.88          0.24         9.67 o                         
 -10   2   2        280.85        273.33        13.34 o                         
  -9   2   2        423.12        483.75        25.38 o                         
  -8   2   2        231.59        295.01        16.71 o                         
  -7   2   2        120.30        119.21         7.60 o                         
  -6   2   2          0.30          7.34         3.90 o                         
  -5   2   2        238.08        229.33        16.17 o                         
  -4   2   2       1319.09       1278.41        52.72 o                         
  -3   2   2        694.40        557.10        29.62 o                         
  -2   2   2        381.49        370.31        24.56 o                         
  -1   2   2        875.25        768.84        44.24 o                         
   0   2   2      19999.90      17938.19       968.17 o                         
   1   2   2       2875.83       2571.00       105.53 o                         
   2   2   2       2182.64       2194.08       328.06 o                         
   3   2   2         95.99         44.67        10.72 o                         
   4   2   2       5267.48       5145.29       200.39 o                         
   5   2   2        216.45        249.63        18.25 o                         
   6   2   2         39.20         68.67        28.62 o                         
   7   2   2        170.04        127.84        13.47 o                         
   8   2   2        704.04        663.17        62.68 o                         
   9   2   2        457.32        417.90        40.65 o                         
  10   2   2         95.48         99.42        15.22 o                         
  11   2   2         47.82         82.87        11.36 o                         
 -10   3   2         23.40         16.70         6.08 o                         
  -9   3   2        137.21        134.04         9.18 o                         
  -8   3   2        100.94        111.07         9.66 o                         
  -7   3   2          0.02          0.23         7.74 o                         
  -6   3   2        660.59        630.60        18.23 o                         
  -5   3   2        841.88        761.56        26.73 o                         
  -4   3   2         13.91          3.13        10.67 o                         
  -3   3   2        850.17        844.89        50.08 o                         
  -2   3   2         54.78         37.94        14.21 o                         
  -1   3   2        760.04        877.99        50.80 o                         
   0   3   2        353.25        322.47        21.73 o                         
   1   3   2        446.17        561.27        33.72 o                         
   2   3   2        457.77        387.24        40.90 o                         
   3   3   2       2551.22       2581.32       319.69 o                         
   4   3   2       4048.85       3874.91       139.90 o                         
   5   3   2        104.12        173.42        24.05 o                         
   6   3   2         57.62         56.72        13.44 o                         
   7   3   2        335.08        358.17        37.99 o                         
   8   3   2         75.72         64.20        29.27 o                         
   9   3   2        342.20        354.19        26.45 o                         
  10   3   2        168.35        215.03        18.96 o                         
  11   3   2          0.12          1.34         9.22 o                         
 -10   4   2         35.49         30.52        10.64 o                         
  -9   4   2          0.24          3.27         6.61 o                         
  -8   4   2         16.96         22.60         7.63 o                         
  -7   4   2        243.25        231.75        10.50 o                         
  -6   4   2        912.60        826.52        31.72 o                         
  -5   4   2        343.09        353.73        11.37 o                         
  -4   4   2         48.68         40.90         8.46 o                         
  -3   4   2         14.38         34.44         7.89 o                         
  -2   4   2       1684.27       1735.87       107.27 o                         
  -1   4   2        131.20        149.27         6.68 o                         
   0   4   2         45.66         26.04         3.78 o                         
   1   4   2         13.46         -1.97        10.93 o                         
   2   4   2        599.81        548.81        19.04 o                         
   3   4   2       2141.71       1609.70        65.57 o                         
   4   4   2        105.64         82.01        10.78 o                         
   5   4   2         87.36         96.13        13.72 o                         
   6   4   2         22.83         22.33        14.19 o                         
   7   4   2         60.91         64.83        11.67 o                         
   8   4   2         98.08         76.10        12.69 o                         
  10   4   2         70.92         74.54        13.32 o                         
  11   4   2         25.58         27.30        21.04 o                         
  -9   5   2         39.01         26.81         6.04 o                         
  -8   5   2         27.04         18.50         6.70 o                         
  -7   5   2        954.79        801.73        59.50 o                         
  -6   5   2        331.43        267.30        14.72 o                         
  -5   5   2        459.62        417.03        24.00 o                         
  -4   5   2         63.42         81.78         5.08 o                         
  -3   5   2         64.79         82.52         9.28 o                         
  -2   5   2       1512.44       1476.41        64.21 o                         
  -1   5   2       1484.53       1615.75        72.73 o                         
   0   5   2          0.79         20.05         5.64 o                         
   1   5   2        179.28        220.61        11.42 o                         
   2   5   2        641.99        530.66        19.21 o                         
   3   5   2       1454.38       1223.53        71.43 o                         
   4   5   2          4.70         14.17        12.48 o                         
   6   5   2         19.95         21.84         9.42 o                         
   7   5   2        120.29         87.58        15.03 o                         
   8   5   2         70.05         39.74        12.74 o                         
   9   5   2         30.55          4.59        63.78 o                         
  10   5   2         49.42         45.23        34.71 o                         
  11   5   2         33.16         38.24        37.72 o                         
  -9   6   2         21.02         19.17         5.41 o                         
  -8   6   2         18.17          8.96         9.19 o                         
  -7   6   2         32.26         24.72         7.17 o                         
  -6   6   2        186.95        145.49        14.80 o                         
  -5   6   2        126.83        119.76         7.55 o                         
  -4   6   2        418.25        378.09        16.31 o                         
  -3   6   2        729.08        730.78        25.21 o                         
  -2   6   2        445.71        461.82        17.00 o                         
  -1   6   2          7.54         -0.44        15.26 o                         
   0   6   2          0.30          2.65         6.87 o                         
   1   6   2        229.46        243.33        15.49 o                         
   2   6   2       2893.17       2711.31       151.57 o                         
   3   6   2        330.65        403.52        29.34 o                         
   4   6   2          0.42          8.53        14.95 o                         
   5   6   2        374.65        376.77       154.75 o                         
   6   6   2        555.04        923.16        81.03 o                         
   7   6   2         13.90         53.23        60.24 o                         
   8   6   2         21.59        -25.40        60.30 o                         
   9   6   2         88.81         60.63        39.91 o                         
  10   6   2         81.64         50.49        10.27 o                         
  -8   7   2         10.11         -0.94         8.60 o                         
  -7   7   2        284.85        263.73        18.74 o                         
  -6   7   2        163.79        119.76        10.72 o                         
  -5   7   2         14.36         13.57         5.49 o                         
  -4   7   2        101.96         99.57         6.19 o                         
  -3   7   2       1209.29       1154.76        39.04 o                         
  -2   7   2        393.77        458.72        29.53 o                         
  -1   7   2         39.56         37.14         7.92 o                         
   0   7   2         17.86         21.15        10.77 o                         
   1   7   2        180.31        220.52        14.79 o                         
   2   7   2        704.48        870.76        28.08 o                         
   3   7   2        355.60        474.73        23.35 o                         
   4   7   2        111.63        118.09        12.11 o                         
   5   7   2        156.54        140.53        14.23 o                         
   6   7   2        270.73        254.45        82.29 o                         
   7   7   2        411.14        335.83        27.02 o                         
   8   7   2         14.68         -0.87        10.20 o                         
   9   7   2        108.55         60.26        12.57 o                         
  10   7   2         33.31         28.13         6.17 o                         
  -7   8   2          6.42          9.34         6.01 o                         
  -6   8   2         29.53         10.82         5.99 o                         
  -5   8   2          1.64          6.05         6.27 o                         
  -4   8   2         62.33         50.81         5.98 o                         
  -3   8   2        240.90        236.99         7.85 o                         
  -2   8   2        332.50        394.20        22.25 o                         
  -1   8   2          3.82          8.92        10.08 o                         
   0   8   2        810.68        966.27        38.53 o                         
   1   8   2        934.28       1147.30        97.71 o                         
   2   8   2        185.10        198.89        12.54 o                         
   3   8   2         37.85         38.01         6.15 o                         
   4   8   2         26.07         38.50         8.44 o                         
   5   8   2        117.01        105.03         7.38 o                         
   6   8   2        397.44        355.31        16.26 o                         
   7   8   2         96.84         76.49        10.08 o                         
   8   8   2          6.32         11.22         9.29 o                         
   9   8   2         45.22         32.52        10.52 o                         
  -6   9   2          7.22         20.95         6.33 o                         
  -5   9   2         27.46         25.21         4.62 o                         
  -4   9   2        144.75        128.48        12.66 o                         
  -3   9   2        171.90        167.45         8.03 o                         
  -2   9   2          3.86          5.48         6.89 o                         
  -1   9   2          6.22          3.84         7.95 o                         
   0   9   2          1.10          1.84         7.51 o                         
   1   9   2        133.18        181.66        15.39 o                         
   2   9   2        142.41        211.41        16.10 o                         
   3   9   2          2.41          4.84         5.78 o                         
   4   9   2         63.70         72.55         7.44 o                         
   5   9   2        105.48        104.78         7.35 o                         
   6   9   2         57.70         49.05         9.89 o                         
   7   9   2          0.49          7.99         9.52 o                         
   8   9   2          3.76          5.69        10.23 o                         
  -3  10   2          5.11         17.17         4.24 o                         
  -2  10   2          0.57         -3.70         4.74 o                         
  -1  10   2         37.74         46.00        14.77 o                         
   0  10   2        174.79        225.63        12.33 o                         
   1  10   2         34.13         51.15         6.47 o                         
   2  10   2         44.69         72.43        15.41 o                         
   3  10   2         45.67         57.87         8.21 o                         
   4  10   2         51.55         44.00         7.37 o                         
   5  10   2         40.85         56.52        15.21 o                         
   6  10   2         13.80        -12.23        12.68 o                         
   7  10   2          6.83         -0.58        10.66 o                         
  -3  11   2         24.05         21.06         4.27 o                         
  -2  11   2         19.04         40.88         6.09 o                         
  -1  11   2        151.63        157.54         9.49 o                         
   0  11   2         55.41         89.31         8.17 o                         
   1  11   2          0.33         -7.27         7.27 o                         
   2  11   2         37.90         53.78        16.97 o                         
   3  11   2         28.49         30.26         7.77 o                         
   4  11   2         11.59         18.37        14.10 o                         
   5  11   2          0.10        -12.17        12.17 o                         
   0  12   2        101.54        115.51         8.48 o                         
   1  12   2         11.73          8.66         5.50 o                         
   2  12   2          3.25          3.05         9.29 o                         
  -4 -10   3         61.03         59.50         8.61 o                         
  -2 -10   3         47.49         75.60        11.76 o                         
  -1 -10   3         15.51          7.61         7.27 o                         
   0 -10   3          0.01          2.71         9.25 o                         
   1 -10   3        126.10        102.09        14.05 o                         
   2 -10   3        423.67        281.77        53.32 o                         
   3 -10   3         70.49         44.04        10.06 o                         
  -6  -9   3         20.35         16.70        13.91 o                         
  -5  -9   3         25.59         22.05        15.93 o                         
  -4  -9   3         30.24         18.83        17.85 o                         
  -3  -9   3        464.00        539.32        24.78 o                         
  -2  -9   3         80.39         95.25        14.95 o                         
  -1  -9   3        149.74        148.89         8.68 o                         
   0  -9   3         18.23         28.49         5.01 o                         
   1  -9   3        170.61        187.01         9.81 o                         
   2  -9   3        102.17         70.20         9.65 o                         
   3  -9   3        108.52         77.52        11.92 o                         
   4  -9   3         34.63         26.88         8.08 o                         
   5  -9   3         50.51         42.73        11.79 o                         
  -7  -8   3         50.76         55.04        10.89 o                         
  -6  -8   3         86.19         86.51        20.16 o                         
  -5  -8   3         73.54         73.95        15.80 o                         
  -4  -8   3        278.53        330.98        13.93 o                         
  -3  -8   3         20.66         37.70        11.91 o                         
  -2  -8   3          0.63         -1.20         6.66 o                         
  -1  -8   3         47.19         29.78         4.45 o                         
   0  -8   3         58.71         78.63         5.39 o                         
   1  -8   3         12.61         11.12         3.45 o                         
   2  -8   3         88.80         74.44         4.57 o                         
   3  -8   3         25.47         20.05         3.90 o                         
   4  -8   3         79.82         66.22         4.37 o                         
   5  -8   3         77.23         26.20         7.38 o                         
   6  -8   3        177.11        111.39        39.45 o                         
   7  -8   3          0.40          3.26         4.75 o                         
  -8  -7   3         59.50         68.23        12.26 o                         
  -7  -7   3        129.49        114.48        14.11 o                         
  -6  -7   3         57.35         62.78        14.52 o                         
  -5  -7   3         67.63         79.38        10.85 o                         
  -4  -7   3        274.59        313.47        17.82 o                         
  -3  -7   3        109.30        108.44         7.19 o                         
  -2  -7   3         20.47         15.47         4.98 o                         
  -1  -7   3          5.42         -0.59         3.71 o                         
   0  -7   3       1285.04       1323.40        29.20 o                         
   1  -7   3        928.13        693.07        17.37 o                         
   2  -7   3         29.52          9.85         4.98 o                         
   3  -7   3         25.86         30.60         4.19 o                         
   4  -7   3        262.02        190.48        10.39 o                         
   5  -7   3        257.73        206.30        12.88 o                         
   6  -7   3          5.02          7.98         3.55 o                         
   7  -7   3         11.19         14.18         4.90 o                         
   8  -7   3         74.09         54.53        12.15 o                         
  -9  -6   3         67.74         58.69        10.41 o                         
  -8  -6   3         94.17         87.74        18.73 o                         
  -7  -6   3         21.64         17.50        19.36 o                         
  -6  -6   3          2.95         15.60        19.69 o                         
  -5  -6   3        243.76        271.80        16.03 o                         
  -4  -6   3        145.70        154.98         9.82 o                         
  -3  -6   3         48.47         51.55         5.89 o                         
  -2  -6   3         43.31         64.19         9.47 o                         
  -1  -6   3        445.79        491.37        12.47 o                         
   0  -6   3        503.37        416.32        10.21 o                         
   1  -6   3        395.67        342.34         9.25 o                         
   2  -6   3         31.93         32.15         3.33 o                         
   3  -6   3          3.30         10.70         3.40 o                         
   4  -6   3        239.30        177.24        10.81 o                         
   5  -6   3        460.84        387.89        29.19 o                         
   6  -6   3        146.03        109.92         7.38 o                         
   7  -6   3         89.17         75.71         4.91 o                         
   8  -6   3        200.43        192.65         8.93 o                         
   9  -6   3        174.87        111.72        12.65 o                         
  -9  -5   3         25.19         28.71        10.46 o                         
  -8  -5   3          2.64          2.27        12.26 o                         
  -7  -5   3         23.83         22.47         7.80 o                         
  -6  -5   3        210.97        201.23        12.46 o                         
  -5  -5   3        140.75        124.43        18.03 o                         
  -4  -5   3        144.91        142.51         8.91 o                         
  -3  -5   3          1.39         -4.33         4.47 o                         
  -2  -5   3        414.96        469.87        18.32 o                         
  -1  -5   3       1701.56       1808.13        58.12 o                         
   0  -5   3        533.95        472.43        16.84 o                         
   1  -5   3        157.97        140.43         7.62 o                         
   2  -5   3         87.64        112.38         8.21 o                         
   3  -5   3        203.28        186.90         7.61 o                         
   4  -5   3        272.22        223.06         8.73 o                         
   5  -5   3         88.10         85.82         8.17 o                         
   6  -5   3         38.04         44.99         6.43 o                         
   7  -5   3         40.50         44.31         6.67 o                         
   8  -5   3         58.76         67.19         4.92 o                         
   9  -5   3        145.55        144.87         8.44 o                         
 -10  -4   3         48.52         53.36         9.13 o                         
  -9  -4   3         70.28         92.20        12.42 o                         
  -8  -4   3        164.78        175.62        14.42 o                         
  -7  -4   3        178.31        179.26         9.85 o                         
  -6  -4   3       1677.84       1457.95       168.08 o                         
  -5  -4   3        886.19        879.94        37.56 o                         
  -3  -4   3          0.25         13.50        14.77 o                         
  -2  -4   3          0.51         18.87        11.67 o                         
  -1  -4   3       2033.23       2449.53       136.23 o                         
   0  -4   3       1968.46       1794.76        57.13 o                         
   1  -4   3         11.12          8.84         5.79 o                         
   2  -4   3        126.05        121.70         7.40 o                         
   3  -4   3        783.22        720.13        24.66 o                         
   4  -4   3        480.27        501.19        18.76 o                         
   5  -4   3          5.49         24.42         6.99 o                         
   6  -4   3         15.42         12.84         5.79 o                         
   7  -4   3          0.97          5.57         6.12 o                         
   8  -4   3        337.56        465.65        20.50 o                         
   9  -4   3         22.13         25.89         7.77 o                         
  10  -4   3          2.02          2.62         2.97 o                         
 -10  -3   3         76.30        102.80        11.67 o                         
  -9  -3   3         98.95        163.84        19.38 o                         
  -8  -3   3        231.74        198.18        26.60 o                         
  -7  -3   3        164.80        161.51        19.21 o                         
  -6  -3   3         22.05          9.37         4.47 o                         
  -5  -3   3        276.42        233.36        12.89 o                         
  -4  -3   3         22.74         42.52        22.25 o                         
  -3  -3   3         89.91         95.63        11.66 o                         
  -2  -3   3        732.05        685.20        28.06 o                         
   0  -3   3        161.90        306.77        18.54 o                         
   1  -3   3        316.51        207.74        11.88 o                         
   2  -3   3       5201.85       6043.83       232.14 o                         
   3  -3   3       1231.39       1314.77        48.19 o                         
   4  -3   3        163.93        165.61        16.91 o                         
   5  -3   3          1.97         13.73        12.50 o                         
   6  -3   3        562.17        462.92        21.29 o                         
   7  -3   3          0.42         -3.02         8.64 o                         
   8  -3   3         11.25          9.27         8.84 o                         
   9  -3   3          2.72          1.48         8.21 o                         
  10  -3   3         87.13        111.57        15.84 o                         
 -10  -2   3         88.21        130.76        15.76 o                         
  -9  -2   3        118.68         90.50        11.82 o                         
  -8  -2   3         13.92         10.23         8.46 o                         
  -7  -2   3       1116.32       1209.29        56.02 o                         
  -6  -2   3       1301.26       1347.20        36.20 o                         
  -5  -2   3         14.24          1.58         5.21 o                         
  -4  -2   3         78.25         81.30        22.19 o                         
  -3  -2   3       1633.97       2052.28       142.41 o                         
  -2  -2   3       2764.44       2881.38       111.57 o                         
  -1  -2   3         81.22        108.89         8.83 o                         
   0  -2   3        390.67        378.57        16.00 o                         
   1  -2   3        803.59        805.18        32.41 o                         
   2  -2   3       1131.13       1529.21        84.90 o                         
   3  -2   3       2737.34       3119.21       121.75 o                         
   4  -2   3       1266.16       1247.50        48.66 o                         
   5  -2   3        489.13        482.57        18.56 o                         
   6  -2   3        363.73        369.74        13.10 o                         
   7  -2   3       1197.62       1519.48        43.76 o                         
   8  -2   3          0.15          0.71         8.25 o                         
  10  -2   3         53.30         64.43         7.97 o                         
  11  -2   3         73.74         90.99        21.26 o                         
 -10  -1   3        123.24        171.72        17.63 o                         
  -9  -1   3         23.40          9.61         7.32 o                         
  -8  -1   3        153.63        167.08        10.67 o                         
  -7  -1   3          0.50         13.82         4.26 o                         
  -6  -1   3        236.70        249.98         9.55 o                         
  -5  -1   3         88.27        110.09        20.22 o                         
  -4  -1   3        350.30        398.50        23.59 o                         
  -3  -1   3        322.33        358.72        29.67 o                         
  -2  -1   3         80.04        114.74         8.59 o                         
  -1  -1   3       2646.02       2224.89        86.39 o                         
   0  -1   3        173.11        148.04         8.72 o                         
   1  -1   3       4460.07       4852.80       262.54 o                         
   2  -1   3       8474.91       9327.04       356.77 o                         
   3  -1   3       2382.81       2355.78       129.47 o                         
   4  -1   3        529.40        425.74        16.20 o                         
   5  -1   3        306.62        397.30        16.02 o                         
   6  -1   3        879.06       1052.87        30.39 o                         
   7  -1   3        998.95       1204.24        43.43 o                         
   8  -1   3         89.71        127.99         9.98 o                         
   9  -1   3          0.11         10.25         8.21 o                         
  10  -1   3         74.62        141.29        14.45 o                         
  11  -1   3         12.46          3.33         6.00 o                         
  -9   0   3         40.58         39.28        13.37 o                         
  -8   0   3        128.15        155.06        15.39 o                         
  -7   0   3         54.52         64.73         5.56 o                         
  -6   0   3        214.76        201.27         7.94 o                         
  -3   0   3       2902.76       2412.65       132.33 o                         
  -2   0   3       1515.36       1220.60        67.54 o                         
  -1   0   3        360.17        266.67        15.67 o                         
   0   0   3        572.07        626.09        35.36 o                         
   1   0   3        456.14        346.36        21.33 o                         
   2   0   3        868.34        569.27        28.38 o                         
   3   0   3        428.25        430.87        27.19 o                         
   4   0   3        624.17        657.24        34.21 o                         
   5   0   3        410.18        443.81        23.39 o                         
   6   0   3       3298.36       3593.97       195.46 o                         
   7   0   3        208.28        258.06        18.83 o                         
   8   0   3          4.62          3.96         8.64 o                         
   9   0   3        104.42        150.93        13.35 o                         
  10   0   3         36.15         52.53        15.28 o                         
  11   0   3          0.23         -6.15        11.13 o                         
 -10   1   3         69.09         90.30         9.15 o                         
  -9   1   3        109.35        136.59        22.43 o                         
  -8   1   3        145.26        200.94        22.85 o                         
  -7   1   3         61.80         69.65         5.92 o                         
  -6   1   3          2.36          2.57         3.36 o                         
  -5   1   3        129.57        136.68        16.46 o                         
  -4   1   3       1330.74       1220.19        50.45 o                         
  -3   1   3          7.46         17.71        10.08 o                         
  -2   1   3        125.86         98.72        10.62 o                         
   0   1   3        759.17        746.99        40.78 o                         
   1   1   3       3236.39       3651.89       487.27 o                         
   2   1   3       3289.80       3013.90       166.57 o                         
   3   1   3         36.51         41.58        20.22 o                         
   4   1   3        321.90        358.35        17.03 o                         
   5   1   3       1897.40       1922.33        86.19 o                         
   6   1   3       1371.10       1581.60       100.42 o                         
   7   1   3          1.53         17.79        11.62 o                         
   8   1   3        122.85        133.92        16.97 o                         
   9   1   3         34.02        -35.57        35.57 o                         
  10   1   3         42.86         34.96        15.46 o                         
  11   1   3         24.95         32.52        12.42 o                         
 -10   2   3         27.55         28.10         7.08 o                         
  -9   2   3         97.10        106.19        10.98 o                         
  -8   2   3        128.09         85.14        44.19 o                         
  -7   2   3         98.49         98.47        10.02 o                         
  -6   2   3          8.69          3.18         3.16 o                         
  -5   2   3       1884.39       1925.27       108.92 o                         
  -4   2   3        680.07        725.99        32.25 o                         
  -3   2   3          1.94          1.72         9.56 o                         
  -2   2   3        609.10        587.36        35.30 o                         
  -1   2   3       8144.37       7552.12       408.81 o                         
   0   2   3        973.84        910.30        50.88 o                         
   1   2   3       1149.98        766.23        43.73 o                         
   2   2   3       1391.95       1667.42        95.86 o                         
   3   2   3         70.58        108.40        14.63 o                         
   4   2   3        220.42        129.59        16.61 o                         
   5   2   3         35.93         30.59        15.54 o                         
   6   2   3         41.13         58.94        14.09 o                         
   7   2   3          9.50         30.29        30.68 o                         
   8   2   3        259.81        307.58        55.83 o                         
   9   2   3        859.16        987.50       238.32 o                         
  10   2   3        272.44        422.27        30.49 o                         
  11   2   3          9.38          3.55        12.38 o                         
 -10   3   3        198.89        195.71         9.36 o                         
  -9   3   3        225.88        238.22        22.27 o                         
  -8   3   3         21.63         20.82         6.68 o                         
  -7   3   3          0.58          4.31         6.64 o                         
  -6   3   3        170.93        135.72         6.58 o                         
  -5   3   3        143.85        134.55         9.26 o                         
  -4   3   3       1059.97       1014.75        59.77 o                         
  -3   3   3        450.62        485.28        31.53 o                         
  -2   3   3         93.05         69.62         9.95 o                         
  -1   3   3       1554.71       1488.63        83.17 o                         
   0   3   3      10949.48      10962.84       592.92 o                         
   1   3   3         35.46         52.00         8.31 o                         
   2   3   3         34.50         18.44        11.53 o                         
   3   3   3         93.62        188.64        15.41 o                         
   4   3   3       1579.58       1748.98        67.97 o                         
   5   3   3        554.50        575.77        29.65 o                         
   6   3   3         36.89         38.25         8.59 o                         
   7   3   3        183.84        187.72        16.14 o                         
   8   3   3        283.99        293.13        27.82 o                         
   9   3   3        173.04        192.23        49.73 o                         
  10   3   3        259.99        320.85        26.24 o                         
  11   3   3         16.26         17.78        12.71 o                         
 -10   4   3         10.81         17.99         7.44 o                         
  -9   4   3         37.27         28.40         6.67 o                         
  -8   4   3         15.84         15.26         6.92 o                         
  -7   4   3         93.89         78.84         6.90 o                         
  -6   4   3        220.69        182.45         6.66 o                         
  -5   4   3        347.78        315.29        10.31 o                         
  -4   4   3         86.48         78.59         7.84 o                         
  -3   4   3         62.85         53.08         7.09 o                         
  -2   4   3       2127.31       2325.05        72.94 o                         
  -1   4   3       3164.85       3328.08       146.80 o                         
   0   4   3        421.54        434.26        28.23 o                         
   1   4   3        456.41        366.82        24.76 o                         
   2   4   3        716.42        646.57        22.15 o                         
   3   4   3       1118.91        899.43        37.97 o                         
   4   4   3         28.99          8.92         9.24 o                         
   5   4   3          3.20         -2.06        11.97 o                         
   6   4   3        247.15        180.17        12.09 o                         
   7   4   3         44.18         47.89        13.34 o                         
   8   4   3         20.42         27.80        21.43 o                         
   9   4   3        123.61        151.00        49.76 o                         
  -9   5   3        121.09        110.45         8.76 o                         
  -8   5   3         45.66         45.99         6.85 o                         
  -7   5   3         78.21         52.81         5.03 o                         
  -6   5   3        556.11        453.58        25.61 o                         
  -5   5   3        410.35        389.46        11.76 o                         
  -4   5   3          0.65          2.68         3.15 o                         
  -3   5   3          7.95          9.49         6.89 o                         
  -2   5   3        163.94        155.60         9.15 o                         
  -1   5   3       1350.44       1333.50        90.20 o                         
   0   5   3       1583.84       1858.81       104.67 o                         
   1   5   3        168.95        122.93         8.13 o                         
   2   5   3        296.40        230.28        10.50 o                         
   3   5   3       1075.85       1033.21        47.08 o                         
   4   5   3        287.66        267.70        18.12 o                         
   5   5   3          1.78          3.67         7.48 o                         
   6   5   3        333.07        222.23        13.99 o                         
   7   5   3         11.56          5.76        10.34 o                         
   8   5   3         25.20         23.41        14.51 o                         
  10   5   3         37.67         38.04        11.21 o                         
  11   5   3         26.54         15.42         7.39 o                         
  -9   6   3          2.16         15.05         8.90 o                         
  -8   6   3         15.53         12.86         5.78 o                         
  -7   6   3          1.65         -1.52         5.00 o                         
  -6   6   3         10.77          6.19         5.17 o                         
  -5   6   3          4.83          5.84         4.28 o                         
  -4   6   3         18.98         16.19         4.36 o                         
  -3   6   3         69.71         75.17         6.30 o                         
  -2   6   3        701.71        844.64        29.92 o                         
  -1   6   3         73.86        104.62        17.67 o                         
   0   6   3         43.57         54.77         7.93 o                         
   1   6   3        190.03        224.59        10.59 o                         
   2   6   3        185.39        155.23         8.97 o                         
   3   6   3       1055.35       1046.00        42.87 o                         
   4   6   3        234.33        195.78        14.36 o                         
   5   6   3         38.66         25.93         8.49 o                         
   6   6   3          2.06         -1.91         9.91 o                         
   7   6   3         30.03          2.26        61.71 o                         
   8   6   3         10.37          5.76        22.84 o                         
   9   6   3         56.96        -18.78        59.71 o                         
  10   6   3         27.54         20.62        16.61 o                         
  -8   7   3        102.40         68.35         9.45 o                         
  -7   7   3        112.78         69.63         6.58 o                         
  -6   7   3        138.56        122.13         8.39 o                         
  -5   7   3          0.29          4.78         5.19 o                         
  -4   7   3         35.31         35.34         4.90 o                         
  -3   7   3        210.32        291.40        12.94 o                         
  -2   7   3          3.54         15.43         8.10 o                         
  -1   7   3        156.92        208.85        12.96 o                         
   0   7   3          0.81          0.19         6.25 o                         
   1   7   3        248.97        316.09         9.77 o                         
   2   7   3        749.20        909.66        24.64 o                         
   3   7   3        414.20        422.39        12.35 o                         
   4   7   3         67.97         60.04         6.93 o                         
   5   7   3        207.63        173.87        10.36 o                         
   6   7   3        615.24        929.07        82.39 o                         
   7   7   3         18.95         56.41        58.54 o                         
   8   7   3         31.87         27.80        56.72 o                         
   9   7   3         50.82         84.00        50.65 o                         
  10   7   3         58.82         45.08         8.59 o                         
  -7   8   3        186.45        107.14        38.91 o                         
  -6   8   3         69.14         52.97         5.66 o                         
  -5   8   3          0.58         -2.28         6.69 o                         
  -4   8   3         97.14        105.15         7.16 o                         
  -3   8   3        333.85        401.73        11.99 o                         
  -2   8   3          4.53          2.55         7.36 o                         
  -1   8   3          0.62         15.12         8.78 o                         
   0   8   3         21.07         36.43         5.93 o                         
   1   8   3        557.26        728.90        31.69 o                         
   2   8   3        539.04        669.67        15.39 o                         
   3   8   3        379.09        473.92        16.50 o                         
   4   8   3          8.98         12.73         8.26 o                         
   5   8   3         33.43         26.41         7.29 o                         
   6   8   3        116.55        115.79        19.97 o                         
   7   8   3        492.96        554.23        65.19 o                         
   8   8   3         22.43         -5.30        18.00 o                         
   9   8   3         26.22         46.67        40.36 o                         
  -6   9   3         38.85         17.07        10.34 o                         
  -5   9   3         28.94         14.46         4.65 o                         
  -4   9   3         89.99         82.67         6.79 o                         
  -3   9   3         26.78         32.81         4.67 o                         
  -2   9   3         56.00         66.11         6.92 o                         
  -1   9   3          1.07         -0.69         6.46 o                         
   0   9   3         33.61         70.05         7.21 o                         
   1   9   3         19.12         32.36         6.88 o                         
   2   9   3         32.44         29.43         7.31 o                         
   3   9   3          2.60          6.53         6.57 o                         
   4   9   3          0.12         -7.66         8.17 o                         
   5   9   3         66.34         85.25         8.46 o                         
   6   9   3         85.62         66.46        14.69 o                         
   7   9   3          6.54        -10.16        20.65 o                         
  -5  10   3         62.30         34.90         3.90 o                         
  -4  10   3         87.49         64.64        12.32 o                         
  -3  10   3          6.62         12.01         4.06 o                         
  -2  10   3          0.27          2.56         4.26 o                         
  -1  10   3         17.21         23.54         7.44 o                         
   0  10   3         62.58        130.24         9.83 o                         
   1  10   3         50.32         79.59        11.74 o                         
   2  10   3          2.10         10.45         9.41 o                         
   3  10   3         89.62        138.24         9.02 o                         
   4  10   3         49.40         45.30         8.77 o                         
   5  10   3         53.69         76.37         8.04 o                         
   7  10   3          1.33        -11.31        11.31 o                         
  -3  11   3          5.12          2.86         2.58 o                         
  -2  11   3          0.04          1.49         3.68 o                         
  -1  11   3         17.33         27.78         9.65 o                         
   0  11   3         54.15        112.38        10.53 o                         
   1  11   3          3.82          1.35         6.15 o                         
   2  11   3         16.59         37.87         8.32 o                         
   3  11   3         72.30        111.40        10.78 o                         
   4  11   3         22.23         37.81         6.73 o                         
   5  11   3          1.11         -9.02        12.95 o                         
   6  11   3          4.17         -8.53        10.70 o                         
  -1  12   3        129.83        158.16        10.60 o                         
   0  12   3         50.07         54.66         6.75 o                         
   1  12   3          1.97         -3.94         5.25 o                         
   2  12   3          3.74         38.90        12.51 o                         
   3  12   3         24.18         34.01         5.67 o                         
  -2 -10   4        124.88        129.74        11.87 o                         
  -1 -10   4         34.61         38.15         6.60 o                         
   0 -10   4          0.00          1.19         7.86 o                         
   1 -10   4         43.19         29.53         7.95 o                         
   2 -10   4        268.64        202.81        15.33 o                         
  -4  -9   4          6.12         -4.76        16.80 o                         
  -3  -9   4         39.22         49.89        17.55 o                         
  -2  -9   4        223.61        224.64        18.14 o                         
  -1  -9   4        125.44        125.75         8.74 o                         
   0  -9   4          3.36          1.09         4.31 o                         
   1  -9   4         65.00         64.19         5.12 o                         
   2  -9   4        173.91        126.35        19.38 o                         
   3  -9   4          9.73         11.97        11.57 o                         
   4  -9   4          5.74          8.40         9.63 o                         
  -6  -8   4          3.11          6.42        15.84 o                         
  -5  -8   4          0.81          6.86        12.74 o                         
  -4  -8   4         64.84         91.26        11.20 o                         
  -3  -8   4        231.11        242.40        13.46 o                         
  -2  -8   4          8.46          9.07         5.27 o                         
  -1  -8   4         15.82         22.46         5.51 o                         
   0  -8   4         82.72         66.09         7.23 o                         
   1  -8   4        154.08        149.95        10.40 o                         
   2  -8   4        119.62        127.86         7.80 o                         
   3  -8   4         11.64          4.76         4.00 o                         
   4  -8   4         14.62         13.25         3.65 o                         
   5  -8   4        395.13        249.76        21.03 o                         
   6  -8   4        291.59        198.85        17.89 o                         
  -7  -7   4         70.23         65.88        18.00 o                         
  -6  -7   4         53.42         28.32        19.77 o                         
  -5  -7   4        202.64        234.67        14.94 o                         
  -4  -7   4        601.12        689.36        30.72 o                         
  -3  -7   4         71.39         73.76         5.90 o                         
  -2  -7   4         21.78         32.31         5.79 o                         
  -1  -7   4        196.94        242.55         9.93 o                         
   0  -7   4         55.63         75.84         6.01 o                         
   1  -7   4          7.58          6.79         4.54 o                         
   2  -7   4         62.86         41.55         5.57 o                         
   3  -7   4         21.53         28.88         5.21 o                         
   4  -7   4        108.23         59.64         6.91 o                         
   5  -7   4        223.52        224.38        11.63 o                         
   6  -7   4        214.28        101.38        31.84 o                         
   7  -7   4          0.59          7.61         7.42 o                         
   8  -7   4         64.69         49.54        11.12 o                         
  -8  -6   4         38.20         42.41        16.57 o                         
  -7  -6   4         71.11         77.95        19.83 o                         
  -6  -6   4         10.05        -15.70        21.42 o                         
  -5  -6   4        160.77        207.61        14.34 o                         
  -4  -6   4        627.47        688.42        28.23 o                         
  -3  -6   4        345.87        352.81        18.02 o                         
  -2  -6   4         26.89         38.88         5.44 o                         
  -1  -6   4         50.32         64.99         5.30 o                         
   0  -6   4        985.34        950.70        27.60 o                         
   1  -6   4        656.19        587.93        16.08 o                         
   2  -6   4         42.73         52.63         4.46 o                         
   3  -6   4          0.44          4.01         3.61 o                         
   4  -6   4        133.95        147.70        10.76 o                         
   5  -6   4        381.57        319.20        17.00 o                         
   6  -6   4         44.57         42.96         4.39 o                         
   7  -6   4          1.86          6.69         3.82 o                         
   8  -6   4         92.65        101.50         6.31 o                         
  -9  -5   4         37.61         58.03        15.35 o                         
  -8  -5   4        118.14        120.39        13.40 o                         
  -7  -5   4          1.79          5.36         4.38 o                         
  -6  -5   4        198.17        201.92        11.12 o                         
  -5  -5   4        304.59        306.40        12.34 o                         
  -4  -5   4        309.15        391.88        13.19 o                         
  -3  -5   4          8.38         12.58        11.30 o                         
  -2  -5   4        147.33        140.82         6.79 o                         
  -1  -5   4       1735.49       1774.08        47.41 o                         
   0  -5   4       2011.80       2110.33        51.97 o                         
   1  -5   4         53.04         38.62         3.75 o                         
   2  -5   4         91.11         86.47         5.26 o                         
   3  -5   4         16.38         18.64         3.95 o                         
   4  -5   4         65.46         85.20         5.00 o                         
   5  -5   4         29.45         15.75         4.41 o                         
   6  -5   4          0.18          6.41         3.89 o                         
   7  -5   4         71.40         79.15         5.40 o                         
   8  -5   4         89.67         91.64         6.50 o                         
   9  -5   4        124.89         83.00         7.76 o                         
  -9  -4   4         60.29         83.78        11.60 o                         
  -8  -4   4        155.80        200.48        15.82 o                         
  -7  -4   4        121.99        162.26        11.74 o                         
  -6  -4   4         94.33        124.62         8.37 o                         
  -5  -4   4       1452.86       1379.20        55.29 o                         
  -4  -4   4        504.90        529.81        14.23 o                         
  -3  -4   4         18.14         15.48         7.17 o                         
   0  -4   4        421.92        350.94        17.16 o                         
   1  -4   4        423.90        462.20        20.68 o                         
   2  -4   4         72.26         79.04         7.03 o                         
   3  -4   4        801.57        758.58        22.06 o                         
   4  -4   4         71.80         66.74         6.07 o                         
   5  -4   4         13.00          1.44         6.66 o                         
   6  -4   4        104.55         80.95         6.52 o                         
   7  -4   4         99.93        103.91        17.47 o                         
   8  -4   4         42.42         49.30         6.74 o                         
   9  -4   4        113.56        138.86        12.00 o                         
  10  -4   4          0.19          0.14         3.21 o                         
 -10  -3   4         26.94         43.05        11.99 o                         
  -9  -3   4         52.77         58.94        12.21 o                         
  -8  -3   4         32.22         41.82         7.53 o                         
  -7  -3   4         48.61         57.40         8.48 o                         
  -6  -3   4        153.29        145.09         9.06 o                         
  -5  -3   4         20.84         14.36         7.56 o                         
  -4  -3   4         11.43          7.16         3.02 o                         
  -3  -3   4        355.14        405.71        26.94 o                         
  -2  -3   4       2258.55       2348.40        91.22 o                         
  -1  -3   4       1236.76       1249.38        69.56 o                         
   0  -3   4        558.47        542.35        18.76 o                         
   1  -3   4        683.63        539.99        18.84 o                         
   2  -3   4       1365.32       1336.36        53.32 o                         
   3  -3   4        868.17        850.16        35.59 o                         
   4  -3   4        472.78        442.38        16.34 o                         
   5  -3   4        427.28        513.69        34.45 o                         
   6  -3   4         11.33         21.18         7.83 o                         
   7  -3   4         26.29          8.27         8.45 o                         
   8  -3   4        145.32        147.78         8.87 o                         
   9  -3   4          1.21          4.95         6.77 o                         
  10  -3   4         12.74         17.32         6.38 o                         
 -10  -2   4         38.75         49.24         9.64 o                         
  -9  -2   4         68.64         93.22        20.28 o                         
  -8  -2   4        231.71        283.22        15.40 o                         
  -7  -2   4        432.83        503.05        18.95 o                         
  -6  -2   4         65.29         76.46         7.07 o                         
  -5  -2   4        267.32        281.16         9.68 o                         
  -4  -2   4          0.31          4.29         9.73 o                         
  -3  -2   4        225.21        232.78        16.26 o                         
  -2  -2   4       1099.14        956.59        53.86 o                         
  -1  -2   4         15.68         12.22         6.33 o                         
   0  -2   4        120.89        127.81         8.85 o                         
   1  -2   4       1725.47       1689.81        65.69 o                         
   2  -2   4       9625.59      10398.39       398.05 o                         
   3  -2   4       1688.93       1636.40        91.26 o                         
   4  -2   4          8.66         14.30        11.69 o                         
   5  -2   4        428.10        521.67        38.89 o                         
   6  -2   4        614.52        820.91        24.46 o                         
   7  -2   4        260.06        328.29        15.36 o                         
   8  -2   4         83.22        170.52        20.67 o                         
   9  -2   4         39.79         31.65         9.61 o                         
  10  -2   4        188.62        304.18        33.42 o                         
  11  -2   4         14.74          2.77         8.01 o                         
 -10  -1   4        135.80        198.79        17.85 o                         
  -9  -1   4         15.13         23.66        13.09 o                         
  -8  -1   4          0.28          7.38         7.86 o                         
  -7  -1   4       1033.84       1270.22        52.41 o                         
  -6  -1   4       1061.90       1102.69        31.42 o                         
  -5  -1   4         24.92         37.35         5.58 o                         
  -4  -1   4          3.37         16.83        18.89 o                         
  -3  -1   4       5509.07       5284.70       290.16 o                         
  -2  -1   4        603.89        529.66        23.92 o                         
  -1  -1   4        149.19        141.49        10.48 o                         
   0  -1   4        248.18        389.54        23.00 o                         
   1  -1   4        890.76        633.52        25.01 o                         
   2  -1   4       7934.68       6883.13       264.27 o                         
   3  -1   4      12619.90      13449.30       727.27 o                         
   4  -1   4        569.45        595.46        27.27 o                         
   5  -1   4       1023.41       1311.36        52.32 o                         
   6  -1   4        637.07        832.04        24.96 o                         
   7  -1   4       1109.49       1215.94        40.34 o                         
   8  -1   4         16.92         33.97         8.93 o                         
   9  -1   4         92.82        135.35        11.23 o                         
  10  -1   4         24.49         58.93        13.47 o                         
  11  -1   4         56.87         75.60         6.91 o                         
 -10   0   4         11.16          0.82        10.06 o                         
  -9   0   4          7.47          9.48        13.09 o                         
  -8   0   4        308.72        364.89        17.36 o                         
  -7   0   4        253.40        317.97        12.13 o                         
  -6   0   4        112.15        108.60         7.85 o                         
  -5   0   4        342.24        422.84        29.66 o                         
  -4   0   4        285.31        163.42        24.67 o                         
  -3   0   4         62.49         38.20        17.05 o                         
  -2   0   4         86.01         52.95        14.05 o                         
  -1   0   4       5473.92       4893.54       162.88 o                         
   0   0   4        185.06        112.43         6.61 o                         
   1   0   4       1263.92        721.74        28.55 o                         
   2   0   4        497.76        352.01        22.90 o                         
   3   0   4        318.56        359.66        33.03 o                         
   4   0   4        303.55        503.96        46.05 o                         
   6   0   4       1567.81       1691.66        67.49 o                         
   7   0   4        503.15        634.11        22.59 o                         
   8   0   4          5.47         14.88         9.67 o                         
   9   0   4        112.70        230.85        12.53 o                         
  10   0   4         41.36         63.41         9.72 o                         
  11   0   4          6.48          9.85        10.32 o                         
  -7   1   4        322.08        318.96        17.71 o                         
  -6   1   4        140.68        126.45         8.12 o                         
  -5   1   4        106.05        103.74         5.03 o                         
  -4   1   4       2672.76       2713.87       149.68 o                         
  -3   1   4       1049.94        978.01        55.46 o                         
  -2   1   4        155.56        164.50        12.47 o                         
  -1   1   4         93.59         58.34         4.56 o                         
   0   1   4        685.72        393.22        19.45 o                         
   1   1   4        500.35        322.78        22.43 o                         
   2   1   4        457.35        331.64        34.65 o                         
   3   1   4        186.07        345.43        70.02 o                         
   4   1   4         88.12         88.63        23.37 o                         
   5   1   4       1236.46       1375.75        59.12 o                         
   6   1   4       1956.79       2319.70        96.75 o                         
   7   1   4        163.42        188.37        20.06 o                         
   8   1   4          3.41         17.13         9.00 o                         
   9   1   4        314.52        409.86        36.69 o                         
  10   1   4         73.92         87.57        10.70 o                         
  11   1   4          0.91          4.19        11.29 o                         
 -10   2   4          1.01         14.90        14.51 o                         
  -9   2   4         21.44         34.85         8.59 o                         
  -8   2   4         52.17         44.92         9.92 o                         
  -7   2   4        120.55        119.49        14.29 o                         
  -6   2   4          7.38          9.64         3.05 o                         
  -5   2   4        633.21        607.38        15.96 o                         
  -4   2   4       1396.81       1417.66        58.13 o                         
  -3   2   4        912.61        869.94        37.12 o                         
  -2   2   4          9.38         14.03         7.30 o                         
  -1   2   4          9.12         36.81         6.50 o                         
   0   2   4         76.25         40.74         3.75 o                         
   1   2   4        535.77        447.76        29.29 o                         
   2   2   4         37.23        218.32        26.54 o                         
   3   2   4        173.69        133.90        24.19 o                         
   4   2   4        332.85        244.17        26.54 o                         
   5   2   4       1121.13       1233.16        64.24 o                         
   6   2   4        301.88        308.40        18.24 o                         
   7   2   4         10.48          7.63        20.28 o                         
   8   2   4        206.54        218.56        38.55 o                         
   9   2   4         54.94         48.53        13.22 o                         
  10   2   4        204.38        310.56        25.17 o                         
  11   2   4        108.65        101.30        14.24 o                         
 -10   3   4         15.72         32.40        13.55 o                         
  -9   3   4        119.90        103.53        11.57 o                         
  -8   3   4         39.06         43.31         9.53 o                         
  -7   3   4        121.87        105.35         6.60 o                         
  -6   3   4         11.97         11.56         3.58 o                         
  -5   3   4       1738.74       1819.76        45.32 o                         
  -4   3   4        461.75        460.56        30.87 o                         
  -3   3   4       1021.59        866.16        28.94 o                         
  -2   3   4        293.98        221.16        13.54 o                         
  -1   3   4       4963.57       5033.65       273.76 o                         
   0   3   4       2946.34       2598.58       142.30 o                         
   1   3   4        101.63        145.86        13.94 o                         
   2   3   4        309.06        465.84        36.32 o                         
   3   3   4       1951.13       1678.43       217.59 o                         
   4   3   4        260.89        282.02        34.29 o                         
   5   3   4          0.40         18.52        12.05 o                         
   6   3   4        182.25        167.57        13.85 o                         
   7   3   4         15.87          0.75        10.85 o                         
   8   3   4        156.42        122.67        15.60 o                         
   9   3   4        415.93        444.77       130.86 o                         
  10   3   4         30.81         27.85        15.59 o                         
  11   3   4         15.63         29.67        12.26 o                         
  -9   4   4         98.60         85.95         8.52 o                         
  -8   4   4         17.74          9.09         8.65 o                         
  -7   4   4         21.51         24.69         5.88 o                         
  -6   4   4        196.49        194.44        11.60 o                         
  -5   4   4        102.46         96.11         5.27 o                         
  -4   4   4        664.15        669.61        24.19 o                         
  -3   4   4        801.46        828.14        28.25 o                         
  -2   4   4        675.46        618.38        26.49 o                         
  -1   4   4       1730.58       1953.79       119.27 o                         
   0   4   4      14716.63      14459.30       782.31 o                         
   1   4   4        383.24        407.38        19.64 o                         
   2   4   4       1195.56       1027.88        33.66 o                         
   3   4   4         67.18         50.46         8.80 o                         
   4   4   4        780.85        816.26        95.36 o                         
   5   4   4         81.85         45.37        12.71 o                         
   6   4   4        754.73        706.96        27.98 o                         
   7   4   4        170.14        154.06        12.62 o                         
   8   4   4         88.04         79.97        15.25 o                         
   9   4   4         89.03         73.46        21.67 o                         
  10   4   4         35.93         14.59        15.83 o                         
  11   4   4          4.42         21.56        11.76 o                         
  -9   5   4         37.48         38.81         5.50 o                         
  -8   5   4        221.51        171.34         9.11 o                         
  -7   5   4         27.57         23.87         5.28 o                         
  -6   5   4         48.35         44.59         4.60 o                         
  -5   5   4        338.14        310.46        10.09 o                         
  -4   5   4        132.53        133.27         5.99 o                         
  -3   5   4          0.34          4.99         6.94 o                         
  -2   5   4        156.62        134.92        12.99 o                         
  -1   5   4        713.56        667.86        42.27 o                         
   0   5   4        113.88        139.17        10.18 o                         
   1   5   4        118.62        149.23         8.02 o                         
   2   5   4        127.67         68.39         7.18 o                         
   3   5   4       1030.97        982.03        88.01 o                         
   4   5   4        608.88        487.39        20.68 o                         
   5   5   4          8.58         18.65         7.62 o                         
   6   5   4         84.35         76.83        10.29 o                         
   7   5   4        113.62         98.03        11.93 o                         
   8   5   4         38.98         47.88        15.15 o                         
   9   5   4          2.66         -9.78        16.67 o                         
  10   5   4          5.97          7.52        15.11 o                         
  -9   6   4         26.73         18.24         8.07 o                         
  -8   6   4         11.53         15.06         5.52 o                         
  -7   6   4        140.18        127.54         7.44 o                         
  -6   6   4         53.21         46.42         5.50 o                         
  -5   6   4         47.83         56.53         5.02 o                         
  -4   6   4         11.01         10.82         3.60 o                         
  -3   6   4         10.71          7.39         5.56 o                         
  -2   6   4        417.85        456.16        15.03 o                         
  -1   6   4        911.43        986.39        40.80 o                         
   0   6   4         88.56         74.27         7.38 o                         
   1   6   4         53.59         71.16         6.74 o                         
   2   6   4       1284.64       1289.36        42.74 o                         
   3   6   4       1175.53       1242.81        41.41 o                         
   4   6   4        547.02        411.45        21.47 o                         
   5   6   4         41.45         31.70         8.66 o                         
   6   6   4        121.86         89.05        15.65 o                         
   7   6   4        142.42         95.46        25.97 o                         
   8   6   4         14.60         19.65        16.75 o                         
   9   6   4         13.40          6.67        16.32 o                         
  -8   7   4         14.20         15.01         4.48 o                         
  -7   7   4         87.74         58.08         6.32 o                         
  -6   7   4         59.02         47.94        13.72 o                         
  -5   7   4         48.43         43.78         4.85 o                         
  -4   7   4         28.52         41.63         5.04 o                         
  -3   7   4        223.58        282.45        13.68 o                         
  -2   7   4         61.85         74.93        10.21 o                         
  -1   7   4        125.89        118.00        14.21 o                         
   0   7   4        163.30        213.56        13.72 o                         
   1   7   4        536.91        679.27        18.69 o                         
   2   7   4        468.87        544.59        16.22 o                         
   3   7   4        485.31        482.64        15.71 o                         
   4   7   4         54.58         45.13         6.31 o                         
   5   7   4         78.46         54.76         9.71 o                         
   6   7   4         79.54         59.16        14.10 o                         
   7   7   4        260.27        329.15        65.89 o                         
   8   7   4         37.54         40.12        59.59 o                         
   9   7   4         44.26         16.87        12.23 o                         
  10   7   4         22.86          8.07         9.59 o                         
  -7   8   4        170.02        110.20        39.39 o                         
  -6   8   4         86.67         65.31         7.64 o                         
  -5   8   4         25.69         17.23         7.51 o                         
  -4   8   4        284.26        264.02        13.16 o                         
  -3   8   4        346.71        399.99        21.28 o                         
  -2   8   4         39.31         40.97         9.76 o                         
  -1   8   4         25.12         48.20         7.11 o                         
   0   8   4          4.46         14.09         7.12 o                         
   1   8   4          0.17          1.66         5.41 o                         
   2   8   4       1080.17       1443.10        34.85 o                         
   3   8   4        553.26        650.77        16.39 o                         
   4   8   4         30.87         28.16         5.26 o                         
   5   8   4        116.07        102.59        12.17 o                         
   6   8   4        535.11        528.08        43.31 o                         
   7   8   4         24.26         22.72        13.33 o                         
   8   8   4          1.12        -10.82        10.82 o                         
   9   8   4          1.33          7.25         8.99 o                         
  -6   9   4         90.83         44.81         8.12 o                         
  -5   9   4          3.91          2.55         4.62 o                         
  -4   9   4         20.18         32.29         4.21 o                         
  -3   9   4        190.82        216.19         8.28 o                         
  -2   9   4        190.76        257.56        17.04 o                         
  -1   9   4          0.07          4.10         5.42 o                         
   0   9   4         37.15         57.62         6.90 o                         
   1   9   4         10.49          8.48         6.45 o                         
   2   9   4          8.62         12.61         6.54 o                         
   3   9   4         22.55         41.35         5.88 o                         
   4   9   4          0.39          5.39         6.20 o                         
   5   9   4         20.51         29.04         6.64 o                         
   6   9   4        148.91        121.28        14.37 o                         
   7   9   4        177.10        110.28        19.66 o                         
   8   9   4          0.19         13.21        17.97 o                         
  -5  10   4          2.22         -1.79         3.46 o                         
  -4  10   4        105.96         74.96        15.09 o                         
  -3  10   4        112.55        137.33         6.41 o                         
  -2  10   4         24.80         26.91         4.68 o                         
  -1  10   4          2.84          5.62         7.36 o                         
   0  10   4         30.02         37.69         6.98 o                         
   1  10   4         59.38         97.62        10.79 o                         
   2  10   4          2.80         -1.69         6.29 o                         
   3  10   4          5.98          3.92         8.27 o                         
   4  10   4         15.42          2.80         6.96 o                         
   5  10   4         47.39         78.61         6.92 o                         
   6  10   4         24.16          8.29        21.74 o                         
  -3  11   4         45.72         41.94         3.79 o                         
  -2  11   4          0.02          2.30         3.66 o                         
  -1  11   4         11.25         19.92         4.44 o                         
   0  11   4         43.82         95.24         6.96 o                         
   1  11   4         43.11         82.40         9.12 o                         
   2  11   4          0.06          8.04         7.39 o                         
   3  11   4          7.82          9.48         6.74 o                         
   4  11   4         59.81        100.42         9.49 o                         
  -1  12   4         28.43         44.71         4.82 o                         
   0  12   4         63.67         75.15         8.31 o                         
   1  12   4         19.87         30.40         4.32 o                         
   3  12   4          1.25          6.79         5.38 o                         
  -4  -9   5         20.99         19.63         7.95 o                         
  -2  -9   5          8.22          5.83        10.31 o                         
  -1  -9   5        119.64        122.60         7.74 o                         
   0  -9   5         78.60         79.48        11.78 o                         
   1  -9   5         12.99          9.91         3.80 o                         
   2  -9   5        216.57        162.38        26.30 o                         
   3  -9   5        122.78         82.96        11.61 o                         
   4  -9   5          2.29          0.81         8.25 o                         
  -6  -8   5         64.12         65.29        14.80 o                         
  -5  -8   5          5.82         16.40        11.43 o                         
  -4  -8   5         55.86         64.02         8.63 o                         
  -3  -8   5        106.67        119.83        10.10 o                         
  -2  -8   5        122.96        135.67        11.45 o                         
  -1  -8   5        138.86        153.99        18.51 o                         
   0  -8   5         14.37         10.37         5.23 o                         
   1  -8   5         80.79         86.71        14.61 o                         
   2  -8   5        152.90        132.44         9.62 o                         
   3  -8   5         30.06         14.72         6.43 o                         
   4  -8   5         27.89         16.68         3.65 o                         
   5  -8   5         90.80         43.51        12.14 o                         
   6  -8   5        227.06         97.29        12.67 o                         
  -7  -7   5          1.18         -3.10        15.01 o                         
  -6  -7   5          4.88         14.75        18.31 o                         
  -5  -7   5         32.27         26.57         8.68 o                         
  -4  -7   5        106.60         98.37        10.42 o                         
  -3  -7   5        322.22        361.22        14.73 o                         
  -2  -7   5          7.09          4.72         5.67 o                         
  -1  -7   5         60.49         75.18         6.10 o                         
   0  -7   5        124.01        127.22         8.73 o                         
   1  -7   5        153.65        163.69        14.56 o                         
   2  -7   5         52.77         31.73         4.22 o                         
   3  -7   5         33.99         46.26        10.38 o                         
   4  -7   5          2.25          1.19         9.66 o                         
   5  -7   5        393.71        283.35        11.93 o                         
   6  -7   5        491.76        343.59        16.76 o                         
   7  -7   5         34.86         35.60         9.72 o                         
  -8  -6   5         77.68         81.59        15.48 o                         
  -7  -6   5         59.62         62.13        18.39 o                         
  -6  -6   5         14.66         37.29        20.88 o                         
  -5  -6   5        481.51        460.35        22.63 o                         
  -4  -6   5        715.87        690.94        31.09 o                         
  -3  -6   5         80.04         87.29         8.74 o                         
  -2  -6   5         18.63          8.36         5.62 o                         
  -1  -6   5        589.15        599.25        33.24 o                         
   0  -6   5        460.54        510.30        18.76 o                         
   1  -6   5         29.70         42.04         5.40 o                         
   2  -6   5          1.91          4.28         6.80 o                         
   3  -6   5          0.24         -2.72         4.73 o                         
   4  -6   5         63.83         89.81         9.92 o                         
   5  -6   5         30.33         13.30         4.52 o                         
   6  -6   5        208.03        227.90        11.02 o                         
   7  -6   5          7.56          1.24         4.07 o                         
   8  -6   5         18.45         29.68         3.79 o                         
  -8  -5   5         57.22         45.22        17.29 o                         
  -7  -5   5         91.11         78.24        20.58 o                         
  -6  -5   5         58.92         70.16         6.15 o                         
  -5  -5   5        885.23        826.82        24.35 o                         
  -4  -5   5        586.29        617.02        18.99 o                         
  -3  -5   5        266.57        234.11         9.90 o                         
  -2  -5   5         30.51         33.41         7.15 o                         
  -1  -5   5        680.56        665.52        20.27 o                         
   0  -5   5       2811.41       2739.63        67.32 o                         
   1  -5   5       1930.75       1648.41        46.61 o                         
   2  -5   5         10.12          4.43         4.56 o                         
   3  -5   5          1.33          8.46         4.65 o                         
   4  -5   5        159.34        153.98         7.90 o                         
   5  -5   5        365.17        331.55        17.75 o                         
   6  -5   5          1.52          3.46         6.66 o                         
   7  -5   5         73.34        102.51         8.40 o                         
   8  -5   5        120.46        137.47         9.34 o                         
   9  -5   5        181.81        225.60        26.10 o                         
  -9  -4   5         57.73         66.94        15.48 o                         
  -8  -4   5        196.65        206.84        22.80 o                         
  -7  -4   5        182.99        193.79        11.08 o                         
  -6  -4   5        128.04        139.49         9.08 o                         
  -5  -4   5         12.22         11.43         4.51 o                         
  -4  -4   5        757.80        806.56        23.08 o                         
  -3  -4   5        790.64        715.12        18.58 o                         
  -2  -4   5        186.17        158.73         6.93 o                         
  -1  -4   5       2857.87       2629.03        83.60 o                         
   0  -4   5        733.13        638.01        28.03 o                         
   1  -4   5          2.79         17.19        10.44 o                         
   2  -4   5         84.45         44.17        10.74 o                         
   3  -4   5          4.02          5.45         4.49 o                         
   4  -4   5        244.90        181.57        10.11 o                         
   5  -4   5        123.33        161.22        10.49 o                         
   6  -4   5          3.76          1.28         9.66 o                         
   7  -4   5         45.50         46.29         6.50 o                         
   8  -4   5        138.42        159.49        12.48 o                         
   9  -4   5        148.94        226.47        10.68 o                         
  10  -4   5         38.10         20.71         5.42 o                         
  -9  -3   5         22.58         15.26        16.46 o                         
  -8  -3   5        144.62        172.59        10.31 o                         
  -7  -3   5          0.29         -3.65         5.02 o                         
  -6  -3   5        210.00        199.38        12.93 o                         
  -5  -3   5         76.04         62.93         6.12 o                         
  -4  -3   5         34.47         27.84         3.01 o                         
  -3  -3   5          0.03          2.55         2.96 o                         
  -2  -3   5        684.31        793.45        32.88 o                         
  -1  -3   5       1825.86       1572.95        87.29 o                         
   0  -3   5        968.82       1023.18        40.96 o                         
   1  -3   5        316.83        267.06        22.76 o                         
   2  -3   5        356.50        505.15        58.06 o                         
   3  -3   5       1830.51       1653.47       108.78 o                         
   4  -3   5        988.87       1123.41        57.76 o                         
   5  -3   5         79.45        126.94         8.33 o                         
   6  -3   5         69.74         75.79         9.22 o                         
   7  -3   5        173.57        192.61         9.58 o                         
   8  -3   5         77.34        122.15        15.49 o                         
   9  -3   5         46.35         71.19         7.10 o                         
  10  -3   5          0.80         -1.09         6.75 o                         
  -8  -2   5          0.45         -1.31         5.34 o                         
  -7  -2   5          4.23          7.83        13.86 o                         
  -6  -2   5        105.86         92.03         7.60 o                         
  -5  -2   5         38.99         39.69         4.05 o                         
  -4  -2   5       1143.54       1089.26        38.50 o                         
  -3  -2   5        143.76        188.05        17.36 o                         
  -2  -2   5         41.58         69.23         9.68 o                         
  -1  -2   5        930.16        740.94        42.29 o                         
   0  -2   5        533.86        653.86        37.90 o                         
   1  -2   5        730.37       1325.30        74.09 o                         
   2  -2   5       1493.58       1563.64        61.10 o                         
   3  -2   5       3537.12       3900.62       150.78 o                         
   4  -2   5       1057.31       1711.99        96.45 o                         
   5  -2   5        445.81        573.59        43.61 o                         
   6  -2   5         33.37         42.31         6.99 o                         
   7  -2   5          0.65         -5.37         8.89 o                         
   8  -2   5        454.35        803.13        62.80 o                         
   9  -2   5         22.98         45.14         7.40 o                         
  10  -2   5         12.63         16.14         5.60 o                         
 -10  -1   5         23.16         22.21        10.90 o                         
  -9  -1   5         35.78         31.66        19.22 o                         
  -8  -1   5        468.79        510.22        25.09 o                         
  -7  -1   5        522.94        572.53        26.74 o                         
  -6  -1   5         53.44         42.00         5.80 o                         
  -5  -1   5        357.81        359.51        16.13 o                         
  -2  -1   5          0.90          4.36         7.68 o                         
  -1  -1   5       1707.84       1457.68        80.30 o                         
   0  -1   5        302.35        355.49        21.70 o                         
   2  -1   5       1832.51       1980.91       108.49 o                         
   3  -1   5       6303.04       7500.58       406.74 o                         
   4  -1   5        796.44        944.70        64.57 o                         
   5  -1   5        447.42        480.10        21.65 o                         
   6  -1   5       1511.93       1589.20        52.05 o                         
   7  -1   5        316.50        420.48        18.44 o                         
   8  -1   5         94.48         90.36         8.38 o                         
   9  -1   5          7.42         26.10        10.51 o                         
  10  -1   5         52.70         63.44        18.68 o                         
  11  -1   5          4.94          8.95         8.20 o                         
 -10   0   5         46.46         37.71        10.26 o                         
  -9   0   5          2.09          9.46        11.43 o                         
  -8   0   5         82.32        109.16         7.63 o                         
  -7   0   5        755.80        810.54        27.89 o                         
  -6   0   5       1171.15       1243.64        39.76 o                         
  -5   0   5          5.32          8.80         3.85 o                         
  -4   0   5          7.78         -9.98        17.18 o                         
  -3   0   5        142.55         68.20        15.26 o                         
  -2   0   5         79.77         84.46        11.17 o                         
  -1   0   5        235.09        324.84        19.52 o                         
   0   0   5       1279.32       1099.38        42.98 o                         
   1   0   5        889.06        816.45        46.36 o                         
   2   0   5       2036.14       2436.04        94.43 o                         
   3   0   5        777.64        958.39        45.43 o                         
   4   0   5        263.65        298.50        49.96 o                         
   5   0   5        307.64        268.00        32.63 o                         
   6   0   5        752.23        854.82        42.94 o                         
   7   0   5        486.50        635.22        26.73 o                         
   8   0   5        226.56        277.83        19.17 o                         
   9   0   5        184.50        267.59        15.89 o                         
  10   0   5         63.38         56.80         9.89 o                         
  11   0   5         81.85         85.12        11.50 o                         
 -10   1   5         71.54         65.28        12.36 o                         
  -9   1   5          4.72         17.17        14.13 o                         
  -8   1   5        295.51        331.95        29.26 o                         
  -7   1   5        109.35         69.58         5.70 o                         
  -6   1   5        131.69        141.65         9.95 o                         
  -5   1   5          2.44          5.16         3.32 o                         
  -2   1   5        768.93        685.27        27.46 o                         
  -1   1   5          2.95         12.17         6.00 o                         
   0   1   5        701.46        820.72        33.20 o                         
   1   1   5         15.21         39.30        11.14 o                         
   2   1   5         69.84        106.62        10.66 o                         
   3   1   5         14.52          3.28        10.12 o                         
   4   1   5         11.69         10.53        11.80 o                         
   5   1   5        535.45        549.47        29.87 o                         
   6   1   5        894.53       1107.14        39.61 o                         
   7   1   5        476.13        495.71        20.31 o                         
   8   1   5         22.00         12.89         8.95 o                         
   9   1   5        107.98        105.26        11.88 o                         
  10   1   5         89.65        151.31        11.56 o                         
  11   1   5         45.03         55.91        11.61 o                         
 -10   2   5          9.23         11.25         8.47 o                         
  -9   2   5         66.58         95.92        14.78 o                         
  -8   2   5          2.35         -4.20        14.28 o                         
  -7   2   5         36.86         30.46         6.81 o                         
  -6   2   5         34.15         43.11         5.08 o                         
  -5   2   5        542.66        522.03        28.25 o                         
  -4   2   5       1569.27       1381.39        78.56 o                         
  -3   2   5       2242.60       2136.13        83.72 o                         
  -2   2   5         99.42        102.68         7.67 o                         
  -1   2   5        192.41        200.64        25.97 o                         
   0   2   5         65.77         71.40         5.71 o                         
   1   2   5        559.65        704.08        42.67 o                         
   2   2   5         53.85         82.68        11.47 o                         
   3   2   5         38.78         20.41        10.97 o                         
   4   2   5         24.01         27.98        22.79 o                         
   5   2   5       1004.91       1099.38        88.71 o                         
   6   2   5        790.33        776.06        26.07 o                         
   7   2   5        189.09        197.57        14.88 o                         
   8   2   5         55.05         65.44         9.94 o                         
   9   2   5         63.68         61.28         9.57 o                         
  10   2   5        128.52        189.22        12.92 o                         
  11   2   5         38.13         39.89         7.35 o                         
  -9   3   5          1.81          3.37        14.63 o                         
  -8   3   5          8.77          2.56        16.60 o                         
  -7   3   5        192.57        144.35        10.26 o                         
  -6   3   5        143.05        115.66         6.93 o                         
  -5   3   5        236.62        247.13         6.75 o                         
  -4   3   5       1149.27       1050.83        26.97 o                         
  -3   3   5        646.06        704.19        23.80 o                         
  -2   3   5        858.99       1041.94        65.68 o                         
  -1   3   5         42.66         25.07         7.33 o                         
   0   3   5       1227.23       1297.77        72.32 o                         
   1   3   5       1253.96       1053.61        42.78 o                         
   3   3   5         11.07         25.48        11.10 o                         
   4   3   5         58.35         84.23        26.45 o                         
   5   3   5         80.47         56.07        13.08 o                         
   6   3   5          7.04         13.37         7.99 o                         
   7   3   5         30.49         44.63         9.31 o                         
   8   3   5         70.75         76.18        13.17 o                         
   9   3   5         14.20         13.68         9.99 o                         
  10   3   5         82.85        101.79        13.97 o                         
  11   3   5          1.20          0.54         6.88 o                         
  -9   4   5         14.28         14.34        13.79 o                         
  -8   4   5        148.44        133.36        10.64 o                         
  -7   4   5         61.63         60.71         6.55 o                         
  -6   4   5         86.90         70.49         6.40 o                         
  -5   4   5        826.55        804.64        17.83 o                         
  -4   4   5        964.18        870.99        22.75 o                         
  -3   4   5          2.48         13.40         6.34 o                         
  -2   4   5        235.63        246.70        22.20 o                         
  -1   4   5       4801.54       4855.46       265.19 o                         
   1   4   5        236.48        350.45        23.88 o                         
   2   4   5        340.46        305.37        19.65 o                         
   3   4   5        736.16        793.66        49.68 o                         
   4   4   5         28.35         17.29         9.47 o                         
   5   4   5          2.41         27.55        17.72 o                         
   6   4   5          0.59          9.39        10.71 o                         
   7   4   5        106.92         87.68        10.51 o                         
   8   4   5        153.75        118.31        14.70 o                         
   9   4   5        205.90        188.35        21.37 o                         
  10   4   5         21.51         26.95         9.24 o                         
  11   4   5         20.76          4.21         9.95 o                         
  -9   5   5         84.53         65.37        13.00 o                         
  -8   5   5         44.57         43.99        11.90 o                         
  -7   5   5         41.44         30.46         6.10 o                         
  -6   5   5        180.91        138.00        17.42 o                         
  -5   5   5         66.41         73.07         5.47 o                         
  -4   5   5        339.29        310.73         9.85 o                         
  -3   5   5        222.76        240.35         9.27 o                         
  -2   5   5          1.24          9.95         6.81 o                         
  -1   5   5       1555.99       1707.03        67.29 o                         
   0   5   5       1182.00       1451.94        57.72 o                         
   1   5   5        908.55        841.69        33.77 o                         
   2   5   5          2.11          5.48         6.10 o                         
   3   5   5        231.49        183.00        20.55 o                         
   4   5   5        682.16        557.52        26.48 o                         
   5   5   5        174.71        151.01        13.35 o                         
   6   5   5         91.13         64.92        10.33 o                         
   7   5   5         45.14         42.44        10.35 o                         
   8   5   5         92.03         42.47        14.85 o                         
   9   5   5         62.55         65.91        31.30 o                         
  10   5   5         10.07          4.44        14.36 o                         
  11   5   5          9.37         12.57         7.01 o                         
  -8   6   5         34.57         13.41        12.24 o                         
  -7   6   5         21.24         12.47         4.76 o                         
  -6   6   5        146.02        146.41         6.84 o                         
  -5   6   5          5.49          1.40         4.41 o                         
  -4   6   5         28.67         21.23         3.87 o                         
  -3   6   5          0.81          1.27         5.57 o                         
  -2   6   5          7.21         24.27         6.61 o                         
  -1   6   5        358.64        416.91        18.36 o                         
   0   6   5         66.84         80.06         5.66 o                         
   1   6   5        440.17        489.67        18.41 o                         
   2   6   5        128.44        120.06         8.89 o                         
   3   6   5        734.43        700.92        21.10 o                         
   4   6   5        227.53        188.48         8.44 o                         
   5   6   5         40.68         37.91         5.73 o                         
   6   6   5         11.24         20.34        10.40 o                         
   7   6   5         73.89         27.97        16.02 o                         
   8   6   5         42.20         13.47        16.55 o                         
   9   6   5          9.66         -4.38        15.73 o                         
  -8   7   5         12.87         16.94         8.48 o                         
  -7   7   5         31.44         24.08         4.97 o                         
  -6   7   5         48.01         46.75         6.54 o                         
  -5   7   5          3.89          5.89         5.24 o                         
  -4   7   5          8.26          5.56         4.24 o                         
  -3   7   5         23.05         10.60         5.40 o                         
  -2   7   5          9.74         11.06         5.68 o                         
  -1   7   5          0.23          3.65         6.00 o                         
   0   7   5         43.67         75.77         5.70 o                         
   1   7   5         41.26         57.84         6.99 o                         
   2   7   5        891.52       1051.05        27.83 o                         
   3   7   5        617.99        647.02        20.13 o                         
   4   7   5        132.75         99.86         7.01 o                         
   5   7   5         14.56         20.30         5.58 o                         
   6   7   5         28.99         13.57         9.72 o                         
   7   7   5         97.53         54.05        10.69 o                         
   8   7   5        101.21         66.20        14.83 o                         
   9   7   5          8.50         -5.51        12.30 o                         
  10   7   5         23.38          3.94         9.79 o                         
  -7   8   5         74.81         63.30         8.49 o                         
  -6   8   5         58.44         46.87         7.03 o                         
  -5   8   5         27.48         26.33         5.71 o                         
  -4   8   5          1.18         -1.96         4.93 o                         
  -3   8   5         11.17         21.14         5.16 o                         
  -2   8   5         93.54        135.35         8.20 o                         
  -1   8   5          2.79          2.40         6.09 o                         
   0   8   5          6.07         23.60         7.33 o                         
   1   8   5         47.18         56.80         7.26 o                         
   2   8   5         18.12         16.23         6.31 o                         
   3   8   5        124.77        127.71         8.12 o                         
   4   8   5        196.12        199.35         9.26 o                         
   5   8   5          0.05          2.87         6.19 o                         
   6   8   5          6.56          4.39        11.55 o                         
   7   8   5         38.85         29.62        13.35 o                         
   8   8   5          7.81         15.27        10.58 o                         
   9   8   5          8.72         15.95        10.38 o                         
  -6   9   5         17.83          4.04         3.33 o                         
  -5   9   5          2.21          6.63         4.62 o                         
  -4   9   5        110.71        113.28         5.61 o                         
  -3   9   5         26.22         33.87         4.93 o                         
  -2   9   5          1.01         -5.40         6.06 o                         
  -1   9   5         21.06         36.47         6.47 o                         
   0   9   5          2.44         13.38         8.31 o                         
   1   9   5         94.62        151.67        10.64 o                         
   2   9   5        137.90        223.54         9.08 o                         
   3   9   5          5.44         25.41         5.81 o                         
   4   9   5         80.72         71.29         6.02 o                         
   5   9   5         66.41         77.96         9.67 o                         
   6   9   5        149.35        126.73        14.25 o                         
   7   9   5         30.87         31.93        11.16 o                         
   8   9   5          6.36         -4.18         9.57 o                         
  -5  10   5          0.41         -2.93         3.67 o                         
  -4  10   5         67.19         67.23        10.67 o                         
  -3  10   5        224.79        245.83        15.83 o                         
  -2  10   5         97.54        115.48         6.14 o                         
  -1  10   5          6.11         11.99         6.15 o                         
   0  10   5         37.65         58.07         9.03 o                         
   1  10   5         17.15         53.51        11.67 o                         
   2  10   5          0.46          5.57         6.39 o                         
   3  10   5          4.59          9.23         6.01 o                         
   4  10   5          0.98          4.69         5.73 o                         
   5  10   5         11.84         21.25         5.50 o                         
   6  10   5         22.83         15.56        11.41 o                         
   7  10   5         58.70         32.90        18.16 o                         
  -3  11   5         33.78         30.22         3.31 o                         
  -2  11   5         17.14         17.11         3.55 o                         
  -1  11   5          1.46          4.97         5.00 o                         
   0  11   5         52.07        112.69         9.34 o                         
   1  11   5         17.85         31.59         8.22 o                         
   2  11   5          0.15          6.19         5.84 o                         
   3  11   5          8.34          5.89         5.08 o                         
   4  11   5          6.62         16.05         9.51 o                         
   5  11   5         35.01         24.90        13.59 o                         
   6  11   5         25.73         13.94        11.55 o                         
   0  12   5         42.29         64.96         4.29 o                         
   1  12   5         24.83         31.62        12.09 o                         
   2  12   5          1.65         -4.74         5.36 o                         
   3  12   5          8.54          5.94         5.92 o                         
  -1  -9   6          0.78         -2.52         6.10 o                         
   0  -9   6          0.05          2.12         3.51 o                         
   1  -9   6          1.38          0.37         3.32 o                         
   2  -9   6        156.81        120.02        12.16 o                         
   3  -9   6        225.87        140.30        12.05 o                         
  -5  -8   6         59.44         53.20         9.53 o                         
  -4  -8   6          3.05          8.61         7.05 o                         
  -3  -8   6         25.35         32.29        12.04 o                         
  -2  -8   6         51.37         48.87         5.83 o                         
  -1  -8   6         60.05         72.25         9.56 o                         
   0  -8   6         57.37         48.42         5.60 o                         
   1  -8   6         62.06         61.54         7.33 o                         
   2  -8   6        302.94        256.16        11.67 o                         
   3  -8   6        114.22         80.98         5.85 o                         
   4  -8   6          0.23          3.24         3.36 o                         
  -6  -7   6          0.56          0.86        10.44 o                         
  -5  -7   6         20.42         25.32        12.44 o                         
  -4  -7   6        249.00        239.70        17.57 o                         
  -3  -7   6        154.34        207.61        17.02 o                         
  -2  -7   6        184.58        211.02        15.45 o                         
  -1  -7   6        119.32        136.05        14.02 o                         
   0  -7   6          1.42          5.27         5.63 o                         
   1  -7   6        131.31        111.93        17.68 o                         
   2  -7   6        135.44        130.02         8.76 o                         
   3  -7   6          8.09         14.67         7.54 o                         
   4  -7   6         19.61         25.72         9.31 o                         
   5  -7   6         95.99         77.62         9.05 o                         
   6  -7   6        253.62        127.93        15.57 o                         
  -7  -6   6         95.00         96.63        11.76 o                         
  -6  -6   6         10.48         15.13        12.68 o                         
  -5  -6   6        180.36        161.38        11.32 o                         
  -4  -6   6        230.19        264.59        16.35 o                         
  -3  -6   6        315.02        335.60        14.66 o                         
  -2  -6   6          0.57         -7.32        11.68 o                         
  -1  -6   6         26.34         29.45         6.93 o                         
   0  -6   6         24.14         20.86         4.89 o                         
   1  -6   6        419.16        375.35        23.93 o                         
   2  -6   6         17.47         25.89         4.00 o                         
   3  -6   6          0.09          2.44         4.03 o                         
   4  -6   6          2.33          6.91        10.22 o                         
   5  -6   6        337.01        259.54        12.77 o                         
   6  -6   6        209.41        201.00        18.34 o                         
   7  -6   6         12.61         17.20         4.08 o                         
   8  -6   6         15.09         22.36         7.25 o                         
  -8  -5   6         41.75         36.42        14.52 o                         
  -7  -5   6        189.74        214.83        22.67 o                         
  -6  -5   6         28.29         14.93        11.05 o                         
  -5  -5   6        675.09        674.70        37.69 o                         
  -4  -5   6       2131.71       2378.27        89.74 o                         
  -3  -5   6        191.01        172.34         7.46 o                         
  -2  -5   6          4.69         10.31         4.88 o                         
  -1  -5   6        390.18        419.18        11.88 o                         
   0  -5   6       1304.29       1134.16        29.19 o                         
   1  -5   6          6.35         -0.76         4.62 o                         
   2  -5   6        198.95        190.89        10.03 o                         
   3  -5   6          0.23          6.42         4.76 o                         
   4  -5   6        105.54         79.20         5.28 o                         
   5  -5   6         36.31         88.38         5.62 o                         
   6  -5   6         95.65         96.69         7.25 o                         
   7  -5   6          0.46          9.11         4.71 o                         
   8  -5   6         79.48         94.40         6.56 o                         
  -8  -4   6        132.26        157.37        19.51 o                         
  -7  -4   6        108.52         84.40         7.15 o                         
  -6  -4   6         12.66         10.24         4.84 o                         
  -5  -4   6          3.64          2.40         5.03 o                         
  -4  -4   6          1.98          6.96         3.83 o                         
  -3  -4   6        343.04        339.80        10.29 o                         
  -2  -4   6         87.27         89.23         4.71 o                         
  -1  -4   6        607.79        635.19        15.70 o                         
   0  -4   6       2946.36       2817.73        62.96 o                         
   1  -4   6        427.12        543.67        24.00 o                         
   2  -4   6        195.32        277.98        12.74 o                         
   3  -4   6        124.58         87.12        11.66 o                         
   4  -4   6         26.88         40.30         8.23 o                         
   5  -4   6        311.31        391.59        37.63 o                         
   6  -4   6         15.58         44.44        14.12 o                         
   7  -4   6         77.75         67.75        11.42 o                         
   8  -4   6         98.25        151.80        15.74 o                         
   9  -4   6        171.85        242.08        27.56 o                         
  -9  -3   6          4.96         11.35        13.55 o                         
  -7  -3   6         68.55         62.28         6.13 o                         
  -6  -3   6          0.82         -3.77         9.86 o                         
  -5  -3   6        281.84        344.64        16.88 o                         
  -4  -3   6        204.39        172.49         7.14 o                         
  -3  -3   6          0.14          3.08         3.30 o                         
  -2  -3   6        552.70        548.57        19.05 o                         
  -1  -3   6       2155.72       2036.07        50.22 o                         
   0  -3   6       1177.29       1292.72        36.22 o                         
   1  -3   6         23.37         31.62         4.60 o                         
   2  -3   6          1.55          9.67         4.03 o                         
   3  -3   6        185.25        155.49         7.16 o                         
   4  -3   6        392.37        541.95        23.48 o                         
   5  -3   6         42.80         39.42        14.04 o                         
   6  -3   6         15.14         30.83        19.20 o                         
   7  -3   6        111.47        129.59         9.95 o                         
   8  -3   6        207.83        271.15        38.85 o                         
   9  -3   6        126.29        156.63        17.04 o                         
  10  -3   6          4.66          8.87         8.41 o                         
  -8  -2   6         26.76         28.85         5.37 o                         
  -7  -2   6         10.81         12.24         5.03 o                         
  -6  -2   6        114.68        134.38         7.95 o                         
  -5  -2   6         88.02         99.97         5.40 o                         
  -4  -2   6          4.04         10.35         3.06 o                         
  -3  -2   6        103.04        116.09         4.41 o                         
  -2  -2   6        353.80        397.07        21.26 o                         
  -1  -2   6       1622.31       1432.28        79.69 o                         
   0  -2   6        164.53        204.60        15.20 o                         
   1  -2   6         74.83        102.35         9.25 o                         
   2  -2   6        364.99        377.28        30.85 o                         
   4  -2   6       1383.62       1648.59       327.86 o                         
   5  -2   6         42.57         33.26        17.74 o                         
   6  -2   6        139.94        178.35        22.97 o                         
   7  -2   6        405.71        624.18       100.65 o                         
   8  -2   6         82.84        107.37        10.65 o                         
   9  -2   6        120.03        155.99        10.71 o                         
  10  -2   6          2.63         10.03         6.95 o                         
  -9  -1   6          4.14        -11.53        16.37 o                         
  -8  -1   6         51.28         77.91        20.05 o                         
  -7  -1   6         77.43         63.86         9.63 o                         
  -6  -1   6        396.77        453.75        18.23 o                         
  -5  -1   6          2.89         11.52         5.36 o                         
  -4  -1   6        342.45        379.90        16.08 o                         
  -1  -1   6       1457.11       1389.21        76.93 o                         
   0  -1   6        284.89        341.44        21.39 o                         
   1  -1   6        773.22        760.29        38.46 o                         
   3  -1   6          5.16          6.94         7.65 o                         
   5  -1   6         10.62         24.37        16.39 o                         
   6  -1   6        145.89        150.89        13.66 o                         
   7  -1   6          5.09          0.93         9.69 o                         
   8  -1   6        389.54        562.89        32.09 o                         
   9  -1   6          1.30         12.06        16.35 o                         
  10  -1   6         34.91         47.19         5.96 o                         
  11  -1   6          7.53          8.69         5.24 o                         
  -9   0   6         12.64         16.34        16.73 o                         
  -8   0   6        561.14        631.90        22.95 o                         
  -7   0   6       1383.41       1399.05        53.26 o                         
  -6   0   6         51.77         86.65         5.97 o                         
  -5   0   6        217.82        237.13         9.34 o                         
  -4   0   6         37.93         32.15         3.77 o                         
  -2   0   6          2.18         -0.80        15.03 o                         
  -1   0   6        205.38        231.38        15.29 o                         
   0   0   6        205.53        247.34        16.07 o                         
   1   0   6         15.36          4.85         4.90 o                         
   2   0   6       2396.78       2623.73       144.28 o                         
   3   0   6       2162.45       2191.89       121.95 o                         
   4   0   6          1.36         15.00        20.60 o                         
   5   0   6        680.98        660.51        32.02 o                         
   6   0   6       1409.32       1819.50        71.74 o                         
   7   0   6        143.78        162.93         9.15 o                         
   8   0   6        100.55        159.13        10.82 o                         
   9   0   6         46.85         48.50         8.18 o                         
  10   0   6         76.69         68.47         9.70 o                         
  11   0   6         43.45         57.61        17.96 o                         
  -9   1   6          6.41          5.40         9.95 o                         
  -8   1   6          1.15          2.83        11.04 o                         
  -7   1   6        569.38        607.96        28.76 o                         
  -6   1   6        822.92        897.90        25.45 o                         
  -5   1   6         54.07         55.69        10.54 o                         
  -4   1   6        360.06        293.34        17.47 o                         
  -1   1   6          2.32         28.42         6.70 o                         
   0   1   6          1.97         39.35         5.20 o                         
   1   1   6        482.86        475.51        30.55 o                         
   2   1   6        800.71        728.21        43.69 o                         
   3   1   6        494.61        494.07        23.97 o                         
   4   1   6         50.40         43.49        11.53 o                         
   5   1   6        555.59        676.82        29.45 o                         
   6   1   6        194.48        212.91        13.28 o                         
   7   1   6        539.52        450.89        32.78 o                         
   8   1   6         21.86         34.58         7.71 o                         
   9   1   6        115.52        127.01         9.59 o                         
  10   1   6         54.66         73.43         9.18 o                         
  11   1   6        152.44        122.85        30.39 o                         
  -8   2   6        108.75         93.00        15.14 o                         
  -7   2   6         75.11         87.48         7.37 o                         
  -6   2   6          5.88          3.19         4.62 o                         
  -5   2   6          0.05         -0.31         3.62 o                         
  -4   2   6       1219.62       1158.58        37.36 o                         
   0   2   6        757.70        624.79        38.41 o                         
   1   2   6        269.57        282.25        14.79 o                         
   2   2   6        103.27         45.08        13.35 o                         
   3   2   6         20.95         34.30        11.05 o                         
   4   2   6        108.31        126.90        16.21 o                         
   5   2   6        242.08        251.77        31.86 o                         
   6   2   6        497.91        341.84        21.76 o                         
   7   2   6        400.77        426.40        28.69 o                         
   8   2   6         33.98         22.56         7.71 o                         
   9   2   6         35.11         38.81        10.07 o                         
  10   2   6         31.61         26.28         7.33 o                         
  11   2   6          5.18         -7.65        10.57 o                         
  -9   3   6          0.23          1.09         8.70 o                         
  -8   3   6          3.50         -6.61        10.33 o                         
  -7   3   6         62.16         72.31        12.60 o                         
  -6   3   6         43.00         37.39         4.02 o                         
  -5   3   6        163.16        154.93         6.03 o                         
  -4   3   6       1106.39       1061.65        40.71 o                         
  -3   3   6        649.06        631.52        27.12 o                         
  -2   3   6        160.67        200.89        17.24 o                         
  -1   3   6        108.80        120.28        11.90 o                         
   0   3   6       2784.72       2541.98        99.35 o                         
   1   3   6        116.62        128.13        17.19 o                         
   2   3   6        254.01        242.23        22.09 o                         
   3   3   6         98.52        123.87        13.68 o                         
   4   3   6        173.75        212.28        30.97 o                         
   5   3   6        450.23        317.98        37.82 o                         
   6   3   6        171.71        155.05        11.31 o                         
   7   3   6         80.09         67.08         9.99 o                         
   8   3   6          1.54        -10.91        11.99 o                         
   9   3   6          3.78         24.31        13.36 o                         
  10   3   6         53.01         33.44        14.92 o                         
  11   3   6          0.18          6.96         9.32 o                         
  -9   4   6          1.25         21.58        12.70 o                         
  -8   4   6         81.06         79.74        17.14 o                         
  -7   4   6        103.53         98.03        12.97 o                         
  -6   4   6         16.87         11.45         4.76 o                         
  -5   4   6        382.38        354.23        11.74 o                         
  -4   4   6        761.75        648.59        45.07 o                         
  -3   4   6        295.74        338.96        13.42 o                         
  -2   4   6         33.44         42.37         8.41 o                         
  -1   4   6        214.61        218.38        18.75 o                         
   0   4   6          8.76          3.79         7.96 o                         
   1   4   6        735.03        792.86        33.91 o                         
   2   4   6        230.42        203.59        15.54 o                         
   3   4   6         43.96         31.68        13.23 o                         
   4   4   6        253.84        178.31        27.90 o                         
   5   4   6        409.05        335.70        16.50 o                         
   6   4   6         24.98         25.08         9.42 o                         
   7   4   6         47.12         49.32        13.15 o                         
   8   4   6        111.23         60.18        14.20 o                         
   9   4   6         51.30         29.92         9.98 o                         
  10   4   6          0.11          1.32         8.80 o                         
  11   4   6          0.18         10.21        17.93 o                         
  -8   5   6         22.75         11.33        13.60 o                         
  -7   5   6          0.39          4.80         9.87 o                         
  -6   5   6         34.76         22.72         4.48 o                         
  -5   5   6         54.57         48.12         4.16 o                         
  -4   5   6         10.52          3.71         4.21 o                         
  -3   5   6        102.72         93.11         5.05 o                         
  -2   5   6          6.49         22.16         8.41 o                         
  -1   5   6       3465.95       3892.17       211.08 o                         
   0   5   6        724.20        828.28        28.39 o                         
   1   5   6         10.88         27.50         6.02 o                         
   2   5   6        679.49        640.53        37.65 o                         
   3   5   6        693.16        598.08        40.78 o                         
   4   5   6        485.98        429.03       102.73 o                         
   5   5   6          5.50          1.46         8.40 o                         
   6   5   6          0.14         -4.12         8.52 o                         
   7   5   6         63.48         43.16        12.20 o                         
   8   5   6         80.51         60.86        12.89 o                         
   9   5   6        146.14        128.74        38.15 o                         
  10   5   6          2.48         -9.08        10.33 o                         
  11   5   6         30.65         69.40        39.28 o                         
  -8   6   6          1.76         -6.52        11.38 o                         
  -7   6   6          0.94         -4.21        14.11 o                         
  -6   6   6         60.92         48.91         7.05 o                         
  -5   6   6        148.01        144.93         9.65 o                         
  -4   6   6        118.25        143.98        12.44 o                         
  -3   6   6         29.53         24.15         6.69 o                         
  -2   6   6        251.96        311.03        13.64 o                         
  -1   6   6         46.46         43.75         5.44 o                         
   0   6   6        818.84        963.80        31.36 o                         
   1   6   6        344.84        302.62        15.40 o                         
   2   6   6        459.54        511.91        19.05 o                         
   3   6   6        143.39        153.65         7.57 o                         
   4   6   6        989.93        905.85        26.89 o                         
   5   6   6         31.22         21.02         7.46 o                         
   6   6   6         69.41         36.61        10.98 o                         
   7   6   6        104.52         56.41        16.65 o                         
   8   6   6        132.85        131.58       102.57 o                         
   9   6   6         52.68         28.87        62.71 o                         
  10   6   6          2.97          0.06        11.45 o                         
  -7   7   6         40.20         24.11        12.00 o                         
  -6   7   6        129.86         93.86        17.56 o                         
  -5   7   6         44.25         45.65        13.68 o                         
  -4   7   6          0.58          2.29         4.26 o                         
  -3   7   6         20.84         22.23         5.65 o                         
  -2   7   6         66.57         90.30         7.26 o                         
  -1   7   6        130.92        153.00         7.94 o                         
   0   7   6         59.23         68.44         5.76 o                         
   1   7   6          2.25          8.78         6.24 o                         
   2   7   6         52.28         64.98         6.07 o                         
   3   7   6        967.23       1089.83        32.86 o                         
   4   7   6        414.93        351.31        12.96 o                         
   5   7   6         33.90         22.77         6.03 o                         
   6   7   6         21.34         12.09         9.68 o                         
   7   7   6         61.30         31.77        14.23 o                         
   8   7   6         49.94         26.93        13.58 o                         
   9   7   6         37.55         26.77        12.13 o                         
  10   7   6          2.65          3.23         5.87 o                         
  -6   8   6         83.23         53.71         7.39 o                         
  -5   8   6         44.78         43.54         9.28 o                         
  -4   8   6          7.70          7.97         5.18 o                         
  -3   8   6          0.09          0.46         4.82 o                         
  -2   8   6        145.87        201.35         9.60 o                         
  -1   8   6        221.02        311.63        13.32 o                         
   0   8   6         20.04         19.76         5.93 o                         
   1   8   6          0.06          2.35         7.35 o                         
   2   8   6         31.56         42.07         6.61 o                         
   3   8   6         16.60         26.44         6.51 o                         
   4   8   6         10.16          4.85         6.20 o                         
   5   8   6         19.71         27.66         6.09 o                         
   6   8   6          5.62         15.46        13.64 o                         
   7   8   6         80.34         44.69        14.28 o                         
   8   8   6         21.92         33.67        10.91 o                         
   9   8   6          1.15          1.69         9.06 o                         
  -6   9   6         44.01         23.96         5.24 o                         
  -5   9   6          3.97          1.92         3.92 o                         
  -4   9   6         22.29         19.20         4.04 o                         
  -3   9   6        101.76        140.10        12.09 o                         
  -2   9   6         56.12         97.74         6.93 o                         
  -1   9   6          3.65          7.57         6.11 o                         
   0   9   6          5.22          6.71         6.36 o                         
   1   9   6         27.94         39.72        10.07 o                         
   2   9   6        101.94        139.36         9.01 o                         
   3   9   6         59.55         39.93         6.27 o                         
   4   9   6         27.98         28.23         5.68 o                         
   5   9   6        162.58        169.48        11.20 o                         
   6   9   6         25.90          4.22        11.89 o                         
   7   9   6          1.76          1.51        10.85 o                         
   8   9   6          5.78          1.77         9.41 o                         
  -4  10   6         62.46         54.73         5.33 o                         
  -3  10   6        104.98        138.70        10.29 o                         
  -2  10   6         28.65         31.87         4.67 o                         
  -1  10   6         22.20         36.65         6.48 o                         
   0  10   6          0.05         -8.30         8.52 o                         
   1  10   6         48.58        124.03        10.85 o                         
   2  10   6        137.35        196.90        10.19 o                         
   3  10   6          5.82          6.00         5.89 o                         
   4  10   6          6.42         12.51         5.38 o                         
   5  10   6         26.83         17.09        12.80 o                         
   6  10   6         95.07         79.62        12.66 o                         
   7  10   6          0.73          9.94         9.96 o                         
  -3  11   6         68.35         62.77         9.72 o                         
  -2  11   6         28.20         36.31         3.77 o                         
  -1  11   6          1.29          1.27         3.93 o                         
   0  11   6         44.39        102.16         9.05 o                         
   1  11   6         48.55         92.07        20.24 o                         
   2  11   6         11.86         19.31         7.56 o                         
   3  11   6          6.31         14.73         5.04 o                         
   4  11   6          0.02         -0.15         5.57 o                         
   5  11   6          2.78        -11.89        13.19 o                         
   6  11   6         20.14         22.52        11.40 o                         
   0  12   6         54.59        109.68         8.10 o                         
   1  12   6         43.40         76.86        11.00 o                         
   2  12   6          5.13         11.31         3.98 o                         
   3  12   6          0.15          1.99         5.05 o                         
  -1  -8   7         16.11         24.41         4.28 o                         
   0  -8   7          0.04          1.17         4.04 o                         
   1  -8   7          7.35          5.75         5.60 o                         
   2  -8   7        257.96        212.80        12.17 o                         
   3  -8   7        244.76        194.23         9.41 o                         
   4  -8   7         24.77         26.21         3.37 o                         
  -5  -7   7          0.20          4.92        11.76 o                         
  -4  -7   7         68.91         52.69        14.54 o                         
  -3  -7   7        180.96        156.90        18.04 o                         
  -2  -7   7         31.04         34.86        11.09 o                         
  -1  -7   7         50.48         62.49         6.01 o                         
   0  -7   7         10.82         11.96         5.50 o                         
   1  -7   7         90.64         70.75         8.35 o                         
   2  -7   7        268.56        286.87        20.61 o                         
   3  -7   7        103.03        101.87         7.01 o                         
   4  -7   7          1.11          4.19         6.72 o                         
   5  -7   7         24.88         13.64         3.87 o                         
   6  -7   7         56.62         42.10         4.01 o                         
  -6  -6   7         44.05         23.75        13.53 o                         
  -5  -6   7          4.65         -6.11        15.65 o                         
  -4  -6   7        508.64        460.46        33.15 o                         
  -3  -6   7        247.93        202.30        19.04 o                         
  -2  -6   7         70.57         67.61         5.43 o                         
  -1  -6   7        135.27         94.82         7.12 o                         
   0  -6   7        119.52         89.73         6.43 o                         
   1  -6   7        417.31        379.73        13.93 o                         
   2  -6   7        367.78        352.78        18.00 o                         
   3  -6   7         20.51         15.07         4.49 o                         
   4  -6   7        113.81         75.69         5.67 o                         
   5  -6   7         95.76         58.13         9.75 o                         
   6  -6   7        197.93        168.33        17.99 o                         
  -7  -5   7         76.32         50.28        14.54 o                         
  -5  -5   7         40.60         28.49         5.12 o                         
  -4  -5   7        258.78        262.70        11.54 o                         
  -3  -5   7        992.56        894.53        40.83 o                         
  -2  -5   7         87.27         95.25         5.41 o                         
  -1  -5   7          6.59         13.35         3.77 o                         
   0  -5   7         78.37         94.05         4.69 o                         
   1  -5   7        326.97        387.10        13.43 o                         
   2  -5   7        144.57         94.49         9.04 o                         
   3  -5   7         20.49         38.15        11.49 o                         
   4  -5   7         14.77         23.79         6.19 o                         
   5  -5   7        449.58        504.06        21.86 o                         
   6  -5   7        291.80        309.82        41.98 o                         
   7  -5   7          0.05          3.23         4.53 o                         
   8  -5   7         29.40         53.23         5.26 o                         
  -7  -4   7        203.82        207.22        12.67 o                         
  -6  -4   7         37.16         53.82         5.62 o                         
  -5  -4   7        350.52        359.11        21.54 o                         
  -4  -4   7        249.09        189.83         8.73 o                         
  -3  -4   7        103.81        104.77         5.28 o                         
  -2  -4   7          0.28         -3.97         4.13 o                         
  -1  -4   7        190.89        198.69         7.17 o                         
   0  -4   7        957.94        978.90        21.60 o                         
   1  -4   7        138.61        104.31         5.62 o                         
   2  -4   7          7.23          2.84         5.71 o                         
   3  -4   7        265.21        190.27         7.69 o                         
   4  -4   7        522.13        683.81        35.77 o                         
   5  -4   7        104.73        137.21        10.18 o                         
   6  -4   7         49.52         56.86        15.17 o                         
   7  -4   7          5.91          5.80        24.08 o                         
   8  -4   7        101.23        161.28        18.79 o                         
   9  -4   7         95.04        147.19         9.28 o                         
  -8  -3   7         26.20          8.64        11.95 o                         
  -7  -3   7         30.00         23.69        13.49 o                         
  -6  -3   7          2.45          3.44         5.14 o                         
  -5  -3   7         97.42        104.67         9.58 o                         
  -4  -3   7        420.15        358.16        16.48 o                         
  -3  -3   7        547.69        539.32        23.01 o                         
  -2  -3   7          7.71         11.13         3.90 o                         
  -1  -3   7        698.19        667.53        17.84 o                         
   0  -3   7       1583.81       1561.15        32.84 o                         
   1  -3   7       1433.28       1314.92        69.80 o                         
   2  -3   7        165.25        118.44         8.54 o                         
   3  -3   7         66.50        121.94         6.15 o                         
   4  -3   7        626.68        782.27        23.24 o                         
   5  -3   7        601.89        665.06        22.76 o                         
   6  -3   7          0.59         11.64         5.53 o                         
   7  -3   7         66.89         88.88        20.91 o                         
   8  -3   7        216.47        341.68        27.37 o                         
  -8  -2   7        102.50        114.39        14.30 o                         
  -7  -2   7         29.62         38.62         5.57 o                         
  -6  -2   7         69.01         62.52         6.18 o                         
  -5  -2   7         53.73         43.01         4.94 o                         
  -4  -2   7        281.52        257.28        16.58 o                         
  -3  -2   7         15.18         16.70         3.19 o                         
  -2  -2   7         34.29         37.98         3.45 o                         
  -1  -2   7        972.65        861.64        21.99 o                         
   0  -2   7        770.50        762.27        22.01 o                         
   1  -2   7         60.97         69.35         4.96 o                         
   2  -2   7          0.94          1.11         4.01 o                         
   3  -2   7         54.06         95.18         6.01 o                         
   4  -2   7       1391.87       1561.46        49.63 o                         
   5  -2   7        520.67        790.93        34.75 o                         
   6  -2   7         12.45         64.97        20.92 o                         
   7  -2   7        159.32        278.50        27.36 o                         
   8  -2   7        290.19        433.88        32.30 o                         
   9  -2   7        127.11        208.38        20.16 o                         
  10  -2   7         26.48         41.12         4.61 o                         
  -9  -1   7         40.93         27.36        10.88 o                         
  -8  -1   7          7.78          4.81        10.59 o                         
  -7  -1   7        156.71        109.71        19.06 o                         
  -6  -1   7        239.05        242.32        14.82 o                         
  -5  -1   7         94.80         77.95         6.14 o                         
  -4  -1   7        222.80        222.87         9.41 o                         
  -3  -1   7          8.45         16.09         3.34 o                         
  -2  -1   7         50.39         63.77         5.80 o                         
  -1  -1   7        569.71        623.70        36.82 o                         
   0  -1   7        638.47        669.35        39.09 o                         
   1  -1   7        745.52        761.80        55.53 o                         
   2  -1   7          7.45          5.02         9.00 o                         
   3  -1   7       1264.93       1315.69        42.75 o                         
   4  -1   7         31.84         36.89         9.87 o                         
   5  -1   7          2.36         -1.83        18.39 o                         
   6  -1   7         33.42         44.68        20.55 o                         
   7  -1   7         69.45         98.17        15.84 o                         
   8  -1   7        134.77        216.90        16.71 o                         
   9  -1   7        110.16        172.28        20.45 o                         
  -9   0   7          4.55         -7.50         7.50 o                         
  -8   0   7         57.61         55.40         5.85 o                         
  -7   0   7        141.77        139.09         9.68 o                         
  -6   0   7        200.22        158.18         8.48 o                         
  -5   0   7        108.41         69.31         5.21 o                         
  -4   0   7         74.48         85.05         7.01 o                         
  -3   0   7          1.15          5.60         4.33 o                         
  -2   0   7        509.08        587.61        24.57 o                         
  -1   0   7        333.03        285.79        18.69 o                         
   0   0   7          3.36         -3.72         6.58 o                         
   1   0   7        776.06        776.62        32.25 o                         
   2   0   7        263.81        257.14        13.68 o                         
   3   0   7          6.62         16.42        10.49 o                         
   4   0   7        164.53        190.43        20.23 o                         
   5   0   7         27.52         22.82        17.54 o                         
   6   0   7        122.14        181.66        21.05 o                         
   7   0   7          0.39          7.64        13.57 o                         
   8   0   7        296.78        419.04        31.69 o                         
   9   0   7          1.02         -2.38         9.84 o                         
  10   0   7         28.98         18.68         9.52 o                         
  11   0   7         18.48         26.48         8.73 o                         
  -9   1   7         23.93         19.10         9.05 o                         
  -8   1   7        211.45        207.05        15.40 o                         
  -7   1   7        250.28        243.41        13.88 o                         
  -6   1   7          0.61          3.64         4.74 o                         
  -5   1   7        136.51        118.98         7.46 o                         
  -4   1   7        313.02        294.37        28.14 o                         
  -3   1   7        494.57        584.11        32.97 o                         
  -1   1   7         99.61         88.66         8.32 o                         
   0   1   7         96.55        135.51         7.79 o                         
   1   1   7        213.64        219.33        13.18 o                         
   2   1   7       1574.50       1614.64        76.27 o                         
   3   1   7        775.69        821.34        49.73 o                         
   4   1   7         34.99         34.00        13.06 o                         
   5   1   7         56.02         62.65        11.38 o                         
   6   1   7        708.01        647.50        41.26 o                         
   7   1   7        227.58        209.41        23.70 o                         
   8   1   7        125.13        130.44         9.47 o                         
   9   1   7         22.39         38.63        10.23 o                         
  10   1   7         52.39         75.18        11.29 o                         
  11   1   7         49.59         44.97        10.56 o                         
  -9   2   7          9.37         11.92         8.66 o                         
  -8   2   7          8.73          2.45        10.15 o                         
  -7   2   7        295.33        258.79        10.02 o                         
  -6   2   7        482.00        460.61        16.11 o                         
  -5   2   7         84.75         81.26         5.30 o                         
  -4   2   7        253.77        258.98        11.40 o                         
  -3   2   7        737.88        840.13        46.59 o                         
  -2   2   7       1396.68       1039.69        60.30 o                         
  -1   2   7          0.07         11.37         8.26 o                         
   0   2   7          4.05          4.80         4.55 o                         
   1   2   7       1151.05       1204.31        48.63 o                         
   2   2   7        651.41        656.46        41.22 o                         
   3   2   7        224.46        223.30        20.15 o                         
   4   2   7         10.14         17.84        13.73 o                         
   5   2   7        177.56        121.01        10.09 o                         
   6   2   7        142.44        102.24        18.11 o                         
   7   2   7        272.07        224.89        16.93 o                         
   8   2   7         45.08         29.41         8.30 o                         
   9   2   7         27.14         17.65         7.74 o                         
  10   2   7         63.30         59.24         8.24 o                         
  11   2   7         36.09         23.05        19.57 o                         
  -9   3   7          0.36          3.02         9.72 o                         
  -8   3   7         72.41         95.15        13.94 o                         
  -7   3   7          4.37         -5.87        13.33 o                         
  -6   3   7          1.39          0.11         4.64 o                         
  -5   3   7          7.72          9.82         3.85 o                         
  -4   3   7        477.48        410.19        14.31 o                         
  -3   3   7        584.53        588.95        23.60 o                         
  -1   3   7        102.73        120.87        16.11 o                         
   0   3   7        366.82        416.34        29.15 o                         
   1   3   7       2003.83       2170.17       122.55 o                         
   2   3   7        471.47        552.18        36.99 o                         
   3   3   7        166.99        108.27        16.65 o                         
   4   3   7         36.07         28.06        11.87 o                         
   5   3   7        340.01        270.26        21.68 o                         
   6   3   7        463.74        387.88        28.07 o                         
   7   3   7         29.27         17.26         9.26 o                         
   8   3   7        105.58        117.99         9.59 o                         
   9   3   7         44.05         46.77        10.99 o                         
  10   3   7          1.85          2.61         7.75 o                         
  11   3   7          0.56          4.26        17.39 o                         
  -8   4   7         53.93         68.12        12.10 o                         
  -7   4   7         19.48         10.70        10.37 o                         
  -6   4   7        338.23        266.12        16.32 o                         
  -5   4   7         14.63         17.88         3.54 o                         
  -4   4   7        443.37        396.93        13.67 o                         
  -3   4   7        571.53        543.58        31.95 o                         
  -2   4   7        421.91        451.91        26.65 o                         
  -1   4   7         61.24         64.55         8.85 o                         
   0   4   7        186.73        189.89        19.20 o                         
   1   4   7        255.11        209.77        21.25 o                         
   2   4   7        211.79        169.49        19.91 o                         
   3   4   7        210.93        236.39        22.45 o                         
   5   4   7        580.38        666.54       281.05 o                         
   6   4   7        353.37        270.61        22.87 o                         
   7   4   7          1.55          9.58         7.65 o                         
   8   4   7          6.54         -2.28        15.37 o                         
   9   4   7         46.44         62.50        12.58 o                         
  10   4   7         53.55         35.20        15.62 o                         
  11   4   7          0.51         12.57        37.06 o                         
  -8   5   7         24.15         24.29         8.22 o                         
  -7   5   7         49.00         29.37        10.28 o                         
  -6   5   7         32.00         27.18         4.98 o                         
  -5   5   7         93.70         85.53         6.45 o                         
  -4   5   7          6.53          8.37         5.45 o                         
  -3   5   7         39.15         47.35         8.48 o                         
  -2   5   7        125.25        162.95         9.76 o                         
  -1   5   7          4.75          5.85         7.63 o                         
   0   5   7         34.77         56.01         8.18 o                         
   1   5   7        850.86        759.11        35.52 o                         
   2   5   7         55.84         46.25         9.48 o                         
   3   5   7          2.46         17.49        31.66 o                         
   4   5   7         92.23        114.07        51.61 o                         
   5   5   7        482.45        329.51        18.98 o                         
   6   5   7        103.65         63.00        11.14 o                         
   7   5   7          7.46          4.10         5.43 o                         
   8   5   7        106.55         99.82        30.14 o                         
   9   5   7         36.79         31.17        17.28 o                         
  10   5   7          2.73         18.20        23.55 o                         
  -8   6   7          1.01         -4.70        10.29 o                         
  -7   6   7         17.95         25.32        13.77 o                         
  -6   6   7          0.07          4.45         5.90 o                         
  -5   6   7         92.26        100.48         9.06 o                         
  -4   6   7        340.03        373.26        13.56 o                         
  -3   6   7        105.49         93.11         6.02 o                         
  -2   6   7          0.03          5.92         5.08 o                         
  -1   6   7        741.37        912.65        27.22 o                         
   0   6   7        675.90        786.22        23.18 o                         
   1   6   7        147.93        187.86         8.57 o                         
   2   6   7          2.05         -0.66        15.40 o                         
   3   6   7        123.15        135.18         9.95 o                         
   4   6   7        207.27        173.75         8.42 o                         
   5   6   7         33.48          6.97         7.58 o                         
   6   6   7          9.80         11.75         6.72 o                         
   7   6   7         12.34         -4.35        11.87 o                         
   8   6   7         95.56        144.98        69.19 o                         
   9   6   7        177.24        154.36        62.55 o                         
  10   6   7         21.79         21.27         6.28 o                         
  -7   7   7          1.27        -11.45        11.45 o                         
  -6   7   7         33.29         26.19         8.74 o                         
  -5   7   7         11.76         12.18         8.11 o                         
  -4   7   7         82.31         99.79        24.68 o                         
  -3   7   7         17.59         23.77         5.21 o                         
  -2   7   7         48.26         70.28         7.53 o                         
  -1   7   7         19.46         56.81         5.80 o                         
   0   7   7        236.25        266.14        11.58 o                         
   1   7   7         25.91         33.39         5.93 o                         
   2   7   7         20.21         35.14         8.35 o                         
   3   7   7         55.32         80.72         6.80 o                         
   4   7   7        322.51        268.89        11.39 o                         
   5   7   7        329.47        243.15        11.97 o                         
   6   7   7         19.58          6.56         5.92 o                         
   7   7   7         29.70         41.73        43.07 o                         
   8   7   7         36.06         33.63        22.20 o                         
   9   7   7         38.09         14.74        20.78 o                         
  10   7   7         14.77          3.51        13.28 o                         
  -6   8   7         49.40         10.63        10.52 o                         
  -5   8   7         26.35         26.98         7.48 o                         
  -4   8   7          5.07          7.44         4.41 o                         
  -3   8   7          0.03         -0.56         4.55 o                         
  -2   8   7          0.11          5.14         6.28 o                         
  -1   8   7          7.19         21.47         6.23 o                         
   0   8   7         40.01         52.24         6.67 o                         
   1   8   7          0.34         -3.56         8.56 o                         
   2   8   7          9.56         25.26         6.55 o                         
   3   8   7         69.15         70.65         7.20 o                         
   4   8   7         33.49         46.35         6.63 o                         
   5   8   7         46.26         24.43         5.15 o                         
   6   8   7          1.42          2.36         5.88 o                         
   7   8   7          0.72          3.99        12.97 o                         
   8   8   7         20.54         19.68        12.03 o                         
   9   8   7          9.57         -0.80         9.97 o                         
  -5   9   7         20.04         17.84         6.37 o                         
  -4   9   7          0.22          1.51         3.71 o                         
  -3   9   7         47.63         67.59         5.83 o                         
  -2   9   7         79.42         99.67         8.72 o                         
  -1   9   7         11.79         11.99         7.60 o                         
   0   9   7          3.78          3.18         6.25 o                         
   1   9   7         20.17         26.95        10.03 o                         
   2   9   7         30.66         55.59         7.50 o                         
   3   9   7         64.24         53.11         7.20 o                         
   4   9   7         19.85         27.09         5.95 o                         
   5   9   7          1.59          7.21         5.11 o                         
   6   9   7         44.94         35.44        14.07 o                         
   7   9   7         30.26         28.51        12.80 o                         
   8   9   7          1.29         13.97        10.70 o                         
  -4  10   7         20.75         34.32         6.15 o                         
  -3  10   7         25.94         35.00         4.00 o                         
  -2  10   7         14.63         20.33         4.50 o                         
  -1  10   7         17.42         27.47         7.88 o                         
   0  10   7          0.19         10.61         8.11 o                         
   1  10   7         45.65         92.41        16.88 o                         
   2  10   7         30.70         36.51         6.71 o                         
   3  10   7         18.45         18.91         6.19 o                         
   4  10   7          2.02          8.37         5.47 o                         
   5  10   7         55.87         27.56        14.84 o                         
   6  10   7          4.41        -11.56        11.56 o                         
   7  10   7          0.06         -4.97        13.21 o                         
  -2  11   7          2.15          3.89         3.54 o                         
  -1  11   7          0.00          4.99         3.85 o                         
   0  11   7          2.47          5.34        12.34 o                         
   1  11   7         25.47         70.10        15.83 o                         
   2  11   7         95.95        161.56         8.68 o                         
   3  11   7         14.56          9.63         5.27 o                         
   4  11   7          1.58          0.72         5.72 o                         
   5  11   7         13.02         13.61        12.52 o                         
   6  11   7         36.49         26.92        11.24 o                         
   1  12   7         19.46         40.15         8.82 o                         
   2  12   7         12.55         19.89         4.18 o                         
  -1  -8   8         28.22         26.00         8.24 o                         
   0  -8   8          5.02          1.12         5.34 o                         
   1  -8   8         30.10         32.04         4.46 o                         
   2  -8   8        115.91         85.28         5.37 o                         
  -1  -7   8         13.55         20.54         7.74 o                         
   0  -7   8          7.04         10.24         7.76 o                         
   1  -7   8         73.89         53.35        10.35 o                         
   2  -7   8        360.03        252.33        24.80 o                         
   3  -7   8        183.59        165.67         9.68 o                         
   4  -7   8         13.75          4.84         3.62 o                         
   5  -7   8          6.61          3.54         3.22 o                         
  -3  -6   8        349.86        308.57        27.46 o                         
  -2  -6   8        156.29        174.76        24.12 o                         
  -1  -6   8          4.34          7.59         5.47 o                         
   0  -6   8          1.12          2.68         3.85 o                         
   1  -6   8        188.91        166.54         8.90 o                         
   2  -6   8        497.72        382.18        17.18 o                         
   3  -6   8        173.15        115.72        19.58 o                         
   4  -6   8          0.49         -6.76        12.56 o                         
   5  -6   8         83.91         82.36        11.95 o                         
  -5  -5   8         94.40         55.21        14.63 o                         
  -4  -5   8         36.50         37.07         5.06 o                         
  -3  -5   8        142.70        178.92        14.23 o                         
  -2  -5   8        512.56        454.50        22.57 o                         
  -1  -5   8        625.52        581.47        19.51 o                         
   0  -5   8        127.27        145.59         5.68 o                         
   1  -5   8        272.97        264.18         8.92 o                         
   2  -5   8         99.59         73.16         4.52 o                         
   3  -5   8          3.48         14.72        12.50 o                         
   4  -5   8         50.20         76.84        11.58 o                         
   5  -5   8        103.26        112.29         8.91 o                         
   6  -5   8        151.09        118.38        16.65 o                         
   7  -5   8         26.27         20.44        11.41 o                         
  -7  -4   8         42.58         27.03        12.58 o                         
  -6  -4   8          8.86          9.74         4.32 o                         
  -5  -4   8        125.46        126.41         8.56 o                         
  -4  -4   8        186.98        222.80        21.08 o                         
  -3  -4   8         61.94         73.37         6.02 o                         
  -2  -4   8        253.22        274.69        10.75 o                         
  -1  -4   8        114.72        117.26         6.81 o                         
   0  -4   8        234.96        200.13         6.66 o                         
   1  -4   8        103.54         85.20         4.77 o                         
   2  -4   8        241.18        270.53         9.60 o                         
   3  -4   8          8.84         12.59         6.76 o                         
   4  -4   8         74.99        138.82         9.76 o                         
   5  -4   8        779.67        753.59        57.69 o                         
   7  -4   8          3.53         11.75        14.32 o                         
   8  -4   8         59.60         80.65         9.25 o                         
  -7  -3   8         58.31         61.25         5.57 o                         
  -6  -3   8          4.52         12.10         4.78 o                         
  -5  -3   8        229.12        219.80        11.87 o                         
  -4  -3   8        380.19        344.80        27.70 o                         
  -3  -3   8         64.98         72.31         5.43 o                         
  -2  -3   8         70.00         55.09         4.84 o                         
  -1  -3   8        342.22        399.77        11.53 o                         
   0  -3   8       1183.84       1154.75        25.49 o                         
   1  -3   8          6.01          5.27         4.72 o                         
   2  -3   8         11.77         15.35         7.63 o                         
   3  -3   8         57.73        115.78         5.87 o                         
   4  -3   8        740.66        824.20        23.86 o                         
   5  -3   8        139.12        172.56        12.40 o                         
   6  -3   8         53.60         85.07         7.50 o                         
   7  -3   8         16.88         59.18        10.11 o                         
   8  -3   8        110.42        175.39        11.46 o                         
   9  -3   8        116.12        232.04        13.74 o                         
  -8  -2   8         21.12         14.83         8.36 o                         
  -7  -2   8         16.90          9.05         4.51 o                         
  -6  -2   8         23.85         29.52         5.47 o                         
  -5  -2   8        180.21        143.54        19.34 o                         
  -4  -2   8        117.84        149.04         8.47 o                         
  -3  -2   8        228.30        192.90         8.08 o                         
  -2  -2   8        130.91        153.09         6.43 o                         
  -1  -2   8        597.05        681.34        27.90 o                         
   0  -2   8        667.36        794.89        18.91 o                         
   1  -2   8        578.24        609.58        22.62 o                         
   2  -2   8          0.00         11.71         4.04 o                         
   3  -2   8         30.23         39.06        11.31 o                         
   4  -2   8         80.56         99.46         9.48 o                         
   5  -2   8        540.05        670.67        23.53 o                         
   6  -2   8        167.43        167.05        10.53 o                         
   7  -2   8         32.78         51.08         6.63 o                         
   8  -2   8        201.43        307.50        18.44 o                         
   9  -2   8        265.93        436.13        76.18 o                         
  -8  -1   8         48.83         40.78         8.98 o                         
  -7  -1   8         12.05          4.59        10.08 o                         
  -6  -1   8        166.94        144.17        10.18 o                         
  -5  -1   8        201.59        206.19        18.60 o                         
  -4  -1   8        173.94        196.42        12.97 o                         
  -3  -1   8          0.69         -4.48         4.48 o                         
  -2  -1   8        572.08        542.56        27.02 o                         
  -1  -1   8        113.41        163.81        10.76 o                         
   0  -1   8         62.43         88.97         4.58 o                         
   1  -1   8         78.10         47.42         8.48 o                         
   2  -1   8         67.77        125.19         6.49 o                         
   3  -1   8         87.29         90.46         5.84 o                         
   4  -1   8        194.03        275.73        13.13 o                         
   5  -1   8         45.80         80.99        22.19 o                         
   6  -1   8        244.15        321.81        30.11 o                         
   7  -1   8         28.95          5.52        21.56 o                         
   8  -1   8         46.75         82.30        20.82 o                         
   9  -1   8         88.51         83.43        17.71 o                         
  10  -1   8          5.72          5.15         3.79 o                         
  -8   0   8         76.31         50.55        12.70 o                         
  -7   0   8         66.19         73.64         7.64 o                         
  -6   0   8        178.12        185.40         9.21 o                         
  -5   0   8        416.49        410.54        13.84 o                         
  -4   0   8         29.65         43.58         4.48 o                         
  -3   0   8          9.51          6.62         4.90 o                         
  -2   0   8        734.48        871.45        32.66 o                         
  -1   0   8        923.58       1104.41        40.21 o                         
   0   0   8        165.90        156.20         8.30 o                         
   1   0   8         30.10         47.18         7.57 o                         
   2   0   8        337.55        353.87        15.25 o                         
   3   0   8        811.92       1122.61        37.03 o                         
   7   0   8        300.00        353.81        30.46 o                         
   8   0   8        205.80        253.62        26.09 o                         
  10   0   8          2.39          9.44        12.83 o                         
  -8   1   8         47.56         27.67         9.59 o                         
  -7   1   8         12.34         17.19         4.69 o                         
  -6   1   8         18.58         24.17        11.52 o                         
  -5   1   8          2.86         16.30         5.19 o                         
  -4   1   8          0.93          1.95         4.25 o                         
  -3   1   8         24.68         17.61         4.89 o                         
  -2   1   8       1139.13       1101.04        43.91 o                         
  -1   1   8        229.90        244.92        16.48 o                         
   0   1   8         23.02         34.00         6.69 o                         
   1   1   8        582.87        699.48        69.89 o                         
   2   1   8       1065.89       1202.42        51.59 o                         
   3   1   8         61.55         88.56        13.53 o                         
   4   1   8         53.56         55.49        13.72 o                         
   6   1   8          1.32         33.18        20.05 o                         
   7   1   8         19.60         14.06        20.83 o                         
   9   1   8          0.82         -8.92        17.73 o                         
  10   1   8         16.47         26.58        13.36 o                         
  -8   2   8         67.48         44.97        20.14 o                         
  -7   2   8        408.55        400.02        17.10 o                         
  -6   2   8         70.39         80.05         6.91 o                         
  -5   2   8         24.51         28.11         4.56 o                         
  -4   2   8         27.88         45.44         5.55 o                         
  -3   2   8        751.51        768.58        43.02 o                         
  -2   2   8         64.36         76.44         7.37 o                         
  -1   2   8         52.62         71.51         5.65 o                         
   0   2   8          0.01         -3.91         8.33 o                         
   1   2   8        341.79        379.89        26.53 o                         
   2   2   8       2591.34       2925.61       148.19 o                         
   3   2   8       1025.76       1027.16        61.67 o                         
   4   2   8        100.12         87.11        11.67 o                         
   5   2   8        125.17         66.00        12.16 o                         
   6   2   8        256.98        224.55        17.14 o                         
   7   2   8         71.53         76.05        20.27 o                         
   8   2   8        209.72        278.59        44.58 o                         
   9   2   8          3.43         -5.83        26.03 o                         
  10   2   8         11.98          7.15        12.42 o                         
  -8   3   8          8.90          4.16        14.20 o                         
  -7   3   8         82.60         90.87        29.42 o                         
  -6   3   8        281.49        284.27        13.02 o                         
  -5   3   8         11.15         11.16         4.69 o                         
  -4   3   8         51.39         37.03         4.21 o                         
  -3   3   8        589.16        593.73        23.93 o                         
  -2   3   8        255.09        299.71        48.00 o                         
  -1   3   8         34.52         10.54        11.92 o                         
   0   3   8         18.19          8.84        13.04 o                         
   1   3   8        338.22        327.80        46.05 o                         
   2   3   8       1931.97       1646.67       285.09 o                         
   3   3   8        272.32        262.56        15.84 o                         
   4   3   8         11.85          4.63        10.08 o                         
   5   3   8        123.50        105.78        12.84 o                         
   6   3   8        252.19        230.34        39.45 o                         
   7   3   8         82.82         45.44        17.65 o                         
   8   3   8          0.14          8.22        15.61 o                         
   9   3   8        118.59         93.77        17.94 o                         
  10   3   8         23.16          1.87        10.18 o                         
  -7   4   8         35.00         39.99         8.11 o                         
  -6   4   8         11.34          9.55         6.16 o                         
  -5   4   8         24.72         24.11         3.72 o                         
  -4   4   8         40.84         35.75         4.98 o                         
  -3   4   8         91.72         76.30        11.61 o                         
  -2   4   8         66.13         67.03         8.18 o                         
  -1   4   8        151.53        119.30        17.23 o                         
   0   4   8         64.08         54.11         9.82 o                         
   1   4   8        176.53        187.19        14.28 o                         
   2   4   8          0.22          0.64        11.79 o                         
   3   4   8         44.54         36.50        10.27 o                         
   4   4   8         12.79          5.55        10.20 o                         
   5   4   8        178.44        136.04        13.26 o                         
   6   4   8        391.78        295.80       119.46 o                         
   7   4   8         27.41         17.51        15.14 o                         
   8   4   8         20.61          6.05         6.70 o                         
   9   4   8         59.20         70.26        40.29 o                         
  10   4   8          1.55        -42.13        48.23 o                         
  -7   5   8         28.96         20.11         8.16 o                         
  -6   5   8          0.13          2.67         5.76 o                         
  -5   5   8        151.31        142.53         7.46 o                         
  -4   5   8        286.04        328.20        15.24 o                         
  -3   5   8         13.90          4.44         5.43 o                         
  -2   5   8        122.92        120.71         7.20 o                         
  -1   5   8         11.06         12.96         6.73 o                         
   0   5   8         83.16        109.47         9.07 o                         
   1   5   8         67.52         42.80         8.40 o                         
   2   5   8         22.66         29.11         5.98 o                         
   3   5   8         35.94         28.03        10.97 o                         
   4   5   8        279.94        214.59        40.16 o                         
   5   5   8        343.97        203.93       144.01 o                         
   6   5   8        190.14        100.30        13.09 o                         
   7   5   8          1.04         -2.77         6.52 o                         
   8   5   8         15.43        -12.34        69.56 o                         
   9   5   8         37.27         42.68         9.87 o                         
  10   5   8         29.50         24.24        14.68 o                         
  -7   6   8          5.73          3.26        12.81 o                         
  -6   6   8        144.88        125.40         8.47 o                         
  -5   6   8         47.82         47.99         5.08 o                         
  -4   6   8         65.17         62.52         5.41 o                         
  -3   6   8         92.75        103.05         7.79 o                         
  -2   6   8         72.93         96.39         7.13 o                         
  -1   6   8         37.65         67.79         8.69 o                         
   0   6   8         14.39         43.04        14.23 o                         
   1   6   8          0.48         19.19         7.14 o                         
   2   6   8         75.49         46.27        11.19 o                         
   3   6   8         69.16         88.15        13.88 o                         
   4   6   8         72.01         37.84         7.66 o                         
   5   6   8        144.93         96.62        12.19 o                         
   6   6   8         33.68         19.69         9.50 o                         
   7   6   8          8.34          7.09         5.59 o                         
   8   6   8         78.55         64.73        43.28 o                         
   9   6   8         38.13         38.04        13.99 o                         
  10   6   8          9.62         11.20        12.29 o                         
  -6   7   8         12.49          4.40         5.06 o                         
  -5   7   8        151.36        154.89         9.22 o                         
  -4   7   8        230.04        266.56        12.99 o                         
  -3   7   8         24.63         35.25         6.24 o                         
  -2   7   8         31.09         60.66         6.92 o                         
  -1   7   8        936.45       1268.08        68.44 o                         
   0   7   8        473.29        573.69        26.80 o                         
   1   7   8         71.24         82.56         7.65 o                         
   2   7   8         24.02         33.86        13.11 o                         
   3   7   8         75.89         87.58        10.04 o                         
   4   7   8          0.24          9.30         7.92 o                         
   5   7   8          0.56         -0.23         6.14 o                         
   6   7   8         45.42         22.41         7.52 o                         
   7   7   8          6.78          8.94         7.61 o                         
   8   7   8         66.29          9.35        12.24 o                         
   9   7   8         51.99         31.57        14.11 o                         
  -6   8   8         19.31         11.11         9.71 o                         
  -5   8   8         49.12         44.76         7.74 o                         
  -4   8   8         37.65         35.46         5.66 o                         
  -3   8   8          0.49          2.49         4.59 o                         
  -2   8   8         66.75        102.84         8.54 o                         
  -1   8   8         59.94        111.03         8.37 o                         
   0   8   8         48.16         50.92         8.67 o                         
   1   8   8        140.75        210.43        12.45 o                         
   2   8   8         36.26         77.67        11.30 o                         
   3   8   8         66.24         58.42         7.19 o                         
   4   8   8         10.90         11.59         6.27 o                         
   5   8   8         14.92         17.95         5.62 o                         
   6   8   8        134.41         84.59        11.24 o                         
   7   8   8         24.14          3.74        11.19 o                         
   8   8   8          2.94          9.37         9.78 o                         
   9   8   8          9.66          9.91         7.98 o                         
  -5   9   8         12.62         14.17         8.34 o                         
  -4   9   8          3.10         -2.99         6.48 o                         
  -3   9   8          5.18          7.89         8.55 o                         
  -2   9   8         94.20        135.75        13.10 o                         
  -1   9   8        213.10        311.26        15.52 o                         
   0   9   8         27.02         46.72         8.46 o                         
   1   9   8          0.98        -15.10        15.10 o                         
   2   9   8         95.48        135.03        18.13 o                         
   3   9   8         21.69         14.16         7.39 o                         
   4   9   8          9.42         15.93         5.76 o                         
   5   9   8          1.24          2.14         6.88 o                         
   6   9   8          9.80          1.15        14.76 o                         
   7   9   8         17.50          6.89        10.84 o                         
   8   9   8          6.49         10.64        10.21 o                         
  -3  10   8         13.56         22.15         4.92 o                         
  -2  10   8         50.13         81.53        10.11 o                         
  -1  10   8         16.12         35.91         7.64 o                         
   0  10   8          0.05          6.24         7.95 o                         
   1  10   8          0.03         18.31        15.51 o                         
   2  10   8         62.31        103.95        10.23 o                         
   3  10   8         26.79         30.81         6.11 o                         
   4  10   8          2.94          3.49         5.35 o                         
   5  10   8          0.47         -1.76        12.30 o                         
   6  10   8         14.19          2.27        12.75 o                         
   7  10   8         17.66         11.26        10.79 o                         
  -2  11   8          1.67          2.70         3.14 o                         
  -1  11   8          0.16          2.40         4.73 o                         
   0  11   8          2.37          9.50         4.68 o                         
   1  11   8         46.76        114.16        16.67 o                         
   2  11   8         46.41         62.79         6.32 o                         
   3  11   8         22.08         25.80         5.13 o                         
   4  11   8          0.40          0.61         6.26 o                         
   5  11   8         27.29          8.98        11.73 o                         
   0  -7   9          4.20          3.55         9.59 o                         
   3  -7   9        221.44        201.37        11.97 o                         
  -4  -6   9          2.94          1.20        13.44 o                         
  -3  -6   9         94.81         68.19        16.60 o                         
  -2  -6   9        513.46        526.59       129.56 o                         
  -1  -6   9        165.34        182.48        29.50 o                         
   0  -6   9         42.05         35.99         6.00 o                         
   1  -6   9        144.34        165.09        11.33 o                         
   3  -6   9        276.99        254.84        19.83 o                         
   4  -6   9         28.78         33.27        11.17 o                         
  -5  -5   9          3.89          8.64        14.03 o                         
  -3  -5   9          7.60          9.23         4.65 o                         
  -2  -5   9         15.56         15.82         4.23 o                         
  -1  -5   9        148.20        174.89        11.31 o                         
   0  -5   9         63.15         52.21         4.63 o                         
   1  -5   9        220.49        183.22        10.76 o                         
   2  -5   9        408.19        461.22        42.56 o                         
   3  -5   9          7.79         21.00         4.54 o                         
   4  -5   9         43.10         34.26         9.25 o                         
   5  -5   9         87.60         82.49         7.19 o                         
   6  -5   9         73.57         67.99         6.02 o                         
  -6  -4   9          2.55         10.19         3.45 o                         
  -5  -4   9         14.51         13.92         5.76 o                         
  -4  -4   9        134.25        124.73         8.55 o                         
  -3  -4   9        266.58        253.73        17.66 o                         
  -2  -4   9        143.80        168.84        15.65 o                         
  -1  -4   9         40.52         48.58         4.87 o                         
   0  -4   9        353.15        333.67        13.25 o                         
   1  -4   9        371.39        398.93        15.65 o                         
   2  -4   9         39.92         78.81         4.85 o                         
   3  -4   9         86.28         70.00         6.78 o                         
   4  -4   9        148.56        133.83        18.26 o                         
   5  -4   9        475.32        527.31        80.10 o                         
   6  -4   9        361.27        554.83        71.92 o                         
   7  -4   9         20.93         36.31         5.11 o                         
  -6  -3   9          3.26          0.71         4.23 o                         
  -5  -3   9        339.00        272.01        32.30 o                         
  -4  -3   9         52.12         65.84        12.16 o                         
  -3  -3   9         72.66         78.43         6.35 o                         
  -2  -3   9          4.38          7.59         4.81 o                         
  -1  -3   9          0.06          3.23         4.66 o                         
   0  -3   9        238.92        277.64         8.16 o                         
   1  -3   9        180.86        280.95         8.58 o                         
   2  -3   9         70.62         34.12         5.65 o                         
   3  -3   9         18.80         34.13         6.77 o                         
   4  -3   9         36.48         34.94         4.73 o                         
   5  -3   9        870.62       1333.81       114.19 o                         
   6  -3   9        484.58        654.62        71.41 o                         
   7  -3   9          0.22          4.71         4.48 o                         
   8  -3   9         64.99         95.61        11.85 o                         
  -7  -2   9         16.36         15.57         7.05 o                         
  -6  -2   9         24.45         19.29         5.11 o                         
  -5  -2   9        250.59        173.84        15.14 o                         
  -4  -2   9        591.94        482.74        36.65 o                         
  -3  -2   9         22.14         32.86         4.06 o                         
  -2  -2   9         33.31         43.39         4.18 o                         
  -1  -2   9        192.69        160.89         9.41 o                         
   0  -2   9       1121.10       1387.59        43.84 o                         
   1  -2   9          0.83          1.19         4.95 o                         
   2  -2   9          1.90          9.13         7.48 o                         
   3  -2   9          2.31         41.00         5.19 o                         
   4  -2   9        338.67        538.70        15.20 o                         
   5  -2   9          5.07         16.20         4.86 o                         
   6  -2   9         46.79         68.92        10.41 o                         
   7  -2   9         48.01        112.39         7.99 o                         
   8  -2   9         31.05         71.12         6.63 o                         
   9  -2   9        121.65        237.29        13.94 o                         
  -7  -1   9          1.71          9.77        14.14 o                         
  -6  -1   9         41.19         12.58         9.40 o                         
  -5  -1   9        332.47        198.05        19.58 o                         
  -4  -1   9        260.02        236.72        20.60 o                         
  -3  -1   9         57.99         77.20         8.72 o                         
  -2  -1   9         46.23         37.23         4.22 o                         
  -1  -1   9        762.14        815.80        31.94 o                         
   0  -1   9        108.71        130.12         5.95 o                         
   1  -1   9          0.17         11.07         4.91 o                         
   2  -1   9         32.51        102.75         8.14 o                         
   3  -1   9          8.63          0.56         4.38 o                         
   4  -1   9         41.21         54.08         5.63 o                         
   5  -1   9        362.55        400.58        19.39 o                         
   6  -1   9         28.99         18.17         6.02 o                         
   7  -1   9        251.82        305.02        18.34 o                         
   8  -1   9        185.58        290.34        17.38 o                         
   9  -1   9         96.05        125.54         8.70 o                         
  -7   0   9         41.95         53.03        12.97 o                         
  -6   0   9          7.54          8.32         3.75 o                         
  -5   0   9        184.73        150.77        17.72 o                         
  -4   0   9        111.68        101.50         8.89 o                         
  -3   0   9          2.23         12.00         4.19 o                         
  -2   0   9        375.30        384.41        18.76 o                         
  -1   0   9        918.58       1019.79        56.92 o                         
   0   0   9        306.08        379.77        16.39 o                         
   1   0   9         30.94         78.41         5.85 o                         
   2   0   9         34.35         34.09         4.53 o                         
   3   0   9        188.98        236.98        10.37 o                         
   4   0   9        101.37         59.38         5.58 o                         
   5   0   9          0.21          4.26         5.56 o                         
   8   0   9        131.85        176.99        22.49 o                         
   9   0   9        113.83        173.17         9.79 o                         
  10   0   9          3.08          5.34         3.72 o                         
  -7   1   9         14.11         12.59         4.34 o                         
  -6   1   9        146.83        125.09         8.63 o                         
  -5   1   9          2.19          2.50         4.23 o                         
  -4   1   9          3.06          5.96         4.11 o                         
  -3   1   9         23.61         19.04         5.55 o                         
  -2   1   9        601.78        589.46        25.68 o                         
  -1   1   9        713.22        906.20        50.69 o                         
   0   1   9         59.73         96.61         8.09 o                         
   1   1   9         12.21          4.51         5.28 o                         
   2   1   9         87.56         85.93         8.96 o                         
   3   1   9        649.41        603.18        22.91 o                         
   4   1   9         16.45         17.35         5.05 o                         
   6   1   9          5.06         -3.15        20.98 o                         
   7   1   9        152.19        169.18        23.83 o                         
   8   1   9        101.93        147.90        22.00 o                         
   9   1   9         24.97         32.25        16.56 o                         
  10   1   9          0.41          1.32         3.50 o                         
  -8   2   9         55.80         26.60        12.66 o                         
  -7   2   9         22.12         28.44         7.50 o                         
  -6   2   9         33.84         37.11         5.74 o                         
  -5   2   9          6.34          5.06         5.04 o                         
  -4   2   9         89.30        102.17         7.19 o                         
  -3   2   9         52.19         44.65         6.93 o                         
  -2   2   9        307.62        377.68        22.49 o                         
  -1   2   9        304.74        388.94        18.02 o                         
   0   2   9         44.42         43.84         6.21 o                         
   1   2   9        647.22        523.01        29.04 o                         
   2   2   9        879.40        822.68        64.67 o                         
   3   2   9        274.18        196.96        24.29 o                         
   4   2   9         63.93         91.32        15.84 o                         
   5   2   9        236.29        230.00        46.89 o                         
   6   2   9         65.44         88.26        21.37 o                         
   7   2   9         56.95         94.81        21.59 o                         
   8   2   9          8.23         27.62        19.23 o                         
   9   2   9          8.54          6.63        15.94 o                         
  10   2   9          7.08         15.80        11.63 o                         
  -7   3   9        265.01        194.84        29.00 o                         
  -6   3   9         33.98         37.32         5.77 o                         
  -5   3   9         23.61         15.18         4.31 o                         
  -4   3   9         22.34         12.91         4.30 o                         
  -3   3   9        595.98        621.93        86.50 o                         
  -2   3   9         13.04         18.01         5.80 o                         
  -1   3   9        252.95        252.37        12.90 o                         
   0   3   9          0.13          4.78         4.63 o                         
   1   3   9        159.80        117.42         7.80 o                         
   2   3   9        885.14        729.50        30.63 o                         
   3   3   9       1579.60       1195.58        87.57 o                         
   4   3   9          3.90          6.38        10.76 o                         
   5   3   9        120.09        116.10        25.67 o                         
   6   3   9        386.13        318.82        94.55 o                         
   7   3   9        116.13        111.37        20.62 o                         
   8   3   9         54.79         21.00        17.80 o                         
   9   3   9         45.17         37.21        15.30 o                         
  10   3   9         46.65         34.16        10.75 o                         
  -6   4   9        176.05        154.76         9.86 o                         
  -5   4   9          0.76          1.41         7.28 o                         
  -4   4   9         19.51         21.55         3.78 o                         
  -3   4   9        155.93        156.88         6.93 o                         
  -2   4   9         53.41         36.45         6.63 o                         
  -1   4   9        131.95        154.55        10.48 o                         
   0   4   9          0.18          1.63         6.49 o                         
   1   4   9        158.25        152.72        18.48 o                         
   2   4   9        482.11        415.11        21.92 o                         
   3   4   9         67.50         40.93        11.17 o                         
   4   4   9         58.36         46.31        11.56 o                         
   5   4   9        141.56        104.99        14.69 o                         
   6   4   9        161.00         81.52        14.13 o                         
   7   4   9         88.37         51.58        11.95 o                         
   8   4   9          4.36          9.12        33.28 o                         
   9   4   9         48.56         60.66        13.27 o                         
  10   4   9         23.66         83.24        36.73 o                         
  -7   5   9         14.42          7.02        13.22 o                         
  -6   5   9          0.01         -3.11         5.60 o                         
  -5   5   9          0.03         -3.01         4.66 o                         
  -4   5   9        266.44        285.24        14.24 o                         
  -3   5   9        127.02        107.32         7.99 o                         
  -2   5   9         75.58         95.65         6.43 o                         
  -1   5   9         88.43         92.08         6.41 o                         
   0   5   9         53.22         64.71         8.26 o                         
   1   5   9         28.96         15.80         9.32 o                         
   2   5   9         99.41        101.38         7.96 o                         
   3   5   9        100.86         89.76        11.55 o                         
   4   5   9         14.71         29.06        15.21 o                         
   5   5   9        282.87        164.81        14.61 o                         
   6   5   9        186.13         82.63        12.45 o                         
   7   5   9         71.65         29.09        10.09 o                         
   8   5   9         15.63        -12.23        62.75 o                         
   9   5   9         51.97         28.96        53.40 o                         
  10   5   9         23.31          6.69        37.89 o                         
  -6   6   9          3.51          2.38         8.45 o                         
  -5   6   9         61.19         53.14         5.03 o                         
  -4   6   9        106.99        103.79         7.89 o                         
  -3   6   9          2.14          1.96         5.30 o                         
  -2   6   9         84.90         96.63         7.54 o                         
  -1   6   9          0.25         14.53         5.66 o                         
   0   6   9         21.29         25.79         8.11 o                         
   1   6   9         13.57         13.51         7.71 o                         
   2   6   9         63.46         61.27         7.87 o                         
   3   6   9          0.04          8.24        10.60 o                         
   4   6   9         41.69         31.13         6.89 o                         
   5   6   9        222.86        103.33        17.73 o                         
   6   6   9         91.71         46.05        10.59 o                         
   7   6   9          1.91          1.70        11.45 o                         
   8   6   9          6.35         31.99        60.82 o                         
   9   6   9         10.65          3.29        50.84 o                         
  -6   7   9         38.82         24.09         7.37 o                         
  -5   7   9        105.40         90.22         7.09 o                         
  -4   7   9         20.50         28.87         4.56 o                         
  -3   7   9         31.54         43.17         4.95 o                         
  -2   7   9         14.78         31.25         5.04 o                         
  -1   7   9         58.98         82.80        11.76 o                         
   0   7   9          0.15         10.13         8.22 o                         
   1   7   9         53.08         75.08        13.39 o                         
   2   7   9          5.87          3.51         7.61 o                         
   3   7   9         16.69         40.27        15.24 o                         
   4   7   9         33.38         33.65         8.77 o                         
   5   7   9          0.92         -3.45        19.65 o                         
   6   7   9          3.14         -9.29        12.60 o                         
   7   7   9         23.66         15.07         5.77 o                         
   8   7   9         12.84         11.32        10.98 o                         
   9   7   9         30.07         -4.45        18.89 o                         
  -5   8   9         55.03         50.93        18.66 o                         
  -4   8   9         52.45         62.48         5.97 o                         
  -3   8   9         16.45         33.28         4.68 o                         
  -2   8   9         22.09         28.93         8.24 o                         
  -1   8   9        295.81        420.19        26.44 o                         
   0   8   9        118.88        174.59        18.71 o                         
   1   8   9         70.96         80.15        10.11 o                         
   2   8   9         36.18         75.52        36.55 o                         
   3   8   9         17.55         27.20        32.70 o                         
   4   8   9         65.57         73.97        10.02 o                         
   5   8   9          0.47          8.24         7.06 o                         
   6   8   9         26.77         19.16         6.76 o                         
   7   8   9         26.60         15.72        10.52 o                         
   8   8   9         28.81         29.95         9.20 o                         
  -4   9   9          4.22          8.12         4.07 o                         
  -3   9   9          4.33          2.19         4.99 o                         
  -2   9   9         11.33         11.52         4.10 o                         
  -1   9   9         35.18         52.91         9.01 o                         
   0   9   9        109.09        145.90        13.96 o                         
   1   9   9         23.38         15.46        10.02 o                         
   3   9   9         62.96         58.23         9.31 o                         
   4   9   9         26.30         18.09         7.63 o                         
   5   9   9          0.03         -2.22         6.86 o                         
   6   9   9          0.49         -1.01        11.31 o                         
   7   9   9          3.92         14.64        10.59 o                         
   8   9   9          9.07         -1.06        18.45 o                         
  -3  10   9          1.57          1.50         5.48 o                         
  -2  10   9          9.92         18.19         4.94 o                         
  -1  10   9         31.45         49.50         6.17 o                         
   0  10   9          5.71          2.14         8.71 o                         
   1  10   9         13.29         31.09         9.45 o                         
   3  10   9         50.64         77.70         7.47 o                         
   4  10   9          9.55          1.70         5.07 o                         
   5  10   9          4.14          6.99         5.90 o                         
   6  10   9          1.47         23.26        10.14 o                         
  -1  11   9          4.04          2.69         4.37 o                         
   0  11   9          1.19         -0.19         4.89 o                         
   2  11   9         17.58         30.30         5.46 o                         
   3  11   9         28.42         32.32         5.88 o                         
   4  11   9          1.17          4.16         5.95 o                         
  -1  -6  10        111.12         74.95         6.58 o                         
   0  -6  10        103.25         98.72         7.67 o                         
   1  -6  10        107.59         96.91         7.55 o                         
   2  -6  10        288.43        312.45        18.03 o                         
   3  -6  10        143.31        118.66         8.01 o                         
  -4  -5  10          1.46          8.94        11.69 o                         
  -3  -5  10          7.64          3.91        13.96 o                         
  -2  -5  10          3.88          3.22         3.32 o                         
  -1  -5  10          0.73          6.03         3.73 o                         
   0  -5  10          4.13          7.18         3.95 o                         
   1  -5  10         20.81         17.57         4.04 o                         
   2  -5  10        368.23        359.08        40.61 o                         
   3  -5  10        186.63        164.81         9.79 o                         
   4  -5  10          4.09          5.79         3.07 o                         
   5  -5  10         78.18         86.55         4.53 o                         
  -5  -4  10         12.92         14.24         3.54 o                         
  -4  -4  10         13.00         11.16         9.65 o                         
  -3  -4  10         28.82         35.24         5.49 o                         
  -2  -4  10        171.82        128.30        15.60 o                         
  -1  -4  10         95.97        105.17        10.14 o                         
   0  -4  10         24.72         24.48         7.59 o                         
   1  -4  10        404.23        444.34        15.93 o                         
   2  -4  10        331.97        319.68        11.96 o                         
   3  -4  10          2.26          1.13         3.97 o                         
   4  -4  10          6.10         11.56         5.71 o                         
   5  -4  10         98.83         90.32         7.91 o                         
   6  -4  10        170.64        166.13        10.91 o                         
   7  -4  10         82.54         74.40         5.91 o                         
  -5  -3  10          1.79          4.17         4.60 o                         
  -4  -3  10        245.01        216.36        43.43 o                         
  -3  -3  10         50.55         63.96         7.21 o                         
  -2  -3  10         11.07          7.92         5.33 o                         
  -1  -3  10        313.67        327.68        20.34 o                         
   0  -3  10         45.88         67.05         8.79 o                         
   1  -3  10        178.91        203.18         8.35 o                         
   2  -3  10         78.05         42.47         4.93 o                         
   3  -3  10         43.90         60.94         6.91 o                         
   4  -3  10         49.43         58.64         6.85 o                         
   5  -3  10        222.32        203.37        18.01 o                         
   6  -3  10        328.73        416.77        54.82 o                         
   7  -3  10         67.16         78.60         5.90 o                         
   8  -3  10          1.91          1.81         9.12 o                         
  -6  -2  10         46.52         32.64         5.01 o                         
  -5  -2  10        456.49        395.97        82.63 o                         
  -4  -2  10         83.48         79.57        17.24 o                         
  -3  -2  10         45.35         39.22         9.75 o                         
  -2  -2  10         23.08         31.55         8.31 o                         
  -1  -2  10         51.44         76.29        26.43 o                         
   0  -2  10        214.20        182.08        10.23 o                         
   1  -2  10         22.46          7.57         5.13 o                         
   2  -2  10        188.01        233.80        13.61 o                         
   3  -2  10          5.05         15.65         6.33 o                         
   4  -2  10         10.46         -4.40         4.58 o                         
   5  -2  10        239.94        225.41        24.97 o                         
   6  -2  10         61.97         81.58         6.66 o                         
   7  -2  10         22.45         37.01         6.70 o                         
   8  -2  10          0.78          4.93         3.77 o                         
  -5  -1  10        311.81        168.56        18.58 o                         
  -4  -1  10        451.83        432.07        25.52 o                         
  -3  -1  10         60.78         59.22         5.66 o                         
  -2  -1  10         48.92         77.13         5.70 o                         
  -1  -1  10        392.06        529.80        20.40 o                         
   0  -1  10       1285.79       1430.11        46.21 o                         
   1  -1  10         55.94         64.85         5.24 o                         
   2  -1  10        304.65        278.65        14.32 o                         
   3  -1  10         43.64        144.11        10.25 o                         
   4  -1  10         53.03         29.14         5.06 o                         
   5  -1  10         19.61         28.74         4.91 o                         
   6  -1  10          8.58         22.87         5.48 o                         
   7  -1  10          7.08         25.29         5.55 o                         
   8  -1  10        203.75        284.83        16.69 o                         
   9  -1  10        132.64        197.03        11.65 o                         
  -7   0  10          5.84          3.01         4.32 o                         
  -6   0  10          0.08         -5.29         5.29 o                         
  -5   0  10         22.58         23.92         6.01 o                         
  -4   0  10        113.27        127.65         6.06 o                         
  -3   0  10        118.48         95.90         6.03 o                         
  -2   0  10        254.04        274.58        14.98 o                         
  -1   0  10        465.02        547.06        32.10 o                         
   0   0  10        393.16        446.48        76.99 o                         
   1   0  10        130.56        177.67        14.09 o                         
   2   0  10          8.96         39.20         5.60 o                         
   3   0  10         53.62         73.71         8.17 o                         
   4   0  10        132.71        118.03         6.61 o                         
   5   0  10        131.74        252.70        11.14 o                         
   6   0  10          4.26         16.57         5.62 o                         
   7   0  10         68.93         92.63         7.80 o                         
   8   0  10         72.85         89.91         7.35 o                         
   9   0  10         81.23        111.21         6.77 o                         
  -7   1  10          2.08          4.11         4.54 o                         
  -6   1  10         28.67         29.05         4.90 o                         
  -5   1  10        116.27        131.81         6.75 o                         
  -4   1  10        132.84        118.23         7.83 o                         
  -3   1  10         63.16         70.61         5.73 o                         
  -2   1  10        356.21        405.35        19.53 o                         
  -1   1  10        374.22        539.23        24.12 o                         
   0   1  10        420.57        387.80        53.19 o                         
   1   1  10          0.02          5.83         8.40 o                         
   2   1  10        316.94        359.17        36.91 o                         
   3   1  10        125.58        131.55        14.77 o                         
   4   1  10        188.40        310.20        25.79 o                         
   5   1  10          0.38         -4.90         5.34 o                         
   6   1  10         36.96         57.40         6.62 o                         
   7   1  10         27.56         21.26         8.44 o                         
   8   1  10         27.20         28.78         5.01 o                         
   9   1  10         40.29         31.20         5.58 o                         
  -6   2  10          0.90         -2.79         4.25 o                         
  -5   2  10         44.17         37.82         5.41 o                         
  -4   2  10        159.29        182.57        11.66 o                         
  -3   2  10         23.20         35.24         7.07 o                         
  -2   2  10         50.36         76.88         7.87 o                         
  -1   2  10        608.61        724.28        30.60 o                         
   0   2  10         15.39          2.72         6.27 o                         
   1   2  10         13.03          8.56         6.39 o                         
   2   2  10        119.93        157.91        10.27 o                         
   3   2  10        586.19        587.88       165.81 o                         
   4   2  10         67.55         83.81        11.73 o                         
   5   2  10          3.35          5.36        20.88 o                         
   6   2  10         15.87         29.69        21.12 o                         
   7   2  10        216.62        225.62        16.33 o                         
   8   2  10         32.63         32.63         9.71 o                         
   9   2  10          0.52         -0.96         5.52 o                         
  10   2  10          5.06          9.17         9.66 o                         
  -7   3  10          0.54         -3.43        12.50 o                         
  -6   3  10          1.78          2.56         3.82 o                         
  -5   3  10         69.44         69.99         5.16 o                         
  -4   3  10         15.07          7.33         4.30 o                         
  -3   3  10         92.28         70.33         6.43 o                         
  -2   3  10         86.03        108.53         9.12 o                         
  -1   3  10        430.69        414.15        19.05 o                         
   0   3  10          0.14          7.84         5.85 o                         
   1   3  10         74.70         90.56         8.44 o                         
   2   3  10        450.88        475.32        24.87 o                         
   3   3  10          0.46          3.69         5.29 o                         
   4   3  10         49.95         29.63         9.54 o                         
   5   3  10         11.21          6.99         9.36 o                         
   6   3  10         86.46         54.77        34.50 o                         
   7   3  10         26.56         30.47        19.52 o                         
   8   3  10          6.94          7.44        17.59 o                         
   9   3  10          0.35          1.12        14.30 o                         
  -6   4  10          8.85         14.64         7.48 o                         
  -5   4  10          1.44          4.23         5.81 o                         
  -4   4  10        108.12        133.06        31.61 o                         
  -3   4  10         54.74         46.78         5.17 o                         
  -1   4  10        229.33        273.95        35.87 o                         
   0   4  10         35.06         39.59         8.75 o                         
   1   4  10          0.14         10.65        15.34 o                         
   2   4  10        483.25        345.58        28.37 o                         
   3   4  10        148.18        103.96        13.67 o                         
   4   4  10         23.48         18.82        11.30 o                         
   5   4  10        225.67        139.27        14.75 o                         
   6   4  10        267.48        152.65        38.78 o                         
   7   4  10         59.89         30.09        17.82 o                         
   8   4  10         33.30         23.60         6.77 o                         
  -6   5  10         17.15          9.67         8.68 o                         
  -5   5  10         14.79         20.30         9.27 o                         
  -4   5  10         52.70         54.32         5.15 o                         
  -3   5  10        103.45         96.83         7.27 o                         
  -2   5  10        236.50        250.64        16.25 o                         
  -1   5  10          0.78         -3.47         7.47 o                         
   0   5  10         10.47         24.30         7.61 o                         
   1   5  10        162.02        166.10        15.83 o                         
   2   5  10         11.22          6.36         6.95 o                         
   3   5  10          0.03         -4.61        11.89 o                         
   4   5  10          2.47         -4.10        10.57 o                         
   5   5  10        107.03         97.19        31.48 o                         
   6   5  10        109.71         50.65        16.76 o                         
   7   5  10         33.12         13.82         9.62 o                         
   8   5  10          1.17         27.94        52.49 o                         
   9   5  10         12.22         -2.60        12.93 o                         
  -6   6  10          3.41         -3.52         7.92 o                         
  -5   6  10         28.48         32.23        13.91 o                         
  -4   6  10        145.12        127.17        14.17 o                         
  -3   6  10        120.63        132.28         8.40 o                         
  -2   6  10         39.25         63.78         5.39 o                         
  -1   6  10          3.83          5.56         5.25 o                         
   0   6  10         14.24         22.32         8.05 o                         
   1   6  10         52.13         57.03         8.78 o                         
   2   6  10          9.10         19.19        11.49 o                         
   3   6  10          1.61         20.02        11.04 o                         
   4   6  10          7.80         14.52        10.71 o                         
   5   6  10         70.75         46.94         7.44 o                         
   6   6  10         78.08         31.18         7.70 o                         
   7   6  10         30.04          4.66         7.50 o                         
   8   6  10          7.47         29.02        22.43 o                         
   9   6  10         22.11          6.76        18.26 o                         
  -5   7  10         66.52         62.43         8.82 o                         
  -4   7  10        128.99        117.07         9.50 o                         
  -3   7  10         12.79          8.69         4.29 o                         
  -2   7  10          4.38         15.43         4.66 o                         
  -1   7  10          9.69         12.82         5.98 o                         
   0   7  10         80.05        117.53        10.69 o                         
   1   7  10         26.03         28.89         8.46 o                         
   2   7  10          8.91          8.83         7.95 o                         
   3   7  10          2.62        -13.62        14.55 o                         
   4   7  10         72.89         63.86         9.53 o                         
   5   7  10          5.29          1.68         7.24 o                         
   6   7  10         11.18         14.83        17.80 o                         
   7   7  10         27.81         11.15         9.17 o                         
   8   7  10          2.36        -14.87        21.34 o                         
   9   7  10          0.34         13.02        16.69 o                         
  -4   8  10         36.77         34.55         4.83 o                         
  -3   8  10          4.62          7.45         4.82 o                         
  -2   8  10         63.94        121.31         8.02 o                         
  -1   8  10        150.22        216.38        11.43 o                         
   0   8  10         39.79         48.53        10.18 o                         
   1   8  10          1.45          3.52         9.32 o                         
   2   8  10         44.62         53.49        10.30 o                         
   3   8  10         15.60         45.97        33.95 o                         
   4   8  10          0.22          2.24         8.50 o                         
   5   8  10          6.03         -0.53         7.87 o                         
   6   8  10          9.74          5.41        14.59 o                         
   7   8  10         22.16         46.29        23.98 o                         
   8   8  10         44.55         12.08        19.92 o                         
  -3   9  10          0.36         -0.82         3.69 o                         
  -2   9  10          5.64         10.29         3.72 o                         
  -1   9  10        158.47        253.02        12.38 o                         
   0   9  10        123.11        156.61         9.47 o                         
   1   9  10          3.13          6.86         9.28 o                         
   4   9  10         47.00         37.35         8.66 o                         
   5   9  10          3.22         -0.37         7.20 o                         
   6   9  10          6.75         20.90        24.21 o                         
   7   9  10          3.91         15.15        21.13 o                         
  -2  10  10          3.05          3.63         3.91 o                         
  -1  10  10          7.59         11.33         4.66 o                         
   0  10  10         23.83         37.02         5.57 o                         
   1  10  10         17.31         15.30         8.21 o                         
   3  10  10         33.70         40.86         6.26 o                         
   4  10  10         13.16         -6.27         7.36 o                         
   5  10  10          3.26         -3.61         6.31 o                         
   6  10  10          6.13         22.31        20.90 o                         
   1  11  10          4.03          8.45         5.97 o                         
   2  11  10         17.22         23.01         6.80 o                         
   3  11  10         14.33         18.38         4.23 o                         
   0  -5  11         55.87         64.00         6.09 o                         
   1  -5  11         76.17         83.12         6.85 o                         
   2  -5  11        122.05        100.44         8.25 o                         
   3  -5  11        139.17        193.32        11.63 o                         
   4  -5  11          8.77          2.66         3.33 o                         
  -3  -4  11         11.54         12.91         4.03 o                         
  -2  -4  11         76.85         72.11         6.66 o                         
  -1  -4  11        113.01        126.00         6.66 o                         
   0  -4  11         26.24         25.04         4.20 o                         
   1  -4  11        124.26        116.41         6.42 o                         
   2  -4  11        559.47        634.33        35.07 o                         
   3  -4  11        208.98        270.74        17.97 o                         
   4  -4  11          2.50          0.43         3.09 o                         
   5  -4  11         31.73         25.43         3.11 o                         
  -4  -3  11         18.21         16.96         4.69 o                         
  -3  -3  11         86.61         88.25         7.89 o                         
  -2  -3  11         91.24         97.82         7.80 o                         
  -1  -3  11          0.16          0.32         4.48 o                         
   0  -3  11          0.24          0.64         4.38 o                         
   1  -3  11        116.40        127.02         6.71 o                         
   2  -3  11        172.88        233.84        10.14 o                         
   3  -3  11         17.71         37.18         4.29 o                         
   4  -3  11          4.06          7.72         3.69 o                         
   5  -3  11         33.56         29.99         5.97 o                         
   6  -3  11         63.15         75.87         6.83 o                         
   7  -3  11         79.13         87.34         6.65 o                         
  -5  -2  11         11.89          9.92         4.53 o                         
  -3  -2  11        102.85         99.22        16.17 o                         
  -2  -2  11          7.65         27.46        16.27 o                         
  -1  -2  11        194.24        258.35        16.07 o                         
   0  -2  11         32.39         34.74         6.88 o                         
   1  -2  11         91.91         95.31         7.68 o                         
   2  -2  11          5.08         38.17         7.55 o                         
   3  -2  11        132.72        137.76         8.54 o                         
   4  -2  11         48.63         63.51        17.83 o                         
   5  -2  11        184.71        156.97        16.98 o                         
   6  -2  11         64.22         95.34        14.58 o                         
   7  -2  11          2.60          1.76        11.65 o                         
  -5  -1  11        220.41        179.53        11.79 o                         
  -4  -1  11        119.47        115.49        15.40 o                         
  -3  -1  11         39.18         45.06         5.22 o                         
  -2  -1  11          0.42          3.00         4.98 o                         
  -1  -1  11        187.87        153.01         8.89 o                         
   0  -1  11         29.26         47.75         6.53 o                         
   1  -1  11         38.74         77.42         5.88 o                         
   2  -1  11         66.67         83.33         5.58 o                         
   3  -1  11        187.97        171.49        15.80 o                         
   4  -1  11         29.19         17.42         6.01 o                         
   5  -1  11         65.57        105.67        18.34 o                         
   6  -1  11         53.26         70.68        10.97 o                         
   7  -1  11          0.04          0.94         5.24 o                         
   8  -1  11         23.42         35.71         4.28 o                         
  -6   0  11          6.60         12.79         4.40 o                         
  -5   0  11         60.59         60.64         6.80 o                         
  -4   0  11         83.33         99.68         7.01 o                         
  -3   0  11          0.10          7.48         5.28 o                         
  -2   0  11          0.07          0.62         5.89 o                         
  -1   0  11        381.86        373.24        69.67 o                         
   0   0  11        627.63        821.04        46.91 o                         
   1   0  11          0.61          1.41         7.55 o                         
   2   0  11         43.11         50.90         7.76 o                         
   3   0  11         28.86          6.24         6.50 o                         
   4   0  11        219.43        268.66        45.25 o                         
   5   0  11         26.79         51.24         9.20 o                         
   6   0  11          0.07          3.24         4.85 o                         
   7   0  11          6.88          0.88         4.36 o                         
   8   0  11         88.28        142.77         9.04 o                         
  -6   1  11          0.26         -0.45         4.43 o                         
  -5   1  11         69.85         70.66         7.32 o                         
  -4   1  11        147.50        183.62        11.47 o                         
  -3   1  11         27.38         40.83         4.95 o                         
  -2   1  11        118.85        108.44        10.01 o                         
  -1   1  11        566.45        733.01        41.51 o                         
   0   1  11         89.67        110.64        10.91 o                         
   1   1  11        152.75        207.39        22.33 o                         
   2   1  11          9.97          0.56         6.91 o                         
   3   1  11        190.84        145.59        17.87 o                         
   4   1  11        113.07        136.07        30.84 o                         
   6   1  11          0.24         -2.67         4.67 o                         
   7   1  11         67.15         78.64         6.61 o                         
   8   1  11         62.58         96.92         6.45 o                         
   9   1  11         29.53         32.53        12.05 o                         
  -6   2  11         43.20         53.35         5.67 o                         
  -5   2  11          4.64          1.28         4.46 o                         
  -4   2  11          8.85         10.75         4.90 o                         
  -3   2  11          5.35         16.29         4.65 o                         
  -2   2  11        134.87        157.13        12.10 o                         
  -1   2  11        276.13        300.10        15.93 o                         
   0   2  11        128.55        164.72        12.68 o                         
   1   2  11         32.88        103.88        16.83 o                         
   2   2  11        165.66        167.18        12.96 o                         
   3   2  11        153.97        137.39        10.30 o                         
   4   2  11        142.09        103.23        19.36 o                         
   6   2  11         57.65         33.80        21.19 o                         
   7   2  11         39.95         65.86        20.58 o                         
   8   2  11         57.60         68.60        17.67 o                         
   9   2  11         22.01         13.32        12.72 o                         
  -6   3  11         47.26         43.20        15.16 o                         
  -5   3  11          4.16         -0.26         5.35 o                         
  -4   3  11         73.11         77.78         5.38 o                         
  -3   3  11         40.57         54.52         6.71 o                         
  -2   3  11         42.80         34.23         6.64 o                         
  -1   3  11         90.19        102.78         8.41 o                         
   0   3  11        125.43        217.25        13.80 o                         
   1   3  11          0.31          2.20         6.35 o                         
   2   3  11         26.49         23.41         6.68 o                         
   3   3  11        180.99        124.36         9.34 o                         
   4   3  11          2.71          0.04         6.16 o                         
   5   3  11          0.42         -1.46         8.94 o                         
   6   3  11         36.49         11.25        20.64 o                         
   7   3  11        109.21        114.54        20.93 o                         
   8   3  11         81.52         77.06        17.15 o                         
   9   3  11          0.10         20.45        12.26 o                         
  -6   4  11          2.90         -1.67         7.28 o                         
  -5   4  11          2.18         -2.25         9.58 o                         
  -4   4  11          0.02         -0.66         3.48 o                         
  -3   4  11         13.66         13.55         4.40 o                         
  -1   4  11         22.12         12.04        19.38 o                         
   0   4  11         25.74         20.89         8.71 o                         
   1   4  11        220.28        250.29        17.87 o                         
   2   4  11         80.29         40.56        23.37 o                         
   3   4  11         42.85         33.75         9.64 o                         
   4   4  11         12.25          7.75         9.43 o                         
   5   4  11         78.06         36.90         9.68 o                         
   6   4  11        116.58         89.63        20.44 o                         
   7   4  11          0.60         12.03        17.67 o                         
   8   4  11          3.78         10.97         6.71 o                         
   9   4  11          0.45         -2.53        13.30 o                         
  -5   5  11          7.77          9.10         6.95 o                         
  -4   5  11         44.90         52.10         9.60 o                         
  -3   5  11         86.18         81.51        11.85 o                         
  -2   5  11         14.18         21.32        10.47 o                         
  -1   5  11         34.81         58.83         8.30 o                         
   0   5  11         49.03         50.63        10.09 o                         
   1   5  11        107.55        100.18        11.65 o                         
   2   5  11        180.34        138.85        13.38 o                         
   3   5  11        159.48        123.32        39.35 o                         
   4   5  11         19.52         13.32         9.48 o                         
   5   5  11         18.28         -3.41        12.78 o                         
   6   5  11         83.54         63.50         9.45 o                         
   7   5  11        103.69         59.83        10.43 o                         
   8   5  11         18.30         20.90        11.82 o                         
   9   5  11          9.54          9.63        11.41 o                         
  -5   6  11          0.04         -2.09         7.75 o                         
  -4   6  11         24.64         14.51         5.56 o                         
  -3   6  11         48.73         64.83        10.07 o                         
  -2   6  11         83.58        108.86        12.60 o                         
  -1   6  11          0.05          3.94         7.74 o                         
   0   6  11         56.50         76.82         9.28 o                         
   1   6  11         26.47         14.28        12.43 o                         
   2   6  11         64.61         61.43         8.88 o                         
   3   6  11          9.87          3.96         7.16 o                         
   4   6  11          1.63          7.94        18.97 o                         
   5   6  11          1.58         -1.68         7.72 o                         
   6   6  11         26.18         14.30         7.33 o                         
   7   6  11         20.34         12.70         6.47 o                         
   8   6  11          5.08          5.27        10.57 o                         
  -4   7  11         22.95         18.24         4.43 o                         
  -3   7  11         68.93         63.94         6.23 o                         
  -2   7  11          5.87          8.73         4.48 o                         
  -1   7  11         23.67         36.10         5.14 o                         
   0   7  11          6.17          8.58         4.84 o                         
   1   7  11          0.41          0.98         4.97 o                         
   2   7  11         15.15         11.87         9.31 o                         
   3   7  11          1.33         -9.66         9.66 o                         
   4   7  11          0.60          2.96        30.78 o                         
   5   7  11         48.99         25.02         7.59 o                         
   6   7  11         12.40          6.65         6.66 o                         
   7   7  11         11.39          0.11         6.41 o                         
   8   7  11         21.05          3.71        18.95 o                         
  -3   8  11          3.73         -0.13         6.22 o                         
  -2   8  11          0.13         -3.81         3.81 o                         
  -1   8  11          0.24          4.52         3.99 o                         
   0   8  11         29.06         31.61         5.79 o                         
   1   8  11         44.54         43.39         6.22 o                         
   2   8  11          4.52         10.45         8.96 o                         
   4   8  11         35.15         22.65        31.03 o                         
   5   8  11         22.21         13.87         7.82 o                         
   6   8  11          2.98         -6.11         6.82 o                         
   7   8  11          0.01         -5.73        22.08 o                         
  -2   9  11         44.29         64.09         4.86 o                         
  -1   9  11         34.56         35.67         5.02 o                         
   0   9  11          1.66         11.66         5.11 o                         
   1   9  11          0.24          5.11         5.22 o                         
   2   9  11          1.30         10.08         8.47 o                         
   4   9  11          2.89          3.32         7.61 o                         
   5   9  11         16.23          7.62        14.46 o                         
   6   9  11          1.96        -17.72        22.98 o                         
  -1  10  11         29.14         21.82         3.76 o                         
   0  10  11         36.16         42.97         4.73 o                         
   1  10  11          4.09         11.98         4.41 o                         
   2  10  11          5.88          2.43         4.89 o                         
   3  10  11         31.37         38.33         7.74 o                         
   4  10  11         28.10         20.78         6.88 o                         
   5  10  11          0.58         -3.21         5.49 o                         
  -1  -4  12          2.17          7.33         3.60 o                         
   0  -4  12         14.30          7.54         2.83 o                         
   1  -4  12         10.78         -0.48         2.89 o                         
   2  -4  12        116.45        114.71        14.12 o                         
   3  -4  12        178.78        148.83        10.85 o                         
  -2  -3  12         61.65         54.60         5.87 o                         
  -1  -3  12         58.31         43.98         6.18 o                         
   0  -3  12         15.77         15.36         3.62 o                         
   1  -3  12         73.10         84.57         4.97 o                         
   2  -3  12        178.84        212.76         8.43 o                         
   3  -3  12         85.14         72.66         6.80 o                         
   4  -3  12          0.09          0.58         2.90 o                         
   5  -3  12         10.51         17.60         2.71 o                         
  -2  -2  12        118.26         85.89        14.36 o                         
   0  -2  12         87.16        105.24         8.23 o                         
   1  -2  12         49.63         64.01         9.11 o                         
   2  -2  12         54.42         51.33         5.60 o                         
   3  -2  12         24.71         40.81         5.05 o                         
   4  -2  12          0.21          0.19         4.20 o                         
   5  -2  12         15.64         25.41         4.13 o                         
   6  -2  12         47.13         46.43         4.29 o                         
  -4  -1  12         58.89         51.60         5.97 o                         
  -3  -1  12         71.02         79.45        11.94 o                         
  -2  -1  12          7.44         -3.33         6.25 o                         
  -1  -1  12        115.79        124.08        11.03 o                         
   0  -1  12         67.87         94.09        10.12 o                         
   1  -1  12        248.61        298.74        27.21 o                         
   2  -1  12         51.78         29.66         5.23 o                         
   3  -1  12         25.61         40.90         4.16 o                         
   4  -1  12        168.31        200.74         8.95 o                         
   5  -1  12        343.28        300.52        26.11 o                         
   6  -1  12         12.74          7.40         4.74 o                         
   7  -1  12          5.93          5.91         4.18 o                         
  -5   0  12        230.68        188.41        11.60 o                         
  -4   0  12         25.37         17.96         4.15 o                         
  -3   0  12          0.28          0.12         5.07 o                         
  -2   0  12         70.81         91.74         6.77 o                         
  -1   0  12        148.73        169.13        18.96 o                         
   0   0  12          9.08          7.56         5.57 o                         
   1   0  12         17.62         15.85         8.29 o                         
   2   0  12         23.80         21.75        10.81 o                         
   3   0  12         51.07         39.44         7.12 o                         
   4   0  12         23.42         78.46         9.52 o                         
   5   0  12         88.41         52.57         6.66 o                         
   6   0  12         63.33         51.34         6.57 o                         
   7   0  12          7.41          4.77         5.05 o                         
   8   0  12         18.63         14.25         3.92 o                         
  -5   1  12         35.06         39.15         5.10 o                         
  -4   1  12        128.63        116.59         6.96 o                         
  -3   1  12         80.62         93.79         6.77 o                         
  -2   1  12          1.85          4.83         3.92 o                         
  -1   1  12        131.14        178.19         9.68 o                         
   0   1  12        617.08        701.50        40.40 o                         
   1   1  12          4.39          6.83         7.99 o                         
   2   1  12         35.87         43.24        12.19 o                         
   3   1  12          7.31         20.41         7.05 o                         
   4   1  12        385.04        439.47        18.93 o                         
   5   1  12         41.78         12.42         9.60 o                         
   6   1  12          0.31          3.68         6.35 o                         
   8   1  12         52.58         46.05         5.45 o                         
  -5   2  12         62.67         50.93         4.46 o                         
  -4   2  12         32.89         23.96         3.94 o                         
  -3   2  12          4.64          5.52         4.09 o                         
  -2   2  12          7.16         19.63         5.60 o                         
  -1   2  12        108.59         86.21         8.58 o                         
   0   2  12        106.39        120.88        10.87 o                         
   1   2  12         29.54         45.48         8.30 o                         
   2   2  12          8.09          0.38         6.64 o                         
   3   2  12         48.35         46.21         7.34 o                         
   4   2  12         85.56         68.69         8.11 o                         
   5   2  12         48.43         56.27         8.26 o                         
   6   2  12         13.18         16.03         6.50 o                         
   7   2  12         37.43         34.34        17.36 o                         
   8   2  12         50.09         29.03         4.65 o                         
  -5   3  12         57.73         49.13         4.26 o                         
  -4   3  12          3.02          6.01         3.78 o                         
  -3   3  12          0.01          2.73         4.22 o                         
  -2   3  12          0.14          0.83         5.54 o                         
  -1   3  12          5.88         15.77         5.84 o                         
   0   3  12         13.64         28.68         5.28 o                         
   1   3  12         52.68         22.83         5.49 o                         
   2   3  12          7.79         -0.47         6.39 o                         
   3   3  12         56.78         47.29         6.94 o                         
   4   3  12         16.08         20.25        12.63 o                         
   5   3  12          0.15          3.67         5.78 o                         
   6   3  12         63.18         55.98         6.46 o                         
   7   3  12         12.12          0.86         6.50 o                         
   8   3  12         17.07         15.73        15.40 o                         
  -5   4  12          0.09         -1.44         6.21 o                         
  -4   4  12          0.53         -5.65         5.87 o                         
  -3   4  12          1.03          8.16         6.67 o                         
  -2   4  12        120.84        108.47        14.10 o                         
  -1   4  12        144.39        184.09        23.15 o                         
   0   4  12         15.20         30.10         7.97 o                         
   1   4  12        163.64        218.34        16.39 o                         
   2   4  12          6.17          3.34         9.48 o                         
   3   4  12          6.24          1.57        14.35 o                         
   4   4  12          0.32         13.40        13.71 o                         
   5   4  12          4.97         -0.26        22.35 o                         
   6   4  12         15.41         28.33        21.15 o                         
   7   4  12         80.54         39.76         8.09 o                         
   8   4  12         63.16         28.55        15.19 o                         
  -4   5  12         40.25         42.80         8.32 o                         
  -3   5  12          9.44         12.68         9.17 o                         
  -2   5  12          2.49         18.99        10.48 o                         
  -1   5  12         25.43         35.41        19.30 o                         
   0   5  12          1.96          1.78         7.75 o                         
   1   5  12         21.17          9.28         8.96 o                         
   2   5  12         99.24        105.17        12.08 o                         
   3   5  12          0.05         -4.18         7.97 o                         
   4   5  12          3.98         17.64         7.95 o                         
   5   5  12         45.99         32.55        12.67 o                         
   6   5  12         24.83         10.09         7.99 o                         
   7   5  12         16.97          6.04         6.85 o                         
   8   5  12          1.63         -5.70        13.79 o                         
  -4   6  12         18.69         20.46         7.74 o                         
  -3   6  12         87.34        110.48         7.99 o                         
  -2   6  12          8.06          1.15         9.06 o                         
  -1   6  12          7.79         26.09         7.34 o                         
   0   6  12         14.58         26.65         8.75 o                         
   1   6  12         45.11         52.38        10.03 o                         
   2   6  12         96.37         75.62        11.15 o                         
   3   6  12         22.76          7.73         8.29 o                         
   4   6  12         12.31         -2.90        12.76 o                         
   5   6  12         29.26          8.27        18.53 o                         
   6   6  12          8.06          9.88         7.35 o                         
   7   6  12          1.08          1.59         6.03 o                         
   8   6  12          4.86         16.28        11.06 o                         
  -3   7  12         29.13         29.53         4.77 o                         
  -2   7  12         26.78         33.98         7.76 o                         
  -1   7  12          4.28         -0.37         5.58 o                         
   0   7  12         83.18        108.21        11.36 o                         
   1   7  12         32.66         31.41         9.13 o                         
   2   7  12          2.82          7.96         9.12 o                         
   3   7  12          1.07          5.00         8.81 o                         
   4   7  12          2.24         10.96        15.66 o                         
   5   7  12          9.14         -2.94        11.54 o                         
   6   7  12         23.74         20.69         7.54 o                         
   7   7  12          0.19          0.23         5.70 o                         
  -2   8  12          4.74          0.13         6.11 o                         
  -1   8  12          4.88         13.29         4.65 o                         
   0   8  12         22.70         11.10         6.40 o                         
   1   8  12         31.37         34.24         7.76 o                         
   2   8  12         26.36         14.67         8.55 o                         
   3   8  12          0.67          0.12         8.18 o                         
   5   8  12         29.32         11.35         7.58 o                         
   6   8  12          3.29         -1.92         6.37 o                         
  -1   9  12          0.02          0.71         3.57 o                         
   0   9  12         14.21         12.73         7.09 o                         
   1   9  12          7.96         10.01         7.36 o                         
   2   9  12          0.31         17.25         7.51 o                         
   4   9  12          9.10         14.05        13.18 o                         
   5   9  12         16.04         -3.39         6.37 o                         
   1  -3  13         68.01         72.81         6.07 o                         
   2  -3  13         95.41         89.89         8.59 o                         
   1  -2  13        189.00        170.47        15.36 o                         
   2  -2  13        106.23         85.22        12.62 o                         
   3  -2  13          7.23         19.52         4.87 o                         
   4  -2  13         40.96         46.38         4.19 o                         
  -2  -1  13        104.39        100.98        15.18 o                         
  -1  -1  13          0.48          7.45        10.42 o                         
   0  -1  13         61.57         68.17         7.93 o                         
   1  -1  13         78.05         65.64         6.91 o                         
   2  -1  13         75.66         78.23         7.08 o                         
   3  -1  13          1.67          9.02         5.40 o                         
   4  -1  13         17.03         37.31         6.07 o                         
   5  -1  13         66.04         77.36         6.95 o                         
   6  -1  13         82.27        109.74         7.88 o                         
  -3   0  13         40.82         40.90         5.63 o                         
  -2   0  13          2.97          2.94         5.23 o                         
  -1   0  13         27.18         27.50        15.92 o                         
   0   0  13         24.62          7.76         7.12 o                         
   1   0  13        192.07        203.72        14.40 o                         
   2   0  13         16.26         40.14         7.76 o                         
   3   0  13         16.94         10.44         5.68 o                         
   4   0  13        119.58        145.43         8.77 o                         
   5   0  13        182.57        159.05        30.69 o                         
   6   0  13         18.94         28.54         4.88 o                         
  -3   1  13          0.07          2.66         3.85 o                         
  -2   1  13          2.31          6.67         4.36 o                         
  -1   1  13         91.95        108.30         7.26 o                         
   0   1  13         11.82         27.55         5.60 o                         
   1   1  13          3.65         20.45         7.54 o                         
   2   1  13         52.29         71.50         8.14 o                         
   3   1  13         32.12         43.90         8.63 o                         
   4   1  13         13.11          4.81         6.73 o                         
   5   1  13         76.59         83.73        12.38 o                         
   6   1  13         68.47         63.14         8.87 o                         
   7   1  13         12.34         25.96         7.23 o                         
  -4   2  13        100.20         86.45         5.12 o                         
  -3   2  13          7.81          7.36         7.57 o                         
  -2   2  13         14.75         27.89         8.36 o                         
  -1   2  13         36.30         26.90         5.26 o                         
   0   2  13        175.67        243.77        16.02 o                         
   1   2  13         20.92         30.37         5.91 o                         
   2   2  13          8.77          7.79         6.40 o                         
   3   2  13          8.33          0.63         8.67 o                         
   4   2  13         65.12         71.19        14.28 o                         
   5   2  13         35.16         47.61        10.06 o                         
   6   2  13          2.10         16.79         5.44 o                         
   7   2  13          1.70         -3.41         4.24 o                         
  -4   3  13         50.38         46.34         4.24 o                         
  -3   3  13          1.99          5.47         3.39 o                         
  -2   3  13         73.02         78.94         7.42 o                         
  -1   3  13         13.02         15.12         4.61 o                         
   0   3  13         11.76          4.66         5.74 o                         
   1   3  13         10.19         27.19         5.20 o                         
   2   3  13         16.20         32.61         5.50 o                         
   3   3  13          7.46         10.24         5.79 o                         
   4   3  13         29.27         30.21        14.32 o                         
   5   3  13         20.29         19.54         5.51 o                         
   6   3  13          9.44          1.98         4.64 o                         
   7   3  13         37.62         23.99        15.65 o                         
  -3   4  13         28.72         27.09         5.69 o                         
  -2   4  13         34.77         39.71         9.11 o                         
  -1   4  13         65.52         57.00        18.82 o                         
   0   4  13        132.44        114.48        23.97 o                         
   1   4  13          0.03          4.33         8.59 o                         
   2   4  13        133.79        110.81        12.34 o                         
   3   4  13         66.41         99.02        20.32 o                         
   4   4  13          1.30          4.24         7.73 o                         
   5   4  13          5.88          5.50         8.57 o                         
   6   4  13         10.14         28.47        18.44 o                         
   7   4  13         14.87          4.56         6.47 o                         
  -3   5  13         17.80          9.72         5.30 o                         
  -2   5  13         85.93         80.76        11.16 o                         
  -1   5  13         27.75         38.52         9.24 o                         
   0   5  13         11.88         17.98         7.89 o                         
   1   5  13         10.83          1.99         8.50 o                         
   2   5  13          0.83         -5.25         9.09 o                         
   3   5  13         22.48         13.84         8.01 o                         
   4   5  13          0.17          2.62         7.32 o                         
   5   5  13          0.03         19.14        19.80 o                         
   6   5  13         23.75          6.60        10.82 o                         
   7   5  13         17.66         13.45         6.05 o                         
  -3   6  13          4.25          4.55         6.03 o                         
  -2   6  13          5.16          9.38         7.77 o                         
  -1   6  13         28.02         42.29         9.72 o                         
   0   6  13          0.76         -5.02         6.89 o                         
   1   6  13         31.05         33.27         8.82 o                         
   2   6  13        115.80         83.03        10.75 o                         
   3   6  13          2.66          4.85         7.66 o                         
   4   6  13          0.95         10.01         7.60 o                         
   6   6  13         23.72         14.14         6.72 o                         
   7   6  13         25.72         11.24         5.88 o                         
  -2   7  13          4.67         11.65         4.43 o                         
  -1   7  13          0.16         -7.12         7.12 o                         
   0   7  13          0.87          7.72         5.37 o                         
   1   7  13         43.70         48.01         8.05 o                         
   2   7  13         83.68         47.11         9.18 o                         
   3   7  13          1.46          6.33         8.07 o                         
   4   7  13         15.89         10.99         6.99 o                         
   6   7  13          8.60          0.96         6.34 o                         
  -1   8  13          1.17          7.00         3.38 o                         
   0   8  13          1.13          2.56         9.53 o                         
   1   8  13         16.63         11.54         4.77 o                         
   2   8  13          8.72          0.74         7.33 o                         
   3   8  13          5.43          5.89         7.28 o                         
   4   8  13          0.17         11.26        12.46 o                         
   5   8  13         30.07         17.35         6.75 o                         
   2   9  13          1.80          3.89         6.27 o                         
   1  -1  14        108.81         78.71         6.77 o                         
   2  -1  14        105.77        106.31         8.02 o                         
   3  -1  14          6.03          0.25         4.12 o                         
  -1   0  14          0.03          6.83         4.43 o                         
   0   0  14        120.13        134.83         9.66 o                         
   1   0  14         78.02         82.53        20.96 o                         
   2   0  14         73.27         73.74        10.21 o                         
   3   0  14          0.01          6.14         4.47 o                         
   4   0  14         28.36         18.69         4.83 o                         
  -2   1  14          5.23         12.37         4.25 o                         
  -1   1  14        162.22        125.53        24.85 o                         
   0   1  14          0.09         11.72         5.52 o                         
   1   1  14        128.47        167.45        11.71 o                         
   2   1  14         20.25         24.06         6.85 o                         
   3   1  14         32.49         46.05         6.49 o                         
   4   1  14         34.02         21.55         5.82 o                         
   5   1  14        130.11        121.15        25.03 o                         
  -2   2  14          0.29          2.32         3.50 o                         
  -1   2  14         34.95         26.63         3.90 o                         
   0   2  14         19.99         15.28         4.34 o                         
   1   2  14         19.15         23.60         5.87 o                         
   2   2  14         65.28         84.60         9.33 o                         
   3   2  14          4.49          1.00         5.01 o                         
   4   2  14          3.81          8.37         9.29 o                         
   5   2  14          5.73          5.19         4.28 o                         
   6   2  14         18.62         16.57         6.91 o                         
  -2   3  14         12.30         18.94         7.00 o                         
  -1   3  14         86.62         63.45         6.07 o                         
   0   3  14         54.55         42.55         4.58 o                         
   1   3  14         42.46         53.33         7.48 o                         
   2   3  14         80.97         44.24         4.82 o                         
   3   3  14          0.04         -2.10         4.02 o                         
   4   3  14          7.11          2.20         8.43 o                         
   5   3  14         22.05          4.88         7.85 o                         
  -2   4  14         53.50         49.00         6.85 o                         
  -1   4  14         28.74          5.93         6.63 o                         
   1   4  14         31.86         18.03         7.36 o                         
   2   4  14          0.64          1.51         7.86 o                         
   3   4  14         31.63         24.41         7.56 o                         
   4   4  14         29.32         10.56         7.26 o                         
   5   4  14          0.11         -1.47         7.73 o                         
   6   4  14          0.02         20.89        14.94 o                         
  -1   5  14         36.22         32.39         8.91 o                         
   0   5  14          0.52          8.70         8.95 o                         
   1   5  14          1.20         12.29         7.20 o                         
   2   5  14         52.59         45.39         8.83 o                         
   3   5  14          0.06         11.69         7.10 o                         
   4   5  14          2.34          1.05         7.90 o                         
   5   5  14          2.80          1.07         7.42 o                         
  -1   6  14         17.83         29.26         7.61 o                         
   0   6  14          3.55          4.92         7.90 o                         
   1   6  14         16.78         20.25         7.05 o                         
   2   6  14          1.26          4.87         7.36 o                         
   3   6  14          0.66         -2.70         6.67 o                         
   4   6  14          0.06          4.90         7.45 o                         
   0   7  14          0.08         -2.52         6.24 o                         
   1   7  14         27.46         11.06         4.88 o                         
   2   7  14         56.12         17.22         7.19 o                         
   3   7  14         11.65          4.43         6.97 o                         
   4   7  14          8.67         11.55         6.73 o                         
   2   2  15          1.03          9.71         3.60 o                         
   1   3  15          0.97          2.13         5.44 o                         
   2   3  15          6.26          5.18         5.53 o                         
   3   3  15         65.65         47.12         6.84 o                         
   1   4  15          0.01          7.16         6.44 o                         
   2   4  15          1.94         10.10         5.38 o                         
   3   4  15          0.47          2.75         6.15 o                         
   2   5  15          6.25         11.22         5.50 o                         
                                                                                
