# Supplementary material for: Supra­molecular hy­dro­gen-bonded networks formed from copper(II) car­box­yl­ate dimers
Source: Acta Crystallogr C Struct Chem. 2024 May 22;80(Pt 6):239–53. doi: 10.1107/S2053229624004534 (PMC11150878; doi:10.1107/S2053229624004534)
Supplement: Supplementary file 5 [file c-80-00239-compound_4sup5.hkl]

data_compound_4                                                                 
_shelx_title ' RS_CC_CU_DABCO_HBA_a.res in P-1'                                 
_shelx_refln_list_code          4                                               
_shelx_F_calc_maximum      161.89                                               
_exptl_crystal_F_000       520.00                                               
_reflns_d_resolution_high  0.8100                                               
                                                                                
loop_                                                                           
 _space_group_symop_operation_xyz                                               
 'x, y, z'                                                                      
 '-x, -y, -z'                                                                   
                                                                                
_cell_length_a     8.8860                                                       
_cell_length_b    10.7020                                                       
_cell_length_c    12.3600                                                       
_cell_angle_alpha  73.130                                                       
_cell_angle_beta   73.075                                                       
_cell_angle_gamma  81.677                                                       
                                                                                
_shelx_F_squared_multiplier     1.000                                           
                                                                                
loop_                                                                           
 _refln_index_h                                                                 
 _refln_index_k                                                                 
 _refln_index_l                                                                 
 _refln_F_squared_calc                                                          
 _refln_F_squared_meas                                                          
 _refln_F_squared_sigma                                                         
 _refln_observed_status                                                         
   2   0   0        116.31        136.68         6.50 o                         
   3   0   0         60.54         37.31         6.37 o                         
   4   0   0        852.65        663.84        20.97 o                         
   5   0   0        487.11        452.51        15.01 o                         
   6   0   0        470.81        519.92        17.04 o                         
   7   0   0        156.95        187.02         8.94 o                         
   8   0   0          0.58          2.10         6.73 o                         
   9   0   0          7.97          7.37         9.30 o                         
  10   0   0         21.83         15.59         6.96 o                         
 -10   1   0          2.08         -3.64         7.82 o                         
  -9   1   0          0.64         -6.64         6.64 o                         
  -8   1   0         13.21          6.72         6.70 o                         
  -7   1   0        631.13        679.74        21.95 o                         
  -6   1   0        234.47        215.19         8.87 o                         
  -5   1   0         20.38          8.14         5.66 o                         
  -4   1   0         21.01         11.86         5.31 o                         
  -3   1   0         13.72         18.62         5.14 o                         
  -2   1   0        322.98        193.54         8.06 o                         
  -1   1   0       5475.99       5851.10       188.18 o                         
   0   1   0       2713.27       2592.49        90.48 o                         
   1   1   0       2207.07       2048.04        62.04 o                         
   2   1   0       2811.82       2446.30        96.57 o                         
   3   1   0         97.39         60.71         7.39 o                         
   4   1   0         35.84         21.13         4.84 o                         
   5   1   0       1637.74       1728.48        54.56 o                         
   6   1   0        615.97        762.90        24.15 o                         
   7   1   0         23.94         27.54         6.37 o                         
   8   1   0          0.06         -9.30         9.80 o                         
   9   1   0         52.81         62.18         6.93 o                         
  10   1   0         30.32         27.82         6.81 o                         
 -10   2   0         14.10          9.03         6.90 o                         
  -9   2   0         60.69         56.75        15.40 o                         
  -8   2   0         27.04         17.84         6.76 o                         
  -7   2   0        199.93        213.02         9.48 o                         
  -6   2   0        112.31        111.47         7.36 o                         
  -5   2   0         99.25         91.76         6.26 o                         
  -4   2   0         49.20         46.53         5.36 o                         
  -3   2   0         31.23         60.02         7.37 o                         
  -2   2   0        785.10        378.66        23.92 o                         
  -1   2   0        344.43       1072.48        64.23 o                         
   0   2   0         15.97         36.17         3.44 o                         
   1   2   0        440.43        507.06        15.97 o                         
   2   2   0       1017.55        977.61        29.92 o                         
   3   2   0       2993.04       2309.49       123.83 o                         
   4   2   0       1364.36       1328.00        40.55 o                         
   5   2   0        294.38        304.74        21.45 o                         
   6   2   0        165.29        228.81         9.21 o                         
   7   2   0          3.23         18.45        10.90 o                         
   8   2   0         45.44         80.76         8.50 o                         
   9   2   0         64.25         53.93        12.43 o                         
  10   2   0         38.23         33.94         7.20 o                         
 -10   3   0         45.74         31.93         7.13 o                         
  -9   3   0         85.30         73.12         7.45 o                         
  -8   3   0          5.30          9.66         7.20 o                         
  -7   3   0         41.45         66.27         7.08 o                         
  -6   3   0         58.32         95.46         7.30 o                         
  -5   3   0        324.82        318.64        15.79 o                         
  -4   3   0        765.04        765.07        48.58 o                         
  -3   3   0        447.13        319.52        23.96 o                         
  -2   3   0         33.24         10.18         6.85 o                         
  -1   3   0         92.79         90.14         5.39 o                         
   0   3   0        694.79        867.48        28.49 o                         
   1   3   0        569.82        552.50        19.96 o                         
   2   3   0         65.91         56.42         5.27 o                         
   3   3   0       5767.98       6149.85       185.97 o                         
   4   3   0         81.44         33.48         5.21 o                         
   5   3   0        209.76        259.86        12.61 o                         
   6   3   0          4.47         19.68         5.25 o                         
   7   3   0        176.06        189.32         8.50 o                         
   8   3   0         62.70         49.70         8.74 o                         
   9   3   0         92.26         58.58         8.90 o                         
  10   3   0          9.89         13.66         6.81 o                         
  -9   4   0         49.41         40.57         6.69 o                         
  -8   4   0         22.08         19.37         6.76 o                         
  -7   4   0          0.39          0.94         9.08 o                         
  -6   4   0        154.64        109.23        10.42 o                         
  -5   4   0        662.30        829.24        26.33 o                         
  -4   4   0       3642.46       4490.67       178.24 o                         
  -3   4   0        337.68        302.45        20.20 o                         
  -2   4   0        116.86        143.72        13.62 o                         
  -1   4   0       1091.84       1162.12        35.51 o                         
   0   4   0         34.69         64.26         4.84 o                         
   1   4   0       2996.55       2981.94        90.28 o                         
   2   4   0       7320.67       8169.42       247.03 o                         
   3   4   0        492.87        422.97        16.88 o                         
   4   4   0          4.32         10.25         3.79 o                         
   5   4   0        201.12        180.12         7.32 o                         
   6   4   0        847.71        870.70        27.09 o                         
   7   4   0        188.44        163.01        12.60 o                         
   8   4   0        140.06        178.49         8.59 o                         
   9   4   0         26.00         15.88         7.34 o                         
  10   4   0          0.88          5.12         6.72 o                         
  -9   5   0          4.39          4.00         6.51 o                         
  -8   5   0          1.12          1.99         6.48 o                         
  -7   5   0         23.30         43.86        10.32 o                         
  -6   5   0        104.63        100.24         7.99 o                         
  -5   5   0        323.52        595.91        39.24 o                         
  -4   5   0       1500.89       1438.74        44.12 o                         
  -3   5   0        318.52        314.38        11.21 o                         
  -2   5   0        100.10        136.15         6.67 o                         
  -1   5   0        169.48        168.25         7.12 o                         
   0   5   0        305.10        322.31        10.74 o                         
   1   5   0        789.97        682.71        21.08 o                         
   2   5   0        307.08        332.37        10.73 o                         
   3   5   0         79.75         91.11         5.42 o                         
   4   5   0         28.00         14.86         3.65 o                         
   5   5   0         69.86         84.60         5.12 o                         
   6   5   0         68.86        110.34         6.11 o                         
   7   5   0       1203.03       1593.03        48.60 o                         
   8   5   0        264.42        245.18         9.97 o                         
   9   5   0          1.70         -0.82         6.51 o                         
  -8   6   0         34.03         51.17         8.61 o                         
  -7   6   0         24.75         15.77         6.74 o                         
  -6   6   0        118.01        200.50         9.20 o                         
  -5   6   0        186.99        134.91        12.31 o                         
  -4   6   0          9.59         -0.22         6.59 o                         
  -3   6   0         35.50         25.86         5.56 o                         
  -2   6   0        198.46        167.05         7.38 o                         
  -1   6   0        252.76        228.49        12.76 o                         
   0   6   0       2423.82       2161.74        65.70 o                         
   1   6   0        474.97        578.09        18.01 o                         
   2   6   0          0.13         -1.92         3.65 o                         
   3   6   0        199.40        171.82         6.35 o                         
   4   6   0        254.89        276.04         9.15 o                         
   5   6   0         68.17        101.76         5.00 o                         
   6   6   0        241.55        271.51        11.15 o                         
   7   6   0        190.64        175.71         8.62 o                         
   8   6   0         33.56         48.97         6.16 o                         
   9   6   0          0.35          2.24         6.30 o                         
  -8   7   0         21.56         17.40         6.65 o                         
  -7   7   0         36.40         64.23         7.17 o                         
  -6   7   0         48.39         26.42         7.03 o                         
  -5   7   0          3.02         -1.77         6.90 o                         
  -4   7   0         38.45         35.21         6.74 o                         
  -3   7   0        275.21        292.97        11.16 o                         
  -2   7   0        470.79        425.33        14.41 o                         
  -1   7   0        579.98        539.43        17.37 o                         
   0   7   0        614.77        615.43        19.36 o                         
   1   7   0        246.59        229.42         9.48 o                         
   2   7   0        422.01        439.41        14.04 o                         
   3   7   0        209.22        228.55         7.98 o                         
   4   7   0         78.18        104.91         4.79 o                         
   5   7   0        199.68        190.73         7.03 o                         
   6   7   0         22.71         20.99         4.80 o                         
   7   7   0          3.57         -0.40         5.98 o                         
   8   7   0          2.76         -5.10         5.42 o                         
   9   7   0         55.04         44.77         6.34 o                         
  -7   8   0         14.81          7.80         6.82 o                         
  -6   8   0         22.11         20.51         6.96 o                         
  -5   8   0         33.94         20.20         6.74 o                         
  -4   8   0        114.56        111.63         7.55 o                         
  -3   8   0        623.62        565.84        18.61 o                         
  -2   8   0        563.31        571.10        18.60 o                         
  -1   8   0        106.17         98.02         6.06 o                         
   0   8   0         50.30         39.48         4.90 o                         
   1   8   0        124.34        172.30         7.01 o                         
   2   8   0        656.71        617.68        19.35 o                         
   3   8   0        418.91        588.39        18.41 o                         
   4   8   0        417.38        385.43        17.37 o                         
   5   8   0          3.26          5.03         3.59 o                         
   6   8   0         40.95         42.44         5.22 o                         
   7   8   0         60.26         44.12         4.44 o                         
  -6   9   0          0.71          4.79         7.02 o                         
  -5   9   0         74.02         91.82         9.02 o                         
  -4   9   0          3.78          2.54         8.46 o                         
  -3   9   0        102.24        112.76         7.50 o                         
  -2   9   0        288.76        259.99        11.51 o                         
  -1   9   0          4.16          2.76         5.32 o                         
   0   9   0         34.50         41.70         5.17 o                         
   1   9   0        208.54        173.98         7.31 o                         
   2   9   0        237.12        220.39         8.27 o                         
   3   9   0       1641.85       1854.22        56.43 o                         
   4   9   0         97.77         90.04         9.84 o                         
   5   9   0         14.49         10.03         4.60 o                         
   6   9   0         81.33         53.83         4.02 o                         
   7   9   0         56.48         97.49         9.91 o                         
  -5  10   0         13.29         16.36         6.71 o                         
  -4  10   0        184.38        187.99        11.11 o                         
  -3  10   0          1.68         -3.53         6.51 o                         
  -2  10   0         80.55         90.00         6.88 o                         
  -1  10   0          8.79          6.99         5.57 o                         
   0  10   0        134.09        100.83         6.32 o                         
   1  10   0         84.76         68.75         8.73 o                         
   2  10   0        229.30        272.28         9.80 o                         
   3  10   0        550.63        565.95        17.96 o                         
   4  10   0         21.00         24.51         5.37 o                         
   5  10   0         67.59         56.03        11.24 o                         
   6  10   0        112.72        167.47        11.90 o                         
  -4  11   0         50.59         25.25         6.64 o                         
  -3  11   0         11.41         12.33         6.68 o                         
  -2  11   0         61.00         56.95        10.00 o                         
  -1  11   0        129.91         95.79         6.70 o                         
   0  11   0         75.17         64.51         6.02 o                         
   1  11   0         62.98         90.70         9.16 o                         
   2  11   0         49.55         44.76         5.45 o                         
   3  11   0          4.27         -0.82         4.78 o                         
   4  11   0          9.73          4.73         5.42 o                         
   5  11   0         78.90         75.82         5.69 o                         
  -2  12   0         66.18         49.46         8.27 o                         
  -1  12   0         71.11         60.89         8.13 o                         
   0  12   0         19.00         22.91         6.14 o                         
   1  12   0          0.09         -1.71         5.92 o                         
   2  12   0          6.60         11.79         5.59 o                         
   3  12   0         11.83         15.37         5.05 o                         
  -2 -12   1          2.87         14.32         7.89 o                         
  -1 -12   1          0.06         -1.35         6.12 o                         
   0 -12   1         73.05         70.44         6.81 o                         
   1 -12   1         66.73         48.86         6.52 o                         
   2 -12   1         31.92         25.96         6.54 o                         
  -5 -11   1        112.80        127.51        16.04 o                         
  -4 -11   1         53.63         48.02         5.35 o                         
  -3 -11   1         11.07          7.47         5.32 o                         
  -2 -11   1         44.39         29.13         5.57 o                         
  -1 -11   1         36.43         45.82         8.72 o                         
   0 -11   1         67.50         51.45         6.19 o                         
   1 -11   1         70.14         51.14         6.23 o                         
   2 -11   1         46.69         50.73         6.47 o                         
   3 -11   1          0.27          1.59         6.29 o                         
   4 -11   1         31.97         23.11         7.52 o                         
  -6 -10   1         35.24         47.61         9.25 o                         
  -5 -10   1         30.46         56.44        10.74 o                         
  -4 -10   1          1.71          0.06         5.74 o                         
  -3 -10   1         97.31        150.40         7.13 o                         
  -2 -10   1        451.55        421.39        14.02 o                         
  -1 -10   1        119.61        128.98         7.40 o                         
   0 -10   1        133.46         93.56         6.23 o                         
   1 -10   1        110.21         93.57         6.45 o                         
   2 -10   1          5.20          8.78         5.88 o                         
   3 -10   1         58.37         52.88         8.20 o                         
   4 -10   1         91.17         88.44         8.85 o                         
   5 -10   1        129.20         92.55         7.58 o                         
  -7  -9   1         44.12         43.37         5.87 o                         
  -6  -9   1         35.54         28.06         4.55 o                         
  -5  -9   1          0.36         -0.07         4.44 o                         
  -4  -9   1        223.87        285.03        14.17 o                         
  -3  -9   1        640.91        648.09        20.46 o                         
  -2  -9   1        311.91        304.76        10.75 o                         
  -1  -9   1        100.55        111.16         8.22 o                         
   0  -9   1          3.03          2.69         5.25 o                         
   1  -9   1          1.31          2.52         5.48 o                         
   2  -9   1         56.22         39.49         5.99 o                         
   3  -9   1         61.66         65.86         7.32 o                         
   4  -9   1        176.97        143.85         7.97 o                         
   5  -9   1         71.32         56.59        11.64 o                         
   6  -9   1         11.53         16.35         7.82 o                         
  -8  -8   1         45.72         56.38         8.17 o                         
  -7  -8   1          7.06         13.76         4.98 o                         
  -6  -8   1          5.31          2.04         4.49 o                         
  -5  -8   1          4.19         15.30         4.44 o                         
  -4  -8   1        466.14        441.67        17.98 o                         
  -3  -8   1         83.97         69.48         5.02 o                         
  -2  -8   1       1045.58       1226.11        37.56 o                         
  -1  -8   1          5.66         24.62         4.79 o                         
   0  -8   1        120.32         97.77         7.50 o                         
   1  -8   1         78.54         83.91         6.11 o                         
   2  -8   1        896.14        876.19        27.48 o                         
   3  -8   1         94.41         98.57         6.97 o                         
   4  -8   1          1.10         -2.06         6.26 o                         
   5  -8   1         16.49         12.55         6.79 o                         
   6  -8   1          0.76          3.37         8.77 o                         
   7  -8   1         27.16         21.95         6.84 o                         
  -8  -7   1         26.69         34.22         6.24 o                         
  -7  -7   1          8.04          7.18         5.48 o                         
  -6  -7   1         56.83         73.03         6.94 o                         
  -5  -7   1        195.09        170.75         6.98 o                         
  -4  -7   1         93.98         89.19         5.08 o                         
  -3  -7   1        240.20        281.08         9.72 o                         
  -2  -7   1        153.41        206.00         7.75 o                         
  -1  -7   1        362.33        426.60        13.90 o                         
   0  -7   1        409.43        456.21        14.87 o                         
   1  -7   1       1167.78       1047.81        32.43 o                         
   2  -7   1        181.89        152.86         7.41 o                         
   3  -7   1        381.34        401.57        14.00 o                         
   4  -7   1         38.77         31.71         6.47 o                         
   5  -7   1         23.17         25.04         8.23 o                         
   6  -7   1         14.05         -0.59         6.84 o                         
   7  -7   1         60.27         91.65         7.56 o                         
   8  -7   1         46.43         46.83         6.50 o                         
  -9  -6   1          4.17          5.89         7.72 o                         
  -8  -6   1          0.03          3.59         6.21 o                         
  -7  -6   1        123.15        209.60         8.85 o                         
  -6  -6   1        429.11        479.11        17.73 o                         
  -5  -6   1         56.90         55.16         4.95 o                         
  -4  -6   1        238.79        255.36        10.55 o                         
  -3  -6   1        420.58        440.23        14.12 o                         
  -2  -6   1        153.58        205.05         7.62 o                         
  -1  -6   1        590.86        720.39        22.37 o                         
   0  -6   1       1528.78       1561.21        47.55 o                         
   1  -6   1       1475.19       1433.46        43.83 o                         
   2  -6   1        178.94        134.95         6.62 o                         
   3  -6   1         37.62         23.94         5.53 o                         
   4  -6   1         77.97         73.97         9.21 o                         
   5  -6   1         78.45         31.69        10.26 o                         
   6  -6   1        159.54        201.53         9.47 o                         
   7  -6   1         39.32         40.55         8.20 o                         
   8  -6   1         17.70         35.41         7.45 o                         
  -9  -5   1         13.14         10.64         6.70 o                         
  -8  -5   1        213.17        234.38         9.71 o                         
  -7  -5   1        333.31        401.79        13.73 o                         
  -6  -5   1         94.10         84.42         5.98 o                         
  -5  -5   1        220.57        256.67         9.40 o                         
  -4  -5   1        357.84        285.88         9.93 o                         
  -3  -5   1         19.09         37.36         4.82 o                         
  -2  -5   1        145.42        101.83         4.92 o                         
  -1  -5   1       2163.04       2276.36        68.90 o                         
   0  -5   1        725.39       1002.80        30.80 o                         
   1  -5   1       1254.20        948.61        29.26 o                         
   2  -5   1         19.97          8.37         4.88 o                         
   3  -5   1        119.15         72.78         5.84 o                         
   4  -5   1         73.45         43.67         5.71 o                         
   5  -5   1       1022.30       1318.60        46.96 o                         
   6  -5   1        147.58        128.12         7.73 o                         
   7  -5   1         21.13         22.24         8.35 o                         
   8  -5   1         10.00          1.66         6.62 o                         
   9  -5   1          0.36          0.28         6.50 o                         
  -9  -4   1         19.36         13.94         6.50 o                         
  -8  -4   1        352.31        403.03        17.39 o                         
  -7  -4   1        146.08        118.26         7.00 o                         
  -6  -4   1        320.85        306.92        10.97 o                         
  -5  -4   1         58.39         66.60         7.04 o                         
  -4  -4   1          0.45          2.99         4.46 o                         
  -3  -4   1        922.20        732.66        23.25 o                         
  -2  -4   1        598.60        741.85        22.92 o                         
  -1  -4   1        329.68        398.79        12.73 o                         
   0  -4   1       1314.63       1125.97        34.48 o                         
   1  -4   1         94.73        154.86         6.71 o                         
   2  -4   1         31.79         41.72         5.87 o                         
   3  -4   1        571.92        533.12        17.31 o                         
   4  -4   1       2577.13       2776.53       118.03 o                         
   5  -4   1        906.42       1082.89        47.81 o                         
   6  -4   1         29.65         46.10        13.21 o                         
   7  -4   1          1.65         14.95         6.69 o                         
   8  -4   1         24.83         31.35         6.86 o                         
   9  -4   1          1.68          2.84         6.71 o                         
 -10  -3   1          6.20         -2.17         6.65 o                         
  -9  -3   1         36.93         44.02         6.94 o                         
  -8  -3   1         32.37         30.57         6.33 o                         
  -7  -3   1         88.90         78.30         6.25 o                         
  -6  -3   1         78.30         93.63         6.25 o                         
  -5  -3   1        429.51        434.74        18.96 o                         
  -4  -3   1        524.56        459.39        14.88 o                         
  -3  -3   1        524.00        566.07        17.79 o                         
  -2  -3   1       2819.82       2491.99        75.43 o                         
  -1  -3   1       1849.78       1986.73        60.29 o                         
   0  -3   1        510.20        757.85        23.56 o                         
   1  -3   1        310.69        214.71        12.49 o                         
   2  -3   1          4.51         15.13         4.69 o                         
   3  -3   1        714.66        583.90        34.14 o                         
   4  -3   1        989.91       1058.17        46.33 o                         
   5  -3   1       1253.57       1323.48        40.62 o                         
   6  -3   1          0.16          2.11         6.29 o                         
   7  -3   1         61.14         79.63         7.42 o                         
   8  -3   1         37.20         51.76        15.28 o                         
   9  -3   1        113.03        100.15         7.63 o                         
  10  -3   1         27.57         35.80         8.31 o                         
 -10  -2   1         25.53         34.75         6.89 o                         
  -9  -2   1         28.63         17.41        12.11 o                         
  -8  -2   1         49.32         56.04         6.91 o                         
  -7  -2   1          3.23          4.73         6.22 o                         
  -6  -2   1        315.46        362.67        12.74 o                         
  -5  -2   1        753.34        845.04        37.63 o                         
  -4  -2   1       1627.51       1764.85        53.75 o                         
  -3  -2   1         37.20         19.84         6.39 o                         
  -2  -2   1       1351.32       1191.63        36.40 o                         
  -1  -2   1         19.60         37.90         4.63 o                         
   0  -2   1       1892.93       1878.02        57.01 o                         
   1  -2   1        505.51        155.61         7.49 o                         
   2  -2   1        966.71        437.64        14.39 o                         
   3  -2   1        227.87        280.60        17.72 o                         
   4  -2   1        133.38        126.36         6.71 o                         
   5  -2   1         28.25         53.24         8.37 o                         
   6  -2   1        113.43        157.20         8.08 o                         
   7  -2   1        189.55        220.22        15.66 o                         
   8  -2   1        289.93        278.67        11.06 o                         
   9  -2   1          6.67         13.95         6.71 o                         
  10  -2   1         18.56         24.83         7.99 o                         
 -10  -1   1         12.38         -8.22         8.22 o                         
  -9  -1   1         19.73         20.25         6.84 o                         
  -8  -1   1         47.12         42.81         6.58 o                         
  -7  -1   1        165.80        154.87         8.24 o                         
  -6  -1   1        504.17        522.35        17.23 o                         
  -5  -1   1       1549.50       1846.45        56.22 o                         
  -4  -1   1        806.16        732.25        22.94 o                         
  -3  -1   1         94.14         87.39         5.40 o                         
  -2  -1   1         11.93         51.42         5.09 o                         
  -1  -1   1        422.44        288.81        10.16 o                         
   0  -1   1       4041.05       3878.55       199.47 o                         
   2  -1   1        181.63        118.39         6.17 o                         
   3  -1   1         28.22         12.21         5.58 o                         
   4  -1   1        272.11        275.11        10.07 o                         
   5  -1   1        145.39        156.55         7.34 o                         
   6  -1   1        241.38        277.23        17.30 o                         
   7  -1   1        747.32        762.95        24.37 o                         
   8  -1   1        333.12        414.89        17.59 o                         
   9  -1   1          7.39          6.02         6.90 o                         
  10  -1   1          0.27         -6.96         6.96 o                         
 -10   0   1          4.25          3.36         6.99 o                         
  -9   0   1          0.23          7.03         6.76 o                         
  -8   0   1         73.88         53.76         6.97 o                         
  -7   0   1        219.53        199.44        10.64 o                         
  -6   0   1       1235.10       1369.85        42.18 o                         
  -5   0   1        850.83        745.17        23.50 o                         
  -4   0   1        226.82        252.97         9.47 o                         
  -3   0   1        689.00        576.13        18.40 o                         
  -2   0   1        886.90        716.21        22.43 o                         
  -1   0   1       7530.96       4792.50       144.78 o                         
   1   0   1       3868.42       3652.14       251.70 o                         
   2   0   1        420.53        230.36         9.73 o                         
   3   0   1       1302.94       1428.86       103.60 o                         
   4   0   1         25.02         44.41         6.25 o                         
   5   0   1         26.48         51.05         6.92 o                         
   6   0   1       1075.41       1078.14        33.38 o                         
   7   0   1        397.90        479.45        16.24 o                         
   8   0   1         76.44         49.90         6.76 o                         
   9   0   1         19.47         28.36         6.72 o                         
  10   0   1         20.42         19.84         8.18 o                         
 -10   1   1          0.93          3.85         6.81 o                         
  -9   1   1          4.64          8.37         6.56 o                         
  -8   1   1         22.45         19.75         6.58 o                         
  -7   1   1        209.54        186.32         9.15 o                         
  -6   1   1        119.78         93.70         7.06 o                         
  -5   1   1        461.74        523.37        17.09 o                         
  -4   1   1        224.56        183.72         7.86 o                         
  -3   1   1        329.24        285.12        11.13 o                         
  -2   1   1        354.27        206.30        11.06 o                         
  -1   1   1      12304.01      10164.55       586.44 o                         
   0   1   1       3755.41       3374.86       152.58 o                         
   1   1   1       3972.82       4313.66       184.33 o                         
   2   1   1        735.08        818.56        25.33 o                         
   3   1   1       1751.79       1291.12        74.40 o                         
   4   1   1        541.13        566.37        17.93 o                         
   5   1   1        947.47        904.02        31.47 o                         
   6   1   1        121.91        141.44        10.10 o                         
   7   1   1         22.85         21.44         6.15 o                         
   8   1   1         12.54          3.40         6.40 o                         
   9   1   1         41.19         22.24         6.82 o                         
  10   1   1         64.12         33.22         6.99 o                         
 -10   2   1          8.84          6.77         6.74 o                         
  -9   2   1         36.81         34.11         7.05 o                         
  -8   2   1        131.55        120.95         7.66 o                         
  -7   2   1          4.08         -6.65         6.65 o                         
  -6   2   1        158.06        173.36         9.77 o                         
  -5   2   1         21.09         27.95         5.48 o                         
  -4   2   1        924.81        940.86        29.23 o                         
  -3   2   1         31.46         76.89         7.48 o                         
  -2   2   1        600.82        333.38        14.26 o                         
  -1   2   1        270.64        134.97         6.74 o                         
   0   2   1        304.89        282.92        16.23 o                         
   2   2   1        757.49        630.75        19.37 o                         
   3   2   1        849.14        776.62        23.89 o                         
   4   2   1       1097.19        897.89        30.82 o                         
   5   2   1        336.93        303.29        13.67 o                         
   6   2   1        270.46        329.37        13.12 o                         
   7   2   1         33.58         52.28         6.03 o                         
   8   2   1         80.39         51.15         6.43 o                         
   9   2   1         72.26         53.61         8.25 o                         
  10   2   1         33.61         35.21         6.80 o                         
  -9   3   1         53.83         38.51         7.05 o                         
  -8   3   1         29.03         21.40         6.83 o                         
  -7   3   1          1.01          3.30         6.46 o                         
  -6   3   1          0.46          0.53         6.37 o                         
  -5   3   1         40.61         15.99         5.67 o                         
  -4   3   1       1169.27       1553.45        67.45 o                         
  -3   3   1       1191.57       1014.79        31.41 o                         
  -2   3   1         44.23         49.31         5.36 o                         
  -1   3   1         29.63         55.89         6.28 o                         
   0   3   1         34.16         30.09         4.41 o                         
   1   3   1       1768.20       1514.51        45.84 o                         
   2   3   1       2676.66       3044.68       147.91 o                         
   3   3   1       5365.38       6539.07       197.82 o                         
   4   3   1       1538.32       1077.75        32.97 o                         
   5   3   1         19.33         24.61         4.03 o                         
   6   3   1         73.04        124.30         7.73 o                         
   7   3   1        296.94        247.36         9.59 o                         
   8   3   1         56.90         29.24         5.90 o                         
   9   3   1         96.32        120.85        10.19 o                         
  10   3   1         10.05          2.24         6.78 o                         
  -9   4   1         23.39         18.78        10.30 o                         
  -8   4   1          3.24          0.60         7.46 o                         
  -7   4   1         13.49         13.10         6.20 o                         
  -6   4   1        105.38        100.97         7.29 o                         
  -5   4   1        491.09        536.31        18.36 o                         
  -4   4   1       1580.15       2211.17       191.44 o                         
  -3   4   1        411.25        371.47        18.53 o                         
  -2   4   1         32.90         30.15         5.12 o                         
  -1   4   1         31.30         29.97         7.58 o                         
   0   4   1       3489.20       2630.36        79.64 o                         
   1   4   1        728.43       1081.06        32.90 o                         
   2   4   1       6232.77       7238.99       218.98 o                         
   3   4   1       2394.83       2130.40        64.59 o                         
   4   4   1        104.95         83.87         4.23 o                         
   5   4   1        134.88        164.35        10.99 o                         
   6   4   1        227.51        217.90        10.26 o                         
   7   4   1         78.95         62.57        10.07 o                         
   8   4   1        323.81        404.79        14.35 o                         
   9   4   1         54.81         45.69         6.36 o                         
  10   4   1          0.59         -4.85         6.66 o                         
  -9   5   1         13.91          7.28         6.51 o                         
  -8   5   1          2.11         -2.34         8.17 o                         
  -7   5   1         16.34         25.77         7.44 o                         
  -6   5   1         98.65         77.41         6.87 o                         
  -5   5   1       1379.74       1708.19        52.32 o                         
  -4   5   1        282.91        290.65        16.09 o                         
  -3   5   1        196.77        241.80         9.42 o                         
  -2   5   1         45.77         89.67         8.47 o                         
  -1   5   1         70.23         60.99         5.06 o                         
   0   5   1        321.16        316.88        10.57 o                         
   1   5   1       1960.86       1800.39        54.65 o                         
   2   5   1       1914.54       1947.08        58.96 o                         
   3   5   1         11.01         50.40         2.96 o                         
   4   5   1         16.73         35.83         3.12 o                         
   5   5   1        571.55        515.04        16.16 o                         
   6   5   1        493.29        533.59        32.06 o                         
   7   5   1        645.86        891.08        27.65 o                         
   8   5   1        199.93        248.09        10.49 o                         
   9   5   1          0.08          1.43         7.41 o                         
  10   5   1         18.99         25.73         6.82 o                         
  -8   6   1          0.22          1.35         9.68 o                         
  -7   6   1         63.11         77.00        10.45 o                         
  -6   6   1        106.41        133.42        14.39 o                         
  -5   6   1         11.73         27.75         8.89 o                         
  -4   6   1         88.80         93.82         7.21 o                         
  -3   6   1          4.75          7.64         5.63 o                         
  -2   6   1        327.21        292.38        10.61 o                         
  -1   6   1        123.59         89.85         5.55 o                         
   0   6   1        484.93        496.31        22.28 o                         
   1   6   1          8.97          7.71         3.17 o                         
   2   6   1          3.79          6.70         3.50 o                         
   3   6   1          5.99          4.18         2.66 o                         
   4   6   1        198.84        200.94         6.68 o                         
   5   6   1        196.47        204.56        10.62 o                         
   6   6   1        439.90        409.59        18.88 o                         
   7   6   1        633.88        780.00        27.26 o                         
   8   6   1        137.13        154.38         7.39 o                         
   9   6   1          6.27         10.25         6.07 o                         
  -8   7   1         17.19         17.58         5.92 o                         
  -7   7   1         39.39         59.08         8.71 o                         
  -6   7   1         24.71         19.34         6.82 o                         
  -5   7   1          0.01         -1.28         6.78 o                         
  -4   7   1         39.52         50.59         6.73 o                         
  -3   7   1        245.08        346.62        12.66 o                         
  -2   7   1        624.12        640.30        20.59 o                         
  -1   7   1       1072.65        978.19        30.18 o                         
   0   7   1          3.16         11.09         4.08 o                         
   1   7   1         70.50         73.90         4.25 o                         
   2   7   1        216.26        366.15        11.70 o                         
   3   7   1       1485.50       1541.83        46.87 o                         
   4   7   1        205.64        202.26         9.42 o                         
   5   7   1        400.35        327.30        10.43 o                         
   6   7   1          4.12         13.05         7.60 o                         
   8   7   1          0.98          0.02         4.72 o                         
   9   7   1         39.69         49.84         5.87 o                         
  -7   8   1         10.74          7.17         6.81 o                         
  -6   8   1          4.40         20.25         7.00 o                         
  -5   8   1          9.01         19.36         6.68 o                         
  -4   8   1        284.78        337.82        16.05 o                         
  -3   8   1        260.30        207.25        10.56 o                         
  -2   8   1        889.61       1036.33        32.30 o                         
  -1   8   1        171.52        173.45         7.50 o                         
   0   8   1          3.93          5.77         4.64 o                         
   1   8   1         57.17         82.87         5.20 o                         
   2   8   1        426.85        406.65        14.61 o                         
   3   8   1        474.66        455.96        18.97 o                         
   4   8   1        438.46        456.44        20.02 o                         
   5   8   1         28.54         42.19         8.51 o                         
  -6   9   1          5.23         11.52         7.99 o                         
  -5   9   1         48.72         62.89        10.18 o                         
  -4   9   1        256.68        216.58         9.73 o                         
  -3   9   1        519.85        668.99        21.67 o                         
  -2   9   1        167.35        147.21         7.80 o                         
  -1   9   1         25.36          9.70         5.51 o                         
   0   9   1         37.65         34.93         4.95 o                         
   1   9   1        501.91        399.72        13.18 o                         
   2   9   1        103.80         99.95         5.16 o                         
   3   9   1        825.29        829.40        25.48 o                         
   4   9   1        254.55        344.31        15.28 o                         
   5   9   1         56.58         82.95         6.44 o                         
   6   9   1        171.57        188.86        14.89 o                         
  -5  10   1          6.55          9.29         6.93 o                         
  -4  10   1          6.98         18.10         9.03 o                         
  -3  10   1         19.73         13.16         6.62 o                         
  -2  10   1         40.35         19.72         6.30 o                         
  -1  10   1         25.52          9.37         6.03 o                         
   0  10   1         98.01         86.71         5.92 o                         
   1  10   1         52.87         42.39         4.93 o                         
   2  10   1        520.49        552.95        17.52 o                         
   3  10   1        354.10        316.30        10.52 o                         
   4  10   1         71.13         81.93         5.19 o                         
  -4  11   1          3.83         -1.93         6.79 o                         
  -3  11   1          1.57         -0.66         6.56 o                         
  -2  11   1         73.26         46.23         6.60 o                         
  -1  11   1        102.06        100.32         6.84 o                         
   0  11   1        107.21        113.84         6.95 o                         
   1  11   1         96.30        104.18         8.72 o                         
   2  11   1         10.46         -0.99         7.43 o                         
   3  11   1          8.42         19.09         9.74 o                         
   4  11   1          0.68          0.81         5.86 o                         
  -2  12   1         26.37         20.96         6.58 o                         
  -1  12   1        114.44         75.73         6.83 o                         
   0  12   1         54.34         65.62         7.49 o                         
   1  12   1          4.78          1.53         5.92 o                         
   4  12   1         78.03         62.37         4.96 o                         
  -1 -12   2         17.90         12.72         6.13 o                         
   0 -12   2         17.63         21.44         6.35 o                         
  -4 -11   2         72.86         84.11         6.35 o                         
  -3 -11   2          6.47          7.54         6.36 o                         
  -2 -11   2         64.10         58.11         6.14 o                         
  -1 -11   2         53.11         51.54         6.16 o                         
   0 -11   2        108.95         84.37        11.60 o                         
   1 -11   2         72.84         45.63         6.26 o                         
   2 -11   2          3.21          4.45         6.17 o                         
   3 -11   2          1.57          6.39         6.17 o                         
  -5 -10   2         21.26          7.94        15.11 o                         
  -4 -10   2          6.39         17.70         6.15 o                         
  -3 -10   2         38.15         46.61         5.64 o                         
  -2 -10   2        360.84        409.81        13.89 o                         
  -1 -10   2        126.51         97.01         6.51 o                         
   0 -10   2         90.25         63.61         6.06 o                         
   1 -10   2         12.75         13.21         5.88 o                         
   2 -10   2          3.53          0.92         5.94 o                         
   3 -10   2         30.63         21.09         6.35 o                         
   4 -10   2        153.38        129.47        11.60 o                         
   5 -10   2         59.23         51.24         8.73 o                         
  -6  -9   2          4.04          1.57         5.05 o                         
  -5  -9   2          5.42         13.46         5.13 o                         
  -4  -9   2         38.58         61.91         5.57 o                         
  -3  -9   2        223.58        199.13         8.16 o                         
  -2  -9   2        211.22        247.38         9.34 o                         
  -1  -9   2        263.78        248.57         9.50 o                         
   0  -9   2         11.82         22.47         5.59 o                         
   1  -9   2        157.68        133.83         7.21 o                         
   2  -9   2          0.83         -4.20         6.72 o                         
   3  -9   2        232.45        238.17         9.60 o                         
   4  -9   2         96.16         69.51         6.58 o                         
   5  -9   2         46.70         29.81         6.38 o                         
   6  -9   2         48.74         56.15         7.32 o                         
  -7  -8   2         16.66          9.91         5.68 o                         
  -6  -8   2         10.34          1.14         5.20 o                         
  -5  -8   2         74.43         77.41         5.56 o                         
  -4  -8   2        500.92        471.19        15.35 o                         
  -3  -8   2        228.29        258.38         9.48 o                         
  -2  -8   2         40.21         46.28         5.27 o                         
  -1  -8   2        162.33        214.87         8.63 o                         
   0  -8   2        110.95        110.00         9.89 o                         
   1  -8   2        267.76        267.11        10.24 o                         
   2  -8   2         14.53          6.00         5.59 o                         
   3  -8   2          6.63          2.23         5.84 o                         
   4  -8   2        145.23        119.76         7.34 o                         
   5  -8   2          3.33          8.16         6.27 o                         
   6  -8   2          0.18          2.80         6.43 o                         
   7  -8   2          2.84          8.59         6.51 o                         
  -8  -7   2         39.45         25.70         6.66 o                         
  -7  -7   2          1.73         17.96         6.81 o                         
  -6  -7   2         75.88         59.61         7.87 o                         
  -5  -7   2        295.37        309.84        10.93 o                         
  -4  -7   2        109.49        121.49         6.28 o                         
  -3  -7   2        334.27        330.34        14.53 o                         
  -2  -7   2        176.93        159.55         6.88 o                         
  -1  -7   2        135.04        142.16        11.11 o                         
   0  -7   2        531.92        622.65        19.80 o                         
   1  -7   2       1438.94       1343.86        41.25 o                         
   2  -7   2        589.37        591.64        19.12 o                         
   3  -7   2         50.01         57.24         6.18 o                         
   4  -7   2          2.36         -2.96         6.00 o                         
   5  -7   2          6.03          2.04         6.13 o                         
   6  -7   2         98.11         80.83         7.83 o                         
   7  -7   2         58.75         63.64         7.14 o                         
   8  -7   2         11.05          1.68        11.11 o                         
  -8  -6   2          0.11         -3.18         6.44 o                         
  -7  -6   2         60.18         50.56         6.18 o                         
  -6  -6   2        386.43        489.98        17.66 o                         
  -5  -6   2         78.36         91.34         5.84 o                         
  -4  -6   2         70.65         76.42         6.86 o                         
  -3  -6   2        273.05        229.16        12.06 o                         
  -2  -6   2        158.45        196.12         7.61 o                         
  -1  -6   2        981.88       1191.95        36.49 o                         
   0  -6   2       2414.74       2531.82        76.90 o                         
   1  -6   2        545.93        541.60        17.33 o                         
   2  -6   2        505.75        418.81        13.97 o                         
   3  -6   2         89.56         62.99         5.80 o                         
   4  -6   2          0.83          8.90         5.80 o                         
   5  -6   2        255.07        177.34         8.99 o                         
   6  -6   2         89.98        110.37         7.47 o                         
   7  -6   2         74.65         64.00         6.82 o                         
   8  -6   2         28.77         39.54         7.11 o                         
  -9  -5   2          0.45         -8.77         8.77 o                         
  -8  -5   2         16.75          8.34         6.58 o                         
  -7  -5   2        135.07        156.16         8.97 o                         
  -6  -5   2        107.59        128.02         7.03 o                         
  -5  -5   2        189.47        176.25         7.74 o                         
  -4  -5   2        353.68        338.83        11.80 o                         
  -3  -5   2         81.82        102.64         5.58 o                         
  -2  -5   2        615.22        617.57        19.40 o                         
  -1  -5   2       2490.33       2559.82        77.59 o                         
   0  -5   2       2212.24       2386.42        72.35 o                         
   1  -5   2        168.19        178.09         7.38 o                         
   2  -5   2        720.99        706.92        22.25 o                         
   3  -5   2         50.17         35.18         5.08 o                         
   4  -5   2        255.52        237.34        15.19 o                         
   5  -5   2        732.87        995.99        31.08 o                         
   6  -5   2        100.97         70.16         7.61 o                         
   7  -5   2         93.80         69.40         6.53 o                         
   8  -5   2          1.22          1.50         6.58 o                         
   9  -5   2          3.56         -1.43         6.52 o                         
  -9  -4   2         62.05         36.93         8.28 o                         
  -8  -4   2        189.58        164.40         8.23 o                         
  -7  -4   2         22.30         31.34         6.02 o                         
  -6  -4   2         44.63         43.28         5.75 o                         
  -5  -4   2         19.74         11.07         5.29 o                         
  -4  -4   2         87.02         71.41         5.53 o                         
  -3  -4   2         84.42         52.60         5.16 o                         
  -2  -4   2        757.70        579.87        18.83 o                         
  -1  -4   2        257.03        293.65        10.04 o                         
   0  -4   2        181.52        205.67         7.73 o                         
   1  -4   2        200.59        303.78        10.52 o                         
   2  -4   2       1001.09       1024.50        31.56 o                         
   3  -4   2        434.23        375.33        12.67 o                         
   4  -4   2        429.01        444.92        15.48 o                         
   5  -4   2        622.19        570.96        26.60 o                         
   6  -4   2        222.78        179.10        12.07 o                         
   7  -4   2          8.82         17.15         6.89 o                         
   8  -4   2          1.32          5.47         6.88 o                         
   9  -4   2          2.17         -6.61         7.70 o                         
  -9  -3   2         47.37         50.14         7.12 o                         
  -8  -3   2         68.08         87.93         8.01 o                         
  -7  -3   2        224.12        279.67        10.77 o                         
  -6  -3   2          4.33         -5.72         5.72 o                         
  -5  -3   2        147.53        155.24         7.37 o                         
  -4  -3   2        376.40        405.37        19.46 o                         
  -3  -3   2       1087.71       1087.23        33.47 o                         
  -2  -3   2        521.94        379.21        15.43 o                         
  -1  -3   2          4.80          6.63         4.24 o                         
   0  -3   2        438.33        513.73        16.32 o                         
   1  -3   2       1302.84       1588.39        48.38 o                         
   2  -3   2        833.15        927.77        28.67 o                         
   3  -3   2       2769.68       2518.54        76.56 o                         
   4  -3   2       1554.73       1437.51        44.03 o                         
   5  -3   2         64.04         54.07         5.94 o                         
   6  -3   2         66.97         90.01         7.20 o                         
   7  -3   2        228.18        261.24        10.73 o                         
   8  -3   2        236.18        229.42        14.03 o                         
   9  -3   2          1.09         12.54         6.83 o                         
  10  -3   2          0.67         -6.83         6.83 o                         
  -9  -2   2         36.32         44.74         6.90 o                         
  -8  -2   2         38.35         30.01        10.02 o                         
  -7  -2   2          4.53         -1.88         6.13 o                         
  -6  -2   2        208.77        206.28         8.89 o                         
  -5  -2   2        777.88        888.86        27.69 o                         
  -4  -2   2       1618.79       1914.33        58.32 o                         
  -3  -2   2         95.82         66.48         5.73 o                         
  -2  -2   2        197.13        137.73         7.16 o                         
  -1  -2   2        783.28        794.41        24.74 o                         
   0  -2   2         12.80         71.88         6.07 o                         
   1  -2   2       4270.96       5257.22       159.09 o                         
   2  -2   2         73.69         70.01         7.17 o                         
   3  -2   2        652.79        491.65        18.24 o                         
   4  -2   2        118.64        120.19         6.44 o                         
   5  -2   2         53.72         69.41         5.73 o                         
   6  -2   2         86.81         75.98         7.59 o                         
   7  -2   2        264.89        311.38        20.91 o                         
   8  -2   2        507.74        526.17        17.72 o                         
   9  -2   2        106.31        121.32        11.24 o                         
  10  -2   2          3.67         10.83         6.62 o                         
  -9  -1   2         10.91         11.02         6.91 o                         
  -8  -1   2          5.62          9.30         6.60 o                         
  -7  -1   2          3.39          4.39         6.45 o                         
  -6  -1   2        426.75        476.06        20.05 o                         
  -5  -1   2       1781.75       2078.43        63.37 o                         
  -4  -1   2       1042.09        879.15        27.37 o                         
  -3  -1   2        459.18        474.21        15.46 o                         
  -2  -1   2         93.93        206.77        10.97 o                         
  -1  -1   2        288.49        386.47        13.24 o                         
   0  -1   2        228.80        282.35         9.85 o                         
   2  -1   2          9.43         50.04         5.09 o                         
   3  -1   2          1.91          8.97         4.73 o                         
   4  -1   2         23.39         29.00         5.04 o                         
   5  -1   2        188.63        180.02         7.77 o                         
   6  -1   2        385.01        448.80        14.98 o                         
   7  -1   2        862.70       1005.59        31.49 o                         
   8  -1   2        274.67        391.89        16.69 o                         
   9  -1   2         65.47         55.17         7.23 o                         
  10  -1   2          1.57          4.61         6.95 o                         
  -9   0   2          3.41          9.11         6.91 o                         
  -8   0   2          1.83         12.34         6.70 o                         
  -7   0   2         16.57         10.14        10.68 o                         
  -6   0   2        937.90       1015.24        31.69 o                         
  -5   0   2        299.09        210.89         8.72 o                         
  -4   0   2        155.31        107.90         6.32 o                         
  -3   0   2        524.64        367.60        12.47 o                         
  -2   0   2       1453.64       1113.12        34.22 o                         
  -1   0   2        222.98        225.30         9.02 o                         
   0   0   2       7749.83      11751.64       674.59 o                         
   1   0   2       2684.54       2566.60        77.77 o                         
   2   0   2         34.16         59.43         4.88 o                         
   3   0   2         19.40         40.61         7.16 o                         
   4   0   2        114.80         83.12         5.39 o                         
   5   0   2         55.75         72.44         5.66 o                         
   6   0   2        891.50        910.51        28.32 o                         
   7   0   2        589.52        852.39        26.95 o                         
   8   0   2         76.91         61.20         6.77 o                         
   9   0   2         23.00         18.12         6.68 o                         
  10   0   2         41.59         33.44         7.23 o                         
  -9   1   2          1.49          0.71         6.82 o                         
  -8   1   2         28.62         33.40         6.93 o                         
  -7   1   2          3.03         -0.85         6.78 o                         
  -6   1   2        437.03        410.36        16.86 o                         
  -5   1   2        267.26        281.03        10.62 o                         
  -4   1   2         38.19          3.63         5.34 o                         
  -3   1   2        455.32        621.72        23.45 o                         
  -2   1   2       4423.42       3946.12       119.16 o                         
  -1   1   2      26207.23      29037.88      1012.25 o                         
   0   1   2        832.95        734.94        31.71 o                         
   1   1   2        458.04        221.94         8.44 o                         
   2   1   2       3904.95       4121.05       148.58 o                         
   3   1   2       1674.82       1718.53        52.31 o                         
   4   1   2        717.67        556.22        34.76 o                         
   5   1   2          6.69          6.02         6.01 o                         
   6   1   2        164.26        183.59         7.74 o                         
   7   1   2         55.23         56.72         6.31 o                         
   8   1   2          5.71         12.16         6.26 o                         
   9   1   2         30.29         60.02        11.35 o                         
  10   1   2         50.28         37.01         6.87 o                         
  -9   2   2         40.71         49.88         8.47 o                         
  -8   2   2         98.18         69.09         7.23 o                         
  -7   2   2          3.56         13.67         6.66 o                         
  -6   2   2          7.73         -6.29         6.29 o                         
  -5   2   2          7.99          3.19         8.84 o                         
  -4   2   2        138.38        153.57         7.23 o                         
  -3   2   2       1510.97       1928.23       186.35 o                         
  -2   2   2        112.59         59.07         5.48 o                         
  -1   2   2        654.67        542.50        19.68 o                         
   0   2   2       3321.05       2228.28        67.47 o                         
   1   2   2        397.85        684.96        26.10 o                         
   2   2   2        207.84        302.42        25.13 o                         
   3   2   2        366.07        398.99        24.45 o                         
   4   2   2       5154.92       4789.40       144.82 o                         
   5   2   2         12.61          4.72         4.23 o                         
   6   2   2         37.67         35.30         6.16 o                         
   7   2   2         33.36         72.73         7.16 o                         
   8   2   2        146.51        151.92         7.66 o                         
   9   2   2         91.18         65.01         6.69 o                         
  10   2   2        122.43         92.34         7.61 o                         
  -9   3   2         57.93         42.45         6.94 o                         
  -8   3   2         23.68         30.74         6.92 o                         
  -7   3   2         11.50         10.97         6.49 o                         
  -6   3   2         11.30         13.71         6.64 o                         
  -5   3   2         59.96         47.51         6.48 o                         
  -4   3   2         43.46         78.94         6.32 o                         
  -3   3   2       3197.15       3302.54       115.60 o                         
  -2   3   2        948.92        850.22        26.50 o                         
  -1   3   2         40.10         44.25         5.12 o                         
   0   3   2        948.73        891.12        27.51 o                         
   1   3   2        467.25        503.63        20.45 o                         
   3   3   2      11853.11      14236.45       609.01 o                         
   4   3   2        680.64        643.37        19.85 o                         
   5   3   2         19.60         57.72         6.06 o                         
   6   3   2         75.16        151.05         6.79 o                         
   7   3   2        303.50        352.13        12.24 o                         
   8   3   2        176.42        153.66        12.02 o                         
   9   3   2         95.05         89.24         7.47 o                         
  10   3   2         48.08         32.65        11.21 o                         
  -9   4   2         16.47         12.08         6.66 o                         
  -8   4   2         19.73         13.03         9.35 o                         
  -7   4   2         13.43         12.41         6.51 o                         
  -6   4   2         15.99          7.22         9.56 o                         
  -5   4   2         82.36        112.95         7.33 o                         
  -4   4   2        552.14        621.45        20.01 o                         
  -3   4   2        926.12        889.55        27.72 o                         
  -2   4   2         27.37         18.08         5.49 o                         
  -1   4   2       1096.00       1323.98        55.89 o                         
   0   4   2         72.49         61.70         4.37 o                         
   1   4   2        907.45        753.43        22.98 o                         
   4   4   2         15.41         31.18         2.74 o                         
   5   4   2         40.82         24.37         3.51 o                         
   6   4   2        290.65        332.08        11.19 o                         
   7   4   2         65.58         67.33         5.61 o                         
   8   4   2        408.22        535.23        18.27 o                         
   9   4   2         72.72         47.37         7.45 o                         
  10   4   2          0.60         -1.07         6.57 o                         
  -9   5   2          4.71          2.90         6.29 o                         
  -8   5   2          0.75         -0.56         6.47 o                         
  -7   5   2         31.38         56.08         9.84 o                         
  -6   5   2        129.55        132.10         7.58 o                         
  -5   5   2        402.72        438.53        25.86 o                         
  -4   5   2        188.47        164.61         8.21 o                         
  -3   5   2          8.87         37.69         5.36 o                         
  -2   5   2         38.99         60.65         6.99 o                         
  -1   5   2         22.39         15.52         4.65 o                         
   0   5   2        412.35        318.85        10.66 o                         
   1   5   2       4875.94       5167.52       255.35 o                         
   5   5   2        671.28        719.69        22.11 o                         
   6   5   2        187.97        215.89         8.01 o                         
   7   5   2        290.13        364.58        12.39 o                         
   8   5   2        228.32        185.31         9.07 o                         
   9   5   2          2.61          6.89         8.01 o                         
  10   5   2         18.65          5.90         6.24 o                         
  -8   6   2         12.66         13.11         7.06 o                         
  -7   6   2         19.44         13.02         6.72 o                         
  -6   6   2        125.28        111.75         7.54 o                         
  -5   6   2        191.08        201.30         9.12 o                         
  -4   6   2          9.94         13.74         8.53 o                         
  -3   6   2         37.71         28.75         7.54 o                         
  -2   6   2        269.42        263.93        12.55 o                         
  -1   6   2        145.01        129.29         6.24 o                         
   0   6   2         13.50         18.06         4.04 o                         
   1   6   2        363.23        332.55        10.64 o                         
   2   6   2         39.78         53.78         3.94 o                         
   6   6   2        961.18        961.73        36.96 o                         
   7   6   2        155.60        160.23        12.18 o                         
   8   6   2          3.33          0.21         5.41 o                         
   9   6   2          7.32         -2.74         5.80 o                         
  10   6   2         97.11         97.65         7.10 o                         
  -8   7   2         32.97         21.68         6.50 o                         
  -7   7   2         25.07         24.45         8.34 o                         
  -6   7   2         20.06         32.98         6.67 o                         
  -5   7   2          5.56          5.73         6.53 o                         
  -4   7   2         74.46         72.60         6.96 o                         
  -3   7   2        181.36        227.85         9.66 o                         
  -2   7   2        636.90        662.68        21.18 o                         
  -1   7   2       1072.13       1127.02        53.43 o                         
   0   7   2         77.00         47.24         4.60 o                         
   1   7   2         89.54        108.80        10.57 o                         
   2   7   2        103.43        160.46        16.87 o                         
   8   7   2          1.13         -1.33         4.07 o                         
   9   7   2         64.62         56.82         6.89 o                         
  -7   8   2          8.58         16.80        10.42 o                         
  -6   8   2          0.67         -3.41         6.81 o                         
  -5   8   2          3.07         10.51         6.68 o                         
  -4   8   2        141.41        213.77        12.64 o                         
  -3   8   2        386.67        349.33        12.77 o                         
  -2   8   2        842.94       1239.99       104.48 o                         
  -1   8   2        400.91        442.99        14.82 o                         
   0   8   2          1.24         -1.88         4.90 o                         
   1   8   2        285.55        322.47        10.77 o                         
   2   8   2        260.48        250.22        12.15 o                         
  -6   9   2          2.91         -6.76         6.76 o                         
  -5   9   2         83.72         83.35         7.43 o                         
  -4   9   2         38.19         57.55         9.32 o                         
  -3   9   2        414.57        555.82        38.23 o                         
  -2   9   2        232.77        241.89         9.91 o                         
  -1   9   2          4.30         -1.11         5.49 o                         
   0   9   2         97.84         81.41         5.82 o                         
   1   9   2        331.39        252.01         8.97 o                         
   2   9   2         84.90         86.75         7.12 o                         
  -5  10   2          0.73          0.06         6.86 o                         
  -4  10   2          7.27         16.84         7.06 o                         
  -3  10   2        242.07        233.43        12.87 o                         
  -2  10   2         11.93          7.12         6.35 o                         
  -1  10   2         31.72         20.63         5.75 o                         
   0  10   2        197.66        185.38         7.86 o                         
   1  10   2        238.08        200.30         7.96 o                         
   2  10   2        382.45        399.92        18.39 o                         
  -4  11   2         14.24          8.26         6.98 o                         
  -3  11   2         11.20         13.20         9.44 o                         
  -2  11   2          4.97          1.77         6.42 o                         
  -1  11   2         73.39         67.41         6.44 o                         
   0  11   2        133.31        124.46         6.90 o                         
   1  11   2        145.40        127.31         7.62 o                         
  -3  12   2         38.89         25.30         6.73 o                         
  -2  12   2         46.09         34.57         6.51 o                         
  -1  12   2         46.05         21.78         6.19 o                         
   0  12   2        221.49        170.48         8.12 o                         
   1  12   2         15.54         22.50         5.57 o                         
   1  13   2          0.50         -4.30         5.85 o                         
  -3 -11   3         16.63         17.30         6.23 o                         
  -2 -11   3         16.01         30.64         6.15 o                         
  -1 -11   3        235.07        174.93        10.73 o                         
   0 -11   3         86.35         78.00         7.44 o                         
   1 -11   3         14.90          9.11         7.21 o                         
   2 -11   3         14.40         20.95         6.21 o                         
   3 -11   3          6.25         18.65         6.11 o                         
  -5 -10   3         20.68         14.04         5.85 o                         
  -4 -10   3          9.23         17.25         5.88 o                         
  -3 -10   3          6.85         10.27         5.76 o                         
  -2 -10   3         51.90         28.98         5.97 o                         
  -1 -10   3        308.79        365.64        12.99 o                         
   0 -10   3         53.13         42.87         9.92 o                         
   1 -10   3          8.64         11.08         6.01 o                         
   2 -10   3          4.07          1.17         5.96 o                         
   3 -10   3         20.78         22.43         8.96 o                         
   4 -10   3        121.50        115.72         7.31 o                         
   5 -10   3         80.38         74.34         8.70 o                         
  -6  -9   3          0.94         -6.07         8.25 o                         
  -5  -9   3          0.07          1.81         5.52 o                         
  -4  -9   3          8.42         16.92         7.41 o                         
  -3  -9   3        194.18        172.78         7.80 o                         
  -2  -9   3         65.11         53.24         5.91 o                         
  -1  -9   3        325.23        467.45        15.48 o                         
   0  -9   3         54.52         42.53         5.91 o                         
   1  -9   3          2.33          0.56         5.70 o                         
   2  -9   3         16.18         12.02         5.91 o                         
   3  -9   3        116.72        118.20         7.17 o                         
   4  -9   3        136.02        112.77         7.28 o                         
   5  -9   3         46.29         32.04         6.25 o                         
   6  -9   3          2.05         -6.15         9.34 o                         
  -7  -8   3         12.89         13.77         5.96 o                         
  -6  -8   3         36.38         31.60         6.20 o                         
  -5  -8   3        164.39        136.08         7.09 o                         
  -4  -8   3        208.16        175.42        10.06 o                         
  -3  -8   3         37.48         50.79         5.60 o                         
  -2  -8   3        116.90        154.89         7.24 o                         
  -1  -8   3          1.96         -3.12         5.37 o                         
   0  -8   3          8.64         14.44         5.50 o                         
   1  -8   3         66.52         75.75         8.02 o                         
   2  -8   3        299.87        268.17        10.25 o                         
   3  -8   3        130.42        146.20         7.70 o                         
   4  -8   3         49.18         38.72         6.04 o                         
   5  -8   3         44.50         39.69         6.17 o                         
   6  -8   3          1.57         -0.83         6.19 o                         
   7  -8   3         26.38         29.59         6.52 o                         
  -7  -7   3          0.57          2.17         6.30 o                         
  -6  -7   3         71.08         59.70         7.28 o                         
  -5  -7   3        345.69        274.88        15.96 o                         
  -4  -7   3        198.12        197.16         9.51 o                         
  -3  -7   3        138.67        124.23         6.50 o                         
  -2  -7   3         53.91         45.16         5.27 o                         
  -1  -7   3        185.28        203.83         8.36 o                         
   0  -7   3        558.70        662.58        21.03 o                         
   1  -7   3       1096.29       1132.67        35.01 o                         
   2  -7   3         54.08         58.89         6.16 o                         
   3  -7   3         13.31          9.01         7.82 o                         
   4  -7   3         22.84         14.76         5.89 o                         
   5  -7   3         37.14         31.26         6.25 o                         
   6  -7   3         43.92         36.54         6.29 o                         
   7  -7   3         47.30         29.42         7.89 o                         
   8  -7   3         40.33         41.33         6.18 o                         
  -8  -6   3          4.43         -4.85         8.89 o                         
  -7  -6   3         34.84         29.85         6.47 o                         
  -6  -6   3        148.22        174.86         8.43 o                         
  -5  -6   3        295.21        268.19        16.57 o                         
  -4  -6   3        129.65        116.57         6.59 o                         
  -3  -6   3        142.34        112.96         6.25 o                         
  -2  -6   3         64.95         96.02         5.77 o                         
  -1  -6   3        804.21        922.10        28.58 o                         
   0  -6   3       1720.78       1919.50        58.44 o                         
   1  -6   3        902.83       1017.59        31.45 o                         
   2  -6   3        826.77        820.48        25.66 o                         
   3  -6   3          0.06         -5.35         5.69 o                         
   4  -6   3         21.45         20.99         8.25 o                         
   5  -6   3         30.80         30.81         6.16 o                         
   6  -6   3        457.82        441.64        15.12 o                         
   7  -6   3         77.71         65.70         6.72 o                         
   8  -6   3          5.41          4.89         6.50 o                         
  -8  -5   3          9.44         11.80         6.74 o                         
  -7  -5   3        119.93        125.95         7.58 o                         
  -6  -5   3         38.06         40.36         6.33 o                         
  -5  -5   3        161.66        163.65         7.76 o                         
  -4  -5   3        115.91        104.18         6.63 o                         
  -3  -5   3         16.12         31.05         5.35 o                         
  -2  -5   3        302.57        269.34         9.66 o                         
  -1  -5   3       1376.88       1372.22        41.98 o                         
   0  -5   3       1395.37       1593.14        48.55 o                         
   1  -5   3        834.99        837.07        26.05 o                         
   2  -5   3          0.28         10.94         4.95 o                         
   3  -5   3          9.95         30.73         5.28 o                         
   4  -5   3          5.72          9.22         5.49 o                         
   5  -5   3        358.07        367.52        13.60 o                         
   6  -5   3        319.80        283.94        11.10 o                         
   7  -5   3         15.56          6.11         6.28 o                         
   8  -5   3          3.92         12.39         6.94 o                         
   9  -5   3          2.54         -4.36         6.40 o                         
  -9  -4   3         19.67         16.17         6.73 o                         
  -8  -4   3         30.00         24.86         6.46 o                         
  -7  -4   3         33.29         49.40         6.34 o                         
  -6  -4   3         90.51         72.18         6.40 o                         
  -5  -4   3         65.62         82.76         6.27 o                         
  -4  -4   3          1.36         -2.04         5.58 o                         
  -3  -4   3        135.95        120.86        10.14 o                         
  -2  -4   3        226.09        215.01        10.72 o                         
  -1  -4   3       1275.79       1515.04        46.25 o                         
   0  -4   3        610.31        612.13        19.27 o                         
   1  -4   3         59.49         94.34         5.66 o                         
   2  -4   3        374.31        239.54         8.82 o                         
   3  -4   3          4.75         11.30         4.90 o                         
   4  -4   3       1147.55       1022.35        31.70 o                         
   5  -4   3        155.13        149.37        12.06 o                         
   6  -4   3        140.56        131.51         7.49 o                         
   7  -4   3          7.49         11.42         6.40 o                         
   8  -4   3         17.91         17.16         8.65 o                         
   9  -4   3         26.93         34.44         8.37 o                         
  -9  -3   3         86.31         79.28         7.51 o                         
  -8  -3   3         64.59         79.14         7.17 o                         
  -7  -3   3         62.61         31.85         7.42 o                         
  -6  -3   3          0.19         -1.11         5.98 o                         
  -5  -3   3        251.35        241.70         9.61 o                         
  -4  -3   3        643.33        753.61        23.67 o                         
  -3  -3   3        177.87        240.92        12.53 o                         
  -2  -3   3        138.86        134.07         7.10 o                         
  -1  -3   3       1312.61       1179.87        36.24 o                         
   0  -3   3        107.37        108.06         5.68 o                         
   1  -3   3       2196.99       2523.15        76.62 o                         
   2  -3   3       2442.85       2987.84        90.55 o                         
   3  -3   3       2804.13       2422.66        73.67 o                         
   4  -3   3        258.26        212.39         8.36 o                         
   5  -3   3         67.80         62.71         5.93 o                         
   6  -3   3          8.29         21.53         5.88 o                         
   7  -3   3         74.60         80.58         8.67 o                         
   8  -3   3          3.49          5.40         6.85 o                         
   9  -3   3         62.99         55.59         7.36 o                         
  10  -3   3          1.60          6.86         6.82 o                         
  -9  -2   3          5.31          4.49         7.27 o                         
  -8  -2   3         41.79         42.78         7.05 o                         
  -7  -2   3        117.88         80.50         7.01 o                         
  -6  -2   3        131.75         71.82         6.70 o                         
  -5  -2   3        552.06        618.07        19.85 o                         
  -4  -2   3       1536.68       2173.15        66.13 o                         
  -3  -2   3       1266.17       1128.51        34.82 o                         
  -2  -2   3        160.63        156.66         7.36 o                         
  -1  -2   3        212.90        130.38         6.65 o                         
   0  -2   3        151.16         85.46         5.30 o                         
   1  -2   3       2398.27       2360.65        71.63 o                         
   2  -2   3       4677.17       5682.27       320.33 o                         
   3  -2   3       3864.23       4492.26       135.75 o                         
   4  -2   3        689.03        601.03        19.12 o                         
   5  -2   3         18.07         14.36         5.34 o                         
   6  -2   3         57.42         54.14         6.25 o                         
   7  -2   3        257.40        252.72        10.64 o                         
   8  -2   3        522.36        513.08        17.15 o                         
   9  -2   3         65.53         64.54         7.00 o                         
  10  -2   3         17.52         27.50         7.02 o                         
  -9  -1   3          0.76          1.16         8.53 o                         
  -8  -1   3          0.69         -1.28         6.58 o                         
  -7  -1   3          1.75          1.18         8.03 o                         
  -6  -1   3        252.10        235.55         9.73 o                         
  -5  -1   3       1068.01       1373.64        42.23 o                         
  -4  -1   3        420.14        367.19        12.57 o                         
  -3  -1   3         67.18         65.79         7.61 o                         
  -2  -1   3        451.51        408.57        13.77 o                         
  -1  -1   3         36.94         57.64         6.44 o                         
   0  -1   3        530.44        230.22         8.92 o                         
   1  -1   3         15.88         86.11         9.25 o                         
   2  -1   3      13737.24      17119.72       597.64 o                         
   3  -1   3         61.41        163.50         7.06 o                         
   4  -1   3         40.20         97.02         5.87 o                         
   5  -1   3          5.77          4.10         5.02 o                         
   6  -1   3        226.32        256.63        10.58 o                         
   7  -1   3        760.30        826.67        26.28 o                         
   8  -1   3        334.44        422.53        14.76 o                         
   9  -1   3        133.60         95.07         7.78 o                         
  10  -1   3         16.06         18.98        12.66 o                         
  -9   0   3          0.12          1.34         6.96 o                         
  -8   0   3          2.39         -0.38         6.73 o                         
  -7   0   3         46.20         57.84        14.10 o                         
  -6   0   3        180.73        186.56         8.85 o                         
  -5   0   3        540.62        519.25        17.10 o                         
  -4   0   3        302.57        311.03        11.13 o                         
  -3   0   3         35.47         33.59         6.13 o                         
  -2   0   3        347.83        303.42        10.77 o                         
  -1   0   3       1112.41        654.69        20.82 o                         
   1   0   3         85.65        122.23         6.16 o                         
   2   0   3       5299.14       5648.77       170.29 o                         
   3   0   3       1255.28       1417.83        43.32 o                         
   4   0   3        285.61        237.54         8.82 o                         
   5   0   3        122.07        163.64        13.12 o                         
   6   0   3        956.38       1000.36        35.84 o                         
   7   0   3        512.79        719.43        22.99 o                         
   8   0   3         85.92         64.62         8.06 o                         
   9   0   3         14.49         14.77         6.72 o                         
  10   0   3         15.51         13.02         7.03 o                         
  -9   1   3          3.50          1.71         7.06 o                         
  -8   1   3         53.16         66.46         9.66 o                         
  -7   1   3        284.29        275.47        11.16 o                         
  -6   1   3          1.46         -6.50         6.50 o                         
  -5   1   3        273.42        365.30        12.78 o                         
  -4   1   3         70.07         58.29         5.88 o                         
  -3   1   3       4761.00       4920.00       148.84 o                         
  -2   1   3       2298.78       1856.69        56.54 o                         
  -1   1   3        360.42        232.68         9.14 o                         
   1   1   3          6.93         -1.55         8.42 o                         
   2   1   3         55.00         56.98         5.33 o                         
   3   1   3         31.52         21.79         5.38 o                         
   4   1   3        116.05        116.63         5.68 o                         
   5   1   3       1139.16       1108.86        40.64 o                         
   6   1   3        200.25        202.14         8.19 o                         
   7   1   3         70.66         61.46         6.22 o                         
   8   1   3          7.11         14.10         6.84 o                         
   9   1   3         58.94         23.54         6.48 o                         
  10   1   3         19.41         20.11         6.80 o                         
  -9   2   3         36.01         31.86         7.80 o                         
  -8   2   3         48.77         43.57         7.21 o                         
  -7   2   3         21.35         27.51         6.91 o                         
  -6   2   3         15.93         13.81         6.66 o                         
  -5   2   3         86.67         77.25         6.64 o                         
  -4   2   3        125.29         91.84         6.19 o                         
  -3   2   3        856.81       1694.55        73.40 o                         
  -2   2   3       6834.98       6415.44       273.81 o                         
  -1   2   3       8478.39       6335.85       191.64 o                         
   0   2   3         91.21        170.57         9.82 o                         
   1   2   3        241.92        227.70         9.70 o                         
   2   2   3       2913.78       2371.92       110.07 o                         
   3   2   3       4006.96       4635.15       140.15 o                         
   4   2   3        818.65        932.45        28.58 o                         
   5   2   3        227.81        128.75         6.61 o                         
   6   2   3         97.43         88.57         5.52 o                         
   7   2   3         53.79         67.98         7.47 o                         
   8   2   3        154.06        127.12         7.25 o                         
   9   2   3        169.64        189.63         8.81 o                         
  10   2   3        116.89        103.42         7.32 o                         
  -9   3   3         63.06         46.90         6.89 o                         
  -8   3   3         27.45         31.52         7.05 o                         
  -7   3   3          6.32         -2.80        11.11 o                         
  -6   3   3          6.56          9.90         9.77 o                         
  -5   3   3          0.62         -1.51         9.61 o                         
  -4   3   3        411.60        501.73        26.69 o                         
  -3   3   3       1144.87       1091.82        33.72 o                         
  -2   3   3       1167.58       1009.46        43.40 o                         
  -1   3   3        256.46        393.75        20.33 o                         
   0   3   3       1496.42       1084.02        33.23 o                         
   1   3   3       1667.61       1193.54        36.36 o                         
   2   3   3        111.70        198.55        10.02 o                         
   3   3   3       5297.19       6253.71       189.04 o                         
   4   3   3       2312.00       2261.35        68.52 o                         
   5   3   3         68.96         92.27         5.25 o                         
   6   3   3        461.83        643.97        20.12 o                         
   7   3   3        219.86        278.02        20.70 o                         
   8   3   3        135.36        151.04         8.26 o                         
   9   3   3        259.35        309.86        16.23 o                         
  10   3   3         77.51         62.89         6.98 o                         
  -9   4   3          8.93         11.86         6.66 o                         
  -8   4   3          2.94          2.72         8.27 o                         
  -7   4   3          0.95          0.58         6.08 o                         
  -6   4   3          4.57         -4.47         7.37 o                         
  -5   4   3         88.82         87.26         6.86 o                         
  -4   4   3        957.11        869.38        27.30 o                         
  -3   4   3        114.16         91.75         9.11 o                         
  -2   4   3        724.28        821.90        25.70 o                         
  -1   4   3         32.68        121.68         6.58 o                         
   0   4   3        502.04        365.94        11.99 o                         
   1   4   3       2163.57       2138.67        74.67 o                         
   4   4   3         47.90         92.21         3.57 o                         
   5   4   3          2.30          5.55         3.09 o                         
   6   4   3        270.03        233.84         8.40 o                         
   7   4   3         74.08         71.42         5.47 o                         
   8   4   3        246.16        356.65        12.45 o                         
   9   4   3        154.09        152.49         7.63 o                         
  10   4   3          3.70         -1.74         6.42 o                         
  -8   5   3          8.52          6.90         6.19 o                         
  -7   5   3         17.00         22.16        12.72 o                         
  -6   5   3        139.82        150.75         8.39 o                         
  -5   5   3        233.92        214.94         9.77 o                         
  -4   5   3          5.33          6.77         7.08 o                         
  -3   5   3         21.85         28.69         5.56 o                         
  -2   5   3         14.56         52.87         5.34 o                         
  -1   5   3        782.20        640.25        20.27 o                         
   0   5   3        102.51        145.79         7.55 o                         
   1   5   3        634.14        640.49        27.96 o                         
   6   5   3        303.09        277.61         9.20 o                         
   7   5   3        235.36        286.54        11.79 o                         
   8   5   3         77.23        121.16         6.40 o                         
   9   5   3          9.11          9.66         5.77 o                         
  10   5   3         15.31         16.38         7.46 o                         
  -8   6   3          6.81         12.15         7.06 o                         
  -7   6   3         46.55         52.03        12.04 o                         
  -6   6   3        256.84        201.80        13.93 o                         
  -5   6   3         15.53         17.94         6.42 o                         
  -4   6   3          0.95          5.60         8.89 o                         
  -3   6   3         26.33         23.96         7.01 o                         
  -2   6   3        163.65        116.07         6.55 o                         
  -1   6   3        351.17        311.51        10.82 o                         
   0   6   3       1708.45       1610.63        58.77 o                         
   1   6   3         38.08         39.21         5.86 o                         
   7   6   3         20.02         26.28         5.11 o                         
   8   6   3         13.92         18.62         5.08 o                         
   9   6   3         21.90         29.83         5.28 o                         
  10   6   3         58.13         57.08         6.53 o                         
  -7   7   3         50.13         34.32         7.32 o                         
  -6   7   3          5.71         -2.15         6.50 o                         
  -5   7   3         20.50         19.37         6.55 o                         
  -4   7   3         21.64         20.00         6.54 o                         
  -3   7   3        432.86        466.48        15.75 o                         
  -2   7   3        356.92        409.31        14.02 o                         
  -1   7   3        745.59        886.58        61.34 o                         
   0   7   3          2.35          2.00         4.40 o                         
   1   7   3         35.45         63.32         8.11 o                         
   2   7   3         30.91         36.60         3.15 o                         
   7   7   3         35.39         68.00         6.44 o                         
   9   7   3        102.49        107.51         5.49 o                         
  -7   8   3          8.82          8.76         6.75 o                         
  -6   8   3          0.05          1.49         9.96 o                         
  -5   8   3         13.95         25.24         6.61 o                         
  -4   8   3          1.72          5.78         6.60 o                         
  -3   8   3        420.71        524.93        17.50 o                         
  -2   8   3        690.63       1027.23        61.20 o                         
  -1   8   3        248.95        261.35        11.24 o                         
   0   8   3          0.81         -0.16         4.80 o                         
   1   8   3        496.87        634.14        38.13 o                         
   2   8   3        529.51        498.81        15.45 o                         
   9   8   3          9.14          8.58         5.45 o                         
  -6   9   3         12.21         13.37         6.69 o                         
  -5   9   3         26.06         18.79         6.70 o                         
  -4   9   3         29.43         24.41         6.52 o                         
  -3   9   3        184.56        312.74        16.14 o                         
  -2   9   3        202.75        199.92         8.96 o                         
  -1   9   3         12.68         15.75         5.66 o                         
   0   9   3         74.23         71.47         5.63 o                         
   1   9   3        203.32        220.02         9.70 o                         
   2   9   3         26.80         30.32         3.31 o                         
  -5  10   3         51.11         49.54         7.00 o                         
  -4  10   3        118.59        136.21         8.17 o                         
  -3  10   3          1.84         29.70         7.47 o                         
  -2  10   3         42.89         21.54         6.42 o                         
  -1  10   3         12.35          0.05         6.53 o                         
   0  10   3        334.10        357.70        12.34 o                         
   1  10   3        164.38        186.59        10.89 o                         
   2  10   3        259.67        274.73        11.79 o                         
  -4  11   3          6.05         13.70         6.81 o                         
  -3  11   3          3.88          1.71         6.83 o                         
  -2  11   3          9.61         13.25         6.74 o                         
  -1  11   3         19.41         24.63         7.98 o                         
   0  11   3        270.86        257.27         9.86 o                         
   1  11   3        462.20        440.60        14.45 o                         
   2  11   3         59.87         55.65         4.36 o                         
  -3  12   3         40.28         48.75         7.39 o                         
  -2  12   3          9.03          3.80         6.51 o                         
  -1  12   3         54.33         33.35         6.45 o                         
   0  12   3        122.08         86.67         8.86 o                         
   1  12   3         56.11         55.12         5.50 o                         
   0  13   3         13.80          2.16         6.02 o                         
   1  13   3          0.31          8.62         5.45 o                         
  -1 -11   4         82.36         89.07         7.02 o                         
   0 -11   4         76.04         41.05         6.48 o                         
   1 -11   4         46.56         32.07         6.51 o                         
  -4 -10   4          6.74          6.80         6.19 o                         
  -3 -10   4          0.88          7.70         6.03 o                         
  -2 -10   4         88.63         68.76         6.58 o                         
  -1 -10   4        168.31        189.26        10.05 o                         
   0 -10   4        121.96        104.27         7.10 o                         
   1 -10   4          3.51          2.08         6.08 o                         
   2 -10   4          6.36          0.33         7.22 o                         
   3 -10   4         31.57         39.16         6.33 o                         
   4 -10   4        118.72        119.50         7.32 o                         
  -5  -9   4         12.62          7.03         6.06 o                         
  -4  -9   4         34.03         41.86         6.13 o                         
  -3  -9   4         47.27         32.36         5.82 o                         
  -2  -9   4         67.20        104.67         6.64 o                         
  -1  -9   4         26.25         41.14         6.04 o                         
   0  -9   4        104.79        103.88         7.45 o                         
   1  -9   4          1.64          0.72         6.03 o                         
   2  -9   4         93.64         80.15         6.69 o                         
   3  -9   4        135.55        126.92         7.44 o                         
   4  -9   4        110.81         92.60         6.83 o                         
   5  -9   4         71.16         65.65         9.09 o                         
   6  -9   4         10.59         12.55         6.01 o                         
  -6  -8   4         14.20         17.10         6.42 o                         
  -5  -8   4         84.45         42.66         6.54 o                         
  -4  -8   4        111.67         93.68         7.30 o                         
  -3  -8   4         57.62         80.67         6.17 o                         
  -2  -8   4        116.88        134.53         7.08 o                         
  -1  -8   4         86.16         51.58         5.73 o                         
   0  -8   4        142.43        236.86         9.47 o                         
   1  -8   4        155.86        173.21         8.88 o                         
   2  -8   4        370.42        336.69        12.15 o                         
   3  -8   4         85.51         94.28         6.83 o                         
   4  -8   4         67.50         52.19         6.20 o                         
   5  -8   4          3.15          3.93         5.79 o                         
   6  -8   4         27.33         20.96         6.39 o                         
   7  -8   4         16.50         13.22         5.92 o                         
  -7  -7   4          0.13          0.44         6.52 o                         
  -6  -7   4         86.64         57.66         8.71 o                         
  -5  -7   4        413.00        425.29        23.46 o                         
  -4  -7   4        181.50        191.51        13.86 o                         
  -3  -7   4         19.73          6.26         5.50 o                         
  -2  -7   4         37.47         19.37         5.30 o                         
  -1  -7   4         58.26         49.13         5.64 o                         
   0  -7   4        132.06        174.03         7.92 o                         
   1  -7   4         16.21          7.93         5.74 o                         
   2  -7   4         25.06         50.96         5.96 o                         
   3  -7   4        299.91        245.91         9.53 o                         
   4  -7   4          7.67          4.88         5.77 o                         
   5  -7   4          2.43         -5.92         5.92 o                         
   6  -7   4         75.84         64.41         6.39 o                         
   7  -7   4        151.60        128.91         7.49 o                         
   8  -7   4         45.83         39.06         6.05 o                         
  -7  -6   4          8.20         10.17         6.67 o                         
  -6  -6   4        130.39        138.69         8.75 o                         
  -5  -6   4        240.22        257.33        10.12 o                         
  -4  -6   4        198.50        117.81        16.41 o                         
  -3  -6   4         76.73         59.77         5.91 o                         
  -2  -6   4          0.53          3.83         5.14 o                         
  -1  -6   4        411.19        433.98        14.39 o                         
   0  -6   4       1699.30       1994.39        60.75 o                         
   1  -6   4        967.30       1195.59        36.77 o                         
   2  -6   4         17.30         20.05         5.79 o                         
   3  -6   4         22.11         15.56         5.73 o                         
   4  -6   4          0.20         -5.79         5.79 o                         
   5  -6   4        108.33        135.34         7.50 o                         
   6  -6   4        204.05        189.69         8.51 o                         
   7  -6   4         49.71         46.08         9.54 o                         
   8  -6   4         34.24         30.85         7.39 o                         
  -8  -5   4          9.45          0.56         6.89 o                         
  -7  -5   4         37.37         45.71         8.66 o                         
  -6  -5   4        100.83        131.33         7.64 o                         
  -5  -5   4         45.68         33.38         6.19 o                         
  -4  -5   4         15.16         19.99         5.86 o                         
  -3  -5   4         23.16         42.08         5.94 o                         
  -2  -5   4        198.53        157.12        11.48 o                         
  -1  -5   4       1657.96       1512.97        46.27 o                         
   0  -5   4        426.46        523.33        16.87 o                         
   1  -5   4        389.73        485.01        15.70 o                         
   2  -5   4        244.48        259.23         9.70 o                         
   3  -5   4          1.83          8.02         5.56 o                         
   4  -5   4         13.50         25.11         5.68 o                         
   5  -5   4        211.20        201.31         8.75 o                         
   6  -5   4        232.83        204.68        13.17 o                         
   7  -5   4        167.35        148.63         7.69 o                         
   8  -5   4         10.25          7.84         7.36 o                         
   9  -5   4         16.31          1.86         6.20 o                         
  -8  -4   4         32.04         39.58        10.47 o                         
  -7  -4   4         20.76         37.69         7.37 o                         
  -6  -4   4         98.53         93.27         6.95 o                         
  -5  -4   4          5.83         10.61         6.10 o                         
  -4  -4   4          0.52          4.31         7.46 o                         
  -3  -4   4        337.60        349.26        13.82 o                         
  -2  -4   4        882.75        659.72        22.55 o                         
  -1  -4   4        587.02        620.19        19.67 o                         
   0  -4   4        450.83        540.84        17.35 o                         
   1  -4   4        386.44        435.00        14.26 o                         
   2  -4   4        541.82        687.58        21.65 o                         
   3  -4   4        525.50        546.81        17.64 o                         
   4  -4   4        389.00        359.99        12.50 o                         
   5  -4   4        103.98         95.74         9.97 o                         
   6  -4   4         30.78         27.14         6.15 o                         
   7  -4   4         25.86         29.80         6.39 o                         
   8  -4   4         40.97         31.77         8.14 o                         
   9  -4   4         41.29         29.96         6.89 o                         
  -8  -3   4          8.67         20.94         6.68 o                         
  -7  -3   4         20.66         21.21         6.69 o                         
  -6  -3   4          6.64         -6.11         6.11 o                         
  -5  -3   4         69.49         63.61         8.34 o                         
  -4  -3   4        196.69        236.03         9.40 o                         
  -3  -3   4        772.47        839.35        26.34 o                         
  -2  -3   4        187.27        155.50         7.49 o                         
  -1  -3   4          9.33         -2.98         4.86 o                         
   0  -3   4        409.48        393.59        13.13 o                         
   1  -3   4       1019.29       1456.88        44.48 o                         
   2  -3   4       3509.32       3784.81       114.67 o                         
   3  -3   4        425.70        460.40        15.04 o                         
   4  -3   4        873.49        778.59        24.38 o                         
   5  -3   4          4.09          7.24         5.60 o                         
   6  -3   4          5.43         10.69         6.11 o                         
   7  -3   4         17.25         15.10         6.13 o                         
   8  -3   4         68.29         46.13         6.97 o                         
   9  -3   4        170.16        143.20         8.28 o                         
  10  -3   4         32.82         26.42         6.80 o                         
  -9  -2   4         25.55         38.47         7.03 o                         
  -8  -2   4         34.05         34.41         7.03 o                         
  -7  -2   4          6.23         -0.62         7.84 o                         
  -6  -2   4          4.82          8.37         6.03 o                         
  -5  -2   4        451.34        495.76        16.50 o                         
  -4  -2   4       1385.92       1733.85        53.09 o                         
  -3  -2   4        177.63        127.52         7.02 o                         
  -2  -2   4         33.39         59.03         5.81 o                         
  -1  -2   4        178.69        105.82         7.66 o                         
   0  -2   4         44.84         20.75         4.94 o                         
   1  -2   4       1247.14       1273.30        43.27 o                         
   2  -2   4      13995.42      18126.53       774.93 o                         
   3  -2   4       2390.91       2647.62        80.37 o                         
   4  -2   4         20.50         26.11         4.86 o                         
   5  -2   4          0.89          5.61         4.94 o                         
   6  -2   4        309.40        345.97        15.13 o                         
   7  -2   4        231.42        240.25        10.08 o                         
   8  -2   4         52.61         43.69         7.00 o                         
   9  -2   4         19.72         15.19         6.76 o                         
  10  -2   4         42.13         32.00         6.99 o                         
  -9  -1   4          6.38         11.75         8.05 o                         
  -8  -1   4          6.74          5.16         6.55 o                         
  -7  -1   4          1.15         -6.44         6.44 o                         
  -6  -1   4          0.84          1.35         6.34 o                         
  -5  -1   4        877.97        971.82        30.34 o                         
  -4  -1   4        396.30        356.09        12.46 o                         
  -3  -1   4        547.52        606.37        19.41 o                         
  -2  -1   4         38.83         36.69         5.67 o                         
  -1  -1   4          2.98          6.21         5.24 o                         
   0  -1   4         37.08          6.94         7.01 o                         
   1  -1   4        943.11        632.10        48.90 o                         
   2  -1   4       1253.90       1346.61        41.07 o                         
   3  -1   4       2921.78       3513.01       106.46 o                         
   4  -1   4          0.58          3.89         5.34 o                         
   5  -1   4        344.29        403.14        17.72 o                         
   6  -1   4        178.94        134.72         7.08 o                         
   7  -1   4        904.56        900.07        28.33 o                         
   8  -1   4        468.81        553.10        18.39 o                         
   9  -1   4         10.28          3.33         6.50 o                         
  10  -1   4          1.81         13.90        11.24 o                         
  -9   0   4          0.30         -2.19         9.47 o                         
  -8   0   4          5.94         15.67         8.68 o                         
  -7   0   4         54.23         88.42         7.22 o                         
  -6   0   4         43.31         45.88         6.61 o                         
  -5   0   4        295.91        225.50         9.58 o                         
  -4   0   4        192.80        267.75        10.13 o                         
  -3   0   4         12.78         43.07         5.73 o                         
  -2   0   4        101.23        162.78         7.50 o                         
  -1   0   4         29.53         16.03         5.21 o                         
   0   0   4         41.44        119.19         6.55 o                         
   1   0   4         74.70         57.49         6.47 o                         
   2   0   4         86.32         66.30         4.88 o                         
   3   0   4        891.92        714.57        23.27 o                         
   4   0   4        683.16        856.34        26.53 o                         
   5   0   4       1234.75       1066.79        32.91 o                         
   6   0   4        654.08        643.32        20.52 o                         
   7   0   4        388.34        420.14        15.78 o                         
   8   0   4        114.67         94.00         7.15 o                         
   9   0   4          8.22         14.12         6.63 o                         
  10   0   4         15.45         17.30         7.11 o                         
  -9   1   4         17.26         26.83         7.05 o                         
  -8   1   4         79.70         71.74         9.49 o                         
  -7   1   4         86.47         70.65         7.15 o                         
  -6   1   4         33.80         30.07         6.59 o                         
  -5   1   4          1.25         35.93         6.38 o                         
  -4   1   4         83.85        124.99         7.13 o                         
  -3   1   4        314.26        343.05        11.95 o                         
  -2   1   4       1539.85       2076.08       125.21 o                         
  -1   1   4       1274.53       1112.30        34.32 o                         
   0   1   4         31.96         24.50         5.30 o                         
   1   1   4         35.37         65.33         5.03 o                         
   2   1   4        329.47        362.54        15.34 o                         
   3   1   4         86.15         81.44         5.83 o                         
   4   1   4        708.92        656.88        20.48 o                         
   5   1   4       1502.88       1749.50        59.66 o                         
   6   1   4        396.28        396.57        15.91 o                         
   7   1   4         39.07         33.53         6.37 o                         
   8   1   4          6.88          8.66         6.33 o                         
   9   1   4         45.66         43.96         9.18 o                         
  10   1   4         25.82         24.29         6.69 o                         
  -9   2   4         23.30         22.95         6.61 o                         
  -8   2   4         79.81         72.37         7.52 o                         
  -7   2   4         72.10         84.57         7.10 o                         
  -6   2   4         52.99         66.03        10.38 o                         
  -5   2   4         13.03         18.02         6.87 o                         
  -4   2   4        113.84        109.94        11.80 o                         
  -3   2   4       2181.47       3004.33       129.06 o                         
  -2   2   4       9171.50       9156.60       276.89 o                         
  -1   2   4        215.33        308.02        11.31 o                         
   0   2   4        260.09        155.18         7.22 o                         
   1   2   4        145.85        105.25         8.62 o                         
   2   2   4        585.48        612.42        20.71 o                         
   3   2   4        273.20        177.65         6.54 o                         
   4   2   4       1716.32       1853.74        56.31 o                         
   5   2   4        472.17        515.68        16.40 o                         
   6   2   4        107.70        180.31        21.84 o                         
   7   2   4        131.42        168.33         7.83 o                         
   8   2   4        159.94        151.75         7.84 o                         
   9   2   4        173.25        216.31        10.60 o                         
  10   2   4         65.91         46.67         7.00 o                         
  -9   3   4         20.37         18.79         6.78 o                         
  -8   3   4         13.64          8.79         6.97 o                         
  -7   3   4         17.61          5.05        10.23 o                         
  -6   3   4          1.61         -1.64         6.72 o                         
  -5   3   4          0.44         -3.50         6.18 o                         
  -4   3   4         57.79         57.96         6.12 o                         
  -3   3   4        599.29        608.08        19.48 o                         
  -2   3   4       4443.90       4635.15       140.44 o                         
  -1   3   4       2411.04       2431.89        73.88 o                         
   0   3   4        756.04        673.31        21.10 o                         
   1   3   4         49.54         68.38         7.89 o                         
   2   3   4       2067.89       1651.58        52.78 o                         
   3   3   4       5793.95       6804.16       205.81 o                         
   4   3   4        544.03        441.85        13.88 o                         
   5   3   4        106.03        106.42         5.01 o                         
   6   3   4        111.72        157.04         7.86 o                         
   7   3   4        251.12        315.33        16.65 o                         
   8   3   4        133.99        155.51         7.53 o                         
   9   3   4        538.67        538.91        19.23 o                         
  10   3   4        183.55        178.93        11.65 o                         
  -8   4   4          4.17          1.45         6.60 o                         
  -7   4   4          0.67          0.10         6.38 o                         
  -6   4   4          5.60         -2.69        14.86 o                         
  -5   4   4         35.03         40.56        10.30 o                         
  -4   4   4        269.39        267.17        10.51 o                         
  -3   4   4        387.40        345.40        12.07 o                         
  -2   4   4         56.70         65.78         5.71 o                         
  -1   4   4        123.57        136.30         6.54 o                         
   0   4   4         20.96         22.11         4.49 o                         
   1   4   4        450.90        426.86        13.62 o                         
   2   4   4       5723.91       5800.60       301.25 o                         
   3   4   4        473.68        591.68        18.08 o                         
   4   4   4        228.60        302.41        15.32 o                         
   5   4   4          1.12          2.65         3.05 o                         
   6   4   4        260.83        367.59        11.96 o                         
   7   4   4         83.75         92.77         5.76 o                         
   8   4   4        272.03        333.31        12.66 o                         
   9   4   4        188.25        177.62         9.39 o                         
  10   4   4         53.15         49.91         6.62 o                         
  -8   5   4          0.32         -2.80         6.11 o                         
  -7   5   4         18.68         36.59         6.68 o                         
  -6   5   4         16.01         11.36         6.74 o                         
  -5   5   4        191.87        154.83        15.79 o                         
  -4   5   4          6.24         11.09         6.17 o                         
  -3   5   4         25.55         44.29         7.22 o                         
  -2   5   4        221.45        285.34        10.45 o                         
  -1   5   4        189.81        178.93         7.67 o                         
   0   5   4        902.43       1040.23        31.89 o                         
   1   5   4       1132.56        938.01        28.70 o                         
   2   5   4        595.46        594.11        18.24 o                         
   6   5   4        249.14        302.91        11.23 o                         
   7   5   4        227.67        231.66         8.17 o                         
   8   5   4         15.01         16.31         4.88 o                         
   9   5   4          0.22          2.95         5.79 o                         
  10   5   4          2.09         -3.96         6.21 o                         
  -8   6   4         24.78         22.04         6.50 o                         
  -7   6   4         89.02         70.79        18.36 o                         
  -6   6   4         63.06         16.92        10.23 o                         
  -5   6   4         22.98         46.24         7.72 o                         
  -4   6   4         16.61         13.92         6.46 o                         
  -3   6   4         31.24         46.37         6.15 o                         
  -2   6   4        234.53        206.63         8.56 o                         
  -1   6   4       1317.67       1365.09        41.81 o                         
   0   6   4       1124.06       1253.64        66.51 o                         
   1   6   4        260.97        212.04         7.41 o                         
   2   6   4          5.26         10.26         2.27 o                         
  -7   7   4         49.58         41.83         6.90 o                         
  -6   7   4         54.01         72.05         8.56 o                         
  -5   7   4         12.55          7.74         6.55 o                         
  -4   7   4          0.55         -5.38         6.34 o                         
  -3   7   4         55.07         86.83         7.00 o                         
  -2   7   4        292.52        279.07        10.67 o                         
  -1   7   4        578.98        696.29        22.04 o                         
   0   7   4        880.95        870.31        26.94 o                         
   1   7   4         18.10         39.36         7.20 o                         
  -7   8   4          2.97         -6.73         6.73 o                         
  -6   8   4          1.49         -0.73         8.30 o                         
  -5   8   4          2.63         13.32         6.81 o                         
  -4   8   4         66.09         56.20         6.96 o                         
  -3   8   4          1.80          9.56         6.30 o                         
  -2   8   4        827.23        990.26        30.85 o                         
  -1   8   4        133.57        150.19         7.26 o                         
   0   8   4         31.52         24.85         4.92 o                         
   1   8   4        152.20        228.23        17.28 o                         
  -6   9   4          4.19         -2.49         6.69 o                         
  -5   9   4         31.90         22.42         6.94 o                         
  -4   9   4         63.11         65.02         7.16 o                         
  -3   9   4         36.52         48.70         6.76 o                         
  -2   9   4        172.93        186.09         8.68 o                         
  -1   9   4          2.43          6.01         7.17 o                         
   0   9   4         86.43         91.91         6.05 o                         
   1   9   4        203.36        258.86        13.56 o                         
   2   9   4         49.82         58.93         3.54 o                         
  -5  10   4         46.34         45.32         7.01 o                         
  -4  10   4         38.98         59.87        12.68 o                         
  -3  10   4          6.94          8.17         8.08 o                         
  -2  10   4          8.97          7.99         6.16 o                         
  -1  10   4          5.21          4.99         6.07 o                         
   0  10   4        131.90        157.95        10.15 o                         
   1  10   4        316.70        284.93        13.06 o                         
   2  10   4        221.16        290.76         9.56 o                         
  -4  11   4         27.16         30.04         6.87 o                         
  -3  11   4          0.26         -5.41         6.83 o                         
  -2  11   4         33.77         34.85         6.99 o                         
  -1  11   4        103.91         94.07         6.99 o                         
   0  11   4        237.88        229.18        12.73 o                         
   1  11   4        480.68        515.23        20.34 o                         
   2  11   4         39.32         46.70         3.84 o                         
  -2  12   4         22.91         27.65         6.86 o                         
  -1  12   4         31.06         34.99         8.60 o                         
   0  12   4        145.86        123.53         7.01 o                         
   1  12   4        196.51        198.35         9.79 o                         
   2  12   4          6.93          2.24         3.74 o                         
   0  13   4         10.77         17.60         5.96 o                         
   1  13   4          0.29         -4.25         5.31 o                         
  -2 -10   5         66.01         67.56         6.81 o                         
  -1 -10   5         33.25         24.81         6.49 o                         
   0 -10   5         49.34         55.18         8.20 o                         
   1 -10   5         18.11         13.46         6.25 o                         
   2 -10   5         15.24         11.34         6.39 o                         
   3 -10   5         50.06         54.69         6.45 o                         
  -4  -9   5         25.49         23.03         6.35 o                         
  -3  -9   5         33.53         21.86         6.24 o                         
  -2  -9   5         40.59         65.38         9.48 o                         
  -1  -9   5        121.87        159.81         7.96 o                         
   0  -9   5          1.87         -1.88         5.93 o                         
   1  -9   5          2.13          0.95        10.77 o                         
   2  -9   5         91.02         91.15         7.63 o                         
   3  -9   5        284.05        247.41        10.73 o                         
   4  -9   5         75.06         52.37         7.13 o                         
   5  -9   5         41.73         42.83         7.88 o                         
  -5  -8   5         31.05         26.82         7.89 o                         
  -4  -8   5        140.48         97.46         8.14 o                         
  -3  -8   5         44.77         49.64         6.33 o                         
  -2  -8   5         98.56        126.25         7.08 o                         
  -1  -8   5         95.70         60.55         8.57 o                         
   0  -8   5          4.48         -2.73         5.82 o                         
   1  -8   5         36.64         32.96        10.75 o                         
   2  -8   5        301.79        332.81        12.05 o                         
   3  -8   5        268.89        226.71         9.46 o                         
   4  -8   5         40.02         34.15         6.65 o                         
   5  -8   5         25.88         35.14         5.96 o                         
   6  -8   5          1.50         -3.12         6.34 o                         
  -6  -7   5         48.17         47.72         6.95 o                         
  -5  -7   5         71.07         68.47         9.23 o                         
  -4  -7   5        138.26        118.29        14.04 o                         
  -3  -7   5         76.74         77.90         7.57 o                         
  -2  -7   5         14.54          1.31         5.60 o                         
  -1  -7   5         61.72         63.41         7.29 o                         
   0  -7   5          4.97          8.73         5.61 o                         
   1  -7   5        577.81        743.03        23.61 o                         
   2  -7   5        297.11        350.28        12.49 o                         
   3  -7   5         71.98         58.44         7.92 o                         
   4  -7   5         81.51         53.81         6.49 o                         
   5  -7   5          8.75          3.72         5.81 o                         
   6  -7   5         67.83         75.60         9.42 o                         
   7  -7   5        158.30        111.94         6.93 o                         
  -7  -6   5         13.69         11.71         6.94 o                         
  -6  -6   5         96.58        103.76         8.90 o                         
  -5  -6   5        134.40        144.03         7.82 o                         
  -4  -6   5         70.61         63.08         6.41 o                         
  -3  -6   5          2.51          2.92         5.82 o                         
  -2  -6   5         16.43         12.80         5.63 o                         
  -1  -6   5        297.15        298.69        10.91 o                         
   0  -6   5        488.72        610.99        19.65 o                         
   1  -6   5          3.58         14.32         7.01 o                         
   2  -6   5        131.10        130.41         7.08 o                         
   3  -6   5          2.89          5.58         5.40 o                         
   4  -6   5          8.38         18.57         5.66 o                         
   5  -6   5          4.49         14.87         5.72 o                         
   6  -6   5        173.33        148.50         7.49 o                         
   7  -6   5        332.57        311.33        11.54 o                         
   8  -6   5         19.45         16.70         5.87 o                         
  -7  -5   5         35.44         38.26         6.71 o                         
  -6  -5   5         71.33         78.13         7.01 o                         
  -5  -5   5         63.26         75.04         6.93 o                         
  -4  -5   5          0.24         -0.70         6.19 o                         
  -3  -5   5         16.68         35.70         6.10 o                         
  -2  -5   5        362.16        316.81        11.48 o                         
  -1  -5   5        362.08        332.63        11.70 o                         
   0  -5   5       1389.23       1446.10        44.36 o                         
   1  -5   5        566.16        682.34        21.67 o                         
   2  -5   5         63.22         96.03         6.56 o                         
   3  -5   5         19.02         24.61         5.47 o                         
   4  -5   5          1.18          3.58         5.78 o                         
   5  -5   5        621.35        596.92        19.30 o                         
   6  -5   5         70.29         65.02         9.40 o                         
   7  -5   5         33.30         36.82         5.88 o                         
   8  -5   5          8.82          9.93         6.11 o                         
   9  -5   5          6.98          1.48         6.20 o                         
  -8  -4   5         22.55         28.26         6.95 o                         
  -7  -4   5         20.32         19.83         6.67 o                         
  -6  -4   5         50.48         24.21         7.84 o                         
  -5  -4   5          2.07         19.94         9.42 o                         
  -4  -4   5         43.01         64.59         6.54 o                         
  -3  -4   5        355.20        346.41        19.09 o                         
  -2  -4   5        754.49        668.42        24.99 o                         
  -1  -4   5        101.66        126.50         6.51 o                         
   0  -4   5        634.73        565.20        18.12 o                         
   1  -4   5         17.88         33.04         6.51 o                         
   2  -4   5         62.52         60.09         5.49 o                         
   3  -4   5         91.13        125.18         6.61 o                         
   4  -4   5        688.42        742.11        23.47 o                         
   5  -4   5         23.56         40.95         6.14 o                         
   6  -4   5         23.89         22.95         5.88 o                         
   7  -4   5          5.56          4.67         5.86 o                         
   8  -4   5         11.89          4.97         6.65 o                         
   9  -4   5         63.74         50.40         6.88 o                         
  -8  -3   5          3.10          8.50         6.60 o                         
  -7  -3   5         42.68         28.67         6.51 o                         
  -6  -3   5         59.83         83.13         7.91 o                         
  -5  -3   5          0.64          2.11         8.29 o                         
  -4  -3   5        281.62        361.28        12.85 o                         
  -3  -3   5       1003.12       1222.19        37.63 o                         
  -2  -3   5        497.49        426.72        24.73 o                         
  -1  -3   5        177.37        132.54         6.63 o                         
   0  -3   5          8.47         -0.06         4.93 o                         
   1  -3   5         29.28         19.63         4.80 o                         
   2  -3   5        655.48        625.37        19.76 o                         
   3  -3   5       4250.01       5291.52       160.08 o                         
   4  -3   5         85.34         81.35         5.87 o                         
   5  -3   5          1.45         15.73         5.69 o                         
   6  -3   5          5.23          4.44         5.55 o                         
   7  -3   5         48.08         48.56         6.22 o                         
   8  -3   5         43.30         46.51         8.89 o                         
   9  -3   5        141.71        114.85         7.84 o                         
  10  -3   5         92.71         69.39        11.92 o                         
  -8  -2   5          1.05          7.89         6.61 o                         
  -7  -2   5          1.56         -2.82         6.58 o                         
  -6  -2   5          1.53          9.47         6.29 o                         
  -5  -2   5         74.26         95.28         7.11 o                         
  -4  -2   5        353.50        476.47        16.00 o                         
  -3  -2   5        223.53        173.37         8.49 o                         
  -2  -2   5        132.85        126.24         6.87 o                         
  -1  -2   5         17.03         26.72         5.94 o                         
   0  -2   5        173.22        197.95         9.54 o                         
   1  -2   5       2233.87       1902.25        57.90 o                         
   2  -2   5        541.21        907.21        56.26 o                         
   3  -2   5       5183.26       5471.73       165.60 o                         
   4  -2   5         53.44         93.57         5.71 o                         
   5  -2   5         73.36         72.08         5.91 o                         
   6  -2   5         10.50         10.95         5.56 o                         
   7  -2   5         10.08          5.31         6.07 o                         
   8  -2   5        184.25        154.20         7.87 o                         
   9  -2   5        113.85         97.03         7.38 o                         
  10  -2   5         26.11          5.02         6.42 o                         
  -8  -1   5          1.95         -6.59         6.59 o                         
  -7  -1   5          3.41         -6.28         6.47 o                         
  -6  -1   5         58.80         88.18         6.99 o                         
  -5  -1   5         98.27         91.08         6.87 o                         
  -4  -1   5        723.90        743.48        23.69 o                         
  -3  -1   5        173.50        181.42         7.98 o                         
  -2  -1   5          0.16         11.43         5.49 o                         
  -1  -1   5         71.30         50.32         5.75 o                         
   0  -1   5        646.37        480.73        15.71 o                         
   1  -1   5       1488.27       1461.35        71.54 o                         
   2  -1   5       3334.33       3471.67       104.96 o                         
   3  -1   5       3877.63       4590.98       139.00 o                         
   4  -1   5        287.25        322.44        11.17 o                         
   5  -1   5        127.96        161.46         9.29 o                         
   6  -1   5        511.23        552.26        17.92 o                         
   7  -1   5        444.23        462.53        15.62 o                         
   8  -1   5          3.33          3.03         6.56 o                         
   9  -1   5          1.47          4.72         6.56 o                         
  10  -1   5          0.50          3.81         6.88 o                         
  -8   0   5         16.45         15.68         8.27 o                         
  -7   0   5         56.92        100.49         7.57 o                         
  -6   0   5        189.90        181.74         9.96 o                         
  -5   0   5         32.99         30.56         6.44 o                         
  -4   0   5        233.00        274.21        10.60 o                         
  -3   0   5         73.33         79.23         6.14 o                         
  -2   0   5        569.33        563.08        18.20 o                         
  -1   0   5        566.25        541.95        17.64 o                         
   0   0   5         30.99        126.99         7.71 o                         
   1   0   5         70.37         52.86         6.09 o                         
   2   0   5       1085.18       1010.50        31.12 o                         
   3   0   5         48.02         54.04         5.77 o                         
   4   0   5          4.21         12.96         4.67 o                         
   5   0   5        603.59        609.03        19.37 o                         
   6   0   5       1306.23       1305.10        39.96 o                         
   7   0   5        341.99        299.26        10.90 o                         
   8   0   5        103.01         69.95         8.17 o                         
   9   0   5         14.50         15.21         6.40 o                         
  10   0   5         75.65         44.57         7.86 o                         
  -8   1   5         48.45         88.71        11.37 o                         
  -7   1   5         97.96         86.14         7.29 o                         
  -6   1   5         50.59         33.13         6.73 o                         
  -5   1   5          1.14         16.83         6.47 o                         
  -4   1   5         57.34         38.52         5.93 o                         
  -3   1   5        266.84        257.52         9.82 o                         
  -2   1   5       1361.71       1522.05        93.44 o                         
  -1   1   5       1963.70       2215.67        67.43 o                         
   0   1   5        209.93        133.65         6.72 o                         
   1   1   5        175.10        119.06         6.70 o                         
   2   1   5        310.61        358.14        11.86 o                         
   3   1   5        727.17        689.61        21.51 o                         
   4   1   5       1103.39       1048.90        32.26 o                         
   5   1   5       1956.10       2276.38        69.19 o                         
   6   1   5       1296.94       1291.71        39.59 o                         
   7   1   5          4.16         -3.41         6.71 o                         
   8   1   5          0.10         -3.06         6.20 o                         
   9   1   5         45.38         38.17        11.26 o                         
  10   1   5         45.86         51.52         8.24 o                         
  -8   2   5         99.84         71.13         7.50 o                         
  -7   2   5         40.53         22.75         6.78 o                         
  -6   2   5         12.51         26.27         6.92 o                         
  -5   2   5          3.95          6.01         6.60 o                         
  -4   2   5        356.43        299.42        11.34 o                         
  -3   2   5        649.76        830.46        26.02 o                         
  -2   2   5        161.71        209.09         9.18 o                         
  -1   2   5       2473.43       2194.28        70.51 o                         
   0   2   5         20.41         31.43         5.20 o                         
   1   2   5        261.87        216.43         8.37 o                         
   2   2   5        295.35        202.89         7.64 o                         
   3   2   5        237.72        188.41         7.06 o                         
   4   2   5       2174.58       2530.22        76.69 o                         
   5   2   5       1436.32       1460.48        44.54 o                         
   6   2   5        299.56        392.92        13.01 o                         
   7   2   5        119.44        101.43         6.01 o                         
   8   2   5         72.44         80.87         8.70 o                         
   9   2   5         91.07        119.29        11.21 o                         
  10   2   5        202.81        156.41         8.32 o                         
  -8   3   5         12.28         23.50         7.29 o                         
  -7   3   5         23.99         26.79         6.80 o                         
  -6   3   5          8.78          1.15         6.87 o                         
  -5   3   5          5.03          2.16         6.40 o                         
  -4   3   5        175.50        168.78         8.87 o                         
  -3   3   5       2966.79       3252.20        98.73 o                         
  -2   3   5       1471.36       1551.82        47.51 o                         
  -1   3   5        461.89        710.84        24.05 o                         
   0   3   5        119.09        102.52         5.85 o                         
   1   3   5       1057.21        897.82        27.78 o                         
   2   3   5       1377.72       1240.03        37.76 o                         
   3   3   5        530.93        578.51        30.31 o                         
   4   3   5        444.62        366.88        16.37 o                         
   5   3   5        149.96        188.71         6.99 o                         
   6   3   5        280.42        332.25        12.88 o                         
   7   3   5        117.93        112.66         6.45 o                         
   8   3   5        221.12        263.08        10.00 o                         
   9   3   5        311.62        293.24        11.00 o                         
  10   3   5        139.96        144.23         7.94 o                         
  -8   4   5          2.69          5.00         6.65 o                         
  -7   4   5          3.15         -2.49         6.36 o                         
  -6   4   5          0.19         -0.17        15.69 o                         
  -5   4   5        121.00        161.23         8.38 o                         
  -4   4   5        152.24        145.60         7.94 o                         
  -3   4   5          3.39          5.98         5.46 o                         
  -2   4   5        556.09        591.28        19.05 o                         
  -1   4   5        153.02        140.84         6.89 o                         
   0   4   5        533.31        431.20        14.15 o                         
   1   4   5         89.06        129.02         5.90 o                         
   2   4   5        265.51        236.37        13.12 o                         
   3   4   5       1705.64       1499.19        45.43 o                         
   4   4   5         10.64         10.76         3.76 o                         
   5   4   5        373.05        348.63        11.17 o                         
   6   4   5        148.67        169.08         9.56 o                         
   7   4   5         65.36         86.96         5.26 o                         
   8   4   5        401.15        458.92        14.95 o                         
   9   4   5        202.36        233.78        14.21 o                         
  10   4   5         70.25         60.81        11.40 o                         
  -8   5   5          1.72          2.87         9.18 o                         
  -7   5   5         17.54         33.00         6.77 o                         
  -6   5   5         80.75         78.55         7.32 o                         
  -5   5   5        155.75        133.11         8.91 o                         
  -4   5   5          3.89          2.64         6.63 o                         
  -3   5   5         27.26         16.86         6.75 o                         
  -2   5   5         75.81         85.90         6.07 o                         
  -1   5   5        582.12        581.47        18.58 o                         
   0   5   5       1122.52       1571.69        61.32 o                         
   1   5   5       2057.11       1672.56        50.88 o                         
   2   5   5         64.91         52.95         3.60 o                         
   3   5   5         65.55         62.90         6.80 o                         
   4   5   5          6.24         16.24         2.32 o                         
   6   5   5        398.09        405.44        12.72 o                         
   7   5   5        326.16        345.88        11.25 o                         
   8   5   5         22.04         53.85         6.82 o                         
   9   5   5          0.64          3.12         5.65 o                         
  10   5   5          0.17         -4.40         7.54 o                         
  -7   6   5         35.78         30.88         7.01 o                         
  -6   6   5        116.17         98.29        11.89 o                         
  -5   6   5          0.27         -2.55         6.82 o                         
  -4   6   5          4.36          0.25         6.26 o                         
  -3   6   5          1.15         10.99         6.27 o                         
  -2   6   5        607.21        678.32        21.76 o                         
  -1   6   5        297.82        387.65        13.15 o                         
   0   6   5       1667.71       1641.37        50.05 o                         
   1   6   5        995.11        842.04        25.93 o                         
   2   6   5         12.40          8.16         3.10 o                         
  -7   7   5         53.65         38.08         6.48 o                         
  -6   7   5         25.82         38.77         6.92 o                         
  -5   7   5          0.14          1.59         6.62 o                         
  -4   7   5          1.46          7.40         9.08 o                         
  -3   7   5          2.37         18.93         6.54 o                         
  -2   7   5        388.31        462.90        15.84 o                         
  -1   7   5       1383.39       1665.58        50.98 o                         
   0   7   5        439.39        464.98        15.26 o                         
   1   7   5         55.67        125.10         6.42 o                         
   2   7   5        208.29        254.11         8.38 o                         
  -6   8   5         13.60          9.77         6.91 o                         
  -5   8   5          0.48         -4.78         8.39 o                         
  -4   8   5         37.80         21.87         6.41 o                         
  -3   8   5         51.38         59.71        11.07 o                         
  -2   8   5         26.52         42.35         6.32 o                         
  -1   8   5         98.66         78.56         6.54 o                         
   0   8   5         62.58        105.94         6.27 o                         
   1   8   5        154.90        199.15         7.64 o                         
   2   8   5        160.46        212.91         7.25 o                         
  -6   9   5          8.88         12.84         6.82 o                         
  -5   9   5         12.66          2.68         6.78 o                         
  -4   9   5         40.19         49.30         8.97 o                         
  -3   9   5        135.60        139.99         8.02 o                         
  -2   9   5         19.39         20.54         6.46 o                         
  -1   9   5          4.15          4.72         5.86 o                         
   0   9   5         72.15         77.98         7.44 o                         
   1   9   5        269.16        330.94        11.23 o                         
  -5  10   5         33.22         38.73        10.23 o                         
  -4  10   5         75.30         73.31         7.45 o                         
  -3  10   5          8.84         14.87         6.55 o                         
  -2  10   5         19.65         44.11        12.28 o                         
  -1  10   5         11.41         18.03         5.97 o                         
   0  10   5         86.22         88.23         8.49 o                         
   1  10   5        252.37        239.65        25.02 o                         
  -4  11   5         13.75         15.72         7.53 o                         
  -3  11   5          1.10          7.42         6.89 o                         
  -2  11   5          9.42         26.56         6.84 o                         
  -1  11   5         83.99         99.58         7.23 o                         
   0  11   5        176.50        179.34        15.02 o                         
   1  11   5        233.92        227.95        10.61 o                         
  -2  12   5         22.85         26.83         7.05 o                         
  -1  12   5         52.68         46.21         6.74 o                         
   0  12   5        156.29        163.14        11.63 o                         
   1  12   5         50.44         60.65         5.38 o                         
   0  13   5         12.03         22.16         6.11 o                         
   1  13   5         22.47          9.74         5.15 o                         
   0 -10   6         19.27         22.90         6.23 o                         
   1 -10   6         40.37         56.30         6.48 o                         
  -3  -9   6         75.01         47.33         6.62 o                         
  -2  -9   6         39.79         60.46         8.13 o                         
  -1  -9   6         33.90         51.39         6.61 o                         
   0  -9   6          2.33          2.30         6.48 o                         
   1  -9   6          1.26         12.04         6.16 o                         
   2  -9   6        134.63        133.71         7.71 o                         
   3  -9   6        168.61        169.93         8.37 o                         
   4  -9   6         95.77         87.77         6.84 o                         
  -4  -8   6         77.79         59.16         9.45 o                         
  -3  -8   6         38.61         33.05         6.47 o                         
  -2  -8   6         64.79         54.26         6.35 o                         
  -1  -8   6         44.77         19.85         6.56 o                         
   0  -8   6          5.32          9.87         6.03 o                         
   1  -8   6        180.17        199.61         8.97 o                         
   2  -8   6        296.28        334.89        12.94 o                         
   3  -8   6        141.09        137.05         7.37 o                         
   4  -8   6        181.19        157.88         8.10 o                         
   5  -8   6          2.76          2.80         6.09 o                         
   6  -8   6          4.94          5.10         5.61 o                         
  -5  -7   6         65.51         50.08         7.22 o                         
  -4  -7   6         69.64         84.88         8.11 o                         
  -3  -7   6        113.76         83.21        10.72 o                         
  -2  -7   6         82.01         52.38         6.20 o                         
  -1  -7   6         39.94         52.13         6.17 o                         
   0  -7   6        105.28        141.90         7.52 o                         
   1  -7   6        332.63        466.56        16.73 o                         
   2  -7   6        179.36        204.29         8.99 o                         
   3  -7   6         88.09         87.71         7.90 o                         
   4  -7   6         12.74          9.79         6.84 o                         
   5  -7   6         19.53         15.46         5.76 o                         
   6  -7   6         36.21         40.07         5.96 o                         
   7  -7   6         80.81         68.21         6.28 o                         
  -6  -6   6         52.42         75.48        10.70 o                         
  -5  -6   6         77.15         97.86        10.38 o                         
  -4  -6   6          5.20          0.29         7.39 o                         
  -3  -6   6          0.23          1.38         6.14 o                         
  -2  -6   6         20.67         -2.31         6.77 o                         
  -1  -6   6         24.36          8.84         5.67 o                         
   0  -6   6          6.94         21.50         5.66 o                         
   1  -6   6        164.36        185.80        11.20 o                         
   2  -6   6        139.10        196.73         8.78 o                         
   3  -6   6          2.57          7.18         5.86 o                         
   4  -6   6          3.03          7.14         5.88 o                         
   5  -6   6         53.82         84.41         6.30 o                         
   6  -6   6        264.98        209.92         8.71 o                         
   7  -6   6        106.87         85.81         6.68 o                         
   8  -6   6         54.38         56.41         5.80 o                         
  -7  -5   6         23.16         39.21         6.89 o                         
  -6  -5   6         42.82         49.99        10.97 o                         
  -5  -5   6        103.77        126.75         9.65 o                         
  -4  -5   6          0.33         -6.18         6.18 o                         
  -3  -5   6         13.02         21.49         6.31 o                         
  -2  -5   6        249.47        176.55         9.45 o                         
  -1  -5   6        791.36        718.86        22.84 o                         
   0  -5   6         61.51        101.76         6.57 o                         
   1  -5   6          2.61          7.05         5.49 o                         
   2  -5   6         17.36          7.70         5.87 o                         
   3  -5   6         43.34         44.21         6.06 o                         
   4  -5   6        231.64        289.45        10.83 o                         
   5  -5   6        112.21        109.89         6.66 o                         
   6  -5   6         87.32         93.83        19.67 o                         
   7  -5   6         73.73         73.84         6.03 o                         
   8  -5   6         14.95          9.54        11.28 o                         
  -7  -4   6          9.56         12.82         7.32 o                         
  -6  -4   6         34.57         28.22         6.82 o                         
  -5  -4   6         13.32         17.17        10.20 o                         
  -4  -4   6         13.00         31.43         6.64 o                         
  -3  -4   6        391.89        386.42        19.17 o                         
  -2  -4   6        944.65        926.77        34.12 o                         
  -1  -4   6        220.37        292.26        10.86 o                         
   0  -4   6         86.48         76.22         8.02 o                         
   1  -4   6        587.87        477.20        15.76 o                         
   2  -4   6         36.26         42.97         5.84 o                         
   3  -4   6        589.06        627.92        20.13 o                         
   4  -4   6        466.62        621.80        19.98 o                         
   5  -4   6        244.92        257.70        10.05 o                         
   6  -4   6         10.03         20.70         5.55 o                         
   7  -4   6          2.66         -1.88         5.74 o                         
   8  -4   6          3.23         10.76         5.84 o                         
   9  -4   6         46.05         30.23         6.07 o                         
  -7  -3   6         13.01         15.87         7.22 o                         
  -6  -3   6         10.94         13.29         6.70 o                         
  -5  -3   6         38.08         28.24         6.51 o                         
  -4  -3   6        223.95        204.68         9.06 o                         
  -3  -3   6        962.90       1146.86        35.57 o                         
  -2  -3   6        467.23        474.26        22.02 o                         
  -1  -3   6        205.12        154.75        11.60 o                         
   0  -3   6         43.24         26.85         5.37 o                         
   1  -3   6          0.62         -3.25         5.25 o                         
   2  -3   6        315.21        280.17        10.14 o                         
   3  -3   6       1622.77       1982.75        69.86 o                         
   4  -3   6        302.77        391.51        13.24 o                         
   5  -3   6          1.52          3.13         5.39 o                         
   6  -3   6          2.44          3.53         5.56 o                         
   7  -3   6         14.79         14.84         5.99 o                         
   8  -3   6         58.44         57.88         6.30 o                         
   9  -3   6        121.22         97.87         7.15 o                         
  -8  -2   6          5.28         12.32         6.57 o                         
  -7  -2   6          0.18          6.96         6.37 o                         
  -6  -2   6          0.17          1.14         6.29 o                         
  -5  -2   6          8.30         12.18         7.19 o                         
  -4  -2   6        544.80        722.63        23.41 o                         
  -3  -2   6        326.39        325.19        11.95 o                         
  -2  -2   6        133.68        133.31         7.46 o                         
  -1  -2   6         39.13         21.17         5.63 o                         
   0  -2   6        186.24        164.70         7.99 o                         
   1  -2   6        145.96        101.18         5.86 o                         
   2  -2   6       1469.68       1475.39        65.66 o                         
   3  -2   6        597.11        741.82        23.14 o                         
   4  -2   6        609.54        682.38        21.51 o                         
   5  -2   6          1.80         16.00         5.50 o                         
   6  -2   6          3.20          2.18         5.86 o                         
   7  -2   6         64.85         86.44         6.57 o                         
   8  -2   6        218.14        220.95         9.63 o                         
   9  -2   6         85.28         78.79         8.25 o                         
  10  -2   6         32.19         17.33         6.30 o                         
  -8  -1   6          0.66          7.11         8.56 o                         
  -7  -1   6         21.75         11.86         7.63 o                         
  -6  -1   6         51.78         68.80         7.07 o                         
  -5  -1   6         61.90         81.69         6.91 o                         
  -4  -1   6         11.76          8.00         6.22 o                         
  -3  -1   6        126.54        132.75         9.07 o                         
  -2  -1   6         16.25         19.47         5.79 o                         
  -1  -1   6         85.23         84.41         9.93 o                         
   0  -1   6        934.96        808.59        37.25 o                         
   1  -1   6       3548.47       3252.39        98.62 o                         
   2  -1   6        703.71        826.71        25.67 o                         
   3  -1   6         12.00         22.50         4.71 o                         
   4  -1   6        655.81        712.40        22.37 o                         
   5  -1   6        998.88       1114.59        34.41 o                         
   6  -1   6        240.25        215.71         8.86 o                         
   7  -1   6          2.84         11.07         6.65 o                         
   8  -1   6         41.30         37.04         6.05 o                         
   9  -1   6         19.46         18.45         6.02 o                         
  10  -1   6          1.71         11.93         6.58 o                         
  -8   0   6          5.87         12.80         6.74 o                         
  -7   0   6         62.12        107.57         7.68 o                         
  -6   0   6         85.60         84.51        11.82 o                         
  -5   0   6        131.96        124.76         7.75 o                         
  -4   0   6         22.38         21.93         6.45 o                         
  -3   0   6         17.96          3.36         5.97 o                         
  -2   0   6         12.64         13.60         5.49 o                         
  -1   0   6       1198.81       1389.55        60.36 o                         
   0   0   6       1330.92       1461.39        44.82 o                         
   1   0   6         41.85         34.92        10.69 o                         
   2   0   6        894.97        640.34        20.16 o                         
   3   0   6         39.98         55.89         5.10 o                         
   4   0   6        273.00        246.60         9.19 o                         
   5   0   6        769.91        701.86        22.13 o                         
   6   0   6       1796.37       2134.73        65.04 o                         
   7   0   6        313.77        301.29        11.01 o                         
   8   0   6        108.37         72.54         6.40 o                         
   9   0   6         23.85         23.22         6.32 o                         
  10   0   6         68.00         51.87         6.70 o                         
  -8   1   6         41.44         43.84         6.89 o                         
  -7   1   6        103.50         81.98         8.26 o                         
  -6   1   6         40.00         37.48         7.97 o                         
  -5   1   6         37.69         67.13         7.03 o                         
  -4   1   6         16.37         31.98         6.48 o                         
  -3   1   6         11.31         33.10         6.00 o                         
  -2   1   6        123.45         72.42        10.26 o                         
  -1   1   6       2443.98       2826.74        85.82 o                         
   0   1   6         54.50         56.66         5.82 o                         
   1   1   6         80.93         62.37         5.36 o                         
   2   1   6         44.29         41.72         4.71 o                         
   3   1   6        299.78        273.88        12.66 o                         
   4   1   6       1324.71       1226.64        37.61 o                         
   5   1   6       2516.68       2979.02        90.35 o                         
   6   1   6        685.28        698.62        22.02 o                         
   7   1   6        251.85        296.57        10.86 o                         
   8   1   6          9.18         29.20        10.53 o                         
   9   1   6         76.51         75.62         6.68 o                         
  10   1   6         69.19         56.33         6.58 o                         
  -8   2   6         27.13         15.95         6.68 o                         
  -7   2   6         29.74         26.73         7.03 o                         
  -6   2   6         11.43          8.78         6.53 o                         
  -5   2   6          7.12          6.54         6.50 o                         
  -4   2   6          8.43          2.72         9.49 o                         
  -3   2   6         82.43         68.11         5.82 o                         
  -2   2   6       1574.62       1698.10        57.03 o                         
  -1   2   6        406.90        451.15        14.99 o                         
   0   2   6        250.25        282.82        10.47 o                         
   1   2   6        216.51        180.07         7.67 o                         
   2   2   6         98.55         83.72         5.27 o                         
   3   2   6        745.79        554.03        17.43 o                         
   4   2   6       1854.05       2134.20        73.37 o                         
   5   2   6       1533.60       1563.52        47.70 o                         
   6   2   6        235.28        297.74        11.77 o                         
   7   2   6          2.98          0.24         5.20 o                         
   8   2   6         49.90         67.71        13.55 o                         
   9   2   6         83.37         91.12         6.71 o                         
  10   2   6        150.11         99.15         7.10 o                         
  -8   3   6         18.68         28.45         6.70 o                         
  -7   3   6         10.45         16.39         6.66 o                         
  -6   3   6          0.07         -4.59         6.66 o                         
  -5   3   6         20.83         11.66         6.67 o                         
  -4   3   6        380.67        452.61        16.10 o                         
  -3   3   6        351.52        467.10        15.66 o                         
  -2   3   6        199.50        143.58         7.77 o                         
  -1   3   6         26.31         26.35         6.82 o                         
   0   3   6         17.27         18.58         5.16 o                         
   1   3   6         56.16         44.42         5.24 o                         
   2   3   6        137.14        139.48         6.31 o                         
   3   3   6       1378.28       1131.81        34.58 o                         
   4   3   6        284.77        312.27        10.69 o                         
   5   3   6        548.21        615.46        19.24 o                         
   6   3   6        103.67        111.49         5.62 o                         
   7   3   6        151.05        214.20         9.22 o                         
   8   3   6         78.90         66.12         5.80 o                         
   9   3   6        170.49        162.66         7.81 o                         
  10   3   6         92.26         86.11         6.77 o                         
  -8   4   6          3.22          1.51         6.33 o                         
  -7   4   6          2.90         10.65         6.68 o                         
  -6   4   6         16.20         25.87         9.87 o                         
  -5   4   6         10.44          4.50         6.59 o                         
  -4   4   6        244.53        350.83        12.94 o                         
  -3   4   6        500.89        488.15        16.38 o                         
  -2   4   6        117.96        113.64         6.77 o                         
  -1   4   6        527.32        486.01        15.95 o                         
   0   4   6        203.32        214.61         8.45 o                         
   1   4   6       1402.02       1623.23        49.52 o                         
   2   4   6       1182.50        897.81        27.67 o                         
   3   4   6        122.97        122.48         8.91 o                         
   4   4   6          4.03          7.17         3.49 o                         
   5   4   6        185.60        178.99         6.65 o                         
   6   4   6        484.32        558.32        17.56 o                         
   7   4   6        140.24        115.81         5.96 o                         
   8   4   6        766.16        809.53        25.22 o                         
   9   4   6        100.54         93.23         6.20 o                         
  10   4   6          6.21          9.54         5.72 o                         
  -7   5   6         11.62         20.45         6.59 o                         
  -6   5   6         57.62         42.74         9.23 o                         
  -5   5   6         85.21         76.57         7.17 o                         
  -4   5   6         20.45         32.25         6.87 o                         
  -3   5   6          4.54          9.65         6.39 o                         
  -2   5   6         19.75         15.63         5.94 o                         
  -1   5   6         83.39         66.54         5.78 o                         
   0   5   6       1194.47       1408.45        43.02 o                         
   1   5   6       1548.54       1308.22        39.95 o                         
   2   5   6        364.83        337.37        11.09 o                         
   3   5   6         60.31         41.19         3.49 o                         
   4   5   6         15.78          9.53         2.98 o                         
   5   5   6        446.54        513.09        15.89 o                         
   6   5   6        618.23        728.55        29.38 o                         
   7   5   6        604.37        587.44        18.26 o                         
   8   5   6        144.91        168.20         6.84 o                         
   9   5   6         12.22         13.01         4.96 o                         
  10   5   6          1.80         -2.28         5.64 o                         
  -7   6   6          7.26          3.55         6.63 o                         
  -6   6   6         66.65         44.35        11.09 o                         
  -5   6   6         30.84         49.96         7.11 o                         
  -4   6   6          1.28          4.82         7.63 o                         
  -3   6   6          6.58          6.91         6.33 o                         
  -2   6   6         19.53         18.13         5.98 o                         
  -1   6   6        979.73       1113.01        34.46 o                         
   0   6   6       1619.83       1758.37        53.66 o                         
   1   6   6       1022.68       1040.03        31.90 o                         
   2   6   6         66.72         80.62         4.78 o                         
   3   6   6        429.09        414.59        12.90 o                         
   4   6   6        260.89        255.65        17.41 o                         
   7   6   6         94.46         97.21         5.60 o                         
   8   6   6         13.30         19.32         3.46 o                         
   9   6   6         51.46         50.62         4.34 o                         
  -6   7   6         10.81         15.78         6.80 o                         
  -5   7   6         16.41         10.25         6.96 o                         
  -4   7   6          2.13         -3.96         6.74 o                         
  -3   7   6         89.28        124.93         7.78 o                         
  -2   7   6          2.25         -6.67        10.90 o                         
  -1   7   6        865.39        917.61        28.78 o                         
   0   7   6        513.23        541.88        18.23 o                         
   1   7   6        147.95        218.17         8.26 o                         
   2   7   6        363.80        372.03        13.99 o                         
  -6   8   6          0.04         -6.61         6.61 o                         
  -5   8   6          9.53         -0.50         6.72 o                         
  -4   8   6         26.58         41.87         6.88 o                         
  -3   8   6         21.20         25.46         6.50 o                         
  -2   8   6         65.54         57.23         8.92 o                         
  -1   8   6        238.77        273.49        10.65 o                         
   0   8   6         17.29         21.06         5.37 o                         
   1   8   6        106.64        109.43         5.84 o                         
   2   8   6        172.16        268.01         9.01 o                         
   3   8   6        604.70        621.36        39.63 o                         
  -5   9   6         26.30         25.22         6.93 o                         
  -4   9   6         51.22         32.33         6.92 o                         
  -3   9   6         68.99         71.54         9.09 o                         
  -2   9   6          2.44          9.64         6.26 o                         
  -1   9   6         85.10         69.00         6.35 o                         
   0   9   6          6.93          7.44         5.39 o                         
   1   9   6         67.71         79.26         5.96 o                         
   2   9   6        218.29        188.60         6.83 o                         
  -4  10   6         56.46         66.27        10.30 o                         
  -3  10   6         18.40          9.30         9.11 o                         
  -2  10   6          0.12         -0.96        12.25 o                         
  -1  10   6         31.85         55.46         6.42 o                         
   0  10   6        115.34        119.04         6.87 o                         
   1  10   6        144.24        102.90         6.13 o                         
  -3  11   6          0.15         -5.77         7.72 o                         
  -2  11   6         21.93         23.87         6.67 o                         
  -1  11   6         54.59         72.04         6.90 o                         
   0  11   6         84.92         82.43         7.16 o                         
   1  11   6        137.58        147.96         7.01 o                         
  -2  12   6         53.70         37.72         7.09 o                         
  -1  12   6         66.26         66.79         6.86 o                         
   0  12   6         44.66         54.00         7.23 o                         
  -1  -9   7         28.57         23.66         7.06 o                         
   0  -9   7         28.98         26.93         6.25 o                         
   1  -9   7         18.24         21.10         6.17 o                         
   2  -9   7         42.47         37.52         6.33 o                         
   3  -9   7        103.45        118.44         7.24 o                         
  -3  -8   7         66.46         52.91        11.21 o                         
  -2  -8   7         86.15        104.68         9.73 o                         
  -1  -8   7          7.24          1.11         6.15 o                         
   0  -8   7          1.49          3.13         6.05 o                         
   1  -8   7         88.57         97.61         7.00 o                         
   2  -8   7        319.28        404.38        14.03 o                         
   3  -8   7        145.53        150.74         7.92 o                         
   4  -8   7         23.78         37.26         6.89 o                         
   5  -8   7         23.39         21.86         5.94 o                         
  -4  -7   7         22.39         12.29         6.44 o                         
  -3  -7   7         57.69         67.30         6.85 o                         
  -2  -7   7         15.33          3.67         6.10 o                         
  -1  -7   7          0.07          6.72         6.17 o                         
   0  -7   7          7.12         11.60         6.05 o                         
   1  -7   7        267.55        326.46        11.90 o                         
   2  -7   7        203.81        251.09         9.89 o                         
   3  -7   7         95.62        121.88         7.35 o                         
   4  -7   7          2.71          7.48         5.84 o                         
   5  -7   7          5.03         -1.98         6.01 o                         
   6  -7   7         23.64         41.70         6.12 o                         
  -5  -6   7         20.83         30.80         6.89 o                         
  -4  -6   7         48.22         57.67         6.79 o                         
  -3  -6   7          0.45         -4.39         8.12 o                         
  -2  -6   7         17.53         27.15         6.17 o                         
  -1  -6   7          2.80         -5.23         5.64 o                         
   0  -6   7        181.74        199.12         8.74 o                         
   1  -6   7        263.57        294.64        11.18 o                         
   2  -6   7         97.68        154.70         7.73 o                         
   3  -6   7         13.17         30.66         6.11 o                         
   4  -6   7         43.20         45.85         6.22 o                         
   5  -6   7         75.23         61.99         6.10 o                         
   6  -6   7        115.92        110.64         6.54 o                         
   7  -6   7         71.29         69.44        16.44 o                         
  -6  -5   7         27.15         39.56         7.32 o                         
  -5  -5   7         12.89         33.35         6.81 o                         
  -4  -5   7          1.14         -3.56         6.58 o                         
  -3  -5   7         87.22        138.64         8.56 o                         
  -2  -5   7        221.92        173.16        10.41 o                         
  -1  -5   7         82.81         62.08         6.28 o                         
   0  -5   7         26.35         27.24         6.20 o                         
   1  -5   7        261.42        274.35        10.56 o                         
   2  -5   7          7.71         -4.13         5.74 o                         
   3  -5   7         10.77         15.53         5.61 o                         
   4  -5   7         58.68         66.77         6.35 o                         
   5  -5   7        567.07        700.24        22.25 o                         
   6  -5   7        191.65        161.98         7.87 o                         
   7  -5   7         36.63         46.95         5.66 o                         
   8  -5   7          0.10          4.97         5.67 o                         
  -6  -4   7         36.55         38.89         6.95 o                         
  -5  -4   7         19.07         18.58         7.49 o                         
  -4  -4   7          0.82         17.32         6.64 o                         
  -3  -4   7        271.59        261.63        12.32 o                         
  -2  -4   7        759.01        752.20        33.94 o                         
  -1  -4   7        630.88        686.38        22.00 o                         
   0  -4   7        145.59        140.20         7.66 o                         
   1  -4   7         60.74         87.53         6.97 o                         
   2  -4   7          8.54          5.23         5.70 o                         
   3  -4   7         99.93         99.14         7.57 o                         
   4  -4   7       1941.06       2528.37        76.89 o                         
   5  -4   7          4.13          3.66         5.69 o                         
   6  -4   7          8.90         26.77         5.85 o                         
   7  -4   7         12.04          2.15         5.65 o                         
   8  -4   7         17.34         20.78         6.43 o                         
   9  -4   7         30.54         31.45        11.35 o                         
  -7  -3   7          5.24          6.85         6.74 o                         
  -6  -3   7          3.87         19.56         8.70 o                         
  -5  -3   7          0.19         -3.00         6.57 o                         
  -4  -3   7         23.96         25.16         6.39 o                         
  -3  -3   7        554.14        722.85        23.12 o                         
  -2  -3   7        334.37        392.30        13.90 o                         
  -1  -3   7         95.24         80.81         8.00 o                         
   0  -3   7         15.64          8.85         5.76 o                         
   1  -3   7          0.68          0.10         5.36 o                         
   2  -3   7         15.07          8.09         5.49 o                         
   3  -3   7        255.01        476.23        22.21 o                         
   4  -3   7        947.78       1055.88        32.72 o                         
   5  -3   7         26.57         36.27         5.47 o                         
   6  -3   7          1.61          8.51         6.51 o                         
   7  -3   7         51.03         55.04         5.89 o                         
   8  -3   7         66.11         67.30         6.22 o                         
   9  -3   7        164.75        144.87         8.95 o                         
  -7  -2   7          0.69          1.61         8.86 o                         
  -6  -2   7          0.09          0.50         6.46 o                         
  -5  -2   7         28.15         35.90         7.66 o                         
  -4  -2   7         22.00         29.86         6.69 o                         
  -3  -2   7        419.17        472.93        16.03 o                         
  -2  -2   7        174.31        139.69         7.74 o                         
  -1  -2   7          5.40         -2.75         6.00 o                         
   0  -2   7         28.52         21.21         5.67 o                         
   1  -2   7        364.68        226.93         8.88 o                         
   2  -2   7        627.49        741.72        27.00 o                         
   3  -2   7        114.17        102.46         6.26 o                         
   4  -2   7        238.09        283.40        10.49 o                         
   5  -2   7          6.09         16.04         5.32 o                         
   6  -2   7        131.87        162.29         8.31 o                         
   7  -2   7         77.41        101.14         6.85 o                         
   8  -2   7        160.56        167.79         8.24 o                         
   9  -2   7        118.98         96.70         8.33 o                         
  10  -2   7         41.77         34.55         7.56 o                         
  -7  -1   7         18.31         19.72         6.94 o                         
  -6  -1   7         34.42         52.87         6.66 o                         
  -5  -1   7         70.79         72.19         6.94 o                         
  -4  -1   7          9.56         -0.43         6.47 o                         
  -3  -1   7        203.17        202.95        14.13 o                         
  -2  -1   7          3.31         -6.02         6.02 o                         
  -1  -1   7        412.21        460.39        15.30 o                         
   0  -1   7       1022.33        897.27        34.91 o                         
   1  -1   7        376.92        324.22        11.29 o                         
   2  -1   7        161.10        128.62         7.58 o                         
   3  -1   7        415.98        317.30        11.17 o                         
   4  -1   7        298.57        285.70        10.44 o                         
   5  -1   7         81.00        117.61         6.72 o                         
   6  -1   7         14.42         23.96         5.61 o                         
   7  -1   7        588.90        707.75        22.53 o                         
   8  -1   7         39.52         22.48         5.62 o                         
   9  -1   7          7.91         12.85         6.10 o                         
  10  -1   7          1.01          4.07         6.56 o                         
  -7   0   7         47.09         91.98         8.08 o                         
  -6   0   7        129.30        126.38         7.86 o                         
  -5   0   7         50.76         34.29         6.41 o                         
  -4   0   7          8.80         17.61         6.58 o                         
  -3   0   7         15.38          4.07         6.29 o                         
  -2   0   7         34.89         22.76         5.87 o                         
  -1   0   7        460.80        552.30        25.53 o                         
   0   0   7       3893.19       4657.25       162.92 o                         
   1   0   7       1608.18       1314.08        40.36 o                         
   2   0   7        141.61         98.28         5.87 o                         
   3   0   7        101.67        104.19         7.35 o                         
   4   0   7        506.36        524.63        16.94 o                         
   5   0   7        849.72        901.98        28.03 o                         
   6   0   7        581.20        659.86        21.03 o                         
   7   0   7          1.75         14.09         5.55 o                         
   8   0   7         34.75         21.62         5.61 o                         
   9   0   7          3.73         14.39         6.08 o                         
  10   0   7         29.67         32.84         7.22 o                         
  -7   1   7         50.72         65.94         7.18 o                         
  -6   1   7         28.23         21.03         6.54 o                         
  -5   1   7         24.44         44.90         6.86 o                         
  -4   1   7         31.63         12.83         6.44 o                         
  -3   1   7         58.77         43.42         6.27 o                         
  -2   1   7        192.58        178.66         8.60 o                         
  -1   1   7        465.92        542.55        17.76 o                         
   0   1   7       1293.01       1170.84        36.12 o                         
   1   1   7        152.51        170.93         7.48 o                         
   2   1   7         17.79         10.68         5.04 o                         
   3   1   7        190.76        156.46         6.81 o                         
   4   1   7        497.97        446.14        14.65 o                         
   5   1   7       1695.96       1975.12        60.10 o                         
   6   1   7       1431.98       1483.04        49.57 o                         
   7   1   7         68.07         69.74         5.98 o                         
   8   1   7         45.10         46.78         5.85 o                         
   9   1   7        108.55         99.59         6.94 o                         
  10   1   7         74.22         50.72         6.56 o                         
  -7   2   7         10.99         16.53         6.97 o                         
  -6   2   7         12.59         25.36         6.96 o                         
  -5   2   7          7.70         -6.66         6.66 o                         
  -4   2   7         16.33          9.84         6.41 o                         
  -3   2   7         69.53         61.51         6.40 o                         
  -2   2   7        401.73        474.88        15.81 o                         
  -1   2   7        168.23        119.73         6.92 o                         
   0   2   7        459.92        507.93        16.62 o                         
   1   2   7          2.19          1.61         5.36 o                         
   2   2   7        243.63        220.48         8.59 o                         
   3   2   7        425.89        315.71        10.85 o                         
   4   2   7       2276.79       2413.23        73.15 o                         
   5   2   7       1366.94       1406.98        43.08 o                         
   6   2   7        357.76        378.80        12.79 o                         
   7   2   7          7.57          1.80         4.99 o                         
   8   2   7         14.49         51.94        12.68 o                         
   9   2   7        123.93         90.42         6.61 o                         
  10   2   7         93.27         63.28         6.61 o                         
  -7   3   7          7.50         12.39         6.82 o                         
  -6   3   7          3.71          8.05         6.34 o                         
  -5   3   7         52.68         38.01        10.23 o                         
  -4   3   7         62.93         60.82         6.87 o                         
  -3   3   7         53.85        131.19         7.55 o                         
  -2   3   7         36.27         14.55         5.76 o                         
  -1   3   7         17.97         11.20         5.38 o                         
   0   3   7         73.28         77.74         6.02 o                         
   1   3   7        176.94        163.73         7.43 o                         
   2   3   7        162.42        106.14         5.76 o                         
   3   3   7        236.12        238.52         8.69 o                         
   4   3   7       1144.64        950.78        29.24 o                         
   5   3   7        298.13        273.64         9.62 o                         
   6   3   7         93.14         88.03         5.42 o                         
   7   3   7         52.88         69.44         5.42 o                         
   8   3   7         71.44         64.83         5.60 o                         
   9   3   7        237.06        241.62         9.67 o                         
  10   3   7         40.74         32.87         6.33 o                         
  -7   4   7          0.31          3.24         6.36 o                         
  -6   4   7         10.28         -5.77         6.79 o                         
  -5   4   7        177.73        238.16        10.17 o                         
  -4   4   7        442.98        473.40        16.20 o                         
  -3   4   7         66.42         28.44         7.56 o                         
  -2   4   7          0.69          8.02         6.09 o                         
  -1   4   7         29.02         27.23         6.41 o                         
   0   4   7        933.90       1085.04        33.51 o                         
   1   4   7        666.90        720.32        22.66 o                         
   2   4   7        303.79        263.63        11.22 o                         
   3   4   7          7.01          3.98         4.03 o                         
   4   4   7        162.51        140.88         5.94 o                         
   5   4   7        160.45        168.15         6.65 o                         
   6   4   7        510.88        519.48        16.48 o                         
   7   4   7        389.68        344.35        11.64 o                         
   8   4   7        461.30        518.83        16.74 o                         
   9   4   7         42.44         42.99         5.63 o                         
  10   4   7          0.52         -2.64         5.67 o                         
  -7   5   7          6.06          8.20         7.20 o                         
  -6   5   7         38.33         35.77         6.70 o                         
  -5   5   7         84.45         83.33         7.44 o                         
  -4   5   7          1.37          9.14         6.64 o                         
  -3   5   7        170.16        174.92         8.72 o                         
  -2   5   7         33.99         62.02         6.34 o                         
  -1   5   7        539.52        630.25        20.31 o                         
   0   5   7        345.74        372.50        12.78 o                         
   1   5   7       1905.84       1905.95        58.08 o                         
   2   5   7        500.74        559.53        17.71 o                         
   3   5   7        123.47        135.45         6.85 o                         
   4   5   7        382.82        376.55        12.14 o                         
   5   5   7        292.52        254.36         8.70 o                         
   6   5   7        164.46        165.30         7.55 o                         
   7   5   7       1578.99       1839.15        55.95 o                         
   8   5   7        266.61        240.33         8.78 o                         
   9   5   7         11.56          7.41         7.35 o                         
  10   5   7         23.40         25.19         6.32 o                         
  -6   6   7         34.19         21.00         6.77 o                         
  -5   6   7         19.67         42.20         7.08 o                         
  -4   6   7          1.46          3.45         6.76 o                         
  -3   6   7         11.96          5.49         6.94 o                         
  -2   6   7         15.94         16.59         6.99 o                         
  -1   6   7        254.47        306.02        17.37 o                         
   0   6   7       1565.44       1655.78        50.66 o                         
   1   6   7        588.22        726.63        22.74 o                         
   2   6   7        161.11        199.83         7.66 o                         
   3   6   7         62.76         80.54         4.39 o                         
   4   6   7        625.94        615.38        26.87 o                         
   5   6   7         74.54         86.35         4.34 o                         
   8   6   7          0.42          2.21         3.62 o                         
   9   6   7         13.90          5.90         4.03 o                         
  10   6   7         54.50         63.56         7.82 o                         
  -6   7   7          9.09         14.12         8.53 o                         
  -5   7   7          0.33          1.88         7.05 o                         
  -4   7   7         11.43          7.55         6.78 o                         
  -3   7   7         55.01         48.42         6.79 o                         
  -2   7   7         85.71         86.54         7.07 o                         
  -1   7   7        107.70        110.72         8.21 o                         
   0   7   7        572.08        673.96        21.35 o                         
   1   7   7         96.60        131.79         6.44 o                         
   2   7   7        106.79        125.25         5.79 o                         
   3   7   7        226.75        217.50        12.89 o                         
   4   7   7         67.55         69.49         4.03 o                         
   9   7   7        160.13        173.31         8.70 o                         
  -5   8   7          1.59         -6.75         6.75 o                         
  -4   8   7         19.44         19.93         7.05 o                         
  -3   8   7        104.94        108.67        13.55 o                         
  -2   8   7        249.98        269.00        17.88 o                         
  -1   8   7         52.51         65.99         6.44 o                         
   0   8   7         98.18         98.92         6.68 o                         
   1   8   7         68.57         73.81         5.74 o                         
   2   8   7        702.67        837.43        26.54 o                         
  -5   9   7         18.77         16.49         7.15 o                         
  -4   9   7         50.68         34.80         6.80 o                         
  -3   9   7         59.47         55.68        11.64 o                         
  -2   9   7          2.65          3.70         6.54 o                         
  -1   9   7          2.47         -3.56         6.12 o                         
   0   9   7         27.43         21.62         5.60 o                         
   1   9   7         53.08         65.09         5.46 o                         
   2   9   7        277.04        247.21         8.69 o                         
  -4  10   7         67.09         65.86        12.45 o                         
  -3  10   7         17.72         25.63         6.84 o                         
  -2  10   7          4.11          3.77         6.48 o                         
  -1  10   7          7.94         13.42         6.91 o                         
   0  10   7         88.71         87.10         6.50 o                         
   1  10   7        136.75        118.66         6.45 o                         
   2  10   7        277.89        290.20        10.53 o                         
  -3  11   7          2.83         10.33         6.67 o                         
  -2  11   7          0.42          4.53         8.58 o                         
  -1  11   7         79.05         68.11         6.97 o                         
   0  11   7         60.50         53.59         6.41 o                         
   1  11   7         69.95         80.86         6.07 o                         
  -1  12   7         39.82         21.98         6.64 o                         
   0  12   7         20.36         28.88         6.53 o                         
   1  12   7          1.80          3.16         5.45 o                         
  -2  -8   8         28.41         18.06         6.53 o                         
  -1  -8   8          3.16         -5.88         6.27 o                         
   0  -8   8          4.71          6.87         6.31 o                         
   1  -8   8         88.85         92.17         7.85 o                         
   2  -8   8        176.42        255.82        13.28 o                         
   3  -8   8         76.48         94.17         7.54 o                         
   4  -8   8          7.86          5.62         6.17 o                         
  -3  -7   8         30.33         26.47         7.18 o                         
  -2  -7   8         21.91         34.28        11.59 o                         
  -1  -7   8          8.60          5.18         6.65 o                         
   0  -7   8         37.30         44.64         6.47 o                         
   1  -7   8        197.49        206.37        10.89 o                         
   2  -7   8        192.38        200.31         9.81 o                         
   3  -7   8         93.23        134.92         7.62 o                         
   4  -7   8          9.98         20.06         6.03 o                         
   5  -7   8         17.05         16.30         5.70 o                         
   6  -7   8          5.88         12.59         5.41 o                         
  -4  -6   8         35.75         37.42         9.51 o                         
  -3  -6   8         17.54         14.43         6.45 o                         
  -2  -6   8          4.65          5.59         6.04 o                         
  -1  -6   8         52.78         45.77         6.52 o                         
   0  -6   8        110.50        109.50         6.94 o                         
   1  -6   8         42.29         36.93         6.38 o                         
   2  -6   8        139.58        198.11         8.82 o                         
   3  -6   8          4.31          6.29         5.76 o                         
   4  -6   8         29.75         22.66         5.99 o                         
   5  -6   8        109.74        136.16         9.16 o                         
   6  -6   8         49.77         45.57         5.99 o                         
   7  -6   8         61.14         43.16         9.44 o                         
  -5  -5   8          7.61         11.02         6.71 o                         
  -4  -5   8          4.06         -6.76        12.85 o                         
  -3  -5   8          6.08         14.57         5.98 o                         
  -2  -5   8         12.86         10.75         6.27 o                         
  -1  -5   8         77.09         72.00         6.71 o                         
   0  -5   8        121.84        118.66         9.62 o                         
   1  -5   8          2.29         -0.51         5.95 o                         
   2  -5   8        120.70         94.98         6.84 o                         
   3  -5   8          0.87          6.10         5.89 o                         
   4  -5   8        531.65        664.13        21.26 o                         
   5  -5   8        394.06        468.20        15.63 o                         
   6  -5   8        110.03        119.07         7.10 o                         
   7  -5   8         25.94         38.45         5.47 o                         
   8  -5   8          0.41          5.29         5.58 o                         
  -6  -4   8         10.96         11.57         7.84 o                         
  -5  -4   8          6.26         14.72         6.61 o                         
  -4  -4   8          5.15         -2.55         6.27 o                         
  -3  -4   8        160.73        133.12         9.23 o                         
  -2  -4   8        589.98        687.17        24.72 o                         
  -1  -4   8         35.95         34.22         8.47 o                         
   0  -4   8          7.71         12.32         5.96 o                         
   1  -4   8         14.64          5.36         6.16 o                         
   2  -4   8          3.48          1.75         6.17 o                         
   3  -4   8        114.65         98.79         6.82 o                         
   4  -4   8        338.28        541.78        17.78 o                         
   5  -4   8        437.85        603.76        19.44 o                         
   6  -4   8         95.83        123.65         6.89 o                         
   7  -4   8          0.07          6.47         5.68 o                         
   8  -4   8         10.15         14.12         5.87 o                         
  -6  -3   8          0.01         -5.73         7.63 o                         
  -5  -3   8          0.23          2.22         6.74 o                         
  -4  -3   8          8.25         18.27         6.41 o                         
  -3  -3   8        307.74        401.95        17.49 o                         
  -2  -3   8        255.05        332.21        12.38 o                         
  -1  -3   8        272.35        263.74        16.34 o                         
   0  -3   8          7.48          6.26         6.05 o                         
   1  -3   8         59.28         53.76         6.03 o                         
   2  -3   8         17.21         15.07         6.03 o                         
   3  -3   8        494.42        688.35        44.88 o                         
   4  -3   8        115.02        135.29         7.47 o                         
   5  -3   8        284.86        363.51        12.79 o                         
   6  -3   8         12.32         16.85         5.82 o                         
   7  -3   8         24.99         24.14         5.86 o                         
   8  -3   8         53.06         61.27         5.97 o                         
   9  -3   8        122.01        110.61         7.08 o                         
  -6  -2   8          8.27         12.88         6.66 o                         
  -5  -2   8         18.48          9.72         7.25 o                         
  -4  -2   8        102.69        122.65         7.67 o                         
  -3  -2   8         27.05         31.71         6.61 o                         
  -2  -2   8        182.46        158.21        10.85 o                         
  -1  -2   8          4.59         13.15         6.47 o                         
   0  -2   8         92.19         71.48         6.39 o                         
   1  -2   8         84.00         50.77         6.00 o                         
   2  -2   8        310.38        388.18        13.32 o                         
   3  -2   8        109.61         94.09         6.71 o                         
   4  -2   8          3.19          7.14         5.35 o                         
   5  -2   8        384.62        577.40        18.69 o                         
   6  -2   8        141.10        189.10         8.51 o                         
   7  -2   8        168.42        190.92         8.39 o                         
   8  -2   8        196.33        205.24         9.03 o                         
   9  -2   8        100.14         98.77         6.88 o                         
  -7  -1   8          2.77          0.94         6.56 o                         
  -6  -1   8         25.82         33.40         6.94 o                         
  -5  -1   8         63.20         94.47         7.28 o                         
  -4  -1   8         83.42         85.06         7.30 o                         
  -3  -1   8          5.57          6.42         6.33 o                         
  -2  -1   8          6.64         10.42         6.38 o                         
  -1  -1   8         57.08         48.01         6.41 o                         
   0  -1   8        628.64        626.56        20.18 o                         
   1  -1   8       1545.78       1529.66        46.93 o                         
   2  -1   8        130.47        125.92         7.33 o                         
   3  -1   8          1.44         -3.48         5.64 o                         
   4  -1   8         51.73         64.31         6.23 o                         
   5  -1   8         33.83         60.41         6.03 o                         
   6  -1   8        195.12        270.84        10.29 o                         
   7  -1   8        327.18        400.53        13.80 o                         
   8  -1   8        133.46        145.47         7.65 o                         
   9  -1   8          9.17         15.54         6.05 o                         
  10  -1   8          0.61         -6.08         6.08 o                         
  -7   0   8         30.15         67.89         7.29 o                         
  -6   0   8         72.50         63.90         7.55 o                         
  -5   0   8          7.22         11.25         6.45 o                         
  -4   0   8         19.99         20.67         8.54 o                         
  -3   0   8         19.74         12.48         6.37 o                         
  -2   0   8          1.90          9.80         6.43 o                         
  -1   0   8        558.00        717.88        51.70 o                         
   0   0   8       3210.01       3727.88       112.86 o                         
   1   0   8        223.64        175.72        13.90 o                         
   2   0   8         47.16         21.29         5.45 o                         
   3   0   8          1.30         -0.78         5.20 o                         
   4   0   8        388.58        444.49        14.77 o                         
   5   0   8         71.68         74.78         5.90 o                         
   6   0   8        101.13        103.71         6.37 o                         
   7   0   8        162.22        204.76         8.74 o                         
   8   0   8         20.82         30.34         5.80 o                         
   9   0   8          7.17          7.23         5.97 o                         
  10   0   8          9.61          5.54         6.08 o                         
  -7   1   8         33.77         26.18         6.72 o                         
  -6   1   8         57.03         58.97         7.07 o                         
  -5   1   8         30.32         37.46         6.45 o                         
  -4   1   8          1.29          4.15         7.51 o                         
  -3   1   8          3.48          6.24         6.40 o                         
  -2   1   8         60.16         53.77         6.48 o                         
  -1   1   8       1340.14       1488.17        45.65 o                         
   0   1   8        439.68        436.81        14.77 o                         
   1   1   8        935.05        918.39        36.24 o                         
   2   1   8         23.98         30.21         5.25 o                         
   3   1   8        228.48        205.91         8.31 o                         
   4   1   8        739.48        622.18        19.93 o                         
   5   1   8       1938.46       2219.42        67.62 o                         
   6   1   8        245.40        283.57        10.52 o                         
   7   1   8        163.20        153.17         9.64 o                         
   8   1   8          0.79          4.82         5.59 o                         
   9   1   8         86.71         98.09         6.74 o                         
  10   1   8         63.95         38.18         6.44 o                         
  -7   2   8          4.36         11.96         6.57 o                         
  -6   2   8          4.77         11.90         6.56 o                         
  -5   2   8          0.70         -5.81         6.37 o                         
  -4   2   8          1.30          7.35         6.43 o                         
  -3   2   8         23.54         46.06         6.43 o                         
  -2   2   8        155.76        179.75         8.52 o                         
  -1   2   8        120.74         85.94         7.66 o                         
   0   2   8          0.86          7.69         5.76 o                         
   1   2   8        131.99         87.64         8.93 o                         
   2   2   8        112.36         99.03         8.43 o                         
   3   2   8        226.72        181.68         7.65 o                         
   4   2   8       1650.68       1672.31        50.99 o                         
   5   2   8        626.31        604.38        19.28 o                         
   6   2   8        456.60        530.79        17.15 o                         
   7   2   8          0.98         12.08         5.21 o                         
   8   2   8        154.75        209.05         8.72 o                         
   9   2   8         97.28         58.85         6.28 o                         
  10   2   8         86.75         85.97         6.98 o                         
  -7   3   8          1.48          7.10         8.99 o                         
  -6   3   8          3.71          5.10         6.60 o                         
  -5   3   8         25.16         29.32        13.38 o                         
  -4   3   8         30.87         47.78         6.72 o                         
  -3   3   8        266.08        334.76        12.97 o                         
  -2   3   8         37.35         21.67         6.20 o                         
  -1   3   8          5.07         -6.09         6.09 o                         
   0   3   8         42.10         30.20         5.87 o                         
   1   3   8        196.05        222.05         9.05 o                         
   2   3   8        470.64        379.90        15.75 o                         
   3   3   8       1062.08        960.13        29.71 o                         
   4   3   8        131.07        137.80         8.19 o                         
   5   3   8        346.25        298.47        11.31 o                         
   6   3   8         17.50         18.89         4.99 o                         
   7   3   8        162.66        189.65         7.91 o                         
   8   3   8        123.11         97.67         6.22 o                         
   9   3   8         97.67         93.24         6.36 o                         
  10   3   8          8.24          5.95         6.91 o                         
  -6   4   8         32.93         41.21         7.75 o                         
  -5   4   8        144.44        130.38        10.79 o                         
  -4   4   8         80.14         88.38         7.14 o                         
  -3   4   8         29.26          7.16         6.46 o                         
  -2   4   8         11.38         11.97         6.05 o                         
  -1   4   8         35.63         29.50         6.59 o                         
   0   4   8         42.92         51.77         6.15 o                         
   1   4   8        238.25        207.51         8.68 o                         
   2   4   8       1026.08        960.81        31.65 o                         
   3   4   8        100.85         99.34         6.95 o                         
   4   4   8          0.65         -0.71         4.70 o                         
   5   4   8          8.93         10.65         4.54 o                         
   6   4   8        288.31        312.58        10.75 o                         
   7   4   8        249.75        230.02         8.67 o                         
   8   4   8        468.66        477.28        15.61 o                         
   9   4   8         77.23         78.34         6.11 o                         
  10   4   8          2.46          0.23         5.74 o                         
  -6   5   8          4.50         -0.55         6.67 o                         
  -5   5   8        126.86        111.24         9.51 o                         
  -4   5   8        290.02        305.85        14.83 o                         
  -3   5   8         12.69          9.82         6.72 o                         
  -2   5   8         34.98         23.02         6.29 o                         
  -1   5   8          5.48         11.57         5.88 o                         
   0   5   8       1203.79       1386.54        44.71 o                         
   1   5   8       1123.65       1325.02        40.70 o                         
   2   5   8         66.61         62.92         5.39 o                         
   3   5   8          1.32         10.26         4.65 o                         
   4   5   8        265.52        235.27         8.55 o                         
   5   5   8        332.02        271.79         9.43 o                         
   6   5   8        154.57        170.52         6.91 o                         
   7   5   8       1683.13       1705.87        51.86 o                         
   8   5   8        314.41        342.63        11.70 o                         
   9   5   8          0.67          2.36         5.21 o                         
  10   5   8         23.88         22.05         5.55 o                         
  -6   6   8         10.06          4.58         9.34 o                         
  -5   6   8          8.75         24.45         6.76 o                         
  -4   6   8         16.86          9.45         6.71 o                         
  -3   6   8          2.41         16.90         6.58 o                         
  -2   6   8          7.25         43.50         6.47 o                         
  -1   6   8          1.16         -3.56         6.06 o                         
   0   6   8        699.72        786.67        24.82 o                         
   1   6   8        579.56        735.80        23.18 o                         
   2   6   8        214.76        263.29         9.55 o                         
   3   6   8        182.42        201.44         7.77 o                         
   4   6   8        345.85        331.03        11.05 o                         
   5   6   8         45.64         60.25         4.61 o                         
   6   6   8        499.91        503.64        15.78 o                         
   9   6   8         23.84         22.98         4.28 o                         
  10   6   8         80.79         69.79         6.75 o                         
  -5   7   8          3.21         10.48         6.93 o                         
  -4   7   8          4.17          7.47         6.87 o                         
  -3   7   8         49.62         56.52         6.88 o                         
  -2   7   8         64.00         82.10         6.84 o                         
  -1   7   8        101.62        113.71         7.18 o                         
   0   7   8         88.94        107.42         6.48 o                         
   1   7   8         60.57         54.32         5.58 o                         
   2   7   8        132.06        144.10         6.65 o                         
   3   7   8        285.65        280.82        14.02 o                         
   4   7   8         84.69        111.60         4.86 o                         
   5   7   8        163.40        200.15         9.36 o                         
   6   7   8         39.87         19.63         4.87 o                         
   7   7   8          1.80         -3.80         3.80 o                         
  -5   8   8          4.21         -4.48         6.96 o                         
  -4   8   8         51.07         46.58         8.08 o                         
  -3   8   8         54.69         45.58         7.35 o                         
  -2   8   8         76.27         66.73         6.87 o                         
  -1   8   8         35.15         63.44         6.57 o                         
   0   8   8         68.33         83.29         6.48 o                         
   1   8   8         10.33          8.05         5.35 o                         
   2   8   8         60.86         63.33         5.04 o                         
   3   8   8        232.96        238.77         8.33 o                         
  -4   9   8         21.57          3.00         7.23 o                         
  -3   9   8        120.91        170.20        10.47 o                         
  -2   9   8         49.44         50.17         6.88 o                         
  -1   9   8          0.10         -3.53         9.87 o                         
   0   9   8         33.98          6.71         6.05 o                         
   1   9   8        150.64        153.60         7.24 o                         
   2   9   8        400.89        524.94        16.87 o                         
  -3  10   8          4.90         12.38         6.78 o                         
  -2  10   8          1.54         -0.30         6.74 o                         
  -1  10   8          1.32         -6.46         6.46 o                         
   0  10   8         52.58         59.91         6.40 o                         
   1  10   8         36.65         36.54         5.59 o                         
   2  10   8        336.49        355.74        16.29 o                         
  -2  11   8          6.76          5.07         6.97 o                         
  -1  11   8         51.56         35.14         6.69 o                         
   0  11   8         45.42         47.52         6.57 o                         
   1  11   8         49.26         49.86         6.78 o                         
   2  11   8         19.52         28.80         4.48 o                         
  -1  12   8          8.77          1.75         6.67 o                         
   0  12   8         21.63         42.50         9.64 o                         
   1  12   8          1.71          1.85         5.57 o                         
  -2  -7   9          0.05          1.18         6.41 o                         
  -1  -7   9          5.83         -4.80         6.46 o                         
   0  -7   9         41.32         46.97         9.25 o                         
   1  -7   9        103.06         98.76         7.12 o                         
   2  -7   9        123.40        140.71         7.74 o                         
   3  -7   9         39.76         48.52         7.16 o                         
   4  -7   9          0.80          5.36         6.00 o                         
  -3  -6   9         19.74         19.13         6.55 o                         
  -2  -6   9          9.88          3.58         6.48 o                         
  -1  -6   9         25.79         14.21         6.20 o                         
   0  -6   9        136.75        116.13         7.63 o                         
   1  -6   9         73.50         57.80         7.08 o                         
   2  -6   9         90.86         65.44         7.24 o                         
   3  -6   9         30.17         44.58         6.42 o                         
   4  -6   9          2.10          1.85         6.86 o                         
   5  -6   9         70.96         84.94         9.30 o                         
   6  -6   9         53.82         67.53         5.82 o                         
  -4  -5   9         25.46          3.76         6.82 o                         
  -3  -5   9         21.47          3.37         6.55 o                         
  -2  -5   9         39.73         32.13         6.59 o                         
  -1  -5   9        255.20        242.45        16.59 o                         
   0  -5   9         84.74         87.73         6.88 o                         
   1  -5   9         70.80         77.51         6.85 o                         
   2  -5   9          2.44         -5.94         6.13 o                         
   3  -5   9          0.22          3.02         5.79 o                         
   4  -5   9         75.21        120.64         7.03 o                         
   5  -5   9        463.18        620.09        19.86 o                         
   6  -5   9         48.30         69.63         6.13 o                         
   7  -5   9         10.36         14.76         5.72 o                         
  -5  -4   9          0.08          0.42         6.50 o                         
  -4  -4   9          5.62         15.27         6.49 o                         
  -3  -4   9          4.27          7.41         7.60 o                         
  -2  -4   9         40.17         36.16         7.80 o                         
  -1  -4   9         31.81         28.29         6.17 o                         
   0  -4   9         86.03         86.58         6.86 o                         
   1  -4   9          3.22          3.69         6.01 o                         
   2  -4   9          3.40          6.57         7.08 o                         
   3  -4   9          2.55         -4.01         5.90 o                         
   4  -4   9        497.65        699.08        31.12 o                         
   5  -4   9        486.90        668.97        21.33 o                         
   6  -4   9         39.94         56.01         8.56 o                         
   7  -4   9          0.31          5.10         5.65 o                         
   8  -4   9          7.07          8.88         6.48 o                         
  -5  -3   9          6.07         13.56         6.74 o                         
  -4  -3   9         35.95         15.19         6.62 o                         
  -3  -3   9         49.28         57.95         7.07 o                         
  -2  -3   9        371.89        489.28        20.97 o                         
  -1  -3   9         29.78         13.18         5.95 o                         
   0  -3   9         40.33         37.08         6.23 o                         
   1  -3   9         21.63         28.72         6.37 o                         
   2  -3   9         96.82         63.14         6.55 o                         
   3  -3   9        216.92        346.39        14.80 o                         
   4  -3   9         36.81         51.91         9.40 o                         
   5  -3   9        118.70        110.86         7.51 o                         
   6  -3   9         82.60        107.46         6.94 o                         
   7  -3   9         89.69        118.16         7.12 o                         
   8  -3   9         79.22         76.61         6.20 o                         
  -6  -2   9          7.65          7.57         6.79 o                         
  -5  -2   9         32.68         25.18         8.25 o                         
  -4  -2   9         61.91        121.72        11.64 o                         
  -3  -2   9          0.72         -0.36         6.41 o                         
  -2  -2   9         74.75         50.28         6.76 o                         
  -1  -2   9         22.87         33.70         6.45 o                         
   0  -2   9         20.94         11.98         5.84 o                         
   1  -2   9        162.76        118.33         7.34 o                         
   2  -2   9        130.96        173.65         8.31 o                         
   3  -2   9        108.89        107.04         7.30 o                         
   4  -2   9        153.30        120.06         7.42 o                         
   5  -2   9         64.85         46.06         5.88 o                         
   6  -2   9          0.30         -7.66         7.66 o                         
   7  -2   9        190.42        250.33         9.91 o                         
   8  -2   9        355.06        425.60        14.67 o                         
   9  -2   9         80.41        103.31         6.99 o                         
  -6  -1   9         31.17         35.61         9.97 o                         
  -5  -1   9         80.92         78.95         7.11 o                         
  -4  -1   9         15.25         13.10         6.40 o                         
  -3  -1   9         26.78         14.52         6.68 o                         
  -2  -1   9          0.06          2.34         6.48 o                         
  -1  -1   9          4.49         -0.56         6.39 o                         
   0  -1   9        196.01        241.93        13.58 o                         
   1  -1   9       1009.56       1116.74        34.59 o                         
   2  -1   9        110.34        128.07         7.25 o                         
   3  -1   9          1.03         -3.51         6.53 o                         
   4  -1   9         13.06          2.97         5.68 o                         
   5  -1   9        155.44        201.08         9.19 o                         
   6  -1   9         62.87         69.60         6.30 o                         
   7  -1   9        463.13        615.61        19.81 o                         
   8  -1   9        201.66        228.68         9.40 o                         
   9  -1   9         27.92         32.87         6.14 o                         
  -6   0   9         41.02         46.71         6.77 o                         
  -5   0   9         38.82         43.84         6.61 o                         
  -4   0   9         12.91          7.35         6.07 o                         
  -3   0   9          3.04          2.79         6.35 o                         
  -2   0   9        133.73        112.31         7.32 o                         
  -1   0   9        101.94        102.08         8.74 o                         
   0   0   9        322.49        359.60        13.77 o                         
   1   0   9        833.72        866.43        27.17 o                         
   2   0   9         15.00         15.49         5.70 o                         
   3   0   9         48.71         26.32         5.83 o                         
   4   0   9         10.29         -2.28         5.87 o                         
   5   0   9         46.19         28.76         8.28 o                         
   6   0   9        695.30        852.92        26.79 o                         
   7   0   9        143.21        164.95         7.93 o                         
   8   0   9          5.27          5.05         5.86 o                         
   9   0   9         14.39         26.24         5.96 o                         
  10   0   9         39.33         40.93         7.30 o                         
  -6   1   9         13.84          6.22         6.52 o                         
  -5   1   9          6.49         20.60         6.36 o                         
  -4   1   9          2.46         -1.93         6.43 o                         
  -3   1   9          3.59         11.33         6.72 o                         
  -2   1   9         63.47         58.22         6.72 o                         
  -1   1   9        787.15        837.46        31.63 o                         
   0   1   9        641.54        679.89        21.81 o                         
   1   1   9         62.40         49.33         6.30 o                         
   2   1   9          0.74         -5.59         5.59 o                         
   3   1   9        217.30        188.32         8.38 o                         
   4   1   9        396.85        371.36        12.96 o                         
   5   1   9        155.55        196.72         8.52 o                         
   6   1   9          5.28          0.30         6.33 o                         
   7   1   9         20.62         10.60         7.41 o                         
   8   1   9          3.29          3.53         5.64 o                         
   9   1   9         18.90         17.59         5.96 o                         
  10   1   9         31.76         19.24         6.11 o                         
  -6   2   9         12.60         15.38         6.84 o                         
  -5   2   9          2.15         16.04         6.50 o                         
  -4   2   9         21.88         38.46         7.80 o                         
  -3   2   9         42.78         69.46         6.84 o                         
  -2   2   9        120.45        126.05         7.56 o                         
  -1   2   9         37.99         41.73         6.57 o                         
   0   2   9        150.32        130.21         8.22 o                         
   1   2   9          4.45         -1.04         5.90 o                         
   2   2   9        134.37        109.92         6.84 o                         
   3   2   9        291.06        253.65         9.74 o                         
   4   2   9        483.78        517.20        16.95 o                         
   5   2   9       1161.62       1128.53        39.44 o                         
   6   2   9          2.39          5.31         6.13 o                         
   7   2   9         92.25        103.44         6.54 o                         
   8   2   9        107.29        141.40         7.33 o                         
   9   2   9        128.64        139.99         7.58 o                         
  10   2   9         78.43         63.42         7.29 o                         
  -6   3   9          0.85          2.29         6.21 o                         
  -5   3   9          6.92         11.07         6.49 o                         
  -4   3   9         70.50        100.42         7.01 o                         
  -3   3   9         56.83         65.16         8.04 o                         
  -2   3   9         44.56         14.68         6.31 o                         
  -1   3   9         13.31         15.12         6.32 o                         
   0   3   9          3.17          3.78         6.05 o                         
   1   3   9        329.19        286.13        10.67 o                         
   2   3   9        467.70        492.76        16.33 o                         
   3   3   9       1216.46       1306.94        40.06 o                         
   4   3   9        220.55        217.38        10.14 o                         
   5   3   9        137.36         83.10         5.98 o                         
   6   3   9          1.52         12.53         5.27 o                         
   7   3   9        128.21        147.99         7.18 o                         
   8   3   9        261.58        291.25        10.67 o                         
   9   3   9         92.12         76.82         6.99 o                         
  10   3   9         43.04         44.61         6.62 o                         
  -6   4   9          5.86         13.06         7.99 o                         
  -5   4   9         23.70         31.53         6.77 o                         
  -4   4   9        126.60        135.41         7.95 o                         
  -3   4   9          9.57          1.60         6.18 o                         
  -2   4   9          2.84          5.38         6.07 o                         
  -1   4   9          1.56         -2.06         6.30 o                         
   0   4   9        221.99        212.80         9.08 o                         
   1   4   9        326.46        366.16        12.87 o                         
   2   4   9       1059.06       1226.21        37.81 o                         
   3   4   9        448.28        407.34        13.76 o                         
   4   4   9         15.77         16.32         4.99 o                         
   5   4   9         54.25         60.70         5.36 o                         
   6   4   9         40.21         18.97         4.94 o                         
   7   4   9        130.64        139.15         6.81 o                         
   8   4   9        696.88        791.29        24.81 o                         
   9   4   9         26.77         24.13         5.62 o                         
  10   4   9          0.74         -0.87         6.01 o                         
  -6   5   9         33.82         19.41         6.22 o                         
  -5   5   9         95.41         77.27         7.29 o                         
  -4   5   9         15.63         33.06         7.46 o                         
  -3   5   9          0.23          6.96         6.48 o                         
  -2   5   9          4.32          8.38         6.33 o                         
  -1   5   9         64.24         82.26         6.85 o                         
   0   5   9         28.63         28.93         6.49 o                         
   1   5   9        592.64        636.47        20.47 o                         
   2   5   9        376.74        380.65        15.22 o                         
   3   5   9         42.58         54.36         5.30 o                         
   4   5   9         20.28         35.97         4.90 o                         
   5   5   9        515.27        421.18        13.83 o                         
   6   5   9        122.12         98.86         9.58 o                         
   7   5   9        445.38        483.85        22.74 o                         
   8   5   9        463.51        449.61        14.77 o                         
   9   5   9          2.95         -0.95         5.42 o                         
  10   5   9         51.47         41.89         6.02 o                         
  -5   6   9         15.13         49.62         7.68 o                         
  -4   6   9         33.55         53.13         7.68 o                         
  -3   6   9          1.59          8.63         6.82 o                         
  -2   6   9         87.63         96.43         7.17 o                         
  -1   6   9         76.80         78.39         6.64 o                         
   0   6   9         69.63        110.61         7.18 o                         
   1   6   9        352.18        470.75        15.74 o                         
   2   6   9         17.75         26.79         5.34 o                         
   3   6   9         78.14        105.76         6.97 o                         
   4   6   9        315.56        301.07        10.57 o                         
   5   6   9         78.74         86.71         7.95 o                         
   6   6   9        542.69        505.25        16.09 o                         
   7   6   9        379.10        371.05        12.28 o                         
  -5   7   9          0.94          4.02         6.77 o                         
  -4   7   9         10.36         16.42         8.41 o                         
  -3   7   9         14.75         39.61         6.89 o                         
  -2   7   9         55.40         46.49         6.85 o                         
  -1   7   9        181.34        208.76        11.42 o                         
   0   7   9          9.61          4.90         6.07 o                         
   1   7   9        113.86         76.78         6.14 o                         
   2   7   9          1.37          9.94         5.16 o                         
   3   7   9        352.96        319.33        16.24 o                         
   4   7   9        142.94        157.96         6.63 o                         
   5   7   9        179.50        209.28        10.30 o                         
   6   7   9         73.65         77.13         5.48 o                         
  -4   8   9         18.65         14.93         7.75 o                         
  -3   8   9         77.40         68.80         8.05 o                         
  -2   8   9        126.30        151.28         8.23 o                         
  -1   8   9          9.94         11.95         6.13 o                         
   0   8   9          2.45         -2.13         6.22 o                         
   1   8   9         83.29         36.97         6.90 o                         
   2   8   9         69.24         75.62         5.73 o                         
   3   8   9        125.13        106.39         6.67 o                         
   4   8   9        463.01        492.15        15.48 o                         
   5   8   9         11.36         14.40         6.44 o                         
  -4   9   9         28.79         26.43         6.91 o                         
  -3   9   9         73.96         80.98        13.57 o                         
  -2   9   9         12.77         22.34         6.80 o                         
  -1   9   9          1.26         -5.62         6.60 o                         
   0   9   9         23.43         -3.05         5.85 o                         
   1   9   9        208.71        304.46        16.49 o                         
   2   9   9         85.20         79.60         5.80 o                         
   3   9   9        459.39        692.27        44.82 o                         
  -3  10   9         35.18         47.29         7.48 o                         
  -2  10   9         13.35          6.22         6.70 o                         
  -1  10   9          0.92         -1.77         6.55 o                         
   0  10   9         58.31         65.83        12.85 o                         
   1  10   9         99.99        123.34         8.47 o                         
   2  10   9        461.80        477.94        17.82 o                         
  -2  11   9          5.40          7.00         6.84 o                         
  -1  11   9          7.85         -3.41         6.77 o                         
   0  11   9         20.79         23.47         6.41 o                         
   1  11   9          8.94         14.29         6.04 o                         
   2  11   9         14.57          7.43         4.76 o                         
   0  12   9         10.86          6.94         6.60 o                         
   1  12   9          1.51          5.02         5.97 o                         
   2  12   9         22.57         15.35         6.10 o                         
   1  -7  10         82.20         68.74         6.99 o                         
   2  -7  10         16.16         23.89         6.03 o                         
  -1  -6  10         80.55         93.22         8.59 o                         
   0  -6  10        133.86         93.54         7.33 o                         
   1  -6  10         94.14         75.60         7.00 o                         
   2  -6  10         16.20         24.59         6.30 o                         
   3  -6  10         38.93         39.07         6.30 o                         
   4  -6  10          3.92          8.97         5.60 o                         
   5  -6  10         59.78         83.24         6.03 o                         
  -3  -5  10          1.26         -7.01         7.39 o                         
  -2  -5  10         26.30         21.72         6.75 o                         
  -1  -5  10        123.63        110.17         8.04 o                         
   0  -5  10         81.44         54.15         7.04 o                         
   1  -5  10         28.99         40.23         6.45 o                         
   2  -5  10          3.46         -0.45         5.96 o                         
   3  -5  10          1.32          8.09         6.11 o                         
   4  -5  10         56.75         87.22         6.65 o                         
   5  -5  10         99.88        121.49         7.19 o                         
   6  -5  10        135.45        203.05         8.40 o                         
  -4  -4  10          0.97         -1.81         6.55 o                         
  -3  -4  10          1.53         -1.01         6.68 o                         
  -2  -4  10         53.13         50.27         8.54 o                         
  -1  -4  10        137.73        160.35         8.26 o                         
   0  -4  10         40.07         45.50         7.25 o                         
   1  -4  10          6.37          0.72         6.16 o                         
   2  -4  10         22.38         20.50         6.65 o                         
   3  -4  10        172.42        167.35         8.14 o                         
   4  -4  10        202.70        189.85        10.32 o                         
   5  -4  10         52.27         91.33         8.26 o                         
   6  -4  10        211.80        298.10        11.10 o                         
   7  -4  10          4.46         10.11         5.74 o                         
  -4  -3  10         37.22         17.55         6.87 o                         
  -3  -3  10         57.91         49.44         9.10 o                         
  -2  -3  10         25.50         24.51         6.24 o                         
  -1  -3  10         38.77         29.78         6.41 o                         
   0  -3  10         34.61         34.56         6.46 o                         
   1  -3  10         88.28         74.93         6.49 o                         
   2  -3  10         28.61         30.02         5.98 o                         
   3  -3  10        111.11        135.26        10.12 o                         
   4  -3  10        233.10        253.39         9.96 o                         
   5  -3  10         44.96         53.31         6.32 o                         
   6  -3  10         43.05         45.38         9.74 o                         
   7  -3  10         32.48         63.67         6.13 o                         
   8  -3  10         35.46         44.72         6.25 o                         
  -5  -2  10         28.63         30.41         7.25 o                         
  -4  -2  10         61.12         72.21         6.69 o                         
  -3  -2  10         88.45         66.12        11.07 o                         
  -2  -2  10          3.77         -0.08         6.30 o                         
  -1  -2  10         26.97         38.77         6.38 o                         
   0  -2  10         51.40         47.52         8.28 o                         
   1  -2  10        146.16        123.66         7.26 o                         
   2  -2  10        426.97        432.33        14.65 o                         
   3  -2  10         96.45        101.15         6.95 o                         
   4  -2  10          5.00          3.74         6.23 o                         
   5  -2  10         10.43         16.62         5.82 o                         
   6  -2  10         65.43         75.43         6.53 o                         
   7  -2  10         77.39        107.23         6.99 o                         
   8  -2  10        197.59        286.03        10.97 o                         
  -5  -1  10         49.80         59.54         7.36 o                         
  -4  -1  10         23.55         12.78         6.61 o                         
  -3  -1  10         15.34         11.33         6.23 o                         
  -2  -1  10          0.74          9.10         6.11 o                         
  -1  -1  10          7.80          8.91         6.39 o                         
   0  -1  10         58.45         74.75         9.36 o                         
   1  -1  10        420.68        436.66        18.25 o                         
   2  -1  10        207.47        206.76         9.07 o                         
   3  -1  10         17.92         11.22         5.89 o                         
   4  -1  10          7.67         18.83         6.31 o                         
   5  -1  10         62.24         62.67         6.20 o                         
   6  -1  10        281.84        310.83        11.52 o                         
   7  -1  10        285.76        365.85        12.89 o                         
   8  -1  10        188.41        266.82        10.43 o                         
   9  -1  10         81.19        102.95         6.89 o                         
  -5   0  10         23.33         24.79         7.46 o                         
  -4   0  10          8.51          5.92         6.38 o                         
  -3   0  10          0.84          9.01         6.10 o                         
  -2   0  10          0.14         10.84         6.38 o                         
  -1   0  10         84.66         71.13         6.87 o                         
   0   0  10        782.31        933.56        35.07 o                         
   1   0  10         83.09         86.28         8.04 o                         
   2   0  10        124.22        108.34         8.02 o                         
   3   0  10          1.75          5.01         6.37 o                         
   4   0  10         48.33         52.62         6.10 o                         
   5   0  10        156.24        145.72         7.72 o                         
   6   0  10        288.36        305.78        11.21 o                         
   7   0  10        194.39        239.30         9.78 o                         
   8   0  10         41.92         36.61         5.98 o                         
   9   0  10         10.00          5.40         5.93 o                         
  -5   1  10          8.40         15.56         6.52 o                         
  -4   1  10          0.13         -0.95         6.72 o                         
  -3   1  10         11.08         16.20         6.19 o                         
  -2   1  10         90.07         97.21         8.57 o                         
  -1   1  10        246.15        243.07        11.33 o                         
   0   1  10         36.58         37.87         7.27 o                         
   1   1  10          7.34          7.28         9.20 o                         
   2   1  10         19.17         12.09         6.12 o                         
   3   1  10        129.04         95.25         6.89 o                         
   4   1  10         11.27          0.98         6.65 o                         
   5   1  10        148.49        146.49         7.78 o                         
   6   1  10        265.05        299.68        11.12 o                         
   7   1  10          8.46          4.67         8.06 o                         
   8   1  10          6.83          4.30         5.80 o                         
   9   1  10         26.00         33.88         6.04 o                         
  -5   2  10          0.06         -2.86        11.32 o                         
  -4   2  10         10.01         17.57        12.25 o                         
  -3   2  10         17.18         34.01         6.70 o                         
  -2   2  10        199.08        188.59         8.90 o                         
  -1   2  10        110.22        116.13         7.56 o                         
   0   2  10         38.55         31.08         6.36 o                         
   1   2  10         17.50         25.53         6.27 o                         
   2   2  10        245.74        188.45         8.54 o                         
   3   2  10        621.50        610.20        19.73 o                         
   4   2  10        972.57       1001.97        31.17 o                         
   5   2  10         21.91          5.11         6.10 o                         
   6   2  10         18.68         25.25         5.78 o                         
   7   2  10          6.67          6.29         5.73 o                         
   8   2  10        179.80        211.28         8.99 o                         
   9   2  10        102.81         89.54         6.69 o                         
  -5   3  10          4.70          4.22         6.04 o                         
  -4   3  10         44.58         57.25         6.54 o                         
  -3   3  10         93.09         81.93         7.30 o                         
  -2   3  10         11.32         18.07         6.49 o                         
  -1   3  10          0.93          2.92         8.06 o                         
   0   3  10          0.17          0.71         8.25 o                         
   1   3  10         53.69         29.50         5.98 o                         
   2   3  10        558.66        633.36        21.78 o                         
   3   3  10        995.31       1069.72        33.24 o                         
   4   3  10        377.16        407.18        17.15 o                         
   5   3  10         59.06         44.98         6.04 o                         
   6   3  10          1.91         -5.43         5.43 o                         
   7   3  10        217.10        232.58         9.38 o                         
   8   3  10        267.18        256.80         9.94 o                         
   9   3  10        181.50        168.07         8.20 o                         
  10   3  10         27.71         39.08         8.51 o                         
  -5   4  10         14.10          8.57         6.92 o                         
  -4   4  10         63.89         65.05         7.68 o                         
  -3   4  10         66.69         90.94         9.06 o                         
  -2   4  10          0.35          0.57         6.75 o                         
  -1   4  10          0.08         -5.67         6.47 o                         
   0   4  10          1.20          7.67         6.28 o                         
   1   4  10        477.62        535.60        17.70 o                         
   2   4  10        970.74       1060.25        32.99 o                         
   3   4  10        421.18        402.44        13.71 o                         
   4   4  10         38.16         44.69         5.74 o                         
   5   4  10         24.24         16.48         5.35 o                         
   6   4  10         59.55         54.88         6.23 o                         
   7   4  10         62.34         80.42         6.09 o                         
   8   4  10        271.14        219.03         9.00 o                         
   9   4  10        113.16        104.91         6.86 o                         
  -5   5  10          7.26          8.58         7.58 o                         
  -4   5  10         10.77         20.16         7.27 o                         
  -3   5  10          7.80          6.42         6.71 o                         
  -2   5  10         24.32         15.09         6.43 o                         
  -1   5  10          2.24          0.59         8.60 o                         
   0   5  10          3.16         -4.43         6.15 o                         
   1   5  10        384.85        381.12        13.42 o                         
   2   5  10        242.78        220.50         9.31 o                         
   3   5  10         41.10         74.58         9.18 o                         
   4   5  10          7.89         12.47         5.32 o                         
   5   5  10        157.27        135.56         6.87 o                         
   6   5  10         47.00         52.86         5.47 o                         
   7   5  10        313.74        266.60         9.82 o                         
   8   5  10        148.38        128.04        11.10 o                         
   9   5  10         46.93         53.47         5.77 o                         
  -5   6  10         16.32         54.33         7.05 o                         
  -4   6  10          0.48         -1.91         6.88 o                         
  -3   6  10         11.82          4.98         6.92 o                         
  -2   6  10         43.31         78.81         8.07 o                         
  -1   6  10        144.61        186.52        18.27 o                         
   0   6  10        100.60         99.90         7.77 o                         
   1   6  10          1.92          1.44         6.00 o                         
   2   6  10         59.91         52.42         6.34 o                         
   3   6  10         13.45         28.72         5.62 o                         
   4   6  10        294.53        304.68        10.78 o                         
   5   6  10        290.56        303.76        10.74 o                         
   6   6  10        419.48        387.83        14.62 o                         
   7   6  10         68.06         55.65         5.07 o                         
   8   6  10          0.65          1.89         4.76 o                         
  -4   7  10          2.96          4.66         6.80 o                         
  -3   7  10         27.23         55.89         6.99 o                         
  -2   7  10         76.18         62.96         6.77 o                         
  -1   7  10        103.33         98.61         7.19 o                         
   0   7  10        109.37        125.35         7.28 o                         
   1   7  10         73.65         99.53         9.47 o                         
   2   7  10          5.58          7.13         6.28 o                         
   3   7  10         90.99        104.21         6.39 o                         
   4   7  10        286.05        287.78        10.28 o                         
   5   7  10        305.65        362.33        16.87 o                         
   6   7  10        160.34        155.81         7.51 o                         
   7   7  10         14.03         18.79         4.13 o                         
  -4   8  10          1.66          5.75         6.75 o                         
  -3   8  10         27.80         24.28         7.12 o                         
  -2   8  10        117.97        128.28         7.87 o                         
  -1   8  10         49.71         61.76         6.89 o                         
   0   8  10          0.05         -1.47         5.97 o                         
   1   8  10         63.55         25.35         5.94 o                         
   2   8  10         62.65         81.70         6.30 o                         
   3   8  10        159.00        154.21         7.19 o                         
   4   8  10        416.35        436.82        16.04 o                         
   5   8  10        115.64        120.50         7.30 o                         
   6   8  10         20.84         10.41         3.72 o                         
  -3   9  10         45.72         58.02         7.75 o                         
  -2   9  10         48.02         46.21         7.00 o                         
  -1   9  10          3.46          7.49         6.80 o                         
   0   9  10         17.06          1.51         6.23 o                         
   1   9  10         26.17         36.36         6.08 o                         
   2   9  10         50.45         89.75         6.43 o                         
   3   9  10        202.49        209.27         8.25 o                         
   4   9  10         71.76         82.41         4.76 o                         
   5   9  10          4.11          8.42         3.80 o                         
  -2  10  10          3.65         -3.42         6.81 o                         
  -1  10  10          0.70         -3.25         6.65 o                         
   0  10  10         70.94         84.54        13.55 o                         
   1  10  10        109.08        130.65         8.34 o                         
   2  10  10         61.16         41.37         6.61 o                         
  -1  11  10         31.58         18.50         6.96 o                         
   0  11  10          5.98          2.33         6.92 o                         
   1  11  10         89.28        116.56         8.22 o                         
   2  11  10         66.34         75.01         9.61 o                         
   2  12  10          1.08          1.89         7.53 o                         
  -1  -5  11         87.32         72.81         6.82 o                         
   0  -5  11         90.81         62.81         7.31 o                         
   1  -5  11         30.91         32.79         6.99 o                         
   2  -5  11          1.80         10.14         6.30 o                         
   3  -5  11          9.09         25.34         6.21 o                         
   4  -5  11          8.50         17.50         5.70 o                         
   5  -5  11         51.92         56.36         6.20 o                         
  -2  -4  11         10.45          9.01         6.43 o                         
  -1  -4  11         76.60         87.17         8.92 o                         
   0  -4  11         55.47         45.63         6.58 o                         
   1  -4  11          1.26         -2.40         6.19 o                         
   2  -4  11         33.18         38.27         6.58 o                         
   3  -4  11         49.75         56.04         6.77 o                         
   4  -4  11        111.72        108.79        26.29 o                         
   5  -4  11         57.96         81.77         6.58 o                         
   6  -4  11         13.30         14.80         7.68 o                         
  -3  -3  11          1.21         -6.60         6.60 o                         
  -2  -3  11          2.65          2.23         6.55 o                         
  -1  -3  11         27.07         31.74         6.51 o                         
   0  -3  11          9.40          7.07         6.13 o                         
   1  -3  11          2.32          4.36         6.02 o                         
   2  -3  11        108.27         98.22         6.59 o                         
   3  -3  11        278.06        227.04         9.55 o                         
   4  -3  11         99.59        100.21         6.91 o                         
   5  -3  11         56.99         61.49         6.49 o                         
   6  -3  11         10.80         20.77         5.91 o                         
   7  -3  11         13.47         15.30         6.05 o                         
  -4  -2  11         63.90         62.99         8.37 o                         
  -3  -2  11         14.55          6.10         6.68 o                         
  -2  -2  11          2.47          0.05         6.68 o                         
  -1  -2  11         13.89          8.31         6.45 o                         
   0  -2  11          0.93          2.17         6.08 o                         
   1  -2  11         83.94         98.03         7.31 o                         
   2  -2  11        262.92        214.69         9.70 o                         
   3  -2  11         77.03         85.04         6.97 o                         
   4  -2  11         70.06         58.18         6.57 o                         
   5  -2  11          2.02          5.70         6.04 o                         
   6  -2  11         71.11         77.30         6.78 o                         
   7  -2  11         55.44         86.25         6.55 o                         
   8  -2  11         89.66        109.91         6.91 o                         
  -4  -1  11         25.08         21.99         7.65 o                         
  -3  -1  11          9.17          0.70         6.49 o                         
  -2  -1  11         22.61          8.69         6.53 o                         
  -1  -1  11         38.54         50.23         6.60 o                         
   0  -1  11         26.18         28.32        10.16 o                         
   1  -1  11        139.00        112.89         7.12 o                         
   2  -1  11        435.99        426.02        14.59 o                         
   3  -1  11         30.60         16.54         7.11 o                         
   4  -1  11         33.89          9.21         6.13 o                         
   5  -1  11         24.40         31.57         6.16 o                         
   6  -1  11        112.96        108.09         7.20 o                         
   7  -1  11        402.78        483.39        16.31 o                         
   8  -1  11        137.14        165.90         8.23 o                         
  -4   0  11         14.42         20.46         6.78 o                         
  -3   0  11          2.91         11.48         6.31 o                         
  -2   0  11          3.39          7.89         6.69 o                         
  -1   0  11         28.32         24.59         6.50 o                         
   0   0  11         96.20         98.17         7.13 o                         
   1   0  11        163.00        153.32         8.81 o                         
   2   0  11         15.82          1.82         5.91 o                         
   3   0  11          1.69         11.88         7.20 o                         
   4   0  11         20.71         31.40         5.94 o                         
   5   0  11         67.67         71.33         9.55 o                         
   6   0  11        350.95        347.30        12.90 o                         
   7   0  11        195.58        211.79         9.49 o                         
   8   0  11         67.31         77.94         6.83 o                         
   9   0  11          0.81         -2.82         5.89 o                         
  -4   1  11          0.02         -0.06         5.78 o                         
  -3   1  11         26.45         37.86         7.20 o                         
  -2   1  11         27.32         21.57         6.47 o                         
  -1   1  11         69.78         54.96         7.31 o                         
   0   1  11         52.23         66.69         8.54 o                         
   1   1  11         12.78         11.00         6.35 o                         
   2   1  11         34.61         48.24         6.42 o                         
   3   1  11         16.16         21.59         6.45 o                         
   4   1  11        101.53        102.61         7.13 o                         
   5   1  11        140.77        161.66         8.18 o                         
   6   1  11        123.43        133.53         7.73 o                         
   7   1  11         24.79         11.93         6.34 o                         
   8   1  11          5.74         12.48         6.08 o                         
   9   1  11         57.74         67.36         6.64 o                         
  -4   2  11         10.09         19.11         7.80 o                         
  -3   2  11         82.69        128.18         8.09 o                         
  -2   2  11        128.37         73.72         6.47 o                         
  -1   2  11         81.60         79.79         7.00 o                         
   0   2  11          1.85         11.55         6.26 o                         
   1   2  11          2.11          3.46         6.35 o                         
   2   2  11        255.32        227.35         9.45 o                         
   3   2  11        248.02        268.93        10.47 o                         
   4   2  11         23.48         37.37         6.13 o                         
   5   2  11          2.71          8.22         6.14 o                         
   6   2  11          8.50          4.91         6.18 o                         
   7   2  11          4.30         -3.52         5.91 o                         
   8   2  11         57.40         58.55         6.42 o                         
   9   2  11        101.59        112.46         7.24 o                         
  -4   3  11         22.04         37.88         7.43 o                         
  -3   3  11         89.33         76.64         7.19 o                         
  -2   3  11         31.32         28.43         6.63 o                         
  -1   3  11         62.05         70.49         6.85 o                         
   0   3  11         10.75          0.27         6.46 o                         
   1   3  11        117.39         85.00         7.30 o                         
   2   3  11        244.38        286.80        11.23 o                         
   3   3  11        934.18       1081.69        33.55 o                         
   4   3  11        446.97        417.53        14.42 o                         
   5   3  11         70.93         73.03         6.39 o                         
   6   3  11        224.14        139.96         7.43 o                         
   7   3  11         23.28         19.27         6.06 o                         
   8   3  11        158.91        217.67         9.27 o                         
   9   3  11        173.95        146.01        12.13 o                         
  -4   4  11         26.58         16.88         6.41 o                         
  -3   4  11         25.63         17.96         6.85 o                         
  -2   4  11          9.56         26.08         6.76 o                         
  -1   4  11          1.22          4.18         7.07 o                         
   0   4  11          8.65          8.58         6.32 o                         
   1   4  11         18.92         32.86         6.61 o                         
   2   4  11        773.87        822.93        34.81 o                         
   3   4  11        376.31        302.78        11.39 o                         
   4   4  11         61.84         74.36         6.22 o                         
   5   4  11          3.46          0.64         9.65 o                         
   6   4  11        149.93        105.97         6.76 o                         
   7   4  11         75.83         88.78         6.43 o                         
   8   4  11        105.29         85.79         6.57 o                         
   9   4  11        194.22        188.55         8.49 o                         
  -4   5  11          5.18         12.39         6.20 o                         
  -3   5  11          3.35         15.60         6.69 o                         
  -2   5  11          0.01         -3.90         6.74 o                         
  -1   5  11         55.71         60.79         6.74 o                         
   0   5  11         71.47         95.50         7.41 o                         
   1   5  11         29.85         30.03         6.28 o                         
   2   5  11        334.71        270.84        10.85 o                         
   3   5  11         16.60         28.10         6.10 o                         
   4   5  11          1.94         -0.65         5.69 o                         
   5   5  11         78.44         64.62         5.89 o                         
   6   5  11        111.77        101.27         6.40 o                         
   7   5  11        177.76        139.45         8.54 o                         
   8   5  11         26.19         36.70         5.65 o                         
   9   5  11          7.73         -1.06         5.93 o                         
  -4   6  11          0.03          1.21         9.61 o                         
  -3   6  11          3.45         13.51         6.96 o                         
  -2   6  11         35.10         45.55         6.59 o                         
  -1   6  11         27.66         26.47         6.62 o                         
   0   6  11         59.54         71.86         6.78 o                         
   1   6  11          0.46          0.25         6.01 o                         
   2   6  11          8.20         10.36         6.26 o                         
   3   6  11          7.55          9.49         5.88 o                         
   4   6  11        250.32        242.17         9.58 o                         
   5   6  11        295.28        290.83        10.65 o                         
   6   6  11        160.01        138.77         7.07 o                         
   7   6  11         85.45         80.82         6.94 o                         
   8   6  11          0.06         -1.51         5.13 o                         
   9   6  11         38.06         27.74         5.35 o                         
  -3   7  11         16.55         17.09         6.94 o                         
  -2   7  11         77.24         98.78        12.55 o                         
  -1   7  11        167.31        197.44         9.32 o                         
   0   7  11          7.90          9.00         9.82 o                         
   1   7  11         21.33         15.81         6.15 o                         
   2   7  11         86.14         60.00         6.75 o                         
   3   7  11         48.00         40.83         5.92 o                         
   4   7  11        240.83        248.19         9.44 o                         
   5   7  11        586.58        677.19        21.46 o                         
   6   7  11        167.36        147.16         7.82 o                         
   7   7  11          2.97         -2.66         4.77 o                         
   8   7  11         19.96         25.00         4.59 o                         
  -3   8  11         14.69         16.79         8.06 o                         
  -2   8  11         76.85         70.14         7.12 o                         
  -1   8  11         40.60         53.25         7.03 o                         
   0   8  11         20.00         16.79         8.54 o                         
   1   8  11          2.15         -0.41         6.07 o                         
   2   8  11        113.52        164.28         7.98 o                         
   3   8  11         62.96         75.99         6.63 o                         
   4   8  11        177.23        199.45         9.14 o                         
   5   8  11        233.27        259.34        10.86 o                         
   6   8  11         22.22         28.09         5.59 o                         
   7   8  11          9.74         12.50         4.55 o                         
   8   8  11         94.37         65.07         5.18 o                         
  -2   9  11         11.28         32.92         6.69 o                         
  -1   9  11          6.22          0.61         6.65 o                         
   0   9  11          2.84          1.51         6.70 o                         
   1   9  11         39.57         85.64         7.09 o                         
   2   9  11         33.13         42.86         8.80 o                         
   3   9  11        109.86         82.61         6.41 o                         
   4   9  11         21.88         35.08         5.57 o                         
   5   9  11          0.22         -4.75         4.75 o                         
  -1  10  11         14.69         21.70         7.70 o                         
   0  10  11         26.56         12.54         9.58 o                         
   1  10  11         14.07         11.26         7.63 o                         
   2  10  11         64.24         57.68         6.57 o                         
   3  10  11         27.65         21.49         7.57 o                         
   1  11  11         77.69         61.91         7.19 o                         
   2  11  11          8.79         17.66         6.47 o                         
   0  -4  12         50.62         49.08         6.59 o                         
   1  -4  12          9.20          8.33         5.91 o                         
   2  -4  12         16.30         14.37         7.63 o                         
   3  -4  12         30.43         43.15         6.11 o                         
   4  -4  12         54.86         45.91         7.27 o                         
  -1  -3  12          1.61         -0.57         6.42 o                         
   0  -3  12         26.80         30.44         6.46 o                         
   1  -3  12         21.43         29.62         6.19 o                         
   2  -3  12        127.13        110.36         7.42 o                         
   3  -3  12        162.80        117.54         7.52 o                         
   4  -3  12         62.36         61.40         6.52 o                         
   5  -3  12          9.03          6.19         6.51 o                         
   6  -3  12          5.37          8.33         5.58 o                         
  -2  -2  12          0.21          1.50         6.38 o                         
  -1  -2  12          3.51          2.10         6.20 o                         
   0  -2  12          1.58         -6.34         6.34 o                         
   1  -2  12         10.48         26.90        11.64 o                         
   2  -2  12        133.22        120.13         7.55 o                         
   3  -2  12        321.07        258.44        11.99 o                         
   4  -2  12         19.32         25.74         6.52 o                         
   5  -2  12          0.12          3.09         6.28 o                         
   6  -2  12         10.50          5.06         5.92 o                         
   7  -2  12         48.67         60.28         6.46 o                         
  -3  -1  12         18.69         12.30         6.16 o                         
  -2  -1  12          2.37          4.57         6.79 o                         
  -1  -1  12          0.61          5.89         6.28 o                         
   0  -1  12         57.70         54.02         6.77 o                         
   1  -1  12        170.84        167.71        10.63 o                         
   2  -1  12         25.84         10.41         6.28 o                         
   3  -1  12         36.13         43.05         6.18 o                         
   4  -1  12          0.63         -1.41         7.46 o                         
   5  -1  12         29.79         25.62         6.40 o                         
   6  -1  12         96.44        100.27         7.07 o                         
   7  -1  12        169.76        189.98         8.54 o                         
  -3   0  12          0.17          2.05         5.60 o                         
  -2   0  12          0.55         -6.23         6.23 o                         
  -1   0  12         15.81         14.82         7.17 o                         
   0   0  12         63.85         64.59         6.70 o                         
   1   0  12         25.48         27.25         6.40 o                         
   2   0  12         19.22         18.22         6.16 o                         
   3   0  12          4.98          0.74         6.34 o                         
   4   0  12         47.27         42.53         6.48 o                         
   5   0  12         72.67         79.76         6.89 o                         
   6   0  12        223.28        203.42        10.75 o                         
   7   0  12        208.15        208.44         9.17 o                         
   8   0  12         55.34         55.83         6.48 o                         
  -3   1  12         10.67          2.87         7.66 o                         
  -2   1  12         37.77         32.66        12.02 o                         
  -1   1  12        100.20         82.11         7.06 o                         
   0   1  12         14.33         12.39         6.45 o                         
   1   1  12         11.83          1.29         8.63 o                         
   2   1  12          1.97         -0.10         6.04 o                         
   3   1  12         91.57         77.72         6.52 o                         
   4   1  12         63.64         56.05         6.37 o                         
   5   1  12        152.39        160.77         8.28 o                         
   6   1  12         63.51         72.06         6.98 o                         
   7   1  12         87.33         72.45         8.91 o                         
   8   1  12          4.72          5.48         6.23 o                         
  -3   2  12         46.41         53.07         6.54 o                         
  -2   2  12         62.49         53.07         6.77 o                         
  -1   2  12          0.77          9.61         7.94 o                         
   0   2  12          1.82          1.82         6.42 o                         
   1   2  12          9.81         22.52         6.54 o                         
   2   2  12         10.83          1.84         8.22 o                         
   3   2  12         28.49         30.87         6.63 o                         
   4   2  12        237.89        232.87         9.63 o                         
   5   2  12        140.71        153.23         7.89 o                         
   6   2  12          8.26          8.63         6.15 o                         
   7   2  12          6.98         18.14         6.32 o                         
   8   2  12         29.88         22.09         6.10 o                         
  -3   3  12         60.65         39.28         6.53 o                         
  -2   3  12        103.92        107.34         7.33 o                         
  -1   3  12          0.06         -2.03         8.75 o                         
   0   3  12          4.90         14.61         6.96 o                         
   1   3  12         13.43          2.99         6.66 o                         
   2   3  12        409.53        451.27        15.40 o                         
   3   3  12        480.68        585.12        19.06 o                         
   4   3  12          3.14         -7.37         7.37 o                         
   5   3  12         11.23         10.56         6.10 o                         
   6   3  12         35.10         18.03         8.56 o                         
   7   3  12         79.05         68.05         6.43 o                         
   8   3  12         23.88         42.68         6.26 o                         
  -3   4  12         14.32         16.75         6.56 o                         
  -2   4  12          5.97          2.83         6.55 o                         
  -1   4  12          2.05         -1.10         6.70 o                         
   0   4  12          5.35          4.77         6.24 o                         
   1   4  12         21.71         33.49         6.59 o                         
   2   4  12        221.31        195.44        10.40 o                         
   3   4  12        381.49        323.34        12.07 o                         
   4   4  12        101.96        101.46         6.98 o                         
   5   4  12         65.25         62.15         6.29 o                         
   6   4  12        108.85         68.12         6.51 o                         
   7   4  12         83.83         96.91         6.98 o                         
   8   4  12        128.50         97.52         6.93 o                         
  -3   5  12          1.46          5.29         6.50 o                         
  -2   5  12          3.29         11.28         6.86 o                         
  -1   5  12         12.08          9.01         6.38 o                         
   0   5  12         39.64         57.02         6.77 o                         
   1   5  12        101.51         93.41         8.40 o                         
   2   5  12          2.76         -5.01         6.27 o                         
   3   5  12         80.38        110.72         7.40 o                         
   4   5  12          0.90         -2.82         9.08 o                         
   5   5  12         64.97         52.45         5.99 o                         
   6   5  12        108.98        128.95         7.21 o                         
   7   5  12         98.07         78.46         7.13 o                         
   8   5  12         15.11         11.85         6.05 o                         
  -3   6  12          0.89          8.03         6.73 o                         
  -2   6  12         12.29          4.41         8.18 o                         
  -1   6  12         40.48         56.88         6.92 o                         
   0   6  12         72.49         82.87         7.00 o                         
   1   6  12         26.10         39.67         6.47 o                         
   2   6  12         69.15         43.72         6.40 o                         
   3   6  12          5.96          7.12         6.21 o                         
   4   6  12         40.31         32.39         6.18 o                         
   5   6  12        225.19        222.05         9.10 o                         
   6   6  12        264.62        227.38        17.28 o                         
   7   6  12         26.80         20.73         5.84 o                         
   8   6  12          7.56          1.30         9.61 o                         
  -2   7  12         41.75         47.82        10.80 o                         
  -1   7  12         67.30         85.34         7.26 o                         
   0   7  12         18.05         35.55         6.48 o                         
   1   7  12          0.07          1.30         7.94 o                         
   2   7  12         37.58         20.34         7.12 o                         
   3   7  12         89.13         60.88         6.46 o                         
   4   7  12        233.63        227.25         9.36 o                         
   5   7  12        299.44        338.97        12.18 o                         
   6   7  12        109.82        106.27         8.27 o                         
   7   7  12          0.32         -1.12         5.47 o                         
   8   7  12         54.16         35.26         5.44 o                         
  -2   8  12         35.24         50.44         6.86 o                         
  -1   8  12         49.96         91.37         7.27 o                         
   0   8  12          0.02         -6.38         6.63 o                         
   1   8  12         38.74         27.46         6.26 o                         
   2   8  12         16.05         35.60        10.82 o                         
   3   8  12         72.95         88.31         9.04 o                         
   4   8  12        132.95        124.49         7.21 o                         
   5   8  12        191.01        152.40         7.48 o                         
   6   8  12         85.48         81.65         7.52 o                         
   7   8  12         26.98         22.73         5.84 o                         
  -1   9  12          2.37          1.90         6.95 o                         
   0   9  12          2.14          8.16         6.77 o                         
   1   9  12         17.07         18.71         6.73 o                         
   2   9  12         39.11         61.52         8.05 o                         
   3   9  12         43.93         40.35         6.45 o                         
   4   9  12         27.72         26.26         5.68 o                         
   5   9  12          3.22          3.94         4.96 o                         
   6   9  12          0.25         -0.63         5.07 o                         
   0  10  12         20.19         20.94         6.80 o                         
   1  10  12         13.24         10.18         6.83 o                         
   2  10  12         36.18         38.88         6.66 o                         
   3  10  12          1.07          2.18         6.14 o                         
   4  10  12         18.76         11.06         6.36 o                         
   5  10  12         34.14         30.73         7.10 o                         
   1  -3  13          1.59          6.72         6.05 o                         
   2  -3  13         26.63         34.16         6.08 o                         
   3  -3  13        140.39         98.57         6.61 o                         
   4  -3  13         37.91         32.65         5.78 o                         
   0  -2  13          6.51         -1.86         6.44 o                         
   1  -2  13         18.71         37.33        15.69 o                         
   2  -2  13        122.79        117.79         7.22 o                         
   3  -2  13         96.58         91.75         6.82 o                         
   4  -2  13         24.08         23.11         6.16 o                         
   5  -2  13          1.23          4.62         5.99 o                         
  -1  -1  13          1.86          7.86         5.79 o                         
   0  -1  13         15.49         23.31         7.00 o                         
   1  -1  13         23.03         10.17         5.97 o                         
   2  -1  13         88.20         73.51         6.84 o                         
   3  -1  13         33.19         46.18         7.92 o                         
   4  -1  13          3.89          5.98         6.59 o                         
   5  -1  13         23.45         26.78         6.09 o                         
   6  -1  13         34.75         45.06         7.92 o                         
  -2   0  13         14.34         22.25         6.42 o                         
  -1   0  13         32.49         17.62         6.10 o                         
   0   0  13         35.93         39.75         6.52 o                         
   1   0  13         56.99         81.57         8.76 o                         
   2   0  13         10.40         13.89         6.37 o                         
   3   0  13         40.72         69.22         7.42 o                         
   4   0  13          1.14          3.82         9.15 o                         
   5   0  13         98.64         89.20         7.21 o                         
   6   0  13        143.07        119.12         8.01 o                         
   7   0  13        103.76        115.61        10.33 o                         
  -2   1  13         13.53         -2.94         5.82 o                         
  -1   1  13         13.88          2.92         6.28 o                         
   0   1  13         20.32         29.01         7.56 o                         
   1   1  13          5.71          0.79         6.25 o                         
   2   1  13          0.47         -0.40         6.38 o                         
   3   1  13         22.38         28.60         9.44 o                         
   4   1  13        116.16         93.00         7.02 o                         
   5   1  13        194.35        189.77         9.09 o                         
   6   1  13        107.57        108.29         7.43 o                         
   7   1  13         26.72         28.70         6.53 o                         
  -2   2  13         48.66         36.37         7.17 o                         
  -1   2  13         26.96         19.31         6.48 o                         
   0   2  13          5.71          4.15         7.10 o                         
   1   2  13          0.81          1.31         6.49 o                         
   2   2  13          4.85         10.74         6.58 o                         
   3   2  13        107.96         94.60         7.02 o                         
   4   2  13        229.25        231.57         9.75 o                         
   5   2  13         82.17         63.83         7.16 o                         
   6   2  13         16.05         18.14         6.56 o                         
   7   2  13         12.24          9.64         6.37 o                         
   8   2  13          6.81          3.08         6.36 o                         
  -2   3  13         18.17         11.75         6.59 o                         
  -1   3  13          7.33         16.66         6.60 o                         
   0   3  13          2.87         -5.94         6.61 o                         
   1   3  13         19.62         21.90         7.01 o                         
   2   3  13          0.79         -2.41         6.42 o                         
   3   3  13         60.78         57.74         6.92 o                         
   4   3  13        135.41         99.92         7.09 o                         
   5   3  13         19.22          7.71         6.25 o                         
   6   3  13         28.10         20.75         6.60 o                         
   7   3  13         23.43         10.97         9.28 o                         
   8   3  13         27.40         32.04         6.82 o                         
  -2   4  13         17.43         29.92         6.55 o                         
  -1   4  13          0.18         -2.22         9.01 o                         
   0   4  13         54.47         30.96         8.71 o                         
   1   4  13         50.76         53.71         7.85 o                         
   2   4  13         83.74         68.95         8.50 o                         
   3   4  13        139.90        132.76         8.87 o                         
   4   4  13         26.70         32.33         6.29 o                         
   5   4  13         40.08         60.05         6.76 o                         
   6   4  13         37.95         26.55         6.33 o                         
   7   4  13         79.73         87.43         6.98 o                         
   8   4  13         45.68         33.49         6.48 o                         
  -2   5  13          0.31          4.06         8.56 o                         
  -1   5  13          9.34         10.19         6.74 o                         
   0   5  13         35.22         48.04         6.65 o                         
   1   5  13         83.01         56.42         8.74 o                         
   2   5  13          7.66          4.99         8.25 o                         
   3   5  13         12.08         26.02         6.70 o                         
   4   5  13         25.12         26.20         6.24 o                         
   5   5  13        108.11        103.41         7.12 o                         
   6   5  13        150.13        134.23         7.64 o                         
   7   5  13        113.93         93.18        13.24 o                         
   8   5  13         40.93         49.09         9.71 o                         
  -2   6  13          4.87          6.67         6.70 o                         
  -1   6  13         48.51         56.09         7.18 o                         
   0   6  13         92.86         92.65         7.41 o                         
   1   6  13         21.81         23.23         7.81 o                         
   2   6  13          0.71         10.76         6.42 o                         
   3   6  13         43.09         49.08        10.43 o                         
   4   6  13         10.06         -1.49         6.30 o                         
   5   6  13        108.09        110.98         7.28 o                         
   6   6  13        205.50        219.22        13.67 o                         
   7   6  13         14.90         12.55         6.41 o                         
  -1   7  13         51.63         60.22         7.08 o                         
   0   7  13         43.98         44.87         6.85 o                         
   1   7  13          3.11         -6.33         6.33 o                         
   2   7  13          3.19          0.42         6.64 o                         
   3   7  13        101.12         82.24         7.25 o                         
   4   7  13         63.40         55.81         6.45 o                         
   5   7  13        107.73        128.63         7.67 o                         
   6   7  13        146.55        135.68         8.52 o                         
   7   7  13          0.48         -1.37         5.97 o                         
   0   8  13          3.78          8.38         6.53 o                         
   1   8  13          1.95          6.79         6.78 o                         
   2   8  13         28.38         37.98         8.46 o                         
   3   8  13         52.41         55.01         7.04 o                         
   4   8  13        142.11        148.59        12.65 o                         
   5   8  13         59.53         40.22         6.37 o                         
   6   8  13          4.15          0.24         9.50 o                         
   1   9  13         15.81         27.81         6.63 o                         
   2   9  13         21.33          8.52         6.78 o                         
   3   9  13         46.18         36.43         6.70 o                         
   4   9  13         18.00         23.14         6.21 o                         
   5   9  13         19.78         14.46         5.85 o                         
   1  -1  14         46.43         46.16         6.28 o                         
   2  -1  14         43.84         31.27         6.18 o                         
   3  -1  14         10.38         25.36         6.32 o                         
   4  -1  14          0.08          0.43         6.13 o                         
   0   0  14         39.36         39.26         7.02 o                         
   1   0  14          3.35          3.40         6.67 o                         
   2   0  14          6.63         16.71         6.38 o                         
   3   0  14          6.38          5.77         6.48 o                         
   4   0  14         56.78         87.35         7.73 o                         
   5   0  14         47.82         32.53         6.72 o                         
   0   1  14          7.91          4.99         6.20 o                         
   1   1  14         18.87         16.92         6.12 o                         
   2   1  14          0.13          2.77         6.39 o                         
   3   1  14         16.40         26.22         6.41 o                         
   4   1  14         83.67         61.09         6.75 o                         
   5   1  14        162.29        141.64         8.17 o                         
   6   1  14        109.72        113.27         8.16 o                         
  -1   2  14         29.44         19.47         5.96 o                         
   0   2  14          2.24         -6.17         6.17 o                         
   1   2  14          1.48          6.63         6.44 o                         
   2   2  14          0.53         -6.48         6.48 o                         
   3   2  14         38.36         41.84         6.56 o                         
   4   2  14        151.02        149.27         8.21 o                         
   5   2  14        126.71        115.89         8.92 o                         
   6   2  14         24.12         19.44         9.43 o                         
  -1   3  14          1.23         -6.36         6.36 o                         
   0   3  14         15.18         16.67         6.66 o                         
   1   3  14          3.24         -2.71         6.63 o                         
   2   3  14          0.54         -2.24         6.50 o                         
   3   3  14         63.65         68.04         7.07 o                         
   4   3  14         88.73         81.39         7.18 o                         
   5   3  14          7.34          0.89         6.43 o                         
   6   3  14          3.98          4.38         6.17 o                         
   7   3  14         22.46         20.23         6.21 o                         
  -1   4  14          2.94          0.07         6.09 o                         
   0   4  14         12.52          6.14         6.41 o                         
   1   4  14         85.23         84.14         8.29 o                         
   2   4  14         39.88         26.66         6.57 o                         
   3   4  14         41.41         36.68         6.59 o                         
   4   4  14         38.19         48.05         6.89 o                         
   5   4  14          8.94         30.18        10.49 o                         
   6   4  14         58.63         49.31         6.63 o                         
   7   4  14         22.57          8.52         6.20 o                         
   0   5  14         42.29         43.60         7.22 o                         
   1   5  14         81.12         45.64         7.05 o                         
   2   5  14         80.06         66.14         8.36 o                         
   3   5  14          3.86         -3.57         6.40 o                         
   4   5  14         14.62         20.96         6.37 o                         
   5   5  14         25.50         29.26         8.92 o                         
   6   5  14         94.18         77.49         7.05 o                         
   0   6  14         65.54         65.99         8.51 o                         
   1   6  14         38.55         18.18         7.46 o                         
   2   6  14          3.77          2.28         6.56 o                         
   3   6  14          0.38         -6.75         6.75 o                         
   4   6  14         28.86          5.75         6.43 o                         
   5   6  14         46.90         43.61         8.08 o                         
   6   6  14        129.69        124.77         7.74 o                         
   1   7  14          1.93          0.22         6.32 o                         
   2   7  14          8.53          5.31         6.80 o                         
   3   7  14          7.68          5.00         6.39 o                         
   4   7  14         47.81         55.81         8.50 o                         
   5   7  14         63.40         69.42         9.78 o                         
   6   7  14         33.80         12.82         6.49 o                         
   2   8  14         25.19         20.81         6.88 o                         
   3   8  14         56.74         44.21         6.86 o                         
   4   8  14         35.72         43.42         6.85 o                         
   5   8  14         17.89          2.34         9.02 o                         
   2   2  15          4.61         -1.92         6.39 o                         
   3   2  15          8.24         14.34         6.58 o                         
   4   2  15        113.47        105.19        12.81 o                         
   2   3  15         18.86          5.60         6.45 o                         
   3   3  15          9.62         13.29         6.53 o                         
   4   3  15         51.42         50.70         6.85 o                         
   2   4  15          5.55          9.90         6.64 o                         
   3   4  15         11.96          9.99         6.96 o                         
   4   4  15          0.07         -2.37         6.90 o                         
   5   4  15          3.52          5.20         6.54 o                         
   2   5  15          5.00         -1.86         6.22 o                         
   3   5  15         13.68          7.60         8.37 o                         
   4   5  15         50.38         39.28         6.51 o                         
   3   6  15          0.98          0.39         6.47 o                         
                                                                                
