# Supplementary material for: Supra­molecular hy­dro­gen-bonded networks formed from copper(II) car­box­yl­ate dimers
Source: Acta Crystallogr C Struct Chem. 2024 May 22;80(Pt 6):239–53. doi: 10.1107/S2053229624004534 (PMC11150878; doi:10.1107/S2053229624004534)
Supplement: Supplementary file 6 [file c-80-00239-compound_5sup6.hkl]

data_compound_5                                                                 
_shelx_title ' CC_52A_a.res in Pnma'                                            
_shelx_refln_list_code          4                                               
_shelx_F_calc_maximum      494.84                                               
_exptl_crystal_F_000      4016.00                                               
_reflns_d_resolution_high  0.6639                                               
                                                                                
loop_                                                                           
 _space_group_symop_operation_xyz                                               
 'x, y, z'                                                                      
 '-x+1/2, -y, z+1/2'                                                            
 '-x, y+1/2, -z'                                                                
 'x+1/2, -y+1/2, -z+1/2'                                                        
 '-x, -y, -z'                                                                   
 'x-1/2, y, -z-1/2'                                                             
 'x, -y-1/2, z'                                                                 
 '-x-1/2, y-1/2, z-1/2'                                                         
                                                                                
_cell_length_a    12.8330                                                       
_cell_length_b    54.5480                                                       
_cell_length_c    12.1190                                                       
_cell_angle_alpha  90.000                                                       
_cell_angle_beta   90.000                                                       
_cell_angle_gamma  90.000                                                       
                                                                                
_shelx_F_squared_multiplier     1.000                                           
                                                                                
loop_                                                                           
 _refln_index_h                                                                 
 _refln_index_k                                                                 
 _refln_index_l                                                                 
 _refln_F_squared_calc                                                          
 _refln_F_squared_meas                                                          
 _refln_F_squared_sigma                                                         
 _refln_observed_status                                                         
   2   0   0      71701.15      70496.24      1129.48 o                         
   4   0   0        787.82       1238.82        44.85 o                         
   6   0   0      79193.10      85437.83      1394.14 o                         
   8   0   0       3116.28       2555.22       185.30 o                         
  10   0   0       7281.88       7030.71       231.34 o                         
  12   0   0       3577.84       3434.43       163.38 o                         
  14   0   0       1472.23       1609.95        83.95 o                         
  16   0   0       4572.76       5411.92       161.06 o                         
  18   0   0        392.30        392.53        70.55 o                         
   2   1   0     200797.27     196164.95      2555.67 o                         
   4   1   0       9535.15       8186.78       173.92 o                         
   6   1   0      82550.92      79055.25       913.90 o                         
   8   1   0          6.32         22.74        18.61 o                         
  10   1   0       1924.40       1637.99        72.04 o                         
  12   1   0         14.15         10.05        26.87 o                         
  14   1   0       1732.79       1806.19        61.53 o                         
  16   1   0        111.47         85.69        23.51 o                         
  18   1   0        108.71        126.43        41.13 o                         
   0   2   0      11575.39       7268.21       167.00 o                         
   2   2   0      60541.89      60609.65       688.62 o                         
   4   2   0     177766.53     162172.22      1835.22 o                         
   6   2   0      38832.62      40793.11       577.01 o                         
   8   2   0       1421.32       1149.35        53.96 o                         
  10   2   0       1167.39       1252.03        44.65 o                         
  12   2   0        685.57        569.11        49.70 o                         
  14   2   0       2148.07       2299.30        71.24 o                         
  16   2   0        269.35        384.07        33.15 o                         
  18   2   0        155.06        170.41        36.86 o                         
   2   3   0       5864.70       5259.97       102.71 o                         
   4   3   0       9996.85       9013.73       124.20 o                         
   6   3   0       3746.83       4077.85       129.30 o                         
   8   3   0         95.30         74.66        22.21 o                         
  10   3   0       4314.25       4171.93        84.55 o                         
  12   3   0        107.52        165.86        48.37 o                         
  14   3   0       2882.94       3410.46       106.92 o                         
  16   3   0         18.31         69.09        22.84 o                         
  18   3   0         60.59        100.89        34.34 o                         
   2   4   0        846.66        919.93        29.90 o                         
   4   4   0       1027.11        698.41        34.13 o                         
   6   4   0      17721.93      18087.02       336.47 o                         
   8   4   0       9294.73       9343.22       208.69 o                         
  10   4   0       5685.01       5797.86       107.06 o                         
  12   4   0        121.57        171.91        30.57 o                         
  14   4   0       2823.20       2690.84        90.51 o                         
  16   4   0       2774.74       3487.39       103.77 o                         
  18   4   0         36.96          0.98        28.74 o                         
   2   5   0       7184.16       4278.32        96.17 o                         
   4   5   0       2035.83       2027.12        43.19 o                         
   6   5   0      39163.39      41166.68       490.20 o                         
   8   5   0         15.61         57.04        18.01 o                         
  10   5   0      12410.83      12203.90       179.72 o                         
  12   5   0         35.86        129.86        33.23 o                         
  14   5   0       2179.28       2020.89        65.23 o                         
  16   5   0          0.55         40.07        22.50 o                         
  18   5   0        201.88        183.99        74.94 o                         
   2   6   0        697.21       1167.83        35.61 o                         
   4   6   0     101066.89      86160.04      1204.35 o                         
   6   6   0      68530.16      65782.69       884.64 o                         
   8   6   0        509.32        218.11        33.66 o                         
  10   6   0      10230.54      11100.22       226.14 o                         
  12   6   0      14601.09      16273.95       463.58 o                         
  14   6   0       1405.63       1598.96        57.28 o                         
  16   6   0         80.17        143.74        25.57 o                         
  18   6   0         17.34         31.91        30.92 o                         
   2   7   0       3284.54       5085.50        87.49 o                         
   4   7   0       3420.57       2937.38        73.06 o                         
   6   7   0      53162.32      59198.99       841.02 o                         
   8   7   0        927.62       1247.83        46.30 o                         
  10   7   0      20714.12      21636.57       287.80 o                         
  12   7   0         31.41        126.01        34.72 o                         
  14   7   0       1102.25       1167.01        53.23 o                         
  16   7   0          0.20         21.57        22.33 o                         
  18   7   0          8.16         -3.60        39.81 o                         
   2   8   0       1890.11       1285.40        36.46 o                         
   4   8   0      10511.67      10678.32       140.62 o                         
   6   8   0      77931.69      84529.26      1704.81 o                         
   8   8   0        207.19        298.22        25.11 o                         
  10   8   0       7406.59       7604.70       126.38 o                         
  12   8   0         48.91         58.89        25.07 o                         
  14   8   0         11.59         19.33        19.25 o                         
  16   8   0       1563.19       1593.95        69.35 o                         
  18   8   0         24.92         45.70        33.98 o                         
   4   9   0       6304.04       3599.87        72.39 o                         
   6   9   0      25855.40      23026.74       407.18 o                         
   8   9   0        242.24        172.32        23.55 o                         
  10   9   0      10995.81      10704.62       206.61 o                         
  12   9   0       4403.38       4044.41       142.57 o                         
  14   9   0        316.92        329.25        30.09 o                         
  16   9   0         41.11         37.01        24.49 o                         
  18   9   0        877.49       1172.75        77.75 o                         
   0  10   0       5638.13       5067.56        96.45 o                         
   2  10   0         41.34         44.03        10.70 o                         
   4  10   0     170096.31     174423.06      2639.04 o                         
   6  10   0      16150.29      15068.63       281.70 o                         
   8  10   0         42.78         90.72        17.08 o                         
  10  10   0       6903.52       7698.58       128.94 o                         
  12  10   0      10186.38      11212.85       203.44 o                         
  14  10   0        286.88        348.74        31.32 o                         
  16  10   0        164.12        215.93        37.66 o                         
  18  10   0         31.36         24.00        31.97 o                         
   2  11   0       3975.82       3095.60        53.03 o                         
   4  11   0       1560.82       1532.82        60.12 o                         
   6  11   0      52081.60      56159.96      1005.25 o                         
   8  11   0        539.45        494.64        26.64 o                         
  10  11   0       3649.88       3510.14        77.14 o                         
  12  11   0       4007.02       4010.97       179.72 o                         
  14  11   0       6783.53       7894.63       141.68 o                         
  16  11   0          1.08         -5.40        22.98 o                         
  18  11   0         16.57         83.22        48.34 o                         
   0  12   0     180957.47     194604.78      3649.23 o                         
   2  12   0      13348.75      14865.36       182.94 o                         
   4  12   0      11459.24      12433.92       162.21 o                         
   6  12   0         67.40        256.22        22.02 o                         
   8  12   0      11916.51      13085.17       184.07 o                         
  10  12   0       3288.44       3038.73        86.59 o                         
  12  12   0       1774.32       1643.33        76.13 o                         
  14  12   0        559.58        703.33        52.56 o                         
  16  12   0       1665.14       1825.31        64.99 o                         
  18  12   0          4.30         64.28        45.68 o                         
   2  13   0      22568.38      22177.44       290.05 o                         
   4  13   0      15317.05      14788.24       189.38 o                         
   6  13   0       3183.50       1957.50        62.48 o                         
   8  13   0        656.58        531.10        28.39 o                         
  10  13   0       1917.68       2031.36        57.58 o                         
  12  13   0         62.47         71.84        25.28 o                         
  14  13   0         39.91         26.39        20.07 o                         
  16  13   0        476.18        570.26        38.92 o                         
  18  13   0         59.28        105.18        77.61 o                         
   0  14   0         27.83         99.44        55.71 o                         
   2  14   0      10110.02      12115.05       217.96 o                         
   4  14   0      20470.33      18559.86       232.52 o                         
   6  14   0       8909.43       8245.73       141.27 o                         
   8  14   0        221.52        151.04        18.69 o                         
  10  14   0        538.41        525.33        36.95 o                         
  12  14   0       2874.18       3380.27       118.09 o                         
  14  14   0        122.43        164.54        25.14 o                         
  16  14   0          4.51         -9.96        20.31 o                         
  18  14   0        184.75        342.23        83.43 o                         
   2  15   0       9354.03      12778.87       187.33 o                         
   4  15   0         33.78        273.03        17.69 o                         
   6  15   0       1776.50       1131.79        35.56 o                         
   8  15   0       6302.57       6089.62       103.71 o                         
  10  15   0        985.58        964.05        47.83 o                         
  12  15   0        295.87        164.12        26.07 o                         
  14  15   0        275.63        432.44        32.74 o                         
  16  15   0        117.89        184.08        31.24 o                         
  18  15   0        202.12        194.40        57.29 o                         
   0  16   0      28931.61      33014.67       546.68 o                         
   2  16   0       4918.95       4662.75       125.03 o                         
   4  16   0        224.85        298.92        23.14 o                         
   6  16   0      42625.92      43123.71       596.57 o                         
   8  16   0      15172.11      14612.47       203.19 o                         
  10  16   0       4462.46       4790.67        93.88 o                         
  12  16   0        861.84        758.89        46.30 o                         
  14  16   0       1062.12       1048.40        48.57 o                         
  16  16   0       2299.21       2459.33        88.44 o                         
  18  16   0        379.66        409.30        70.12 o                         
   2  17   0         32.53         -0.82        12.80 o                         
   4  17   0       1618.15       3727.70       101.04 o                         
   6  17   0      19048.09      17845.15       233.20 o                         
   8  17   0       5511.33       5640.02       149.90 o                         
  10  17   0       7317.34       7682.02       132.35 o                         
  12  17   0       3365.03       3035.60        87.95 o                         
  14  17   0       1650.06       1490.96        80.73 o                         
  16  17   0         84.29         51.01        30.38 o                         
  18  17   0        540.91        542.68        79.98 o                         
   0  18   0       7634.82       6107.15       190.15 o                         
   2  18   0       3081.59       3031.57        53.49 o                         
   4  18   0       9872.30       8338.64       138.40 o                         
   6  18   0      14201.82      14327.72       272.58 o                         
   8  18   0        507.82        300.63        23.45 o                         
  10  18   0      14761.88      15191.27       227.65 o                         
  12  18   0       2151.64       2692.82        81.90 o                         
  14  18   0       2185.49       2434.82        71.95 o                         
  16  18   0        363.03        449.91        47.90 o                         
   2  19   0       1159.42       1616.48        48.26 o                         
   4  19   0        215.15        225.38        20.62 o                         
   6  19   0      23593.64      23555.78       344.33 o                         
   8  19   0      11224.02      11280.74       227.00 o                         
  10  19   0        998.33        663.27        35.40 o                         
  12  19   0       1344.23       1279.17        80.02 o                         
  14  19   0       1952.09       2132.79        89.09 o                         
  16  19   0        347.95        455.94        42.27 o                         
   0  20   0       3992.18       2925.19       103.61 o                         
   2  20   0       2934.06       4274.53       111.56 o                         
   4  20   0        815.81        903.39        35.43 o                         
   6  20   0       7916.66       8172.18       227.45 o                         
   8  20   0       5639.37       5721.88       120.02 o                         
  10  20   0      13327.96      13645.12       199.79 o                         
  12  20   0       1396.99       1470.65        53.39 o                         
  14  20   0         34.44         66.05        22.02 o                         
  16  20   0       4553.80       5398.12       133.85 o                         
   2  21   0      10823.92      13162.47       178.70 o                         
   4  21   0      17432.00      17803.43       263.37 o                         
   6  21   0       1466.45       1045.32        46.56 o                         
   8  21   0          5.16         38.78        16.38 o                         
  10  21   0      14525.02      15668.30       258.54 o                         
  12  21   0        283.23        276.48        27.67 o                         
  14  21   0       2305.48       2502.13        73.92 o                         
  16  21   0         13.25         75.23        24.57 o                         
   0  22   0         97.00        130.12        24.09 o                         
   2  22   0      25972.41      29146.44       404.89 o                         
   4  22   0       3120.48       2844.55        66.22 o                         
   6  22   0       6242.33       5889.49       113.58 o                         
   8  22   0        135.01        166.43        20.08 o                         
  10  22   0       9340.45       9687.33       267.97 o                         
  12  22   0       6349.70       6761.08       125.94 o                         
  14  22   0         46.58         31.41        21.34 o                         
  16  22   0          3.74        -19.43        19.43 o                         
   2  23   0       1377.30       1938.32        50.81 o                         
   4  23   0       2697.84       2261.77        50.37 o                         
   6  23   0       7315.01       6748.56       125.74 o                         
   8  23   0       1465.51       1330.85        44.52 o                         
  10  23   0         41.33         17.96        19.39 o                         
  12  23   0        731.43        789.41        49.29 o                         
  14  23   0         95.07        145.50        25.15 o                         
  16  23   0        123.91        113.24        32.70 o                         
   0  24   0      10626.23      13805.39       651.25 o                         
   2  24   0        421.27        629.47        36.12 o                         
   4  24   0      21444.10      23452.07       358.99 o                         
   6  24   0       5302.85       5319.08        93.05 o                         
   8  24   0       6886.77       6623.17       151.22 o                         
  10  24   0       3485.59       2938.38        98.78 o                         
  12  24   0       2684.83       2264.98        98.75 o                         
  14  24   0        130.61        131.71        24.61 o                         
  16  24   0       3580.65       4416.48       103.95 o                         
   2  25   0       2977.80       2122.52        60.34 o                         
   4  25   0       6147.30       6934.38       154.13 o                         
   6  25   0       7167.74       5768.83        98.71 o                         
   8  25   0        439.22        281.05        24.76 o                         
  10  25   0       6116.59       5455.99       122.49 o                         
  12  25   0         14.31         31.77        24.69 o                         
  14  25   0        129.86        239.42        32.72 o                         
  16  25   0         57.89        117.35        26.11 o                         
   0  26   0         85.59         11.50        34.79 o                         
   2  26   0       1456.67       1117.72        48.64 o                         
   4  26   0      27304.69      27918.76       399.40 o                         
   6  26   0      14609.56      16307.80       220.32 o                         
   8  26   0         25.83         71.81        18.50 o                         
  10  26   0       4937.13       5140.52       120.80 o                         
  12  26   0      10682.17      10741.14       255.12 o                         
  14  26   0        388.73        369.81        38.16 o                         
  16  26   0        131.56        183.61        27.84 o                         
   2  27   0         56.74        149.54        20.29 o                         
   4  27   0         41.17         94.87        17.08 o                         
   6  27   0      12080.53      11041.99       161.11 o                         
   8  27   0       8321.49       8608.09       138.35 o                         
  10  27   0      10078.39       9621.92       155.97 o                         
  12  27   0        413.79        432.53        33.32 o                         
  14  27   0        749.02        763.09        43.53 o                         
  16  27   0          8.59         -3.65        23.02 o                         
   0  28   0      51362.52      51605.89      1498.56 o                         
   2  28   0         71.15         60.20        18.68 o                         
   4  28   0        883.40       1112.52        42.28 o                         
   6  28   0      18804.79      20035.68       466.56 o                         
   8  28   0      12947.57      13122.62       220.23 o                         
  10  28   0       2960.33       2960.26       122.68 o                         
  12  28   0         32.51          6.39        23.22 o                         
  14  28   0        792.87        784.35        50.82 o                         
  16  28   0       2656.43       2832.56        83.29 o                         
   2  29   0        349.06        447.48        28.23 o                         
   4  29   0       4737.57       4894.47       122.26 o                         
   6  29   0      12828.25      12016.08       173.46 o                         
   8  29   0        104.67        158.35        24.88 o                         
  10  29   0       6743.17       6242.65       166.95 o                         
  12  29   0         41.30         50.96        20.86 o                         
  14  29   0       1067.30       1218.04        59.11 o                         
  16  29   0         60.26         37.36        27.27 o                         
   0  30   0        549.06        438.60        40.63 o                         
   2  30   0        198.76        225.46        26.99 o                         
   4  30   0       7145.79       6749.99       119.28 o                         
   6  30   0      16485.92      16855.33       228.88 o                         
   8  30   0         55.78         62.62        19.39 o                         
  10  30   0       1270.71       1077.40       109.02 o                         
  12  30   0        773.58        839.70        51.56 o                         
  14  30   0         98.48        116.99        28.10 o                         
  16  30   0        134.98        154.42        32.73 o                         
   2  31   0      10332.82      11642.04       231.10 o                         
   4  31   0        133.18        280.32        22.45 o                         
   6  31   0       9019.57       8699.16       135.92 o                         
   8  31   0       1164.83        869.67        39.76 o                         
  10  31   0       4085.58       4624.38       135.09 o                         
  12  31   0        355.32        315.87        30.82 o                         
  14  31   0       1310.14       1464.33        83.91 o                         
  16  31   0        212.61        253.70        34.68 o                         
   2  32   0      11915.42      14056.18       230.68 o                         
   4  32   0       1192.50       1310.53        41.84 o                         
   6  32   0      13071.78      14445.74       231.91 o                         
   8  32   0       1549.38       1626.86        59.88 o                         
  10  32   0        270.95        317.36        28.87 o                         
  12  32   0        892.52        747.87        61.85 o                         
  14  32   0        140.53         80.36        32.33 o                         
  16  32   0       2226.55       2377.57        88.57 o                         
   2  33   0          2.81         24.48        15.69 o                         
   4  33   0        161.79        224.00        24.57 o                         
   6  33   0      33522.08      35077.75       629.83 o                         
   8  33   0         16.88         51.66        20.14 o                         
  10  33   0       3487.18       3370.52        96.29 o                         
  12  33   0        502.49        526.56        36.64 o                         
  14  33   0         20.67         27.90        24.00 o                         
  16  33   0          3.45         12.41        25.73 o                         
   0  34   0      10839.43      12176.85       239.57 o                         
   2  34   0      19998.38      21312.63       273.63 o                         
   4  34   0      18755.45      18886.12       250.38 o                         
   6  34   0      12845.83      13573.98       194.43 o                         
   8  34   0         31.78         50.67        23.50 o                         
  10  34   0        516.67        434.99        37.93 o                         
  12  34   0       2340.71       2777.45        76.85 o                         
  14  34   0       1022.58       1065.76        50.08 o                         
  16  34   0        535.15        483.88        54.38 o                         
   2  35   0      62593.39      71421.13       836.29 o                         
   4  35   0        619.85        630.65        36.23 o                         
   6  35   0        951.26        757.92        37.32 o                         
   8  35   0       5866.14       5989.73       111.74 o                         
  10  35   0         50.58         10.46        19.98 o                         
  12  35   0        491.48        502.89        38.99 o                         
  14  35   0       1524.80       1521.69        60.05 o                         
  16  35   0          4.27         17.57        34.40 o                         
   2  36   0       7920.15       8496.92       129.80 o                         
   4  36   0       1193.86       1124.12        59.75 o                         
   6  36   0      10330.45      10946.54       165.80 o                         
   8  36   0       1096.01        762.89        39.13 o                         
  10  36   0       2364.72       1979.35        70.97 o                         
  12  36   0        194.74        173.39        26.97 o                         
  14  36   0        892.45        802.48        46.61 o                         
  16  36   0       2544.70       3000.47       160.22 o                         
   2  37   0       4483.42       5022.00        89.78 o                         
   4  37   0       1264.18       1679.36        69.96 o                         
   6  37   0      23656.55      23113.95       378.79 o                         
   8  37   0       2015.92       2062.44        61.53 o                         
  10  37   0       7926.22       7741.44       261.17 o                         
  12  37   0        644.85        675.46        44.89 o                         
  14  37   0        928.49       1098.65        72.08 o                         
  16  37   0         11.32        115.35        58.20 o                         
   0  38   0       3904.40       4441.13       160.27 o                         
   2  38   0       2496.04       1949.89        63.83 o                         
   4  38   0      28030.40      32909.79       813.59 o                         
   6  38   0       9828.08      10279.25       158.65 o                         
   8  38   0       2727.30       2523.98        80.40 o                         
  10  38   0        695.02        836.07        93.61 o                         
  12  38   0       1456.74       1479.59        70.31 o                         
  14  38   0        195.55        210.07        29.30 o                         
  16  38   0        477.78        729.71        89.04 o                         
   2  39   0       4773.07       4222.85       133.16 o                         
   4  39   0       1599.60       1405.30        50.65 o                         
   6  39   0       6959.14       6403.59       114.19 o                         
   8  39   0       1342.17       1225.69        70.03 o                         
  10  39   0       9146.68       9443.09       188.09 o                         
  12  39   0       1163.42       1161.89        52.31 o                         
  14  39   0       2114.55       2148.65       105.58 o                         
  16  39   0         51.80         80.19        51.21 o                         
   2  40   0       3732.45       3840.29        77.30 o                         
   4  40   0       1225.37       1057.22        42.25 o                         
   6  40   0      22313.26      23365.19       359.18 o                         
   8  40   0       1216.16       1165.64        75.77 o                         
  10  40   0       1922.90       2073.15        70.04 o                         
  12  40   0        183.38        180.16        28.02 o                         
  14  40   0        224.55        321.43        32.95 o                         
   2  41   0         25.29         59.26        19.98 o                         
   4  41   0        490.95        520.35        31.12 o                         
   6  41   0      26069.52      27349.12       355.62 o                         
   8  41   0       3520.90       3412.32        81.92 o                         
  10  41   0       1621.07       1532.63        56.51 o                         
  12  41   0       1922.56       1591.07        61.52 o                         
  14  41   0          2.71         17.44        22.41 o                         
   0  42   0         80.29         45.45        28.28 o                         
   2  42   0       1427.74       1276.95        52.00 o                         
   4  42   0      27048.49      28727.49       587.93 o                         
   6  42   0      25846.79      26865.88       349.63 o                         
   8  42   0        101.01        147.86        25.08 o                         
  10  42   0       5291.10       5116.42       107.66 o                         
  12  42   0       1851.87       2053.69        77.66 o                         
  14  42   0         45.79         23.84        24.56 o                         
   2  43   0      19743.52      21110.58       280.51 o                         
   4  43   0       1098.65       1111.19        52.12 o                         
   6  43   0       1180.81       1203.00        60.10 o                         
   8  43   0        398.25        349.93        41.41 o                         
  10  43   0       1471.04       1438.65        55.30 o                         
  12  43   0       1389.44       1549.53        75.96 o                         
  14  43   0       3933.75       4154.93       165.32 o                         
   2  44   0       3205.04       3149.65       136.11 o                         
   4  44   0       2063.54       1735.81        62.70 o                         
   6  44   0       2953.53       3177.26       110.82 o                         
   8  44   0        640.95        666.45        38.97 o                         
  10  44   0       1440.48       1419.62        55.50 o                         
  12  44   0          4.90        -25.23        25.23 o                         
  14  44   0        750.02        840.79        55.82 o                         
   2  45   0      13666.12      15133.38       213.79 o                         
   4  45   0       7673.70       8239.49       145.86 o                         
   8  45   0       1590.41       1604.18        62.90 o                         
  10  45   0       2228.60       2217.71        79.83 o                         
  12  45   0        608.57        522.60        41.40 o                         
  14  45   0        709.87        808.37        55.65 o                         
   0  46   0        356.43        480.33        45.44 o                         
   2  46   0      10918.09      11492.21       236.42 o                         
   4  46   0      27897.89      31194.44      1311.20 o                         
   6  46   0       4024.46       3784.95        84.30 o                         
   8  46   0         11.69         43.67        21.30 o                         
  10  46   0        718.07        818.87        52.21 o                         
  12  46   0       1356.91       1459.22        62.90 o                         
  14  46   0        536.80        548.87        65.11 o                         
   2  47   0         51.67         74.50        25.46 o                         
   4  47   0        444.95        636.49        49.26 o                         
   6  47   0        187.13        141.99        27.62 o                         
   8  47   0         32.79         55.89        23.63 o                         
  10  47   0       2367.28       2265.46        82.31 o                         
  12  47   0        143.90        144.45        31.92 o                         
  14  47   0        453.67        566.59        56.24 o                         
   2  48   0       4003.06       4242.12       101.91 o                         
   4  48   0      10616.85      11588.95       381.39 o                         
   6  48   0       3069.99       3035.45        87.28 o                         
   8  48   0       2696.65       2381.82        70.30 o                         
  10  48   0        906.37        875.94        57.61 o                         
  12  48   0         27.53         41.76        23.41 o                         
  14  48   0        247.89        306.54        46.53 o                         
   2  49   0        385.52        401.12        47.33 o                         
   4  49   0       2091.61       1885.48        67.40 o                         
   6  49   0       5819.01       5483.60       121.65 o                         
   8  49   0        854.52        808.56        68.16 o                         
  10  49   0       3809.10       3917.25       191.57 o                         
  12  49   0        604.13        703.34        43.52 o                         
  14  49   0        134.01        122.52        64.06 o                         
   0  50   0        187.79        114.53        34.21 o                         
   2  50   0        306.82        425.07        43.57 o                         
   4  50   0       9352.98       9982.64       183.94 o                         
   6  50   0        662.98        637.21        43.82 o                         
   8  50   0       1891.82       1580.70        95.54 o                         
  10  50   0        603.61        640.21        61.65 o                         
  12  50   0       1297.08       1403.95        76.53 o                         
  14  50   0        521.19        618.82        91.83 o                         
   2  51   0        665.94        615.17        44.29 o                         
   4  51   0      12631.89      12974.72       225.07 o                         
   6  51   0         27.08         51.40        21.54 o                         
   8  51   0       8640.23       9336.49       158.38 o                         
  10  51   0         20.41         46.95        29.42 o                         
  12  51   0        411.57        471.60        43.72 o                         
   0  52   0      19777.28      21460.56       637.26 o                         
   2  52   0       1190.99       1248.39        58.48 o                         
   4  52   0       1407.56       1318.88        50.86 o                         
   6  52   0       5530.48       5612.14       126.71 o                         
   8  52   0         24.72         14.91        31.16 o                         
  10  52   0       2151.97       2362.29        73.42 o                         
  12  52   0          2.19         10.41        30.17 o                         
   2  53   0         57.47         52.48        22.65 o                         
   4  53   0       2230.85       2141.87        84.43 o                         
   6  53   0       6717.46       6945.49       137.43 o                         
   8  53   0        721.19        806.59        67.87 o                         
  10  53   0       2216.62       2165.92        71.17 o                         
  12  53   0        596.10        504.49        45.65 o                         
   0  54   0       2227.09       2205.30        91.94 o                         
   2  54   0       1244.13       1180.16        49.07 o                         
   4  54   0       3855.39       3592.17        88.46 o                         
   6  54   0         55.31         85.03        32.13 o                         
   8  54   0       1693.29       1523.30        57.34 o                         
  10  54   0        115.61         93.09        27.44 o                         
  12  54   0        193.82        265.46        46.68 o                         
   2  55   0       7260.40       7557.99       132.94 o                         
   4  55   0        250.71        211.99        27.11 o                         
   6  55   0       2950.23       2954.17        76.89 o                         
   8  55   0        306.54        365.09        37.47 o                         
  10  55   0        597.76        503.97        38.48 o                         
  12  55   0        477.18        623.45        61.85 o                         
   0  56   0      11045.33      11972.11       260.72 o                         
   2  56   0       1488.20       1582.39        56.48 o                         
   4  56   0       1552.36       1258.53        51.55 o                         
   6  56   0        104.46         98.03        24.08 o                         
   8  56   0       2314.77       2105.07       139.14 o                         
  10  56   0        451.35        340.98        34.23 o                         
  12  56   0         11.18          5.12        43.35 o                         
   2  57   0       2455.86       2462.17        70.53 o                         
   4  57   0       2203.59       2276.68        68.72 o                         
   6  57   0         47.66         92.25        27.04 o                         
   8  57   0        267.29        275.42        30.05 o                         
  10  57   0        925.14       1052.27        49.53 o                         
  12  57   0        105.94         34.56        62.16 o                         
   0  58   0         12.16         29.12        31.31 o                         
   2  58   0         18.67         22.15        22.23 o                         
   4  58   0       4678.66       4835.92       103.10 o                         
   6  58   0        749.22        643.44        42.64 o                         
   8  58   0         84.47        103.57        25.25 o                         
  10  58   0       3325.96       2936.24        81.18 o                         
  12  58   0       1069.34        920.33       103.04 o                         
   2  59   0       7142.55       7894.07       138.94 o                         
   4  59   0       1882.34       1629.04        64.04 o                         
   6  59   0       1300.52       1166.28        59.30 o                         
   8  59   0         25.74         34.82        27.41 o                         
  10  59   0        227.97        285.37        36.64 o                         
   2  60   0        205.59        173.16        27.89 o                         
   4  60   0          3.32         31.75        24.56 o                         
   6  60   0        745.73        719.53        70.23 o                         
   8  60   0        664.18        688.03        65.99 o                         
  10  60   0       1394.78       1230.11        81.66 o                         
   2  61   0       3459.09       3649.20        87.76 o                         
   4  61   0       4027.11       4236.11        97.56 o                         
   6  61   0        857.22        808.68        47.65 o                         
   8  61   0       1684.46       1362.92        56.07 o                         
  10  61   0       1726.52       1646.76        90.15 o                         
   0  62   0         41.40         76.58        34.39 o                         
   2  62   0        384.25        456.41        37.95 o                         
   4  62   0       4755.03       4307.92       119.19 o                         
   6  62   0        378.63        320.83        36.75 o                         
   8  62   0        879.17        763.05        49.37 o                         
  10  62   0       1013.46        803.59        66.72 o                         
   2  63   0       2092.29       2232.85        79.07 o                         
   4  63   0       3657.88       3216.58        98.84 o                         
   6  63   0        280.63        200.15        29.76 o                         
   8  63   0       2437.84       2624.10        76.62 o                         
  10  63   0          6.22        -13.86        78.72 o                         
   0  64   0       9682.54      11246.92       257.14 o                         
   2  64   0         18.82         -5.92        23.15 o                         
   4  64   0        181.75        142.32        35.92 o                         
   6  64   0        654.62        591.29        41.52 o                         
   8  64   0        621.51        616.49        56.32 o                         
  10  64   0        434.68        438.00        80.55 o                         
   2  65   0         27.97         27.68        28.23 o                         
   4  65   0       2550.53       2591.22       103.06 o                         
   6  65   0       1749.59       1740.29        79.19 o                         
   8  65   0        225.84        247.18        35.03 o                         
   0  66   0         84.13         49.70        38.75 o                         
   2  66   0        660.44        613.11        44.20 o                         
   4  66   0       3665.99       3346.38        86.97 o                         
   6  66   0       1149.52        964.55        55.76 o                         
   8  66   0        295.42        282.41        43.85 o                         
   2  67   0       1490.44       1631.50        60.15 o                         
   4  67   0        222.05        150.33        27.76 o                         
   6  67   0        424.20        420.47        39.45 o                         
   8  67   0        335.93        262.08        63.64 o                         
   0  68   0       4789.05       5249.83       156.87 o                         
   2  68   0       1077.85       1095.84        50.02 o                         
   4  68   0        257.93        156.57        28.21 o                         
   6  68   0        943.54        781.45        51.27 o                         
   8  68   0         61.79        103.76        67.22 o                         
   2  69   0       1642.86       1673.76       107.86 o                         
   4  69   0        109.56        111.63        26.16 o                         
   6  69   0       3129.11       3018.08       174.44 o                         
   0  70   0        537.74        556.70        55.83 o                         
   2  70   0          4.84         34.38        23.88 o                         
   4  70   0       3020.01       3071.62       116.03 o                         
   6  70   0        110.16        273.30        58.39 o                         
   2  71   0       3113.53       3239.77        85.47 o                         
   4  71   0       1075.41       1015.56        55.68 o                         
   6  71   0        665.09        593.64        79.46 o                         
   0  72   0       4516.98       4756.51       150.30 o                         
   2  72   0          8.22         40.36        27.57 o                         
   4  72   0        293.44        298.78        58.93 o                         
   2  73   0        451.90        354.79        45.86 o                         
   4  73   0       1549.49       1642.62       119.56 o                         
   0  74   0        520.44        561.22        76.56 o                         
   2  74   0        489.86        516.55        75.49 o                         
   1   0   1     161928.08     168489.17      2577.30 o                         
   2   0   1      71676.89      64777.59       735.11 o                         
   3   0   1       8913.68       8013.38       143.31 o                         
   4   0   1      20471.58      22308.85       269.03 o                         
   5   0   1      23107.96      23787.12       290.36 o                         
   6   0   1       9370.03       9507.43       153.67 o                         
   7   0   1       2323.59       2354.57        74.25 o                         
   8   0   1        341.10        375.17        23.54 o                         
   9   0   1       9568.55       7343.40       127.61 o                         
  10   0   1       3625.16       3342.07        74.14 o                         
  11   0   1       1208.43       1237.01        62.62 o                         
  12   0   1        976.91       1007.09        43.36 o                         
  13   0   1        411.32        294.15        34.65 o                         
  14   0   1        289.09        285.13        28.32 o                         
  15   0   1       4280.38       4964.02       108.14 o                         
  16   0   1         67.71         69.82        35.92 o                         
  17   0   1       1072.85       1429.94        57.89 o                         
  18   0   1        305.28        273.51        42.14 o                         
   0   1   1      22002.39      24935.18       487.75 o                         
   1   1   1      12686.91      11931.71       105.03 o                         
   2   1   1       6226.48       7192.94        63.97 o                         
   3   1   1       1942.94       1090.77        20.38 o                         
   4   1   1       8387.57       8364.47        79.25 o                         
   5   1   1      22746.89      21615.70       200.83 o                         
   6   1   1       2934.23       2710.33        43.43 o                         
   7   1   1         24.44         51.76        12.33 o                         
   8   1   1       1019.29        693.12        23.07 o                         
   9   1   1      13703.16      12304.46       143.53 o                         
  10   1   1       1762.92       1467.97        33.70 o                         
  11   1   1       1306.59       1293.53        33.05 o                         
  12   1   1          6.00         30.00        13.24 o                         
  13   1   1        418.67        395.39        21.79 o                         
  14   1   1         16.53         17.51        13.43 o                         
  15   1   1        453.96        530.09        29.81 o                         
  16   1   1         62.79        102.71        25.00 o                         
  17   1   1         70.57         83.08        17.02 o                         
  18   1   1         22.21         46.12        17.90 o                         
   1   2   1       3702.83       5423.38        88.47 o                         
   2   2   1       2981.83       3109.35        33.49 o                         
   3   2   1      20507.16      13548.42       183.24 o                         
   4   2   1       4951.42       4000.25        44.24 o                         
   5   2   1     135258.75     128227.60      1032.30 o                         
   6   2   1      10875.43       9902.66       112.27 o                         
   7   2   1        481.92        504.33        22.11 o                         
   8   2   1        258.38        184.28        13.11 o                         
   9   2   1       1044.42        902.68        26.02 o                         
  10   2   1        583.95        507.01        21.17 o                         
  11   2   1      18586.96      19930.30       212.22 o                         
  12   2   1        205.03        221.07        17.68 o                         
  13   2   1       1248.60       1014.79        31.88 o                         
  14   2   1        871.33        847.04        30.32 o                         
  15   2   1        400.16        397.16        22.80 o                         
  16   2   1         45.66         49.47        20.06 o                         
  17   2   1        201.58        228.55        20.06 o                         
  18   2   1          1.91         -5.66        16.09 o                         
   0   3   1      29436.21      33951.05       543.34 o                         
   1   3   1      23352.71      26492.53       352.58 o                         
   2   3   1       9471.66      11023.20       119.49 o                         
   3   3   1        634.21        644.97        14.44 o                         
   4   3   1         42.51         94.02         8.54 o                         
   5   3   1      50854.15      53466.31       440.47 o                         
   6   3   1       3280.03       3204.34        64.52 o                         
   7   3   1      10147.15       9861.07       126.59 o                         
   8   3   1        795.26        976.18        27.05 o                         
   9   3   1       4659.58       4476.00        64.47 o                         
  10   3   1       1111.41       1040.19        28.51 o                         
  11   3   1       2692.10       2615.77        48.08 o                         
  12   3   1        366.47        361.73        20.45 o                         
  13   3   1        262.34        222.93        17.98 o                         
  14   3   1          9.53         27.98        14.19 o                         
  15   3   1        758.71        664.98        28.01 o                         
  16   3   1        195.85        246.46        27.69 o                         
  17   3   1         45.62         37.63        15.66 o                         
  18   3   1         20.72         30.40        18.95 o                         
   1   4   1     127647.58     142432.92      2556.23 o                         
   2   4   1        464.92        995.38        21.44 o                         
   3   4   1          6.33         29.93         7.14 o                         
   4   4   1       8246.04       8005.60       106.13 o                         
   5   4   1       1641.16       2277.93        65.29 o                         
   6   4   1      18126.53      16944.21       177.70 o                         
   7   4   1      32188.53      34324.02       356.18 o                         
   8   4   1          5.30         14.27        10.26 o                         
   9   4   1       9475.82       8619.62        95.48 o                         
  10   4   1       5470.87       5036.77        72.91 o                         
  11   4   1       1442.17       1583.14        37.22 o                         
  12   4   1       3012.52       2672.27        49.82 o                         
  13   4   1         54.95         98.78        15.90 o                         
  14   4   1        189.08        227.26        19.81 o                         
  15   4   1       2024.27       2198.59        53.46 o                         
  16   4   1         22.88          7.01        19.26 o                         
  17   4   1       1080.21       1283.71        42.05 o                         
  18   4   1         70.06         76.77        21.63 o                         
   0   5   1      55802.41      60774.85       705.10 o                         
   1   5   1      10652.92       9593.25        94.18 o                         
   2   5   1      20549.15      22125.23       196.18 o                         
   3   5   1      13027.09       9361.41        94.47 o                         
   4   5   1       6621.45       7084.49        74.60 o                         
   5   5   1       7515.36       8531.17        90.08 o                         
   6   5   1       4238.67       4875.27        79.42 o                         
   7   5   1       2886.56       3069.45        46.81 o                         
   8   5   1         45.25         73.81        11.73 o                         
   9   5   1        409.69        390.69        18.29 o                         
  10   5   1       2926.07       2701.47        52.49 o                         
  11   5   1        229.07        310.51        20.27 o                         
  12   5   1         92.21         69.23        14.56 o                         
  13   5   1        494.91        497.15        26.44 o                         
  14   5   1        117.07        148.79        16.97 o                         
  15   5   1        181.89        237.36        19.62 o                         
  16   5   1        117.43        128.01        23.77 o                         
  17   5   1          0.69          0.65        15.14 o                         
  18   5   1          0.34          7.91        17.84 o                         
   1   6   1         57.27         43.07         6.11 o                         
   2   6   1      48623.67      47669.10       595.90 o                         
   3   6   1      13319.87      11666.12       110.61 o                         
   4   6   1       3077.32       3267.18        49.62 o                         
   5   6   1     101152.56      92222.33       747.78 o                         
   6   6   1       8579.68       7558.58        90.80 o                         
   7   6   1       4005.69       4345.01        77.18 o                         
   8   6   1        253.64        285.81        18.76 o                         
   9   6   1       1109.19        886.16        25.45 o                         
  10   6   1        663.22        615.04        23.02 o                         
  11   6   1      11148.25      11660.68       134.40 o                         
  12   6   1         19.52         15.13        12.80 o                         
  13   6   1        392.77        427.82        22.60 o                         
  14   6   1        536.51        526.90        25.09 o                         
  15   6   1        219.19        196.07        19.00 o                         
  16   6   1        181.36        194.99        24.63 o                         
  17   6   1        436.17        502.01        26.47 o                         
  18   6   1         58.60         72.23        19.82 o                         
   0   7   1       9782.74      10708.51       147.59 o                         
   1   7   1       3150.19       5190.80        61.59 o                         
   2   7   1       7222.10       7777.46        80.97 o                         
   3   7   1      14460.76      17197.26       215.13 o                         
   4   7   1       4147.62       3781.66        46.19 o                         
   5   7   1      10335.49      10554.28       119.17 o                         
   6   7   1        483.30        641.50        19.89 o                         
   7   7   1        220.90        252.91        15.92 o                         
   8   7   1        368.12        340.91        17.38 o                         
   9   7   1       1255.91       1559.64        40.19 o                         
  10   7   1        131.10        115.34        13.99 o                         
  11   7   1       1337.94       1421.52        34.86 o                         
  12   7   1        373.76        389.96        21.18 o                         
  13   7   1       1711.89       1521.69        39.42 o                         
  14   7   1         46.23         69.52        15.14 o                         
  15   7   1         90.28         99.43        16.67 o                         
  16   7   1        179.91        180.05        21.15 o                         
  17   7   1        654.43        844.75        32.12 o                         
  18   7   1          1.20          4.10        17.20 o                         
   1   8   1     127715.52     128996.27      1135.46 o                         
   2   8   1       8877.50      11080.96       103.67 o                         
   3   8   1      11249.57      10662.56       126.85 o                         
   4   8   1         12.61          0.31         7.33 o                         
   5   8   1       1241.56       1116.89        30.61 o                         
   6   8   1       2058.27       1192.98        28.65 o                         
   7   8   1       3406.05       3485.09        54.83 o                         
   8   8   1        799.78        716.19        23.43 o                         
   9   8   1      11391.61      11155.22       116.62 o                         
  10   8   1       2140.37       1847.62        38.14 o                         
  11   8   1        345.33        347.65        19.40 o                         
  12   8   1        270.02        287.69        21.77 o                         
  13   8   1        163.27        213.58        18.88 o                         
  14   8   1        134.63        165.28        17.36 o                         
  15   8   1       3557.92       3985.59        75.93 o                         
  16   8   1         31.26         51.96        17.59 o                         
  17   8   1        534.98        643.13        28.64 o                         
  18   8   1        153.45        225.77        26.52 o                         
   0   9   1      44152.51      47663.92       543.87 o                         
   1   9   1       7999.04       6493.45        59.64 o                         
   2   9   1       1359.76       1635.59        34.85 o                         
   3   9   1         16.53        146.25         9.67 o                         
   4   9   1        253.74        405.32        13.36 o                         
   5   9   1      17938.95      18977.75       168.45 o                         
   6   9   1       1653.49       1514.63        28.55 o                         
   7   9   1       1491.80       1992.29        52.47 o                         
   8   9   1       5414.41       5115.53        68.36 o                         
   9   9   1       5939.10       5279.38        68.20 o                         
  10   9   1       1769.61       1889.39        39.01 o                         
  11   9   1       2600.57       2504.28        46.68 o                         
  12   9   1        576.91        515.81        26.41 o                         
  13   9   1        221.64        201.12        18.80 o                         
  14   9   1          3.61         54.63        14.16 o                         
  15   9   1         63.72        151.96        18.59 o                         
  16   9   1        434.50        556.82        30.78 o                         
  17   9   1          4.54          2.92        14.56 o                         
  18   9   1         36.23          6.29        23.13 o                         
   1  10   1       2250.42       2368.42        29.58 o                         
   2  10   1       9305.70       8295.90       112.87 o                         
   3  10   1       9751.45       9827.82        95.89 o                         
   4  10   1      14023.96      12331.74       121.10 o                         
   5  10   1      78286.58      75489.86       616.50 o                         
   6  10   1       7062.76       7076.27        81.52 o                         
   7  10   1        452.09        377.48        20.04 o                         
   8  10   1          8.41         42.57        10.35 o                         
   9  10   1        195.84        220.80        15.79 o                         
  10  10   1       3415.85       3328.24        52.59 o                         
  11  10   1      15170.19      16138.79       174.49 o                         
  12  10   1         58.82         28.89        14.91 o                         
  13  10   1          2.86         10.50        14.48 o                         
  14  10   1       1840.37       1869.21        44.35 o                         
  15  10   1        485.38        457.68        26.56 o                         
  16  10   1          0.19         26.06        16.62 o                         
  17  10   1        287.57        295.68        21.96 o                         
  18  10   1          0.92         -7.94        22.89 o                         
   0  11   1        202.11         72.41        12.28 o                         
   1  11   1      12335.79      12587.27       109.08 o                         
   2  11   1      11633.97      11272.14       106.91 o                         
   3  11   1      27132.48      22764.48       230.54 o                         
   4  11   1       3787.98       3160.88        49.00 o                         
   5  11   1      15705.97      15223.49       179.40 o                         
   6  11   1         26.84         12.80         9.90 o                         
   7  11   1        397.74        172.83        15.30 o                         
   8  11   1        142.94        110.92        12.82 o                         
   9  11   1       3877.04       3805.84        55.57 o                         
  10  11   1          7.55          5.72        12.32 o                         
  11  11   1       7864.55       7934.49        95.29 o                         
  12  11   1        637.29        534.52        26.57 o                         
  13  11   1       2269.06       2120.66        52.84 o                         
  14  11   1        187.99        203.20        17.87 o                         
  15  11   1        991.86        875.13        34.42 o                         
  16  11   1         58.20         97.64        18.05 o                         
  17  11   1        196.21        251.57        21.08 o                         
  18  11   1         89.37        129.91        29.17 o                         
   1  12   1        623.72        726.93        18.42 o                         
   2  12   1       4812.64       5019.34        54.50 o                         
   3  12   1        207.43         96.27         8.78 o                         
   4  12   1      18335.84      20353.33       190.19 o                         
   5  12   1      13420.29      14289.44       152.84 o                         
   6  12   1       8290.66       7568.81        86.34 o                         
   7  12   1       4977.14       5168.26        66.95 o                         
   8  12   1       2206.60       2363.69        42.81 o                         
   9  12   1       9937.93       9991.32       107.49 o                         
  10  12   1        370.15        294.02        17.61 o                         
  11  12   1       3133.38       2865.57        73.27 o                         
  12  12   1       6438.55       6541.64       126.65 o                         
  13  12   1        237.02        213.82        19.44 o                         
  14  12   1         29.64         30.84        13.78 o                         
  15  12   1       2007.80       2201.09        58.52 o                         
  16  12   1        159.00        175.63        20.53 o                         
  17  12   1       1746.05       2159.42        52.24 o                         
  18  12   1        233.23        327.03        37.41 o                         
   0  13   1       1984.61       2891.83        46.75 o                         
   1  13   1        900.79        381.96        15.79 o                         
   2  13   1       2563.74       3032.95        35.45 o                         
   3  13   1       3188.64       1846.41        37.39 o                         
   4  13   1       4199.28       4933.26        62.99 o                         
   5  13   1      20604.15      19780.99       235.49 o                         
   6  13   1       4857.74       5478.35        67.70 o                         
   7  13   1         35.27         38.97        10.77 o                         
   8  13   1         33.02         40.56        11.29 o                         
   9  13   1        496.85        500.24        21.62 o                         
  10  13   1        861.48        928.96        27.96 o                         
  11  13   1        397.25        315.54        20.89 o                         
  12  13   1       1748.39       1665.40        42.38 o                         
  13  13   1         86.23         73.74        14.83 o                         
  14  13   1         75.21        115.74        16.39 o                         
  15  13   1         71.43        127.30        18.32 o                         
  16  13   1        116.57        133.19        20.63 o                         
  17  13   1        215.63        320.41        22.64 o                         
  18  13   1        193.71        226.28        34.21 o                         
   1  14   1       4291.25       2561.32        50.61 o                         
   2  14   1        531.37        525.18        13.90 o                         
   3  14   1      23790.43      23832.71       217.79 o                         
   4  14   1       5699.75       5816.38        66.51 o                         
   5  14   1      20103.78      17080.17       178.56 o                         
   6  14   1       3047.05       2914.65        41.95 o                         
   7  14   1        680.28        381.78        19.06 o                         
   8  14   1       1277.42       1115.79        29.44 o                         
   9  14   1       1351.56       1592.44        34.39 o                         
  10  14   1        205.97        181.16        15.37 o                         
  11  14   1      14964.37      15988.69       196.25 o                         
  12  14   1         94.79        124.42        17.26 o                         
  13  14   1        333.93        381.84        21.92 o                         
  14  14   1        269.17        251.50        19.86 o                         
  15  14   1         60.70         73.73        15.78 o                         
  16  14   1          6.25          4.74        15.81 o                         
  17  14   1        578.16        742.22        34.69 o                         
  18  14   1        143.64        108.77        28.36 o                         
   0  15   1      14451.10      15802.87       376.65 o                         
   1  15   1      14109.55      13199.04       116.58 o                         
   2  15   1       4345.21       4316.40        50.50 o                         
   3  15   1       1658.64       2020.24        44.11 o                         
   4  15   1       3049.85       2816.86        66.98 o                         
   5  15   1      12811.80      12422.07       136.72 o                         
   6  15   1       3762.94       3737.01        79.61 o                         
   7  15   1        475.89        706.62        27.74 o                         
   8  15   1         43.71         70.94        12.27 o                         
   9  15   1          4.51          9.71        10.67 o                         
  10  15   1        211.73        127.50        14.57 o                         
  11  15   1        307.51        376.28        22.27 o                         
  12  15   1         92.81        129.61        16.85 o                         
  13  15   1       1016.94       1012.44        32.88 o                         
  14  15   1        626.68        577.24        26.08 o                         
  15  15   1        322.64        267.80        21.17 o                         
  16  15   1         33.27         15.08        16.96 o                         
  17  15   1        169.96        174.50        21.27 o                         
  18  15   1         61.28         94.06        33.70 o                         
   1  16   1       2498.19       1848.95        32.39 o                         
   2  16   1      16295.82      17658.65       153.83 o                         
   3  16   1       4154.10       3968.42        49.09 o                         
   4  16   1        279.00        298.80        14.27 o                         
   5  16   1       3792.37       3895.12        58.81 o                         
   6  16   1       9741.42      10160.38       118.39 o                         
   7  16   1       2050.36       1908.94        37.59 o                         
   8  16   1       1590.72       1568.14        32.92 o                         
   9  16   1       2727.17       2926.38        53.51 o                         
  10  16   1       4198.88       4226.31        61.68 o                         
  11  16   1       3156.48       3094.92        53.90 o                         
  12  16   1       1156.55       1164.31        35.33 o                         
  13  16   1        478.50        490.61        25.34 o                         
  14  16   1         13.78         22.27        14.16 o                         
  15  16   1       1447.34       1621.82        45.90 o                         
  16  16   1         95.79        111.59        17.41 o                         
  17  16   1       1705.53       1936.66        49.40 o                         
  18  16   1        169.19        168.80        43.46 o                         
   0  17   1       8003.49       6658.76       137.35 o                         
   1  17   1       1659.65       1486.32        24.99 o                         
   2  17   1         91.58        106.74         9.52 o                         
   3  17   1       8777.98       9786.20       118.56 o                         
   4  17   1        635.12        658.38        19.67 o                         
   5  17   1       3077.31       2762.35        49.99 o                         
   6  17   1       7822.28       8350.61       114.25 o                         
   7  17   1       1314.49       1943.18        43.69 o                         
   8  17   1       3648.77       3436.82        50.97 o                         
   9  17   1       1382.03       1490.97        37.92 o                         
  10  17   1       2146.31       2163.48        45.22 o                         
  11  17   1       3671.28       3773.46        63.98 o                         
  12  17   1          0.59          1.81        14.49 o                         
  13  17   1          2.32          9.49        14.48 o                         
  14  17   1         31.68          7.53        13.78 o                         
  15  17   1         27.72         58.36        18.53 o                         
  16  17   1        109.06        145.84        19.23 o                         
  17  17   1         24.37         56.97        19.14 o                         
  18  17   1        199.55        209.78        54.32 o                         
   1  18   1       7969.69       8641.96        87.42 o                         
   2  18   1       1048.23        923.42        19.28 o                         
   3  18   1       4739.05       3933.70        56.73 o                         
   4  18   1       3605.64       3535.90        62.24 o                         
   5  18   1      28266.19      26886.63       250.94 o                         
   6  18   1       4837.31       5390.79       117.98 o                         
   7  18   1      11042.18      10570.02       109.48 o                         
   8  18   1        821.78        891.70        25.20 o                         
   9  18   1         13.82         -5.96        10.94 o                         
  10  18   1        456.34        405.54        20.42 o                         
  11  18   1      13401.78      13645.18       219.74 o                         
  12  18   1        362.80        394.74        24.40 o                         
  13  18   1         59.34         22.96        15.42 o                         
  14  18   1        291.92        294.73        20.72 o                         
  15  18   1         18.14         32.13        18.85 o                         
  16  18   1         18.44         38.55        14.60 o                         
  17  18   1        571.14        664.49        32.06 o                         
  18  18   1         22.38         16.84        45.08 o                         
   0  19   1       1984.48       2107.34        57.42 o                         
   1  19   1       2018.76       1768.42        34.53 o                         
   2  19   1       2845.92       2898.58        39.78 o                         
   3  19   1      16328.99      14291.74       180.88 o                         
   4  19   1        446.98        143.06        14.25 o                         
   5  19   1       1113.13       1324.03        26.63 o                         
   6  19   1       8394.70       9718.27       124.90 o                         
   7  19   1        201.35        245.20        18.65 o                         
   8  19   1        520.94        474.86        22.35 o                         
   9  19   1       3478.56       3505.00        68.74 o                         
  10  19   1          2.70          0.31        12.23 o                         
  11  19   1        144.64        160.89        19.78 o                         
  12  19   1        911.72        832.36        39.63 o                         
  13  19   1       2105.16       2066.63        49.17 o                         
  14  19   1          0.26         -7.30        13.75 o                         
  15  19   1        262.92        298.60        26.78 o                         
  16  19   1        104.76        120.80        17.61 o                         
  17  19   1        345.14        456.70        27.81 o                         
  18  19   1         42.90         83.67        44.57 o                         
   1  20   1      15023.88      11276.24       134.42 o                         
   2  20   1       3734.69       3976.99        54.07 o                         
   3  20   1       5633.87       4717.25        57.86 o                         
   4  20   1       8188.46       9365.73       108.05 o                         
   5  20   1       4343.69       3665.48        66.29 o                         
   6  20   1      15069.08      15238.61       177.20 o                         
   7  20   1         95.97         41.76        11.69 o                         
   8  20   1        280.52        205.14        15.00 o                         
   9  20   1       4251.79       4579.34        70.16 o                         
  10  20   1        648.53        616.65        23.99 o                         
  11  20   1       7331.99       7265.82       145.16 o                         
  12  20   1        860.13        789.29        50.00 o                         
  13  20   1        913.74        901.25        33.10 o                         
  14  20   1        337.65        371.25        22.42 o                         
  15  20   1       4877.53       5522.20       186.95 o                         
  16  20   1         68.60        114.36        17.56 o                         
  17  20   1       1240.82       1478.16        44.96 o                         
  18  20   1         41.10         68.45        45.08 o                         
   0  21   1       3419.16       2906.18        61.21 o                         
   1  21   1        746.83        861.83        20.91 o                         
   2  21   1        259.07        299.50        13.92 o                         
   3  21   1         29.83        140.83        16.62 o                         
   4  21   1       3589.42       3270.36        52.80 o                         
   5  21   1       1777.30       1273.00        33.53 o                         
   6  21   1       5410.11       6058.46       128.79 o                         
   7  21   1        304.95        404.64        20.28 o                         
   8  21   1       6406.78       6347.80        77.12 o                         
   9  21   1        228.41        261.96        17.16 o                         
  10  21   1         18.36          3.21        12.17 o                         
  11  21   1       4996.48       5068.45        90.02 o                         
  12  21   1         26.70         47.55        15.55 o                         
  13  21   1         83.90         90.90        15.70 o                         
  14  21   1         39.66         43.14        14.72 o                         
  15  21   1         30.82         18.71        16.93 o                         
  16  21   1        729.54        839.43        35.80 o                         
  17  21   1         11.74         16.11        16.73 o                         
  18  21   1         15.98         37.58        42.75 o                         
   1  22   1        153.78         64.52        10.02 o                         
   2  22   1        550.72        785.98        19.50 o                         
   3  22   1       8689.55       8298.14       107.43 o                         
   4  22   1        211.82        195.83        12.81 o                         
   5  22   1      25972.26      23460.72       256.04 o                         
   6  22   1        603.09        802.71        24.19 o                         
   7  22   1       5091.07       4610.48        78.73 o                         
   8  22   1       3929.70       4318.67        64.81 o                         
   9  22   1        235.33        296.83        18.14 o                         
  10  22   1       2551.44       2199.71        50.79 o                         
  11  22   1      14609.80      15483.30       200.45 o                         
  12  22   1        170.29        130.15        16.17 o                         
  13  22   1        545.13        457.57        24.08 o                         
  14  22   1        375.19        393.45        23.29 o                         
  15  22   1        735.43        822.38        40.38 o                         
  16  22   1          4.88         27.57        16.44 o                         
  17  22   1        429.20        463.22        36.56 o                         
  18  22   1         30.09          3.43        41.69 o                         
   0  23   1        398.93        376.14        21.12 o                         
   1  23   1      19485.39      18029.77       159.70 o                         
   2  23   1        388.00        448.48        20.37 o                         
   3  23   1        366.99        163.71        12.80 o                         
   4  23   1        354.78        233.54        14.89 o                         
   5  23   1       7844.69       7748.88       106.27 o                         
   6  23   1       2967.44       3541.45        59.07 o                         
   7  23   1         63.51         51.32        11.60 o                         
   8  23   1        717.76        710.28        24.19 o                         
   9  23   1        285.43        226.15        16.76 o                         
  10  23   1       3234.60       2934.37        56.09 o                         
  11  23   1       1064.06        958.59        32.95 o                         
  12  23   1        152.91        147.86        17.06 o                         
  13  23   1        106.38        110.57        16.23 o                         
  14  23   1        201.48        191.75        20.06 o                         
  15  23   1        656.09        732.64        31.53 o                         
  16  23   1         88.63         92.87        18.27 o                         
  17  23   1        113.94        158.87        27.42 o                         
  18  23   1         86.16        126.25        60.29 o                         
   1  24   1       5017.43       4152.45        85.55 o                         
   2  24   1        716.27        784.75        25.57 o                         
   3  24   1       2575.75       2956.03        44.13 o                         
   4  24   1        494.22        515.85        20.61 o                         
   5  24   1       2497.02       2596.13        66.51 o                         
   6  24   1       4568.39       3824.83        73.95 o                         
   7  24   1       2847.54       2693.98        55.97 o                         
   8  24   1        471.54        503.78        20.67 o                         
   9  24   1       3430.16       3310.71        53.49 o                         
  10  24   1        745.67        638.41        28.68 o                         
  11  24   1       3597.60       3497.93        73.22 o                         
  12  24   1       1486.67       1292.92        36.33 o                         
  13  24   1        596.83        557.41        25.71 o                         
  14  24   1         19.08        -12.05        14.76 o                         
  15  24   1       1602.46       1607.72        46.33 o                         
  16  24   1         78.29         83.54        17.89 o                         
  17  24   1       1642.93       1862.65        66.99 o                         
   0  25   1      10274.36       9591.63       152.12 o                         
   1  25   1        533.84        520.22        21.62 o                         
   2  25   1       1057.89       1148.64        38.13 o                         
   3  25   1       4642.13       5085.94        63.81 o                         
   4  25   1        934.94       1041.08        40.59 o                         
   5  25   1       1050.72        892.27        25.38 o                         
   6  25   1       3964.35       4071.67        66.14 o                         
   7  25   1       2314.87       2296.05        46.86 o                         
   8  25   1        780.22        704.93        27.97 o                         
   9  25   1       3434.90       3638.82        57.38 o                         
  10  25   1        133.24        206.46        18.10 o                         
  11  25   1       2048.38       1893.37        42.58 o                         
  12  25   1        194.19        155.23        17.16 o                         
  13  25   1         65.79         72.34        15.37 o                         
  14  25   1          3.50         -5.84        14.90 o                         
  15  25   1         92.33        103.71        19.83 o                         
  16  25   1        143.14        182.38        19.79 o                         
  17  25   1          9.21          4.65        21.61 o                         
   1  26   1      12520.71      12306.67       225.15 o                         
   2  26   1       1178.48       1226.36        27.16 o                         
   3  26   1       1974.04       2077.28        37.49 o                         
   4  26   1        178.91        242.06        18.57 o                         
   5  26   1      15348.28      14390.11       196.73 o                         
   6  26   1        529.86        607.46        24.67 o                         
   7  26   1      14050.91      13798.99       160.13 o                         
   8  26   1        624.11        704.94        24.31 o                         
   9  26   1        385.97        487.55        23.40 o                         
  10  26   1       1199.55       1003.54        35.65 o                         
  11  26   1      14025.70      14262.68       215.78 o                         
  12  26   1          0.95         -3.65        13.97 o                         
  13  26   1          6.57          3.52        13.86 o                         
  14  26   1        289.67        322.90        22.33 o                         
  15  26   1         56.46         55.60        17.59 o                         
  16  26   1          9.57         -7.30        15.22 o                         
  17  26   1        678.45        701.32        64.38 o                         
   0  27   1         70.72          0.16        19.34 o                         
   1  27   1       3502.13       3023.47        47.73 o                         
   2  27   1       2151.90       2523.11        45.34 o                         
   3  27   1        217.32        269.17        17.04 o                         
   4  27   1       8417.02       8420.02       127.73 o                         
   5  27   1       7221.09       6811.66        90.80 o                         
   6  27   1        588.32        577.59        20.81 o                         
   7  27   1        968.10        736.18        26.91 o                         
   8  27   1       2991.14       2835.13        54.96 o                         
   9  27   1        358.29        352.25        19.65 o                         
  10  27   1        348.60        310.94        23.43 o                         
  11  27   1         40.73         53.54        19.92 o                         
  12  27   1        377.23        355.40        23.48 o                         
  13  27   1        909.86       1017.87        33.85 o                         
  14  27   1        156.67        133.02        19.22 o                         
  15  27   1        439.14        538.14        29.12 o                         
  16  27   1         50.59         52.74        17.06 o                         
  17  27   1         42.96         98.18        29.63 o                         
   1  28   1      62709.38      65921.06       579.83 o                         
   2  28   1       1540.60       1895.46        39.90 o                         
   3  28   1       3288.96       3050.37        64.21 o                         
   4  28   1        175.48        129.60        12.31 o                         
   5  28   1       4485.14       4458.89        62.15 o                         
   6  28   1       5778.19       5889.28        85.87 o                         
   7  28   1       2744.09       2292.00        55.47 o                         
   8  28   1        174.63        126.00        15.78 o                         
   9  28   1       6457.58       6721.41        89.68 o                         
  10  28   1        785.98        659.34        27.07 o                         
  11  28   1       4400.98       4351.43       129.69 o                         
  12  28   1        432.32        474.83        25.50 o                         
  13  28   1        307.49        306.71        21.22 o                         
  14  28   1        348.10        319.11        29.63 o                         
  15  28   1       3311.53       3688.01        71.02 o                         
  16  28   1         39.74         53.94        17.44 o                         
  17  28   1       1355.59       1419.66        83.86 o                         
   0  29   1      35759.30      39478.89       544.20 o                         
   1  29   1       1520.92       1713.25        38.83 o                         
   2  29   1       1942.04       2007.15        62.43 o                         
   3  29   1      12125.08      10991.84       119.17 o                         
   4  29   1        445.08        288.89        16.41 o                         
   5  29   1       2210.44       2355.74        40.00 o                         
   6  29   1       1348.74       1379.04        34.79 o                         
   7  29   1       1290.58       1195.09        44.48 o                         
   8  29   1        263.07        251.23        18.04 o                         
   9  29   1       2637.79       2575.38        51.53 o                         
  10  29   1         40.23         30.29        14.71 o                         
  11  29   1       4077.73       4411.50        68.74 o                         
  12  29   1        181.59        166.21        22.06 o                         
  13  29   1         11.61          0.44        13.95 o                         
  14  29   1         13.78        -15.86        17.68 o                         
  15  29   1        116.62        101.56        18.65 o                         
  16  29   1        288.38        315.01        26.51 o                         
  17  29   1         34.68         31.36        34.13 o                         
   1  30   1        234.95        351.40        28.27 o                         
   2  30   1      10253.25      10988.64       137.18 o                         
   3  30   1       1662.73       1475.77        34.74 o                         
   4  30   1        193.77        311.33        20.57 o                         
   5  30   1      39556.07      40066.69       344.70 o                         
   6  30   1       1619.28       1470.99        34.43 o                         
   7  30   1       2099.30       2040.94        42.22 o                         
   8  30   1       1178.02       1025.38        29.69 o                         
   9  30   1          8.87         22.15        14.24 o                         
  10  30   1         33.38        -13.65        13.65 o                         
  11  30   1      14263.47      14779.91       181.60 o                         
  12  30   1        972.54        765.86        32.50 o                         
  13  30   1         60.43         97.68        16.52 o                         
  14  30   1         39.61         19.00        15.35 o                         
  15  30   1        488.21        603.41        28.32 o                         
  16  30   1         26.88         12.30        16.72 o                         
  17  30   1        161.28        160.79        52.49 o                         
   0  31   1      22030.23      22975.66       527.47 o                         
   1  31   1      38819.28      41359.88       590.54 o                         
   2  31   1        433.65        412.59        18.64 o                         
   3  31   1       5128.12       5125.32        66.92 o                         
   4  31   1        928.79        794.21        23.34 o                         
   5  31   1      15988.61      16651.64       170.42 o                         
   6  31   1        439.88        471.80        20.06 o                         
   7  31   1        549.96        307.49        18.39 o                         
   8  31   1         55.65         76.26        13.87 o                         
   9  31   1          3.39         -1.10        13.88 o                         
  10  31   1        224.19        190.49        17.92 o                         
  11  31   1        970.94        906.37        31.07 o                         
  12  31   1        495.24        451.76        23.82 o                         
  13  31   1        189.88        240.56        21.68 o                         
  14  31   1          3.91         11.55        15.81 o                         
  15  31   1        362.03        458.45        25.46 o                         
  16  31   1         81.43         94.33        18.74 o                         
  17  31   1         49.89         18.00        49.89 o                         
   1  32   1      42166.71      43647.32       394.31 o                         
   2  32   1        120.61        125.59        13.59 o                         
   3  32   1        344.94        204.01        16.43 o                         
   4  32   1        104.33         50.50        11.75 o                         
   5  32   1       1605.11       1887.29        51.83 o                         
   6  32   1       5130.94       4820.31        68.69 o                         
   7  32   1       5016.70       5115.31        68.47 o                         
   8  32   1        594.63        639.07        25.20 o                         
   9  32   1        610.48        569.01        26.22 o                         
  10  32   1       2681.78       2594.11        61.78 o                         
  11  32   1        806.55        962.96        38.29 o                         
  12  32   1        195.47        191.45        18.91 o                         
  13  32   1         62.81         81.59        16.56 o                         
  14  32   1        631.58        575.79        29.61 o                         
  15  32   1       1409.84       1429.94        57.18 o                         
  16  32   1         32.33         -2.74        19.26 o                         
  17  32   1        636.87        796.55        90.63 o                         
   0  33   1       8182.95       8280.26       124.10 o                         
   1  33   1        343.09        358.92        18.17 o                         
   2  33   1        248.29        346.67        16.42 o                         
   3  33   1       5029.31       4721.84        61.10 o                         
   4  33   1       2686.25       2735.00        46.49 o                         
   5  33   1       2555.42       3020.12        53.01 o                         
   6  33   1        605.99        527.58        22.06 o                         
   7  33   1       7398.74       7780.07        97.89 o                         
   8  33   1       1987.36       1721.63        41.72 o                         
   9  33   1       6206.57       6129.20        91.49 o                         
  10  33   1       1600.04       1423.04        47.33 o                         
  11  33   1         91.33        123.72        20.42 o                         
  12  33   1         62.90         69.57        16.07 o                         
  13  33   1        453.71        431.45        24.88 o                         
  14  33   1          0.46          5.14        15.29 o                         
  15  33   1         80.25         65.50        17.79 o                         
  16  33   1        142.07        163.98        26.28 o                         
  17  33   1          0.57         49.76        45.86 o                         
   1  34   1       6806.28       7711.48        83.70 o                         
   2  34   1       7144.58       7736.58        84.46 o                         
   3  34   1        676.19        497.22        20.53 o                         
   4  34   1         41.01         69.73        13.27 o                         
   5  34   1      18213.82      18175.61       184.62 o                         
   6  34   1        758.46        771.05        27.39 o                         
   7  34   1       8698.55       8978.36       101.77 o                         
   8  34   1       2903.79       2647.62        52.57 o                         
   9  34   1        863.00        792.88        29.92 o                         
  10  34   1        754.35        564.54        27.28 o                         
  11  34   1       9860.37      10305.39       211.19 o                         
  12  34   1         60.20         33.14        14.82 o                         
  13  34   1          9.17        -14.99        15.57 o                         
  14  34   1        233.47        269.48        23.20 o                         
  15  34   1         43.85         47.79        16.71 o                         
  16  34   1         47.43         45.05        23.24 o                         
  17  34   1         39.59         12.47        47.29 o                         
   0  35   1      19871.55      21789.39       278.69 o                         
   1  35   1      19839.31      21802.44       197.30 o                         
   2  35   1       5907.79       6715.38        79.91 o                         
   3  35   1       1176.74        892.34        30.96 o                         
   4  35   1        601.39        422.21        19.20 o                         
   5  35   1      12314.62      11878.84       142.10 o                         
   6  35   1       1130.94       1121.41        32.54 o                         
   7  35   1       5919.54       5448.83        83.99 o                         
   8  35   1        227.76        225.45        19.24 o                         
   9  35   1         20.28          4.36        14.88 o                         
  10  35   1         14.80         22.20        14.36 o                         
  11  35   1       2719.23       2384.37        58.39 o                         
  12  35   1        532.28        503.29        25.11 o                         
  13  35   1       1452.80       1448.21        45.69 o                         
  14  35   1         45.32         45.34        17.72 o                         
  15  35   1        500.36        713.61        38.78 o                         
  16  35   1        316.38        445.29        42.77 o                         
   1  36   1      40828.96      43722.14       371.75 o                         
   2  36   1       6332.77       6852.41        86.66 o                         
   3  36   1        986.88        746.51        23.62 o                         
   4  36   1        362.93        413.12        19.22 o                         
   5  36   1        476.10        492.21        27.19 o                         
   6  36   1       4189.30       4043.79        64.14 o                         
   7  36   1      10166.09      11013.75       148.58 o                         
   8  36   1         79.80         76.92        16.29 o                         
   9  36   1       2002.59       1980.23        48.36 o                         
  10  36   1       1317.70       1135.31        36.50 o                         
  11  36   1        490.71        502.45        24.59 o                         
  12  36   1         17.30         16.73        15.07 o                         
  13  36   1        120.30        133.47        21.10 o                         
  14  36   1        117.71        148.88        19.36 o                         
  15  36   1       2237.68       2378.35        60.09 o                         
  16  36   1        170.55        233.46        35.53 o                         
   0  37   1        529.80        379.00        26.16 o                         
   1  37   1       2605.19       2371.88        58.54 o                         
   2  37   1       1023.56       1037.17        27.85 o                         
   3  37   1       7763.93       8231.08        90.98 o                         
   4  37   1       5684.31       5578.90        75.04 o                         
   5  37   1       1106.79       1161.44        31.91 o                         
   6  37   1        345.46        337.80        20.50 o                         
   7  37   1      10825.49      10720.90       130.97 o                         
   8  37   1        803.80        736.95        29.14 o                         
   9  37   1       2716.69       2395.07        55.61 o                         
  10  37   1          5.44          3.71        14.13 o                         
  11  37   1          3.87          2.64        14.47 o                         
  12  37   1         32.41         31.46        16.51 o                         
  13  37   1        441.86        445.10        26.78 o                         
  14  37   1          8.21        -12.94        15.37 o                         
  15  37   1        157.38        152.70        21.41 o                         
  16  37   1          4.88         32.50        31.03 o                         
   1  38   1        158.61        259.77        17.69 o                         
   2  38   1       1344.29       1398.03        33.48 o                         
   3  38   1        492.18        451.40        21.63 o                         
   4  38   1         17.77         45.11        14.02 o                         
   5  38   1      32609.65      35577.47       421.58 o                         
   6  38   1       3017.09       2989.40        50.63 o                         
   7  38   1        243.60        285.66        20.83 o                         
   8  38   1        248.66        266.46        20.28 o                         
   9  38   1        864.61        674.78        28.98 o                         
  10  38   1       1782.18       1652.04        43.72 o                         
  11  38   1       5888.30       6315.19       110.60 o                         
  12  38   1         83.13         74.24        17.70 o                         
  13  38   1        418.01        401.78        26.25 o                         
  14  38   1        470.07        486.45        26.37 o                         
  15  38   1        299.21        390.52        29.35 o                         
  16  38   1         47.45         66.72        34.43 o                         
   0  39   1       7509.70       7498.65       139.11 o                         
   1  39   1      18170.56      20778.71       243.72 o                         
   2  39   1        869.54        892.18        27.97 o                         
   3  39   1      11633.78      12787.00       128.83 o                         
   4  39   1       5563.24       5365.58        72.47 o                         
   5  39   1      15047.48      14742.10       153.02 o                         
   6  39   1        276.43        279.44        20.76 o                         
   7  39   1         28.71         43.89        15.62 o                         
   8  39   1         53.83         38.07        17.14 o                         
   9  39   1          0.02        -13.63        13.63 o                         
  10  39   1        546.19        549.43        27.18 o                         
  11  39   1       1320.12       1333.56        37.72 o                         
  12  39   1        541.26        548.11        28.53 o                         
  13  39   1       1642.07       1534.39        45.03 o                         
  14  39   1         37.28         35.57        17.07 o                         
  15  39   1        289.18        371.04        31.60 o                         
  16  39   1         40.59         70.92        56.73 o                         
   1  40   1      40581.59      44008.46       445.61 o                         
   2  40   1        331.00        445.55        21.75 o                         
   3  40   1        477.20        543.22        22.11 o                         
   4  40   1       1387.50       1243.53        35.89 o                         
   5  40   1        605.97        656.84        24.55 o                         
   6  40   1       5297.51       5111.26        81.51 o                         
   7  40   1       1671.94       1441.11        39.08 o                         
   8  40   1         37.05         27.02        17.13 o                         
   9  40   1       1421.07       1338.72        36.82 o                         
  10  40   1        505.11        415.57        23.29 o                         
  11  40   1        107.72        100.06        16.85 o                         
  12  40   1          1.23         23.13        15.72 o                         
  13  40   1        230.64        203.18        21.83 o                         
  14  40   1         54.05         63.31        18.07 o                         
  15  40   1       1098.91       1282.73        51.10 o                         
  16  40   1        499.93        635.50        93.83 o                         
   0  41   1      16724.78      18645.12       273.27 o                         
   1  41   1        607.78        521.08        22.02 o                         
   2  41   1       1101.03       1190.23        31.24 o                         
   3  41   1       7972.79       7734.80        94.98 o                         
   4  41   1       2404.09       2220.64        41.97 o                         
   5  41   1       1441.23       1786.29        48.35 o                         
   6  41   1        292.77        334.17        22.91 o                         
   7  41   1       8768.46       9591.01       117.24 o                         
   8  41   1        146.76         91.10        18.92 o                         
   9  41   1       5226.01       5598.65        87.40 o                         
  10  41   1         82.31         97.90        16.40 o                         
  11  41   1         54.39         57.18        15.77 o                         
  12  41   1        251.53        225.67        23.89 o                         
  13  41   1        895.86        840.90        35.23 o                         
  14  41   1          2.53         -4.19        15.35 o                         
  15  41   1         19.02         29.56        26.67 o                         
  16  41   1         73.41         10.23        50.10 o                         
   1  42   1         53.50        137.13        16.56 o                         
   2  42   1        820.17        868.14        28.16 o                         
   3  42   1       1454.33       1286.61        32.05 o                         
   4  42   1       1023.49       1004.05        31.40 o                         
   5  42   1      23808.43      26181.03       278.36 o                         
   6  42   1       5766.80       5901.53        89.24 o                         
   7  42   1        633.75        678.04        33.24 o                         
   8  42   1       1162.07       1000.77        33.88 o                         
   9  42   1       1967.30       1968.33        51.64 o                         
  10  42   1        352.95        294.34        21.33 o                         
  11  42   1       3737.80       3744.66        88.51 o                         
  12  42   1        111.19        111.47        19.23 o                         
  13  42   1         94.19         98.34        18.32 o                         
  14  42   1        264.80        239.23        23.25 o                         
  15  42   1          2.66         53.19        28.35 o                         
   0  43   1       2410.23       2414.63        67.68 o                         
   1  43   1       8404.08       9602.78       105.19 o                         
   2  43   1        278.35        361.22        27.52 o                         
   3  43   1         75.83        104.67        15.06 o                         
   4  43   1         52.88         53.45        13.93 o                         
   5  43   1       2045.12       2068.79        64.47 o                         
   6  43   1          4.75         10.76        14.23 o                         
   7  43   1       7239.91       6988.04       106.16 o                         
   8  43   1        702.55        724.43        28.19 o                         
   9  43   1        280.87        231.49        19.65 o                         
  10  43   1        114.55         83.50        17.99 o                         
  11  43   1       2433.90       2126.70        52.08 o                         
  12  43   1          1.40          6.10        16.89 o                         
  13  43   1        658.62        612.21        29.20 o                         
  14  43   1         76.36         98.59        20.70 o                         
  15  43   1         72.11         87.73        30.68 o                         
   1  44   1      10664.52      11086.47       117.32 o                         
   2  44   1        706.89        605.33        26.40 o                         
   3  44   1         18.45         17.66        13.70 o                         
   4  44   1       5238.06       5301.77        81.72 o                         
   5  44   1          2.96         35.86        15.41 o                         
   6  44   1         15.44         12.49        16.92 o                         
   7  44   1       2431.67       2364.71        50.86 o                         
   8  44   1         94.66         84.83        16.54 o                         
   9  44   1       2619.11       2669.43        54.20 o                         
  10  44   1        576.67        579.10        26.87 o                         
  11  44   1         74.59         94.23        17.31 o                         
  12  44   1         73.26         68.78        18.21 o                         
  13  44   1         39.70         61.56        17.35 o                         
  14  44   1        420.99        532.82        40.31 o                         
  15  44   1        753.17        844.13        68.82 o                         
   0  45   1       4533.47       4581.34       103.35 o                         
   1  45   1        602.05        650.44        25.06 o                         
   2  45   1        142.77        129.49        19.78 o                         
   3  45   1       1348.24       1283.14        38.40 o                         
   4  45   1       3751.14       3649.54        88.94 o                         
   5  45   1      11190.75      12178.75       137.87 o                         
   6  45   1        142.44        153.95        24.95 o                         
   7  45   1       3087.26       3092.65        72.13 o                         
   8  45   1        177.51        173.35        19.25 o                         
   9  45   1       2996.19       2743.77        53.75 o                         
  10  45   1        324.43        287.72        21.71 o                         
  11  45   1         17.17         34.59        17.34 o                         
  12  45   1          8.58        -16.39        16.39 o                         
  13  45   1        124.20         74.00        18.56 o                         
  14  45   1        121.15         97.33        24.12 o                         
  15  45   1         66.61         80.76        44.13 o                         
   1  46   1        449.26        507.85        23.32 o                         
   2  46   1       3908.84       4050.33        74.70 o                         
   3  46   1       4461.01       4546.52        91.87 o                         
   4  46   1        444.83        451.48        22.51 o                         
   5  46   1       6986.22       7639.84       132.24 o                         
   6  46   1       3664.63       3765.74        92.30 o                         
   7  46   1        417.76        352.23        23.78 o                         
   8  46   1        492.68        414.98        26.44 o                         
   9  46   1          2.82         23.91        14.69 o                         
  10  46   1        645.89        632.77        34.30 o                         
  11  46   1       3481.45       3258.13       116.05 o                         
  12  46   1          2.35         13.15        17.46 o                         
  13  46   1        120.79        118.85        19.57 o                         
  14  46   1        200.10        175.68        27.26 o                         
  15  46   1        114.24        102.97        84.54 o                         
   0  47   1        962.56        828.62        44.70 o                         
   1  47   1       5875.88       6699.84       124.21 o                         
   2  47   1         22.90         33.01        17.75 o                         
   3  47   1       2752.40       2769.37        60.57 o                         
   4  47   1        253.26        240.58        20.24 o                         
   5  47   1      12341.48      12306.18       165.61 o                         
   6  47   1       5075.20       5160.49        73.27 o                         
   7  47   1       3293.49       3019.17        95.25 o                         
   8  47   1        517.44        477.74        26.64 o                         
   9  47   1          0.27         -1.49        14.92 o                         
  10  47   1         69.82         23.15        17.08 o                         
  11  47   1        454.60        514.21        28.48 o                         
  12  47   1         37.79         32.53        16.34 o                         
  13  47   1       1102.98       1055.33        43.17 o                         
  14  47   1        174.06        126.34        33.41 o                         
  15  47   1        302.94        291.57        85.65 o                         
   1  48   1      11585.94      12613.40       152.17 o                         
   2  48   1        423.34        396.72        24.58 o                         
   3  48   1         26.09         68.19        16.89 o                         
   4  48   1       2690.62       2572.47        60.95 o                         
   5  48   1        254.82        208.95        21.98 o                         
   6  48   1       3056.32       2836.51        52.59 o                         
   7  48   1       4069.62       4002.56        66.52 o                         
   8  48   1          6.55         -4.39        14.46 o                         
   9  48   1        848.36        881.96        31.90 o                         
  10  48   1        394.16        365.82        23.48 o                         
  11  48   1         32.25         37.76        15.92 o                         
  12  48   1        323.12        297.97        22.93 o                         
  13  48   1         11.05         18.18        17.41 o                         
  14  48   1         24.17        -10.43        28.62 o                         
   0  49   1      12703.29      13049.15       220.84 o                         
   1  49   1         49.44         26.99        18.33 o                         
   2  49   1        301.02        316.02        23.61 o                         
   3  49   1       1943.90       1835.15        46.41 o                         
   4  49   1        864.45        827.71        37.52 o                         
   5  49   1       1588.14       1505.42        48.10 o                         
   6  49   1         67.52         83.20        18.75 o                         
   7  49   1       5850.35       6154.68        89.49 o                         
   8  49   1        194.23        218.40        20.08 o                         
   9  49   1       1692.68       1451.23        46.43 o                         
  10  49   1        126.41        183.66        24.08 o                         
  11  49   1        348.55        377.33        27.72 o                         
  12  49   1         49.74         87.51        18.60 o                         
  13  49   1        320.43        240.91        27.35 o                         
  14  49   1          0.06        -21.18        32.53 o                         
   1  50   1        460.85        504.29        25.76 o                         
   2  50   1        196.26        179.45        20.10 o                         
   3  50   1        180.40        125.15        23.48 o                         
   4  50   1       1300.18       1263.54        35.01 o                         
   5  50   1      10407.97      11675.34       159.20 o                         
   6  50   1         14.16         25.09        14.49 o                         
   7  50   1         14.99          4.11        14.69 o                         
   8  50   1        737.15        698.08        28.08 o                         
   9  50   1         14.52         13.76        16.64 o                         
  10  50   1        306.76        251.07        23.27 o                         
  11  50   1       1401.11       1235.85        42.10 o                         
  12  50   1        216.00        191.62        20.93 o                         
  13  50   1         78.89         55.97        23.00 o                         
  14  50   1         18.18        -11.76        41.49 o                         
   0  51   1        680.92        701.14        45.31 o                         
   1  51   1       2820.81       3302.93        73.31 o                         
   2  51   1          7.62         25.18        20.62 o                         
   3  51   1         89.35         76.08        17.03 o                         
   4  51   1       2970.55       2850.86        55.64 o                         
   5  51   1        538.63        437.07        24.87 o                         
   6  51   1          3.33          1.54        14.19 o                         
   7  51   1        464.82        422.63        23.16 o                         
   8  51   1         91.47        116.40        17.22 o                         
   9  51   1         36.81         93.13        16.78 o                         
  10  51   1         40.98         55.20        16.84 o                         
  11  51   1       1882.43       1808.41        50.47 o                         
  12  51   1        328.37        288.68        23.56 o                         
  13  51   1       1850.34       1905.93        82.60 o                         
  14  51   1        143.38        170.64        66.33 o                         
   1  52   1        652.49        695.01        31.65 o                         
   2  52   1        134.20        136.16        19.13 o                         
   3  52   1        230.12        229.75        21.34 o                         
   4  52   1        494.99        501.31        26.09 o                         
   5  52   1        316.27        338.46        21.07 o                         
   6  52   1       1725.31       1495.65        38.18 o                         
   7  52   1         62.82         55.50        15.82 o                         
   8  52   1       1738.01       1603.64        44.53 o                         
   9  52   1       3892.27       4188.63       130.01 o                         
  10  52   1       1576.71       1640.50        47.80 o                         
  11  52   1         71.51         34.93        18.13 o                         
  12  52   1         18.55         19.44        17.07 o                         
  13  52   1          2.04         25.88        32.02 o                         
  14  52   1         24.99          0.19        58.20 o                         
   0  53   1       5205.44       5215.48       131.17 o                         
   1  53   1       2237.91       2236.17        49.69 o                         
   2  53   1         83.93         80.80        17.98 o                         
   3  53   1        901.87        952.90        31.74 o                         
   4  53   1        254.74        276.85        20.09 o                         
   5  53   1        271.76        279.16        19.88 o                         
   6  53   1        946.39        885.08        30.44 o                         
   7  53   1        660.97        629.15        27.74 o                         
   8  53   1        977.04        998.99        35.81 o                         
   9  53   1       1067.25        853.67        34.65 o                         
  10  53   1        122.53        127.62        20.87 o                         
  11  53   1         69.38         94.78        19.61 o                         
  12  53   1         14.27         12.63        18.33 o                         
  13  53   1        151.75        155.06        34.21 o                         
   1  54   1        264.18        397.85        22.43 o                         
   2  54   1         52.83         45.06        15.64 o                         
   3  54   1        671.07        639.93        27.00 o                         
   4  54   1        751.15        771.09        28.63 o                         
   5  54   1       5790.74       6408.35        84.04 o                         
   6  54   1         62.08         54.83        15.78 o                         
   7  54   1        104.21        104.19        18.05 o                         
   8  54   1       1775.76       1597.99        44.58 o                         
   9  54   1        331.20        282.55        21.42 o                         
  10  54   1          3.76         14.91        16.10 o                         
  11  54   1       1700.24       1712.67        44.80 o                         
  12  54   1          0.65        -20.02        20.02 o                         
  13  54   1        142.04        154.28        57.25 o                         
   0  55   1        135.51         81.89        24.36 o                         
   1  55   1       3476.60       3656.43        59.92 o                         
   2  55   1       1170.89       1181.38        34.63 o                         
   3  55   1       2408.52       2565.61        50.38 o                         
   4  55   1         64.05         64.08        16.13 o                         
   5  55   1       3354.19       3247.38        60.85 o                         
   6  55   1       1181.09       1046.87        33.03 o                         
   7  55   1        181.55        149.63        21.97 o                         
   8  55   1          5.94         21.51        21.84 o                         
   9  55   1        133.40        143.12        23.17 o                         
  10  55   1        181.58        169.24        20.01 o                         
  11  55   1         35.55          6.97        18.82 o                         
  12  55   1         31.43         44.06        30.39 o                         
  13  55   1        113.13        146.87        63.84 o                         
   1  56   1      12260.37      13085.08       139.62 o                         
   2  56   1         11.75         -5.57        14.92 o                         
   3  56   1         39.09         13.79        15.64 o                         
   4  56   1        172.75        164.05        19.59 o                         
   5  56   1        258.83        279.03        21.27 o                         
   6  56   1         97.35        120.33        17.18 o                         
   7  56   1       1185.42       1070.73        35.12 o                         
   8  56   1         44.75         18.04        17.79 o                         
   9  56   1       2027.25       2099.60        50.17 o                         
  10  56   1        573.15        477.39        27.63 o                         
  11  56   1         71.44         86.25        20.32 o                         
  12  56   1         70.27        120.05        32.72 o                         
  13  56   1        201.78        246.37        72.56 o                         
   0  57   1       2033.18       1985.47        72.83 o                         
   1  57   1        146.41        117.32        17.93 o                         
   2  57   1        202.47        188.35        19.49 o                         
   3  57   1       1781.84       1677.97        42.59 o                         
   4  57   1          3.02         43.65        15.32 o                         
   5  57   1         64.78         78.90        16.50 o                         
   6  57   1       1117.74        910.99        36.45 o                         
   7  57   1        631.57        703.67        30.94 o                         
   8  57   1         59.38         49.13        19.92 o                         
   9  57   1        740.52        645.35        28.56 o                         
  10  57   1        249.18        316.37        23.95 o                         
  11  57   1        162.24        171.40        25.99 o                         
  12  57   1          1.07        -24.53        31.41 o                         
   1  58   1        157.41        147.70        18.75 o                         
   2  58   1       1597.70       1453.87        38.69 o                         
   3  58   1         74.99         46.87        17.53 o                         
   4  58   1        514.93        503.00        25.27 o                         
   5  58   1       4884.40       5033.88       105.09 o                         
   6  58   1        477.73        513.48        27.39 o                         
   7  58   1        425.55        484.08        31.58 o                         
   8  58   1        270.77        253.76        24.80 o                         
   9  58   1         44.35         32.31        17.54 o                         
  10  58   1        243.08        170.32        21.53 o                         
  11  58   1       1726.86       1501.41        72.89 o                         
  12  58   1         38.13         67.82        59.36 o                         
   0  59   1       3204.56       3102.73        81.78 o                         
   1  59   1       1520.71       1561.19        43.10 o                         
   2  59   1         22.52         30.91        16.10 o                         
   3  59   1        510.52        490.24        27.08 o                         
   4  59   1        152.00        155.94        18.89 o                         
   5  59   1       1162.59       1012.77        37.92 o                         
   6  59   1         61.68         88.93        18.29 o                         
   7  59   1        284.84        258.66        23.09 o                         
   8  59   1         39.22         63.92        17.28 o                         
   9  59   1        403.37        356.12        23.64 o                         
  10  59   1         90.12        113.11        20.80 o                         
  11  59   1        910.32       1030.76        69.01 o                         
  12  59   1        170.26        195.93        68.00 o                         
   1  60   1        184.87        286.01        21.16 o                         
   2  60   1        333.19        332.78        24.38 o                         
   3  60   1          7.91        -15.99        15.99 o                         
   4  60   1        168.13        149.49        21.16 o                         
   5  60   1        311.54        306.26        23.39 o                         
   6  60   1       1204.33       1003.83        40.96 o                         
   7  60   1         55.61         40.30        17.22 o                         
   8  60   1       1891.12       1658.88        46.62 o                         
   9  60   1       1511.33       1523.01        41.43 o                         
  10  60   1          8.08         -0.06        17.82 o                         
  11  60   1        231.45        216.66        36.07 o                         
   0  61   1        237.82        282.98        35.61 o                         
   1  61   1         13.85          8.71        15.97 o                         
   2  61   1        199.66        171.68        19.40 o                         
   3  61   1       2034.81       1899.54        51.59 o                         
   4  61   1          7.12          6.49        18.54 o                         
   5  61   1         98.63        133.06        21.50 o                         
   6  61   1        749.89        668.84        33.38 o                         
   7  61   1       1559.04       1486.40        40.38 o                         
   8  61   1        141.18        135.92        19.06 o                         
   9  61   1       1627.90       1514.12        46.39 o                         
  10  61   1        156.56        120.53        28.76 o                         
  11  61   1        117.58        187.33        73.04 o                         
   1  62   1          3.25        -16.22        16.22 o                         
   2  62   1        381.90        434.61        28.82 o                         
   3  62   1        168.30        127.82        19.71 o                         
   4  62   1        176.32        188.44        21.30 o                         
   5  62   1       5340.53       5322.71        85.40 o                         
   6  62   1          6.64          4.09        15.86 o                         
   7  62   1        456.12        545.74        28.43 o                         
   8  62   1         54.43         61.68        16.71 o                         
   9  62   1        773.96        708.76        40.00 o                         
  10  62   1        512.53        551.84        45.71 o                         
  11  62   1       1900.54       2115.54       145.80 o                         
   0  63   1         31.56         80.78        28.51 o                         
   1  63   1       4642.79       5057.84        90.10 o                         
   2  63   1       1371.45       1207.22        38.43 o                         
   3  63   1        560.87        596.91        32.24 o                         
   4  63   1       1943.62       1932.44        82.54 o                         
   5  63   1       2292.22       2221.90        51.43 o                         
   6  63   1          6.19        -16.35        16.35 o                         
   7  63   1        226.97        221.03        20.39 o                         
   8  63   1         53.41         70.98        17.71 o                         
   9  63   1        140.19        137.09        24.67 o                         
  10  63   1         28.65         -0.79        37.49 o                         
   1  64   1       3885.63       4213.94        72.21 o                         
   2  64   1          4.60        -17.90        17.90 o                         
   3  64   1         16.35         26.04        20.02 o                         
   4  64   1         17.22        -16.23        16.23 o                         
   5  64   1       1102.15       1119.10        38.92 o                         
   6  64   1        921.29        901.05        32.68 o                         
   7  64   1       1229.53       1213.88        37.23 o                         
   8  64   1        140.63        106.45        21.80 o                         
   9  64   1       1227.70       1336.78        64.36 o                         
  10  64   1        241.86        399.84        71.90 o                         
   0  65   1       3085.54       3088.43        97.12 o                         
   1  65   1         59.92         68.44        21.15 o                         
   2  65   1        522.57        459.18        33.84 o                         
   3  65   1        941.37        914.33        35.46 o                         
   4  65   1        213.23        215.50        22.70 o                         
   5  65   1         24.15          8.53        15.96 o                         
   6  65   1        271.83        222.08        20.48 o                         
   7  65   1        712.77        742.99        30.73 o                         
   8  65   1        402.57        463.08        32.36 o                         
   9  65   1        974.53        850.74        54.15 o                         
  10  65   1         51.09         19.00        67.22 o                         
   1  66   1          7.21          8.82        17.88 o                         
   2  66   1         94.81         91.57        19.40 o                         
   3  66   1        420.06        377.94        25.87 o                         
   4  66   1        413.46        361.24        23.95 o                         
   5  66   1       2653.35       2717.25        55.49 o                         
   6  66   1         20.57         52.57        16.99 o                         
   7  66   1        554.32        608.43        31.83 o                         
   8  66   1        125.90        129.39        39.42 o                         
   9  66   1          6.32        -12.85        44.52 o                         
   0  67   1        310.65        300.88        31.53 o                         
   1  67   1       2136.25       2116.18        48.27 o                         
   2  67   1       1019.83        929.49        33.21 o                         
   3  67   1       1044.13        898.81        32.96 o                         
   4  67   1        493.56        429.49        26.02 o                         
   5  67   1       1715.03       1645.23        43.32 o                         
   6  67   1        442.08        438.08        25.53 o                         
   7  67   1        454.19        345.23        26.96 o                         
   8  67   1         97.60         93.80        29.46 o                         
   9  67   1        177.30        217.02        59.73 o                         
   1  68   1       2086.03       2110.97        48.25 o                         
   2  68   1        122.25        139.53        19.50 o                         
   3  68   1          9.21        -16.08        16.08 o                         
   4  68   1         29.77         29.74        18.10 o                         
   5  68   1          2.76         10.08        16.94 o                         
   6  68   1        701.82        638.86        32.57 o                         
   7  68   1        429.10        444.06        41.50 o                         
   8  68   1        111.61        108.80        56.12 o                         
   0  69   1       2876.12       2800.20        79.27 o                         
   1  69   1         30.32         14.71        16.28 o                         
   2  69   1         26.71         12.70        16.25 o                         
   3  69   1       2922.68       2639.66        54.52 o                         
   4  69   1        170.01        158.71        21.53 o                         
   5  69   1         31.32         33.50        17.85 o                         
   6  69   1        302.75        241.59        28.77 o                         
   7  69   1       1665.13       1136.68       139.57 o                         
   8  69   1          4.34        -39.48        59.04 o                         
   1  70   1          8.89          9.13        16.31 o                         
   2  70   1        193.71        175.28        20.08 o                         
   3  70   1        574.23        553.80        27.24 o                         
   4  70   1        321.32        242.04        23.14 o                         
   5  70   1       3107.21       3187.51        75.58 o                         
   6  70   1        360.87        369.90        38.94 o                         
   7  70   1        260.44        245.59        97.29 o                         
   0  71   1        747.09        830.47        45.13 o                         
   1  71   1       1579.76       1652.58        43.21 o                         
   2  71   1        157.97        130.22        19.25 o                         
   3  71   1       1003.98        992.19        36.22 o                         
   4  71   1        266.18        333.87        28.03 o                         
   5  71   1       1453.24       1483.89        66.01 o                         
   6  71   1         33.38         12.25        46.18 o                         
   1  72   1       2102.84       2173.08        52.77 o                         
   2  72   1          1.02         -5.25        18.73 o                         
   3  72   1        104.57        101.52        22.14 o                         
   4  72   1         48.59         57.06        26.78 o                         
   5  72   1        156.41        132.82       129.86 o                         
   0  73   1        987.23       1030.27        66.62 o                         
   1  73   1         13.90         40.65        20.93 o                         
   2  73   1          3.83         20.88        20.55 o                         
   3  73   1       1470.15       1318.79        76.65 o                         
   4  73   1         17.14        -35.02        43.39 o                         
   5  73   1        482.64        340.66        95.08 o                         
   1  74   1        109.10         85.72        33.95 o                         
   2  74   1        657.42        674.63        80.21 o                         
   3  74   1         19.54         12.64        43.84 o                         
   0   0   2     158347.52     138508.58      3113.02 o                         
   1   0   2      11074.29      10470.08       180.68 o                         
   2   0   2       1565.23       2335.36        53.90 o                         
   3   0   2       9872.54       9040.44       115.28 o                         
   4   0   2      13454.22      11755.49       255.69 o                         
   5   0   2       1008.84        683.66        27.71 o                         
   6   0   2      28005.21      27986.58       350.75 o                         
   7   0   2        461.74        265.62        21.55 o                         
   8   0   2        355.82        362.96        23.40 o                         
   9   0   2      16680.32      17090.45       333.15 o                         
  10   0   2        857.02        760.37        35.38 o                         
  11   0   2      19757.56      19942.73       327.36 o                         
  12   0   2       1362.45       1338.91        71.58 o                         
  13   0   2       1648.56       1527.78        64.03 o                         
  14   0   2         22.92         23.93        19.12 o                         
  15   0   2        270.04        331.26        40.66 o                         
  16   0   2        964.00       1267.18        54.35 o                         
  17   0   2        213.67        377.03        37.37 o                         
  18   0   2        114.58        207.62        39.17 o                         
   1   1   2       3910.78       3236.13        49.76 o                         
   2   1   2        140.78         98.67         7.78 o                         
   3   1   2       2800.90       2294.73        30.09 o                         
   4   1   2       3997.56       2991.74        40.46 o                         
   5   1   2      19765.48      16915.18       251.61 o                         
   6   1   2       6010.82       5334.31        67.43 o                         
   7   1   2       3887.01       4405.30        69.00 o                         
   8   1   2       1581.18       1307.83        29.56 o                         
   9   1   2       9332.89       8570.49       109.53 o                         
  10   1   2       2192.15       1897.22        41.35 o                         
  11   1   2       2879.65       2912.23        62.29 o                         
  12   1   2       4628.66       4542.81        82.72 o                         
  13   1   2         56.57         85.93        17.54 o                         
  14   1   2         36.92         33.60        14.25 o                         
  15   1   2        408.94        353.21        28.86 o                         
  16   1   2         41.08         24.13        15.59 o                         
  17   1   2        229.58        270.22        23.77 o                         
  18   1   2         41.16         27.59        21.67 o                         
   1   2   2      48804.71      47544.59       484.50 o                         
   2   2   2       1099.55       1377.30        20.87 o                         
   3   2   2      15877.99      15155.50       130.23 o                         
   4   2   2     122025.98     110902.91       969.60 o                         
   5   2   2      55394.89      59182.37       561.32 o                         
   6   2   2      24574.92      23896.66       209.09 o                         
   7   2   2        267.35        363.96        17.93 o                         
   8   2   2         42.15        168.88        13.00 o                         
   9   2   2         34.78         41.15        12.93 o                         
  10   2   2      20573.93      22368.53       235.96 o                         
  11   2   2       2120.88       2084.52        52.58 o                         
  12   2   2       9898.82      10582.40       126.83 o                         
  13   2   2       1425.27       1353.91        45.30 o                         
  14   2   2       1052.59       1095.13        34.68 o                         
  15   2   2        851.67        896.24        39.04 o                         
  16   2   2        545.98        589.97        27.89 o                         
  17   2   2        116.19        171.74        19.86 o                         
  18   2   2          2.51         19.53        20.32 o                         
   1   3   2       3782.58       2778.25        31.21 o                         
   2   3   2      22518.87      25942.04       246.59 o                         
   3   3   2        487.76        261.87         9.27 o                         
   4   3   2       9771.89       8039.27        81.60 o                         
   5   3   2      39415.51      38999.93       359.01 o                         
   6   3   2       4363.86       5251.12        59.71 o                         
   7   3   2       1274.10       1271.97        29.90 o                         
   8   3   2         55.27         40.29        10.10 o                         
   9   3   2       1856.19       1635.48        36.46 o                         
  10   3   2       4270.73       3818.76        60.13 o                         
  11   3   2       2482.88       2446.26        53.89 o                         
  12   3   2        193.11        211.56        18.06 o                         
  13   3   2         54.87         44.81        15.81 o                         
  14   3   2        667.09        567.94        27.65 o                         
  15   3   2        420.33        400.87        27.49 o                         
  16   3   2         38.56         14.95        15.39 o                         
  17   3   2          0.70        -13.12        15.13 o                         
  18   3   2          1.57        -12.83        20.82 o                         
   0   4   2     131574.98     117745.78      1480.37 o                         
   1   4   2       9958.36      11939.71       126.75 o                         
   2   4   2      11929.70      11841.27       148.79 o                         
   3   4   2       1181.19       2710.46        52.90 o                         
   4   4   2      18367.21      18144.37       167.89 o                         
   5   4   2       1222.48        859.03        20.27 o                         
   6   4   2       9761.77      10196.44       100.21 o                         
   7   4   2         38.93         43.53        11.94 o                         
   8   4   2       6546.84       6689.17        93.99 o                         
   9   4   2       1502.75       1260.50        35.21 o                         
  10   4   2       2667.82       2922.37        52.20 o                         
  11   4   2       4354.20       4641.42        85.35 o                         
  12   4   2       1640.27       1535.04        38.46 o                         
  13   4   2         98.22        106.58        17.95 o                         
  14   4   2        422.32        488.57        25.96 o                         
  15   4   2        235.94        321.65        28.36 o                         
  16   4   2       2338.95       2483.93        55.94 o                         
  17   4   2         49.37         68.13        17.80 o                         
  18   4   2        176.32        212.91        33.72 o                         
   1   5   2       6279.09       4546.58        67.13 o                         
   2   5   2       8921.56       8305.17        97.55 o                         
   3   5   2       8168.04       7020.58        69.01 o                         
   4   5   2       6468.07       6519.87        69.97 o                         
   5   5   2      25840.44      25452.05       219.48 o                         
   6   5   2         33.60        135.72        10.87 o                         
   7   5   2        537.92        626.36        23.97 o                         
   8   5   2       3471.79       3430.56        96.75 o                         
   9   5   2        577.46        610.77        25.40 o                         
  10   5   2        952.64        983.46        28.24 o                         
  11   5   2         13.01         55.71        14.20 o                         
  12   5   2        220.80        166.50        17.58 o                         
  13   5   2         40.00         75.53        15.67 o                         
  14   5   2         80.32         95.80        16.57 o                         
  15   5   2         65.84         48.29        18.06 o                         
  16   5   2        133.78        160.10        18.69 o                         
  17   5   2         19.50         68.01        16.63 o                         
  18   5   2          2.15        -17.38        19.62 o                         
   0   6   2      36032.54      35977.03       411.35 o                         
   1   6   2      32190.56      35289.81       306.48 o                         
   2   6   2      53238.44      57683.20       605.72 o                         
   3   6   2      16977.03      13455.58       252.86 o                         
   4   6   2      37118.35      32136.32       268.84 o                         
   5   6   2      16679.50      17656.10       181.57 o                         
   6   6   2      18703.55      17006.99       154.83 o                         
   7   6   2        403.51        181.53        15.21 o                         
   8   6   2        546.84        678.19        21.30 o                         
   9   6   2        446.27        518.36        24.87 o                         
  10   6   2       3632.91       3466.91        66.72 o                         
  11   6   2        457.51        467.94        23.30 o                         
  12   6   2       3577.10       3383.69        60.61 o                         
  13   6   2       2677.07       2640.31        59.95 o                         
  14   6   2        194.39        205.48        21.59 o                         
  15   6   2        287.97        349.72        27.15 o                         
  16   6   2        561.68        616.15        28.70 o                         
  17   6   2        197.32        279.54        22.94 o                         
  18   6   2        179.05        185.49        27.47 o                         
   1   7   2     164143.56     155319.86      1660.65 o                         
   2   7   2     135789.78     131222.89      1114.42 o                         
   3   7   2      23716.70      22461.79       205.09 o                         
   4   7   2      16776.75      15998.70       141.26 o                         
   5   7   2      14241.27      13884.17       135.66 o                         
   6   7   2       2979.36       2979.24        42.74 o                         
   7   7   2       1154.45        791.37        24.63 o                         
   8   7   2       4890.31       4923.73        67.06 o                         
   9   7   2       1840.16       1503.27        37.68 o                         
  10   7   2        487.06        506.44        21.58 o                         
  11   7   2         92.25         54.71        14.45 o                         
  12   7   2        307.20        282.85        20.93 o                         
  13   7   2       1966.47       1841.78        49.21 o                         
  14   7   2       1031.62       1247.85        38.48 o                         
  15   7   2        545.35        515.73        29.90 o                         
  16   7   2         88.30        146.82        18.17 o                         
  17   7   2        143.77        161.87        20.46 o                         
  18   7   2        131.97        208.71        28.65 o                         
   1   8   2      71259.01      75197.08       603.24 o                         
   2   8   2      46919.64      46386.84       441.40 o                         
   3   8   2      59335.39      56256.23       512.29 o                         
   4   8   2        993.06       1309.29        24.58 o                         
   5   8   2         82.60         99.02        11.00 o                         
   6   8   2      44009.43      45721.26       383.38 o                         
   7   8   2       2676.83       2532.93        53.10 o                         
   8   8   2        114.68        134.97        13.31 o                         
   9   8   2       6271.47       6263.24        81.53 o                         
  10   8   2       4221.69       4365.51        72.29 o                         
  11   8   2          4.99         34.23        14.15 o                         
  12   8   2       1265.74       1180.65        43.79 o                         
  13   8   2        976.47        920.62        32.76 o                         
  14   8   2        973.06        991.09        34.32 o                         
  15   8   2          1.35         18.33        15.34 o                         
  16   8   2       2098.48       2381.31        57.06 o                         
  17   8   2          1.48          3.79        15.22 o                         
  18   8   2        306.61        385.65        34.04 o                         
   1   9   2      87787.98      89426.62       716.06 o                         
   2   9   2       3363.29       1666.15        47.19 o                         
   3   9   2      32026.91      33367.59       414.13 o                         
   4   9   2      29551.85      32959.81       344.11 o                         
   5   9   2      41266.01      37118.67       448.92 o                         
   6   9   2      14229.10      13336.95       148.98 o                         
   7   9   2        282.57        294.73        14.61 o                         
   8   9   2       1822.67       1614.89        37.71 o                         
   9   9   2       1547.38       1401.16        34.27 o                         
  10   9   2       1555.71       1583.85        35.50 o                         
  11   9   2       3023.86       2893.80        58.35 o                         
  12   9   2        102.15         88.37        17.59 o                         
  13   9   2         50.54         62.66        15.90 o                         
  14   9   2        373.26        337.46        21.80 o                         
  15   9   2        336.82        282.17        23.83 o                         
  16   9   2         49.97        111.16        18.94 o                         
  17   9   2          1.48          7.88        15.88 o                         
  18   9   2        292.54        440.22        35.71 o                         
   0  10   2      20605.40      21406.88       251.78 o                         
   1  10   2     188131.45     200345.83      1595.03 o                         
   2  10   2      20907.09      20906.49       257.10 o                         
   3  10   2       1817.92       1430.83        23.35 o                         
   4  10   2      14217.45      12145.80       173.46 o                         
   5  10   2      42199.35      44216.24       425.21 o                         
   6  10   2      13545.73      12799.42       130.61 o                         
   7  10   2        875.62        807.10        23.33 o                         
   8  10   2        205.04        211.68        14.99 o                         
   9  10   2        392.75        301.12        16.98 o                         
  10  10   2       8049.79       7990.30       100.04 o                         
  11  10   2       1846.70       1548.48        50.49 o                         
  12  10   2        120.72        201.31        19.52 o                         
  13  10   2       2187.69       2329.43        51.85 o                         
  14  10   2       1767.39       1801.38        43.49 o                         
  15  10   2        796.88        866.59        34.09 o                         
  16  10   2        583.96        603.41        30.23 o                         
  17  10   2        412.60        439.75        26.44 o                         
  18  10   2         16.76          8.91        21.13 o                         
   1  11   2      13679.62      17598.86       149.14 o                         
   2  11   2        971.38        628.98        27.66 o                         
   3  11   2        617.60        587.20        17.17 o                         
   4  11   2       7287.34       5599.84        63.16 o                         
   5  11   2      20777.01      20429.95       292.31 o                         
   6  11   2        131.39        256.97        14.21 o                         
   7  11   2       1205.09       1092.76        29.75 o                         
   8  11   2        618.15        678.27        23.26 o                         
   9  11   2       5570.36       4890.53        68.93 o                         
  10  11   2         59.15         16.69        12.24 o                         
  11  11   2        634.98        660.54        32.03 o                         
  12  11   2        342.49        292.81        23.82 o                         
  13  11   2        798.87        907.14        32.97 o                         
  14  11   2        918.01       1049.50        36.15 o                         
  15  11   2        326.53        345.33        23.16 o                         
  16  11   2          0.55         -6.39        15.73 o                         
  17  11   2        106.02        128.59        19.24 o                         
  18  11   2         31.70         62.86        23.44 o                         
   0  12   2      68488.67      74778.44       914.20 o                         
   1  12   2       1570.06       1705.73        25.89 o                         
   2  12   2       7912.02       8031.36        78.38 o                         
   3  12   2        313.84        511.29        15.08 o                         
   4  12   2       1499.09       1299.37        24.35 o                         
   5  12   2        702.88        687.70        21.86 o                         
   6  12   2       4933.61       5335.79        95.00 o                         
   7  12   2        612.29        488.49        21.63 o                         
   8  12   2        533.10        378.77        18.42 o                         
   9  12   2       4865.58       4630.21        69.62 o                         
  10  12   2      13411.53      13418.21       137.99 o                         
  11  12   2       4182.50       4227.27        73.13 o                         
  12  12   2       1578.71       1381.57        40.73 o                         
  13  12   2        337.12        348.63        23.33 o                         
  14  12   2        950.44        933.25        32.64 o                         
  15  12   2        758.79        995.01        33.85 o                         
  16  12   2       2041.43       2381.34        61.79 o                         
  17  12   2         14.67          4.52        15.58 o                         
  18  12   2        345.06        450.45        49.63 o                         
   1  13   2      17825.90      19222.47       209.18 o                         
   2  13   2       1844.50       1986.91        26.77 o                         
   3  13   2       8635.35       7582.20       114.21 o                         
   4  13   2      30831.30      32935.48       283.10 o                         
   5  13   2       7907.57       6974.68        78.30 o                         
   6  13   2       5812.89       4928.96        82.12 o                         
   7  13   2        324.35        387.03        17.71 o                         
   8  13   2       1180.58        850.10        26.35 o                         
   9  13   2        633.84        678.53        22.97 o                         
  10  13   2       3749.48       3722.31        57.08 o                         
  11  13   2       5930.01       6871.32        92.38 o                         
  12  13   2        956.42        908.89        37.70 o                         
  13  13   2          2.09         35.92        15.25 o                         
  14  13   2        103.66         97.85        15.88 o                         
  15  13   2        554.26        602.56        34.76 o                         
  16  13   2         20.80         24.19        15.21 o                         
  17  13   2         77.30         95.50        18.60 o                         
  18  13   2          0.57         -3.96        22.70 o                         
   0  14   2      12804.93      13220.21       279.64 o                         
   1  14   2        591.45        833.69        19.47 o                         
   2  14   2         43.05        218.72        10.31 o                         
   3  14   2         35.04         87.50         9.48 o                         
   4  14   2      15161.24      15810.19       142.63 o                         
   5  14   2       9760.41       9033.32       101.33 o                         
   6  14   2      45678.13      44815.01       740.24 o                         
   7  14   2       2986.64       2844.07        46.34 o                         
   8  14   2       1086.12        980.92        30.54 o                         
   9  14   2        446.49        419.25        20.71 o                         
  10  14   2       1330.34       1339.14        60.74 o                         
  11  14   2        847.86        925.75        30.94 o                         
  12  14   2       6397.46       7001.70       112.51 o                         
  13  14   2       2105.38       2048.95        48.97 o                         
  14  14   2         59.76         62.21        14.87 o                         
  15  14   2        886.98        997.02        34.26 o                         
  16  14   2        150.00        172.24        19.04 o                         
  17  14   2        425.08        564.10        31.54 o                         
  18  14   2          0.50         10.59        21.93 o                         
   1  15   2      10410.26       7823.80        78.86 o                         
   2  15   2       4251.37       6920.28        67.94 o                         
   3  15   2        760.39        707.16        17.04 o                         
   4  15   2      16966.19      14150.37       169.74 o                         
   5  15   2        290.02        448.42        17.69 o                         
   6  15   2       3070.19       3394.68        70.80 o                         
   7  15   2       7329.91       7285.39       110.96 o                         
   8  15   2        794.23        594.05        22.20 o                         
   9  15   2        315.34        349.19        18.02 o                         
  10  15   2         79.79         47.96        12.73 o                         
  11  15   2       3033.11       2840.90        52.73 o                         
  12  15   2       1926.49       1863.17        46.12 o                         
  13  15   2       3151.82       3631.36        77.91 o                         
  14  15   2          7.48          1.57        13.08 o                         
  15  15   2        184.32        189.45        20.32 o                         
  16  15   2          0.58         -8.89        14.06 o                         
  17  15   2          8.50         30.10        17.04 o                         
  18  15   2          0.21        -22.67        22.67 o                         
   0  16   2        244.64        324.44        16.85 o                         
   1  16   2        855.97        613.62        16.26 o                         
   2  16   2       4292.72       4226.08        49.57 o                         
   3  16   2       3446.84       2311.67        44.07 o                         
   4  16   2       3523.31       3846.63        53.61 o                         
   5  16   2         80.21         84.84        11.41 o                         
   6  16   2       5457.46       5295.47        92.56 o                         
   7  16   2      19447.69      19872.63       212.03 o                         
   8  16   2        333.40        287.14        16.01 o                         
   9  16   2       5647.72       5395.36        70.03 o                         
  10  16   2       2807.00       2609.62        46.96 o                         
  11  16   2         20.45        124.63        17.34 o                         
  12  16   2        734.95        832.10        34.98 o                         
  13  16   2       6648.71       6825.11       103.05 o                         
  14  16   2        556.00        611.88        27.31 o                         
  15  16   2          8.70         35.78        15.85 o                         
  16  16   2        384.66        384.78        23.82 o                         
  17  16   2         10.00          4.88        16.26 o                         
  18  16   2         46.20         -3.81        24.96 o                         
   1  17   2       8513.51       8825.82       104.35 o                         
   3  17   2       1926.30       2276.11        34.62 o                         
   4  17   2        329.07        170.63        13.05 o                         
   5  17   2      11740.61      10919.53       114.73 o                         
   6  17   2       2328.71       2018.16        59.04 o                         
   7  17   2       1750.60       1198.82        29.87 o                         
   8  17   2       4623.33       4281.51        70.66 o                         
   9  17   2       4182.38       4071.71        62.05 o                         
  10  17   2        466.91        355.00        19.49 o                         
  11  17   2       2863.28       2803.31        58.70 o                         
  12  17   2       1629.71       1246.39        34.97 o                         
  13  17   2        193.17        214.60        19.04 o                         
  14  17   2         97.75         66.39        16.49 o                         
  15  17   2        272.67        214.69        20.53 o                         
  16  17   2         12.33         -9.58        15.56 o                         
  17  17   2        130.76        152.56        21.54 o                         
  18  17   2         90.67        110.95        28.46 o                         
   0  18   2        397.57        252.39        16.36 o                         
   1  18   2      51617.30      53668.10       439.37 o                         
   2  18   2        295.51        202.11        11.84 o                         
   3  18   2         40.24        123.21        11.16 o                         
   4  18   2       9304.53       8969.75        92.82 o                         
   5  18   2      16985.95      17274.31       182.60 o                         
   6  18   2      22876.18      22697.00       236.00 o                         
   7  18   2      15847.94      16217.16       218.32 o                         
   8  18   2        211.77        164.09        15.04 o                         
   9  18   2         80.40         87.33        13.46 o                         
  10  18   2       1817.83       1751.52        38.80 o                         
  11  18   2       4967.39       4880.06        98.24 o                         
  12  18   2       1056.67        981.14        33.70 o                         
  13  18   2       1555.19       1768.08        46.60 o                         
  14  18   2          4.37          6.73        14.80 o                         
  15  18   2        930.64        919.65        36.94 o                         
  16  18   2        221.81        285.65        26.00 o                         
  17  18   2        132.49         98.60        19.90 o                         
  18  18   2          6.70         -4.29        27.44 o                         
   1  19   2       4060.54       6172.69        67.94 o                         
   2  19   2         46.46         89.97        10.55 o                         
   3  19   2       1196.09       1611.20        30.31 o                         
   4  19   2        175.58        105.54        11.74 o                         
   5  19   2      36659.13      36379.50       398.08 o                         
   6  19   2       6418.75       6370.16        96.23 o                         
   7  19   2        196.02        222.61        16.05 o                         
   8  19   2        631.36        681.77        26.29 o                         
   9  19   2       1264.28       1043.73        28.67 o                         
  10  19   2       1249.29       1220.00        34.90 o                         
  11  19   2       7979.92       7600.59        99.92 o                         
  12  19   2       4279.35       4016.13        74.12 o                         
  13  19   2       1066.73       1053.06        37.52 o                         
  14  19   2        874.37        986.70        40.42 o                         
  15  19   2        201.77        212.41        20.92 o                         
  16  19   2        168.66        219.31        21.30 o                         
  17  19   2        122.09        149.66        23.40 o                         
  18  19   2          0.65          5.25        28.74 o                         
   0  20   2      23678.14      23394.75       283.24 o                         
   1  20   2        804.01        728.13        17.93 o                         
   2  20   2       9104.22       7423.92        86.01 o                         
   3  20   2      13514.15      13028.24       145.81 o                         
   4  20   2        412.51        568.56        21.32 o                         
   5  20   2      12463.96      13458.28       165.53 o                         
   6  20   2        472.86        402.32        19.85 o                         
   7  20   2       8078.56       8241.35       112.11 o                         
   8  20   2       3740.74       3302.55        54.13 o                         
   9  20   2       2504.33       2325.64        46.07 o                         
  10  20   2       5452.10       5261.07        82.61 o                         
  11  20   2         15.59         94.40        16.30 o                         
  12  20   2        258.00        325.70        20.31 o                         
  13  20   2       1028.73        975.77        34.01 o                         
  14  20   2       1198.99       1164.86        39.27 o                         
  15  20   2         41.94         50.33        16.71 o                         
  16  20   2       1138.54       1209.10        41.62 o                         
  17  20   2        149.57        224.99        25.24 o                         
  18  20   2        273.65        314.37        59.08 o                         
   1  21   2       5466.26       5332.31        57.55 o                         
   2  21   2        402.52        260.73        13.84 o                         
   3  21   2        169.91         90.77        13.81 o                         
   4  21   2       5449.43       4759.44        82.32 o                         
   5  21   2       4861.84       4072.74        59.50 o                         
   6  21   2       1833.60       1741.57        38.35 o                         
   7  21   2        800.06        634.08        25.23 o                         
   8  21   2       1021.42        885.93        28.00 o                         
   9  21   2       1112.96       1119.63        33.37 o                         
  10  21   2       1542.30       1355.07        37.23 o                         
  11  21   2        553.54        604.11        28.92 o                         
  12  21   2       1809.04       1654.85        42.94 o                         
  13  21   2          4.18          8.86        13.69 o                         
  14  21   2          0.69         12.97        16.70 o                         
  15  21   2        321.53        343.21        26.23 o                         
  16  21   2          3.88         32.97        16.56 o                         
  17  21   2          6.11        -17.37        17.37 o                         
  18  21   2         21.79         58.36        31.67 o                         
   0  22   2       6247.24       7111.00       129.53 o                         
   1  22   2       4471.47       4279.18        75.06 o                         
   2  22   2       1867.79       2028.88        36.16 o                         
   3  22   2        210.91        433.83        19.49 o                         
   4  22   2        244.16        103.58        11.72 o                         
   5  22   2       1878.03       1470.61        33.63 o                         
   6  22   2      27058.05      27024.17       286.48 o                         
   7  22   2       7833.76       8956.18       123.42 o                         
   8  22   2        258.53        354.73        17.95 o                         
   9  22   2          7.04          8.13        12.07 o                         
  10  22   2         45.16         48.29        14.78 o                         
  11  22   2        611.42        583.00        26.76 o                         
  12  22   2        288.28        356.73        23.60 o                         
  13  22   2        191.85        177.55        19.18 o                         
  14  22   2        127.35         95.27        16.82 o                         
  15  22   2        164.24        215.94        21.50 o                         
  16  22   2        277.63        311.87        22.16 o                         
  17  22   2        176.14        181.76        24.72 o                         
  18  22   2          0.53         45.59        36.71 o                         
   1  23   2       1427.18       1025.92        27.90 o                         
   2  23   2        614.20        627.65        21.69 o                         
   3  23   2       3845.65       5389.13        77.74 o                         
   4  23   2        832.21        367.64        15.86 o                         
   5  23   2       8502.01       8564.20       104.51 o                         
   6  23   2       1037.63        697.71        22.99 o                         
   7  23   2       2874.22       2841.34        66.96 o                         
   8  23   2        404.76        343.38        17.92 o                         
   9  23   2        737.30        749.85        25.28 o                         
  10  23   2          4.35          6.33        13.06 o                         
  11  23   2       2893.53       3050.64        63.91 o                         
  12  23   2       2425.27       2303.71        54.90 o                         
  13  23   2        303.45        434.70        24.34 o                         
  14  23   2        198.00        181.18        18.85 o                         
  15  23   2        182.42        168.66        19.09 o                         
  16  23   2        100.26        151.23        18.42 o                         
  17  23   2         44.35         33.89        20.18 o                         
  18  23   2          0.55         36.29        82.32 o                         
   0  24   2      39710.68      46354.12       696.09 o                         
   1  24   2       4022.67       4167.24       107.92 o                         
   2  24   2      21339.31      24958.63       274.50 o                         
   3  24   2       2375.60       2059.83        41.50 o                         
   4  24   2         99.75         55.33        11.80 o                         
   5  24   2      17284.82      18799.23       200.13 o                         
   6  24   2        107.88        151.36        13.71 o                         
   7  24   2       8207.96       8233.66       102.48 o                         
   8  24   2        151.24        108.47        15.50 o                         
   9  24   2       5818.45       5569.07        73.54 o                         
  10  24   2        293.13        231.64        19.10 o                         
  11  24   2       2646.51       2870.23        64.40 o                         
  12  24   2        776.09        725.33        29.92 o                         
  13  24   2        385.87        459.74        25.04 o                         
  14  24   2        768.59        833.75        33.33 o                         
  15  24   2        145.61        212.74        20.16 o                         
  16  24   2        924.41       1004.90        35.23 o                         
  17  24   2        132.60        173.30        27.60 o                         
  18  24   2        146.67        271.68       108.93 o                         
   1  25   2      40641.71      46436.39       413.58 o                         
   2  25   2       1184.82        869.62        21.46 o                         
   3  25   2        769.30        682.39        21.05 o                         
   4  25   2        357.72        481.33        22.58 o                         
   5  25   2        139.97        272.73        22.25 o                         
   6  25   2       9095.70       8902.42       135.30 o                         
   7  25   2       5450.52       5102.86        74.04 o                         
   8  25   2       5577.59       5503.78        74.41 o                         
   9  25   2       4168.76       4386.28        63.19 o                         
  10  25   2         33.44         -8.23        12.78 o                         
  11  25   2        116.52        136.94        17.31 o                         
  12  25   2        457.07        472.83        24.86 o                         
  13  25   2        872.21        893.41        35.01 o                         
  14  25   2         28.02         14.91        15.75 o                         
  15  25   2        111.73        102.49        17.39 o                         
  16  25   2         16.32          6.74        15.55 o                         
  17  25   2         14.74         18.55        26.40 o                         
  18  25   2         42.84        -22.67        77.75 o                         
   0  26   2      12363.87      14024.12       233.66 o                         
   1  26   2      49766.87      54191.56       479.81 o                         
   2  26   2        701.03        688.56        19.81 o                         
   3  26   2       6337.88       7047.29        87.65 o                         
   4  26   2       6438.78       6133.46       127.39 o                         
   5  26   2       8994.62       8896.21       102.56 o                         
   6  26   2      16206.48      16762.29       184.66 o                         
   7  26   2       8243.91       9030.60       102.07 o                         
   8  26   2         64.57         58.65        12.78 o                         
   9  26   2        401.97        401.49        26.76 o                         
  10  26   2       1793.95       1804.89        48.68 o                         
  11  26   2        133.15        172.41        17.46 o                         
  12  26   2        509.04        536.67        27.24 o                         
  13  26   2       1639.46       1616.84        51.98 o                         
  14  26   2        686.32        604.86        29.56 o                         
  15  26   2        419.26        440.64        26.73 o                         
  16  26   2        823.65        904.05        36.51 o                         
  17  26   2        601.16        601.28        47.68 o                         
  18  26   2          0.20         -1.89        46.66 o                         
   1  27   2       2325.36       2422.36        47.89 o                         
   2  27   2       2376.37       3042.94        51.06 o                         
   3  27   2         55.32         86.03        15.82 o                         
   4  27   2         39.65         32.46        11.14 o                         
   5  27   2      21446.03      21197.69       241.74 o                         
   6  27   2       2127.55       1665.04        45.41 o                         
   7  27   2        758.19        648.83        22.82 o                         
   8  27   2       1528.13       1672.04        36.68 o                         
   9  27   2        120.37        153.70        16.57 o                         
  10  27   2        109.16        105.55        17.59 o                         
  11  27   2       3599.61       3594.48        77.56 o                         
  12  27   2       1629.56       1441.49        38.45 o                         
  13  27   2        613.00        553.09        27.67 o                         
  14  27   2         25.17          7.27        15.75 o                         
  15  27   2        258.16        244.24        22.22 o                         
  16  27   2        406.90        469.10        30.37 o                         
  17  27   2         42.78         40.34        27.99 o                         
  18  27   2         78.51         70.20        64.86 o                         
   0  28   2      56119.57      62061.58       724.13 o                         
   1  28   2       9837.81      10602.55       142.09 o                         
   2  28   2       6548.89       6385.57       118.90 o                         
   3  28   2       4248.22       4008.56        68.94 o                         
   4  28   2       1536.11       1535.54        32.03 o                         
   5  28   2       2951.77       2728.76        50.75 o                         
   6  28   2       3207.43       3128.29        64.04 o                         
   7  28   2       3602.17       3726.02        61.12 o                         
   8  28   2       1458.59       1416.42        34.11 o                         
   9  28   2        321.53        350.91        20.39 o                         
  10  28   2       4012.31       3695.92        80.50 o                         
  11  28   2        846.93        810.68        30.85 o                         
  12  28   2        759.06        744.58        28.70 o                         
  13  28   2         92.64        116.54        18.29 o                         
  14  28   2        388.98        347.94        23.65 o                         
  15  28   2        226.51        250.49        21.13 o                         
  16  28   2       1944.91       1974.87        56.56 o                         
  17  28   2         50.33         44.41        26.53 o                         
   1  29   2       5839.98       5937.84       101.62 o                         
   2  29   2       2427.19       3293.89        65.59 o                         
   3  29   2        244.94        243.84        15.44 o                         
   4  29   2        229.74        348.26        16.58 o                         
   5  29   2       4681.41       4365.83        63.96 o                         
   6  29   2       1375.07       1453.01        34.42 o                         
   7  29   2       2834.65       2944.52        48.11 o                         
   8  29   2       4261.24       4060.78        86.30 o                         
   9  29   2       4918.39       4974.11        74.05 o                         
  10  29   2       3164.74       2710.77        51.03 o                         
  11  29   2          3.69          9.98        15.35 o                         
  12  29   2        276.71        219.15        19.96 o                         
  13  29   2        319.48        357.24        24.63 o                         
  14  29   2        179.01        215.36        21.63 o                         
  15  29   2       1341.76       1388.54        42.55 o                         
  16  29   2         86.82        122.19        21.07 o                         
  17  29   2        229.78        362.20        72.58 o                         
   0  30   2       2197.27       2805.82        75.84 o                         
   1  30   2       6107.39       5764.26        97.83 o                         
   2  30   2        266.26        215.71        18.02 o                         
   3  30   2        965.50       1325.14        30.12 o                         
   4  30   2       9740.94       9257.34       100.99 o                         
   5  30   2      11543.06      11569.14       126.34 o                         
   6  30   2      14522.96      14463.58       142.83 o                         
   7  30   2       2052.48       2182.50        42.68 o                         
   8  30   2        442.18        530.36        27.17 o                         
   9  30   2        103.50        131.09        17.54 o                         
  10  30   2      11155.00      11428.78       134.35 o                         
  11  30   2        987.80        939.44        38.74 o                         
  12  30   2       1203.27       1002.83        42.17 o                         
  13  30   2        357.29        372.55        23.68 o                         
  14  30   2        103.18        119.14        18.53 o                         
  15  30   2        914.33       1153.10        38.24 o                         
  16  30   2        163.31        192.23        25.26 o                         
  17  30   2        132.88        151.23        50.34 o                         
   1  31   2       5874.57       6279.93        81.66 o                         
   2  31   2       6295.73       7036.60       103.60 o                         
   3  31   2        769.16        774.50        23.48 o                         
   4  31   2       2756.15       3110.56        62.64 o                         
   5  31   2       9668.12      10011.41       111.25 o                         
   6  31   2       1296.46       1164.38        29.63 o                         
   7  31   2         24.50         54.76        13.74 o                         
   8  31   2        547.25        456.42        23.16 o                         
   9  31   2       1854.38       1657.36        41.24 o                         
  10  31   2        313.21        372.87        23.09 o                         
  11  31   2       3307.57       3319.07        70.43 o                         
  12  31   2        394.37        355.70        25.28 o                         
  13  31   2          1.01         -7.07        15.31 o                         
  14  31   2        791.02        801.82        44.72 o                         
  15  31   2        294.86        311.03        24.35 o                         
  16  31   2          0.48          5.28        19.09 o                         
  17  31   2         11.05         14.73        29.88 o                         
   0  32   2      25806.96      26446.62       485.55 o                         
   1  32   2          8.68         31.00        14.33 o                         
   2  32   2        338.50        182.65        15.50 o                         
   3  32   2        304.91        269.39        16.62 o                         
   4  32   2       4377.79       4784.74        78.86 o                         
   5  32   2       1171.31       1134.79        33.64 o                         
   6  32   2       9950.53      10000.67       107.82 o                         
   7  32   2      10486.95      10432.69       120.59 o                         
   8  32   2         12.73         36.44        15.03 o                         
   9  32   2       3241.05       2682.66        69.11 o                         
  10  32   2       3355.81       3358.96        61.25 o                         
  11  32   2       2704.79       2673.86        51.61 o                         
  12  32   2        278.26        282.42        21.88 o                         
  13  32   2        441.74        474.34        26.13 o                         
  14  32   2          6.86          5.98        15.11 o                         
  15  32   2          9.86          8.25        17.41 o                         
  16  32   2        739.10        757.75        40.44 o                         
  17  32   2         61.92        101.31        34.77 o                         
   1  33   2       2223.85       1916.74        40.12 o                         
   2  33   2        339.99        399.81        18.89 o                         
   3  33   2         14.23          0.31        11.83 o                         
   4  33   2          5.69         -0.25        11.68 o                         
   5  33   2        395.36        432.44        21.05 o                         
   6  33   2       6657.17       6339.46        77.89 o                         
   7  33   2       1857.53       1810.42        44.84 o                         
   8  33   2        186.56        220.51        20.50 o                         
   9  33   2         53.06         32.85        15.06 o                         
  10  33   2        435.25        324.83        22.20 o                         
  11  33   2         87.10         78.58        16.08 o                         
  12  33   2       1125.59       1119.54        35.10 o                         
  13  33   2        375.87        439.11        27.97 o                         
  14  33   2        206.34        169.34        20.61 o                         
  15  33   2         61.50        109.01        18.22 o                         
  16  33   2        223.99        341.35        33.93 o                         
  17  33   2         12.80         74.26        32.99 o                         
   0  34   2       6501.97       7950.31       125.94 o                         
   1  34   2      10300.07      10734.32       115.89 o                         
   2  34   2        140.84        167.61        14.20 o                         
   3  34   2        241.81        216.86        16.43 o                         
   4  34   2      15839.69      15926.50       157.21 o                         
   5  34   2       3519.92       3540.52        67.46 o                         
   6  34   2      12800.50      12922.77       132.06 o                         
   7  34   2       1533.06       1515.21        40.39 o                         
   8  34   2         60.14         33.82        16.52 o                         
   9  34   2        311.73        250.66        19.32 o                         
  10  34   2       8562.99       9172.50       108.40 o                         
  11  34   2       1807.25       1849.89        43.04 o                         
  12  34   2       2558.89       2674.81        58.71 o                         
  13  34   2        882.83        974.69        43.82 o                         
  14  34   2        181.46        147.36        19.10 o                         
  15  34   2        597.53        737.92        33.51 o                         
  16  34   2        185.31        136.97        32.85 o                         
  17  34   2         21.68         53.00        51.06 o                         
   1  35   2        281.57        366.59        17.33 o                         
   2  35   2       1474.09       1352.53        29.83 o                         
   3  35   2        391.53        365.14        18.00 o                         
   4  35   2       1684.02       1791.43        43.22 o                         
   5  35   2      28870.92      29599.14       264.54 o                         
   6  35   2          2.03        -11.91        11.91 o                         
   7  35   2        291.13        259.49        19.53 o                         
   8  35   2         35.43          9.02        15.05 o                         
   9  35   2       2902.75       2773.22        54.60 o                         
  10  35   2       1705.57       1575.96        42.09 o                         
  11  35   2       4557.91       4420.45        91.77 o                         
  12  35   2         77.09         81.53        18.15 o                         
  13  35   2        248.05        234.64        23.39 o                         
  14  35   2        527.53        521.20        26.71 o                         
  15  35   2        254.81        214.42        22.81 o                         
  16  35   2        441.50        514.43        46.93 o                         
  17  35   2          1.62         19.58        48.41 o                         
   0  36   2      26214.64      28804.87       358.99 o                         
   1  36   2       5656.57       6034.61        71.38 o                         
   2  36   2        859.25        834.40        30.56 o                         
   3  36   2      13974.98      14496.12       151.62 o                         
   4  36   2       5445.25       5789.36        71.67 o                         
   5  36   2       5857.86       5900.12        91.86 o                         
   6  36   2       3732.33       4210.92       110.63 o                         
   7  36   2       1054.98        970.23        31.56 o                         
   8  36   2       2629.68       2442.79        63.94 o                         
   9  36   2        355.56        378.89        24.82 o                         
  10  36   2        718.33        660.03        29.01 o                         
  11  36   2       2672.76       2706.49        61.25 o                         
  12  36   2        691.99        609.60        31.10 o                         
  13  36   2          2.32         11.32        15.95 o                         
  14  36   2        441.73        498.38        26.36 o                         
  15  36   2        125.90        143.66        22.00 o                         
  16  36   2        967.81       1186.19       113.78 o                         
  17  36   2         82.33        147.71        68.33 o                         
   1  37   2       2522.01       2768.36        59.09 o                         
   2  37   2       7812.21       8698.97        94.29 o                         
   3  37   2         68.33         61.69        12.99 o                         
   4  37   2       3145.93       3689.02        54.07 o                         
   5  37   2       5579.51       5578.45        75.71 o                         
   6  37   2       3069.90       2821.27        48.61 o                         
   7  37   2       2785.26       2579.63        51.34 o                         
   8  37   2       1461.08       1340.78        43.75 o                         
   9  37   2       1601.45       1413.89        45.48 o                         
  10  37   2        644.56        510.91        24.71 o                         
  11  37   2         25.30          8.10        14.75 o                         
  12  37   2        715.66        662.61        28.51 o                         
  13  37   2        326.17        301.23        23.06 o                         
  14  37   2         63.37         33.67        16.97 o                         
  15  37   2        152.90        176.43        22.06 o                         
  16  37   2        139.47         94.92        37.75 o                         
   0  38   2       6360.13       7109.13       123.66 o                         
   1  38   2      14000.23      15225.82       147.03 o                         
   2  38   2       2868.53       2733.62        44.49 o                         
   3  38   2         35.68         19.05        12.66 o                         
   4  38   2      15022.04      16377.16       161.14 o                         
   5  38   2      17878.63      18217.30       187.35 o                         
   6  38   2      11201.97      11342.85       129.12 o                         
   7  38   2        804.35        662.92        29.60 o                         
   8  38   2         48.78         60.92        16.24 o                         
   9  38   2        874.73        782.17        37.21 o                         
  10  38   2       3181.01       3156.65        57.27 o                         
  11  38   2        433.43        517.12        25.25 o                         
  12  38   2       1840.20       1778.82        45.24 o                         
  13  38   2        594.02        596.95        29.82 o                         
  14  38   2        147.69         97.81        19.03 o                         
  15  38   2        214.69        242.31        33.39 o                         
  16  38   2        627.75        632.23        60.37 o                         
   1  39   2       9217.70      10448.91       112.36 o                         
   2  39   2       5566.93       5805.81        71.55 o                         
   3  39   2        410.82        452.82        20.35 o                         
   4  39   2       1045.62       1207.31        31.08 o                         
   5  39   2       4740.12       4696.88        69.35 o                         
   6  39   2        220.08        161.11        18.10 o                         
   7  39   2         44.72         21.03        14.31 o                         
   8  39   2         24.15         76.60        17.54 o                         
   9  39   2        711.94        602.84        29.67 o                         
  10  39   2        949.06        815.55        30.26 o                         
  11  39   2        256.54        247.83        21.43 o                         
  12  39   2        340.62        377.20        32.74 o                         
  13  39   2         20.89         29.02        16.62 o                         
  14  39   2        358.05        310.52        22.92 o                         
  15  39   2        279.35        312.81        33.77 o                         
  16  39   2         11.51          6.32        36.53 o                         
   0  40   2      36489.79      40838.27       661.57 o                         
   1  40   2       1697.82       1537.49        35.94 o                         
   2  40   2       2913.40       2835.75        46.36 o                         
   3  40   2       5975.39       6365.93        78.05 o                         
   4  40   2       1115.45       1005.23        28.95 o                         
   5  40   2        194.06        172.02        16.48 o                         
   6  40   2       7470.79       7412.69       150.13 o                         
   7  40   2         71.43         85.48        15.54 o                         
   8  40   2        410.33        466.95        26.44 o                         
   9  40   2       3458.82       3169.42        69.47 o                         
  10  40   2       1131.51       1094.55        39.19 o                         
  11  40   2        332.01        326.15        23.65 o                         
  12  40   2         45.04         76.90        19.41 o                         
  13  40   2         33.69         46.73        16.44 o                         
  14  40   2        155.17        192.66        20.36 o                         
  15  40   2          2.79         36.10        23.64 o                         
  16  40   2        708.69        782.91        65.70 o                         
   1  41   2       1570.87       1493.46        35.81 o                         
   2  41   2       1913.48       1860.85        45.77 o                         
   3  41   2       3558.04       3597.71        61.97 o                         
   4  41   2       3052.38       3040.22        53.33 o                         
   5  41   2       3514.88       3372.53        62.70 o                         
   6  41   2       8274.48       8303.06       103.89 o                         
   7  41   2        417.32        348.12        22.61 o                         
   8  41   2        201.57        253.85        20.22 o                         
   9  41   2       1418.13       1374.81        37.39 o                         
  10  41   2        929.04        851.35        32.88 o                         
  11  41   2        123.48        111.18        18.98 o                         
  12  41   2        266.23        268.78        23.50 o                         
  13  41   2        342.62        408.30        24.28 o                         
  14  41   2         13.57          9.84        17.52 o                         
  15  41   2        112.78        129.04        31.37 o                         
  16  41   2          5.08         33.03        39.14 o                         
   0  42   2       1510.51       1262.70        52.24 o                         
   1  42   2       5579.07       6100.50        78.47 o                         
   2  42   2        413.38        486.62        26.54 o                         
   3  42   2        404.73        369.74        20.35 o                         
   4  42   2       1425.45       1448.14        35.18 o                         
   5  42   2      11877.11      12280.48       175.92 o                         
   6  42   2        109.90        107.09        15.86 o                         
   7  42   2        602.08        527.28        27.81 o                         
   8  42   2         52.19         45.69        17.91 o                         
   9  42   2          8.61         -3.96        14.23 o                         
  10  42   2       2086.79       2209.65        62.20 o                         
  11  42   2       1284.20       1338.51        38.62 o                         
  12  42   2        280.90        299.03        22.28 o                         
  13  42   2        426.58        399.57        24.32 o                         
  14  42   2        433.19        446.12        29.64 o                         
  15  42   2        373.14        462.61        54.65 o                         
  16  42   2         21.58        -56.82        56.82 o                         
   1  43   2       1855.33       1916.87        39.45 o                         
   2  43   2       7950.12       8687.95       104.27 o                         
   3  43   2        104.98        119.78        17.50 o                         
   4  43   2       9030.13       9895.41       116.35 o                         
   5  43   2      11497.78      11617.12       140.30 o                         
   6  43   2       1923.89       1653.82        58.10 o                         
   7  43   2        140.93        121.92        18.12 o                         
   8  43   2       3400.83       2928.40        62.19 o                         
   9  43   2       1689.17       1450.18        44.41 o                         
  10  43   2        379.10        365.06        22.63 o                         
  11  43   2       1224.23       1072.85        40.07 o                         
  12  43   2        294.74        246.86        24.38 o                         
  13  43   2         28.75         29.18        17.42 o                         
  14  43   2        801.86        869.26        49.88 o                         
  15  43   2         90.76        141.02        41.66 o                         
  16  43   2         88.49        207.99        66.21 o                         
   0  44   2       9639.62      10857.13       164.69 o                         
   1  44   2       2143.88       2390.77        53.89 o                         
   2  44   2       4051.33       3899.38        57.85 o                         
   3  44   2       2744.54       2852.89        48.77 o                         
   4  44   2       2207.33       2363.26        63.89 o                         
   5  44   2         18.39         23.38        15.20 o                         
   6  44   2      14516.62      15649.97       200.17 o                         
   7  44   2        474.79        457.24        26.97 o                         
   8  44   2        233.24        200.52        19.65 o                         
   9  44   2        343.37        325.37        24.95 o                         
  10  44   2       1790.67       1680.97        42.86 o                         
  11  44   2        549.32        636.28        36.29 o                         
  12  44   2        484.99        473.87        26.04 o                         
  13  44   2        290.39        333.93        23.98 o                         
  14  44   2        149.26        133.00        34.45 o                         
  15  44   2        352.03        508.49        71.62 o                         
   1  45   2       7122.54       8342.73        95.86 o                         
   2  45   2       3318.24       3441.81        58.14 o                         
   3  45   2        442.72        437.36        24.87 o                         
   4  45   2        339.23        310.23        19.58 o                         
   5  45   2       1167.82       1092.19        32.13 o                         
   6  45   2        786.91        645.54        29.88 o                         
   7  45   2       3025.59       2811.37        59.50 o                         
   8  45   2        851.09        911.84        31.49 o                         
   9  45   2        389.98        342.60        24.51 o                         
  10  45   2       1988.43       1830.27        74.88 o                         
  11  45   2        111.54        108.00        19.06 o                         
  12  45   2        527.19        523.74        28.76 o                         
  13  45   2        348.99        356.31        24.21 o                         
  14  45   2        121.46        135.55        27.66 o                         
  15  45   2        840.61        795.85        68.98 o                         
   0  46   2        479.84        562.27        39.92 o                         
   1  46   2       5353.62       6199.56        89.91 o                         
   2  46   2        237.13        265.52        21.97 o                         
   3  46   2          5.47         36.54        15.60 o                         
   4  46   2       6446.56       7250.91       100.83 o                         
   5  46   2       6132.94       6281.31       135.57 o                         
   6  46   2       2396.59       2511.88        51.30 o                         
   7  46   2         25.84         34.00        14.54 o                         
   8  46   2         68.95         51.39        15.95 o                         
   9  46   2        530.17        539.34        27.49 o                         
  10  46   2        344.24        335.49        24.39 o                         
  11  46   2        717.20        796.33        31.32 o                         
  12  46   2       1132.39       1135.78        36.90 o                         
  13  46   2        366.61        377.21        33.09 o                         
  14  46   2         21.42         24.89        24.37 o                         
  15  46   2        425.84        472.38        71.47 o                         
   1  47   2          8.35         -0.11        16.20 o                         
   2  47   2       6730.60       6595.00        88.21 o                         
   3  47   2       2608.82       2467.20        46.20 o                         
   4  47   2       3091.93       2850.00        52.71 o                         
   5  47   2        824.76        720.97        38.32 o                         
   6  47   2       1075.57        893.12        29.96 o                         
   7  47   2       1111.19       1028.17        32.33 o                         
   8  47   2       3159.24       2995.18        73.43 o                         
   9  47   2        782.25        685.50        33.77 o                         
  10  47   2         85.98         31.57        18.08 o                         
  11  47   2       1178.32       1068.41        40.82 o                         
  12  47   2       1544.01       1491.37        43.88 o                         
  13  47   2        855.95        913.61        39.45 o                         
  14  47   2        626.67        696.82        61.33 o                         
  15  47   2          5.45          1.13        34.20 o                         
   0  48   2      17890.59      18764.59       432.25 o                         
   1  48   2        565.21        500.73        25.24 o                         
   2  48   2        132.79        140.78        17.40 o                         
   3  48   2        232.39        299.05        20.11 o                         
   4  48   2       1878.97       1704.35        56.54 o                         
   5  48   2        241.43        235.49        20.54 o                         
   6  48   2        609.63        615.48        27.84 o                         
   7  48   2        831.76        734.99        30.24 o                         
   8  48   2          9.14         30.28        14.55 o                         
   9  48   2       2087.05       1941.99        49.36 o                         
  10  48   2       1325.74       1313.14        43.33 o                         
  11  48   2        386.70        398.33        24.71 o                         
  12  48   2        124.18         69.71        18.96 o                         
  13  48   2         69.65         44.52        18.97 o                         
  14  48   2         60.39         54.35        46.53 o                         
  15  48   2        268.08        539.77        89.09 o                         
   1  49   2       4152.26       4203.59       104.53 o                         
   2  49   2       4250.08       4428.26        69.21 o                         
   3  49   2        262.69        244.74        25.00 o                         
   4  49   2       1789.16       1861.60        44.76 o                         
   5  49   2       2216.80       2143.89        49.75 o                         
   6  49   2        843.15        731.54        27.90 o                         
   7  49   2         69.78         32.40        15.77 o                         
   8  49   2       2320.55       2296.93        56.03 o                         
   9  49   2         13.16          5.93        15.84 o                         
  10  49   2        444.04        437.25        27.71 o                         
  11  49   2       1010.82       1100.68        37.88 o                         
  12  49   2        102.88         88.13        18.25 o                         
  13  49   2         26.38         28.93        24.43 o                         
  14  49   2         52.51         29.04        34.50 o                         
  15  49   2        681.34        576.77       140.26 o                         
   0  50   2        195.05        248.85        34.90 o                         
   1  50   2       8725.95       9437.73       132.17 o                         
   2  50   2        501.88        487.36        29.03 o                         
   3  50   2        875.65        779.03        30.25 o                         
   4  50   2       6030.58       6708.70        91.45 o                         
   5  50   2       1054.89        975.23        36.10 o                         
   6  50   2       2424.40       2407.51        51.89 o                         
   7  50   2         19.06         27.98        14.77 o                         
   8  50   2         59.90         78.71        16.59 o                         
   9  50   2          7.50          5.14        16.80 o                         
  10  50   2        893.40        807.19        34.38 o                         
  11  50   2         29.92         22.23        16.58 o                         
  12  50   2        394.72        359.62        24.74 o                         
  13  50   2        756.42        749.93        46.24 o                         
  14  50   2         16.09         56.32        34.75 o                         
   1  51   2         99.37        126.82        19.18 o                         
   2  51   2       4078.10       4391.19        81.68 o                         
   3  51   2       1558.31       1334.33        37.77 o                         
   4  51   2       2686.55       2502.75        48.68 o                         
   5  51   2       7438.95       7939.81       118.43 o                         
   6  51   2        109.25         87.51        16.44 o                         
   7  51   2         98.24        101.49        17.05 o                         
   8  51   2         98.39        129.42        17.79 o                         
   9  51   2         64.23         28.55        18.04 o                         
  10  51   2         42.34         38.93        18.36 o                         
  11  51   2        845.28        762.32        33.62 o                         
  12  51   2        873.97        978.65        40.23 o                         
  13  51   2         84.63        122.88        32.95 o                         
  14  51   2        504.07        566.38        87.30 o                         
   0  52   2      12158.16      12671.53       351.20 o                         
   1  52   2       1460.95       1305.27        42.32 o                         
   2  52   2         48.09         66.46        15.65 o                         
   3  52   2       4898.37       5420.29        81.56 o                         
   4  52   2         40.97         30.38        16.43 o                         
   5  52   2        156.49        101.57        21.84 o                         
   6  52   2       1128.02       1166.92        40.05 o                         
   7  52   2        220.57        240.64        19.34 o                         
   8  52   2          0.38        -15.67        15.67 o                         
   9  52   2       3254.61       3210.93        78.45 o                         
  10  52   2        949.47        922.41        33.29 o                         
  11  52   2        240.26        288.15        22.58 o                         
  12  52   2         42.12         67.55        18.54 o                         
  13  52   2          9.12        -19.61        31.86 o                         
  14  52   2         48.77         67.75        64.67 o                         
   1  53   2       2496.44       2821.54        68.68 o                         
   2  53   2       3575.72       3524.49        68.13 o                         
   3  53   2         13.97          8.22        16.28 o                         
   4  53   2        577.28        504.49        26.52 o                         
   5  53   2          3.64         37.31        15.71 o                         
   6  53   2       3000.64       2679.05        62.22 o                         
   7  53   2        316.93        323.79        22.81 o                         
   8  53   2       2178.42       2137.93        66.84 o                         
   9  53   2       2212.88       2033.74        52.95 o                         
  10  53   2        433.34        480.02        26.08 o                         
  11  53   2         87.57         82.09        18.10 o                         
  12  53   2        231.09        266.07        30.85 o                         
  13  53   2          8.97        -31.00        31.00 o                         
  14  53   2        351.59        447.99        86.83 o                         
   0  54   2       6485.94       7443.36       130.90 o                         
   1  54   2       1223.16       1295.77        37.22 o                         
   2  54   2       1714.21       1852.48        42.28 o                         
   3  54   2       2077.72       2071.21        64.66 o                         
   4  54   2       2924.36       2690.33        54.84 o                         
   5  54   2       2861.57       2775.03        56.19 o                         
   6  54   2       5102.87       5269.45        75.34 o                         
   7  54   2        356.97        340.41        23.09 o                         
   8  54   2        393.00        411.26        25.24 o                         
   9  54   2         11.96         -2.68        16.50 o                         
  10  54   2       1873.89       1720.38        59.65 o                         
  11  54   2        366.16        394.88        27.06 o                         
  12  54   2        803.40        872.88        52.55 o                         
  13  54   2         78.84        121.72        52.17 o                         
   1  55   2       1798.42       1684.06        40.88 o                         
   2  55   2         98.48        112.87        18.14 o                         
   3  55   2       2365.65       2478.35        51.19 o                         
   4  55   2        786.37        731.35        28.46 o                         
   5  55   2       6195.83       6268.40       100.51 o                         
   6  55   2        416.81        360.96        21.99 o                         
   7  55   2        340.50        303.22        25.01 o                         
   8  55   2         56.81         68.86        17.98 o                         
   9  55   2        136.59        128.87        18.78 o                         
  10  55   2         29.06         41.85        17.29 o                         
  11  55   2       1292.38       1288.89        42.12 o                         
  12  55   2        526.82        532.79        46.15 o                         
  13  55   2        103.22         48.49        34.50 o                         
   0  56   2       8050.26       9171.24       152.66 o                         
   1  56   2       2183.96       2239.29        47.03 o                         
   2  56   2       1911.39       1949.54        44.08 o                         
   3  56   2        119.30        130.39        17.83 o                         
   4  56   2        105.19        127.25        17.44 o                         
   5  56   2       3950.28       4147.85        65.93 o                         
   6  56   2        154.17        120.89        17.25 o                         
   7  56   2          5.75          1.40        15.44 o                         
   8  56   2        144.46        128.10        20.86 o                         
   9  56   2       1125.45       1142.35        40.95 o                         
  10  56   2        285.33        291.69        27.01 o                         
  11  56   2         59.09         76.14        20.68 o                         
  12  56   2        123.99        189.26        40.48 o                         
  13  56   2        656.03        879.04       232.98 o                         
   1  57   2        436.41        481.73        24.30 o                         
   2  57   2        323.85        340.83        23.83 o                         
   3  57   2         79.25         64.94        16.91 o                         
   4  57   2        672.79        645.80        32.56 o                         
   5  57   2        302.77        311.36        21.88 o                         
   6  57   2       1026.42        914.69        39.74 o                         
   7  57   2        377.94        338.88        24.30 o                         
   8  57   2       2812.16       2737.44        54.62 o                         
   9  57   2       1708.21       1598.96        44.04 o                         
  10  57   2       2057.68       2051.86        55.32 o                         
  11  57   2        323.89        316.54        32.89 o                         
  12  57   2          4.22         10.20        35.13 o                         
  13  57   2        107.90         60.72        62.87 o                         
   0  58   2        658.18        623.77        39.42 o                         
   1  58   2        596.16        685.44        28.43 o                         
   2  58   2         19.12          8.46        15.37 o                         
   3  58   2          2.43         -4.68        14.99 o                         
   4  58   2       3211.97       3088.35        56.24 o                         
   5  58   2       1246.11       1198.42        40.11 o                         
   6  58   2       1833.27       1651.60        42.24 o                         
   7  58   2       1329.91       1156.91        41.32 o                         
   8  58   2         18.65        -12.57        15.84 o                         
   9  58   2        238.33        225.65        21.16 o                         
  10  58   2          7.49         16.22        16.82 o                         
  11  58   2         83.60        173.91        34.15 o                         
  12  58   2        445.84        536.55        56.15 o                         
   1  59   2        269.23        234.93        21.09 o                         
   2  59   2       1155.26       1076.13        34.18 o                         
   3  59   2        826.49        730.23        31.19 o                         
   4  59   2        501.96        460.38        24.83 o                         
   5  59   2        834.83        763.56        32.51 o                         
   6  59   2        170.94        156.47        25.50 o                         
   7  59   2         41.98         23.02        16.08 o                         
   8  59   2        621.36        696.87        32.12 o                         
   9  59   2        141.69        166.65        23.56 o                         
  10  59   2         62.93         97.30        21.04 o                         
  11  59   2       1487.84       1332.65        82.17 o                         
  12  59   2        499.34        617.83       154.38 o                         
   0  60   2      10145.74      11582.94       211.44 o                         
   1  60   2        341.30        364.27        24.37 o                         
   2  60   2       1265.97       1352.10        37.99 o                         
   3  60   2         16.17          5.16        15.81 o                         
   4  60   2       1066.35        996.74        40.93 o                         
   5  60   2       1449.62       1214.78        36.40 o                         
   6  60   2         28.23         38.66        17.95 o                         
   7  60   2        300.37        340.73        27.38 o                         
   8  60   2          0.25         -8.61        15.96 o                         
   9  60   2       1191.60       1039.33        39.87 o                         
  10  60   2        202.29        165.87        27.82 o                         
  11  60   2        916.39       1120.13        75.98 o                         
  12  60   2        198.90        225.47        71.12 o                         
   1  61   2       2680.70       2856.87        59.11 o                         
   2  61   2         46.32         66.07        18.36 o                         
   3  61   2         28.88         39.37        18.14 o                         
   4  61   2        188.17        216.35        20.83 o                         
   5  61   2        251.91        198.91        23.99 o                         
   6  61   2       1491.92       1250.79        41.73 o                         
   7  61   2       1485.43       1384.57        47.91 o                         
   8  61   2        911.13        850.06        34.27 o                         
   9  61   2        751.08        728.98        32.39 o                         
  10  61   2         92.78        103.12        30.80 o                         
  11  61   2         52.72          9.51        33.76 o                         
   0  62   2        136.37        135.94        29.85 o                         
   1  62   2       3098.58       3323.02        71.32 o                         
   2  62   2         15.78          2.67        16.70 o                         
   3  62   2        150.89        156.47        19.05 o                         
   4  62   2       1710.27       1604.36        45.74 o                         
   5  62   2        869.97        726.74        30.37 o                         
   6  62   2        783.40        675.09        29.68 o                         
   7  62   2        125.79        115.15        20.98 o                         
   8  62   2         34.26          7.84        15.48 o                         
   9  62   2          5.48         17.74        17.55 o                         
  10  62   2        317.80        256.62        44.81 o                         
  11  62   2        248.08        374.82        72.90 o                         
   1  63   2          3.44         21.38        17.06 o                         
   2  63   2       2357.74       2349.01        54.75 o                         
   3  63   2         57.96         39.41        19.88 o                         
   4  63   2       1057.97        952.20        41.05 o                         
   5  63   2       4374.06       4474.96        73.68 o                         
   6  63   2          6.85         -0.09        15.78 o                         
   7  63   2        612.66        528.33        29.00 o                         
   8  63   2         63.59         73.98        19.31 o                         
   9  63   2          4.01         34.32        22.86 o                         
  10  63   2          4.00        -17.42        28.47 o                         
  11  63   2        693.95        635.24        92.60 o                         
   0  64   2       1290.47       1181.49       100.47 o                         
   1  64   2       1601.06       1403.91        50.59 o                         
   2  64   2        304.06        255.67        29.42 o                         
   3  64   2        369.88        407.63        28.74 o                         
   4  64   2        265.71        252.90        21.86 o                         
   5  64   2        797.81        738.84        30.57 o                         
   6  64   2        208.59        197.30        21.24 o                         
   7  64   2          5.59         -2.44        16.83 o                         
   8  64   2        227.69        227.22        24.23 o                         
   9  64   2         11.14        -13.08        27.49 o                         
  10  64   2         29.32         40.96        31.30 o                         
   1  65   2       1516.23       1399.22        39.71 o                         
   2  65   2       2164.38       2190.58        55.03 o                         
   3  65   2        134.60         99.08        18.54 o                         
   4  65   2       1201.59       1071.58        35.61 o                         
   5  65   2         11.79         36.60        17.95 o                         
   6  65   2        211.98        188.52        20.51 o                         
   7  65   2        282.45        308.60        22.42 o                         
   8  65   2       1449.74       1234.44        53.84 o                         
   9  65   2        369.84        450.36        50.63 o                         
  10  65   2        342.78        330.33       118.22 o                         
   0  66   2          7.26        -26.06        26.06 o                         
   1  66   2       1209.72       1173.38        43.45 o                         
   2  66   2        175.43        159.19        19.99 o                         
   3  66   2          1.23         18.92        17.90 o                         
   4  66   2        722.29        643.65        31.18 o                         
   5  66   2        905.26        894.30        32.81 o                         
   6  66   2       1374.21       1191.78        37.76 o                         
   7  66   2         65.69         55.28        19.48 o                         
   8  66   2         25.18         35.99        25.94 o                         
   9  66   2         10.97         -9.42        37.77 o                         
  10  66   2        280.96        115.86        63.90 o                         
   1  67   2        237.63        216.14        20.74 o                         
   2  67   2       2703.12       2834.27        56.77 o                         
   3  67   2        609.08        603.62        28.14 o                         
   4  67   2        435.38        366.77        24.35 o                         
   5  67   2       1779.58       1807.09        55.78 o                         
   6  67   2        222.02        182.06        23.68 o                         
   7  67   2         24.33         61.63        23.38 o                         
   8  67   2        227.47        198.28        90.36 o                         
   9  67   2         30.76         22.28        52.13 o                         
   0  68   2       2206.85       1999.44        66.21 o                         
   1  68   2       1151.92       1096.97        35.82 o                         
   2  68   2        118.57         92.29        18.41 o                         
   3  68   2        281.56        290.76        22.68 o                         
   4  68   2         19.47          5.03        16.39 o                         
   5  68   2        795.26        760.72        31.32 o                         
   6  68   2         12.63          1.87        20.57 o                         
   7  68   2        162.79        207.61        39.44 o                         
   8  68   2         21.12         15.73        32.39 o                         
   9  68   2        716.03        464.94        86.83 o                         
   1  69   2       1331.27       1360.60        42.36 o                         
   2  69   2       1014.97       1017.18        35.79 o                         
   3  69   2        190.24        196.87        20.79 o                         
   4  69   2        414.32        362.12        24.22 o                         
   5  69   2        146.67        177.88        24.30 o                         
   6  69   2        722.92        781.26        69.42 o                         
   7  69   2        116.07        147.67        45.49 o                         
   8  69   2       1799.56       1704.59       130.17 o                         
   0  70   2         21.00         28.14        23.73 o                         
   1  70   2        444.17        450.94        27.31 o                         
   2  70   2        789.31        711.02        32.68 o                         
   3  70   2        396.74        378.74        24.51 o                         
   4  70   2        520.88        467.86        29.38 o                         
   5  70   2        275.14        271.27        27.00 o                         
   6  70   2        283.42        227.35        41.97 o                         
   7  70   2          7.84         30.45        45.06 o                         
   1  71   2         50.02         60.67        17.56 o                         
   2  71   2       2073.74       2092.94        54.17 o                         
   3  71   2        216.01        156.70        23.29 o                         
   4  71   2       1160.49       1052.16        43.92 o                         
   5  71   2       2751.29       2502.00       110.11 o                         
   6  71   2        103.75        149.42        56.21 o                         
   7  71   2         23.96          0.68        48.29 o                         
   0  72   2       2087.87       2059.40        77.58 o                         
   1  72   2        358.34        338.56        27.10 o                         
   2  72   2        217.85        199.47        24.25 o                         
   3  72   2        716.51        715.49        39.92 o                         
   4  72   2          6.79        -20.57        29.38 o                         
   5  72   2        523.18        367.85        71.97 o                         
   6  72   2         81.97         49.09        45.68 o                         
   1  73   2       1162.61       1093.16        46.00 o                         
   2  73   2        662.80        650.06        47.54 o                         
   3  73   2         20.06         -2.59        33.84 o                         
   4  73   2        708.10        696.39       171.44 o                         
   5  73   2        459.99        375.20        68.74 o                         
   0  74   2        220.34        184.82        99.65 o                         
   1  74   2       1383.02       1330.88        76.79 o                         
   2  74   2        106.64         59.42        67.22 o                         
   3  74   2         29.46         21.85        63.75 o                         
   4  74   2        460.44        288.46        69.55 o                         
   1   0   3      31074.63      34562.96       458.39 o                         
   2   0   3       1133.25       2149.55        39.13 o                         
   3   0   3       6963.54       8216.91       107.83 o                         
   4   0   3       1893.15       1699.07        34.08 o                         
   5   0   3       1803.30       1540.63        42.72 o                         
   6   0   3      22039.52      21293.60       304.39 o                         
   7   0   3       3274.57       3223.25        98.78 o                         
   8   0   3        471.61        354.79        34.56 o                         
   9   0   3       8998.93       8282.67       130.66 o                         
  10   0   3       6208.54       5960.61       141.28 o                         
  11   0   3      10351.62       9999.42       183.38 o                         
  12   0   3       1573.49       1513.87        53.23 o                         
  13   0   3         12.18         -7.69        17.68 o                         
  14   0   3         36.38         53.22        23.45 o                         
  15   0   3       1555.86       1633.71        60.16 o                         
  16   0   3        388.36        411.58        40.64 o                         
  17   0   3         96.87        112.84        28.66 o                         
  18   0   3        813.22       1015.14        92.72 o                         
  19   0   3          4.14        -19.77        38.10 o                         
   0   1   3      28913.82      34590.28       459.54 o                         
   1   1   3        267.72        281.56         9.68 o                         
   2   1   3         73.79        313.87        13.69 o                         
   3   1   3        396.26        219.82        10.02 o                         
   4   1   3      26274.20      27375.95       230.37 o                         
   5   1   3         75.38        127.67        10.66 o                         
   6   1   3       1882.47       1830.35        37.13 o                         
   7   1   3       4108.50       3757.31        58.85 o                         
   8   1   3       1757.23       1538.07        46.87 o                         
   9   1   3        438.89        345.55        18.86 o                         
  10   1   3        401.74        395.85        25.93 o                         
  11   1   3         46.65         60.68        14.75 o                         
  12   1   3        764.68        866.97        31.03 o                         
  13   1   3        167.17        158.91        17.03 o                         
  14   1   3         64.37         36.96        16.59 o                         
  15   1   3         51.84         46.63        15.52 o                         
  16   1   3        393.00        402.08        23.74 o                         
  17   1   3         72.96        104.21        19.86 o                         
  18   1   3          2.89        -13.42        20.78 o                         
  19   1   3         10.59         65.29        31.37 o                         
   1   2   3       8863.65       6750.98        65.27 o                         
   2   2   3       2665.35       2608.58        33.24 o                         
   3   2   3        532.63       1156.62        16.97 o                         
   4   2   3      25015.63      23715.98       201.30 o                         
   5   2   3       9292.27       8384.33       122.67 o                         
   6   2   3       7446.10       6214.41        87.87 o                         
   7   2   3        835.01        798.74        22.57 o                         
   8   2   3       6517.68       6177.65        87.08 o                         
   9   2   3       9913.98       9954.63       135.34 o                         
  10   2   3        581.31        624.03        23.14 o                         
  11   2   3       9070.59       9096.02       107.77 o                         
  12   2   3        251.60        177.94        16.91 o                         
  13   2   3        365.19        441.99        22.79 o                         
  14   2   3       2810.91       3159.92        69.68 o                         
  15   2   3       1118.46       1081.72        35.31 o                         
  16   2   3        107.70        133.64        18.07 o                         
  17   2   3        371.53        348.20        26.88 o                         
  18   2   3        191.98        176.68        27.19 o                         
  19   2   3          1.15        -17.75        35.49 o                         
   0   3   3       3432.65       3142.20        46.52 o                         
   1   3   3      27112.95      26115.55       270.13 o                         
   2   3   3       2350.73       3428.89        41.59 o                         
   3   3   3        563.47        258.28        10.76 o                         
   4   3   3       1018.23       1258.95        28.73 o                         
   5   3   3          1.61         19.00         8.76 o                         
   6   3   3       2894.43       3351.20        57.82 o                         
   7   3   3       3650.79       4154.06        61.48 o                         
   8   3   3       2376.61       2371.64        42.56 o                         
   9   3   3       3776.07       4158.82        66.84 o                         
  10   3   3       2927.86       2699.08        46.28 o                         
  11   3   3       1410.43       1252.86        33.99 o                         
  12   3   3         38.88         72.70        14.30 o                         
  13   3   3        528.41        557.45        26.12 o                         
  14   3   3         32.96         51.74        15.89 o                         
  15   3   3         39.57         41.63        14.52 o                         
  16   3   3        665.94        831.87        31.66 o                         
  17   3   3          0.43          6.92        17.30 o                         
  18   3   3         13.45         28.83        21.89 o                         
  19   3   3         10.30          0.95        43.26 o                         
   1   4   3       1379.98       1875.61        26.41 o                         
   2   4   3      80019.72      78963.81       969.62 o                         
   3   4   3       9011.39      11265.35       134.68 o                         
   4   4   3      15306.88      13295.05       118.58 o                         
   5   4   3      47275.23      49747.55       519.43 o                         
   6   4   3       6159.81       5460.29        61.32 o                         
   7   4   3       1501.90       1554.13        29.27 o                         
   8   4   3      12491.76      12718.44       146.57 o                         
   9   4   3       5222.48       5256.29        96.04 o                         
  10   4   3      24958.47      25469.93       271.56 o                         
  11   4   3       3001.83       3075.29        52.89 o                         
  12   4   3        197.12        237.80        18.19 o                         
  13   4   3          3.05         16.85        13.81 o                         
  14   4   3        178.86        173.93        19.14 o                         
  15   4   3         69.91         65.15        15.23 o                         
  16   4   3         76.06        116.33        17.81 o                         
  17   4   3        819.05       1005.73        51.35 o                         
  18   4   3        453.43        513.90        38.91 o                         
  19   4   3          0.19         13.86        76.50 o                         
   0   5   3      19916.21      22683.97       304.09 o                         
   1   5   3         93.15        144.81         7.76 o                         
   2   5   3       3876.26       3844.76        67.58 o                         
   3   5   3        989.42       1307.94        24.18 o                         
   4   5   3        353.41        671.66        19.42 o                         
   5   5   3       7915.60      10010.78       108.88 o                         
   6   5   3        900.98        571.56        19.20 o                         
   7   5   3        117.15        227.18        14.14 o                         
   8   5   3       3357.47       3566.14        80.48 o                         
   9   5   3       8256.04       8429.54       144.35 o                         
  10   5   3        889.49       1040.01        34.83 o                         
  11   5   3       1085.65        880.79        28.62 o                         
  12   5   3       1712.52       1615.07        41.22 o                         
  13   5   3         26.60         27.06        14.73 o                         
  14   5   3          1.62         31.50        15.99 o                         
  15   5   3         44.61         89.35        16.32 o                         
  16   5   3        507.00        654.22        28.63 o                         
  17   5   3         49.48          8.48        19.11 o                         
  18   5   3         10.12         -4.97        21.00 o                         
  19   5   3          2.96        -37.14        71.79 o                         
   1   6   3        728.26        306.16         9.18 o                         
   2   6   3       1361.87       1482.31        45.62 o                         
   3   6   3      11370.71      12111.87       106.94 o                         
   4   6   3      15797.78      16337.80       143.54 o                         
   5   6   3         35.22         47.47        11.41 o                         
   6   6   3       8746.48       8437.02       116.67 o                         
   7   6   3       1339.70       1141.33        27.53 o                         
   8   6   3       2592.26       2221.87        43.82 o                         
   9   6   3      15498.61      14809.83       156.31 o                         
  10   6   3       3883.69       3793.00        81.56 o                         
  11   6   3       7651.13       7889.52       149.40 o                         
  12   6   3        734.27        761.72        29.06 o                         
  13   6   3         21.76         11.81        14.69 o                         
  14   6   3       2773.29       3028.30        84.74 o                         
  15   6   3        513.81        622.88        27.85 o                         
  16   6   3         17.78         34.99        15.45 o                         
  17   6   3        433.40        497.05        34.68 o                         
  18   6   3        220.34        265.21        29.80 o                         
  19   6   3          7.75         11.64        74.29 o                         
   0   7   3      28859.13      32615.97       376.35 o                         
   1   7   3       1044.69        648.10        11.68 o                         
   2   7   3       3470.23       2672.27        51.38 o                         
   3   7   3        394.37        110.69         7.25 o                         
   4   7   3      16779.37      16253.00       143.18 o                         
   5   7   3        730.24        844.20        21.15 o                         
   6   7   3       1949.13       1364.62        25.90 o                         
   7   7   3        307.55        381.20        15.57 o                         
   8   7   3         23.15          4.22        10.72 o                         
   9   7   3        139.15        155.84        14.96 o                         
  10   7   3        820.34        887.71        27.47 o                         
  11   7   3        570.34        449.89        21.95 o                         
  12   7   3       1492.23       1644.34        38.98 o                         
  13   7   3        167.17        152.54        18.58 o                         
  14   7   3         92.20         96.23        17.88 o                         
  15   7   3         75.58         95.92        17.48 o                         
  16   7   3        658.98        789.86        31.27 o                         
  17   7   3          0.83         12.57        19.14 o                         
  18   7   3         43.92         41.07        22.58 o                         
   1   8   3       1072.57        752.92        13.16 o                         
   2   8   3        923.80        905.50        17.89 o                         
   3   8   3       5031.76       5874.54        72.86 o                         
   4   8   3       5479.71       5167.80        54.51 o                         
   5   8   3      27140.57      27937.86       256.65 o                         
   6   8   3      24542.51      23895.91       240.72 o                         
   7   8   3        934.97        862.28        24.28 o                         
   8   8   3       1455.79       1271.83        32.37 o                         
   9   8   3       1061.16        965.44        26.79 o                         
  10   8   3      10166.03      10035.05       113.29 o                         
  11   8   3       3375.26       3597.22        57.34 o                         
  12   8   3       1330.81       1294.20        35.23 o                         
  13   8   3       1392.14       1346.82        39.48 o                         
  14   8   3        166.61        159.81        17.71 o                         
  15   8   3        216.16        182.87        19.92 o                         
  16   8   3         19.97         20.96        14.92 o                         
  17   8   3        943.67       1066.03        45.93 o                         
  18   8   3        590.65        623.12        42.17 o                         
   0   9   3       5574.50       5417.23        92.56 o                         
   1   9   3      25694.02      27848.32       245.64 o                         
   2   9   3       7183.45       6998.22        81.64 o                         
   3   9   3       8683.05      11694.28       111.54 o                         
   4   9   3       9371.96       9824.94       108.97 o                         
   5   9   3       1234.77       1412.67        31.69 o                         
   6   9   3        975.50        904.07        41.36 o                         
   7   9   3       2779.89       3221.83        52.05 o                         
   8   9   3       6505.20       5580.03        78.97 o                         
   9   9   3        119.10        108.82        13.80 o                         
  10   9   3        411.26        382.31        20.30 o                         
  11   9   3        709.73        715.20        26.12 o                         
  12   9   3        265.30        247.75        18.38 o                         
  13   9   3        183.48        251.59        19.06 o                         
  14   9   3        110.26        120.44        17.52 o                         
  15   9   3         66.11         75.87        17.02 o                         
  16   9   3        159.50        263.18        20.93 o                         
  17   9   3         25.03         80.52        19.81 o                         
  18   9   3          5.64         31.62        21.82 o                         
   1  10   3      21893.65      26872.42       222.71 o                         
   2  10   3      63130.36      61143.74       495.37 o                         
   3  10   3        648.64        843.09        21.36 o                         
   4  10   3      21335.10      20486.07       177.94 o                         
   5  10   3      31130.83      33844.56       436.12 o                         
   6  10   3        551.51        443.29        17.78 o                         
   7  10   3       6991.89       6868.46       116.69 o                         
   8  10   3        166.98        229.90        16.77 o                         
   9  10   3       1361.50       1283.82        30.80 o                         
  10  10   3       1234.77       1245.21        31.67 o                         
  11  10   3       2558.99       2530.72        57.20 o                         
  12  10   3        450.10        444.73        22.29 o                         
  13  10   3        952.97        944.55        31.37 o                         
  14  10   3       4630.29       4840.17        82.51 o                         
  15  10   3        542.02        546.17        28.59 o                         
  16  10   3         27.52          7.50        14.98 o                         
  17  10   3         76.26        133.22        20.72 o                         
  18  10   3         99.33         82.81        24.53 o                         
   0  11   3     172091.33     204908.33      2308.21 o                         
   1  11   3      22659.11      26996.67       224.33 o                         
   2  11   3         14.15        307.70        10.45 o                         
   3  11   3       3199.61       4363.84        49.97 o                         
   4  11   3       2171.58       1457.02        26.06 o                         
   5  11   3        373.21        256.56        23.78 o                         
   6  11   3         56.01         57.45        10.86 o                         
   7  11   3       6996.38       6480.48        96.32 o                         
   8  11   3        259.38        242.92        17.37 o                         
   9  11   3          8.65         19.96        10.92 o                         
  10  11   3         21.04         32.97        12.18 o                         
  11  11   3         31.04         37.56        13.07 o                         
  12  11   3        110.89         64.78        14.08 o                         
  13  11   3        454.37        392.78        22.28 o                         
  14  11   3        230.76        301.55        21.13 o                         
  15  11   3         57.72         44.63        17.61 o                         
  16  11   3        903.66       1069.91        35.68 o                         
  17  11   3         75.38         92.17        19.83 o                         
  18  11   3         10.87          0.91        20.96 o                         
   1  12   3     155551.09     170349.66      1359.33 o                         
   2  12   3       2280.77       1989.98        28.95 o                         
   3  12   3        205.63        221.32        11.41 o                         
   4  12   3      15991.16      16140.59       153.45 o                         
   5  12   3      12112.38      11114.18       113.03 o                         
   6  12   3      42209.37      40931.76       414.66 o                         
   7  12   3        231.53        210.52        14.14 o                         
   8  12   3       2776.48       2626.12        59.67 o                         
   9  12   3        235.56        153.53        15.04 o                         
  10  12   3       2615.46       2270.22        48.17 o                         
  11  12   3       5590.45       5210.29        72.20 o                         
  12  12   3        332.01        340.79        25.66 o                         
  13  12   3         20.36         10.26        13.57 o                         
  14  12   3          4.82          3.89        13.97 o                         
  15  12   3       1446.49       1567.76        55.28 o                         
  16  12   3         91.30         84.85        17.72 o                         
  17  12   3        344.84        392.11        28.20 o                         
  18  12   3        239.60        312.92        32.41 o                         
   0  13   3     244868.98     266366.12      2998.31 o                         
   1  13   3      28714.92      31289.71       259.45 o                         
   2  13   3         20.48         23.68         8.00 o                         
   3  13   3       7596.47       6837.09        68.19 o                         
   4  13   3       1387.21       1857.41        36.18 o                         
   5  13   3       5600.32       7033.09        79.89 o                         
   6  13   3         15.03        126.45        13.68 o                         
   7  13   3       2084.35       2137.91        37.62 o                         
   8  13   3       2116.90       2012.10        43.65 o                         
   9  13   3         33.12         40.84        12.51 o                         
  10  13   3       1890.73       1538.07        37.08 o                         
  11  13   3         46.45         87.79        14.04 o                         
  12  13   3         42.76         35.19        13.47 o                         
  13  13   3        677.82        598.65        26.03 o                         
  14  13   3          9.79         20.19        14.91 o                         
  15  13   3          1.50         32.12        17.42 o                         
  16  13   3       1149.59       1434.00        43.92 o                         
  17  13   3         39.09         19.54        17.29 o                         
  18  13   3         35.90         76.49        24.20 o                         
   1  14   3      16706.43      15257.17       177.51 o                         
   2  14   3      38695.16      40836.48       336.94 o                         
   3  14   3        557.24        361.24        13.49 o                         
   4  14   3       1471.18       1546.21        33.22 o                         
   5  14   3        144.11        140.27        10.70 o                         
   6  14   3        159.41        215.67        15.72 o                         
   7  14   3      13367.49      13539.69       131.59 o                         
   8  14   3       5345.77       5580.51       114.31 o                         
   9  14   3        825.84        741.00        25.96 o                         
  10  14   3       2926.29       2583.06        52.62 o                         
  11  14   3         49.08         46.62        13.43 o                         
  12  14   3       3384.02       3309.92        57.21 o                         
  13  14   3        376.64        293.72        20.42 o                         
  14  14   3       2219.80       2515.47        56.32 o                         
  15  14   3       1271.55       1300.92        41.30 o                         
  16  14   3         39.83         59.92        17.16 o                         
  17  14   3        440.82        524.64        34.47 o                         
  18  14   3        458.52        501.22        38.62 o                         
   0  15   3        126.73        107.60        13.90 o                         
   1  15   3       3372.05       3944.16        43.33 o                         
   2  15   3       5602.59       6403.49       103.17 o                         
   3  15   3       1494.55       1911.57        28.69 o                         
   4  15   3      20923.83      22116.08       287.71 o                         
   5  15   3        342.91        275.97        13.10 o                         
   6  15   3       1684.74       1674.42        43.38 o                         
   7  15   3        587.76        723.06        21.61 o                         
   8  15   3          3.42          7.76        10.44 o                         
   9  15   3       3246.35       3275.66        59.46 o                         
  10  15   3        940.85        973.73        31.26 o                         
  11  15   3        355.63        372.96        22.00 o                         
  12  15   3       1708.55       1677.47        53.77 o                         
  13  15   3        638.31        590.12        27.47 o                         
  14  15   3         83.51         92.71        18.90 o                         
  15  15   3        182.26        165.95        20.38 o                         
  16  15   3        125.23        122.99        17.88 o                         
  17  15   3          4.37         34.97        19.49 o                         
  18  15   3          6.26         -2.12        22.13 o                         
   1  16   3      41813.37      42218.82       371.35 o                         
   2  16   3       2689.23       2597.50        33.41 o                         
   3  16   3       6234.42       6679.02        72.91 o                         
   4  16   3       1007.55       1118.34        23.93 o                         
   5  16   3       5999.62       5485.96        70.54 o                         
   6  16   3      26765.64      26091.11       235.50 o                         
   7  16   3        830.62        888.48        24.16 o                         
   8  16   3       5115.94       5632.19        69.79 o                         
   9  16   3       1146.07       1047.56        33.53 o                         
  10  16   3       5973.78       5958.96       143.00 o                         
  11  16   3       4847.84       4702.70        72.43 o                         
  12  16   3       2735.78       2690.19        71.29 o                         
  13  16   3        596.25        603.18        31.87 o                         
  14  16   3        100.81        117.67        18.67 o                         
  15  16   3        789.28        671.18        29.21 o                         
  16  16   3          0.12         12.07        14.94 o                         
  17  16   3        285.42        364.14        29.74 o                         
  18  16   3        268.36        240.68        34.46 o                         
   0  17   3     107732.29     109393.46      1244.66 o                         
   1  17   3       3355.36       3147.92        37.93 o                         
   2  17   3       6232.71       6791.34        68.18 o                         
   3  17   3        341.75        376.29        14.62 o                         
   4  17   3         53.70         83.72        10.56 o                         
   5  17   3        909.02       1095.52        29.58 o                         
   6  17   3       6339.10       6831.67        88.96 o                         
   7  17   3       3808.79       4565.15        82.31 o                         
   8  17   3       4287.83       3874.44        54.82 o                         
   9  17   3         40.43          0.94        12.45 o                         
  10  17   3         27.34         60.70        15.80 o                         
  11  17   3        565.26        571.75        26.06 o                         
  12  17   3        716.91        640.83        28.26 o                         
  13  17   3          7.08         11.76        16.03 o                         
  14  17   3        164.53        137.53        20.79 o                         
  15  17   3         14.10         46.31        15.61 o                         
  16  17   3        556.27        777.74        31.18 o                         
  17  17   3        176.34        231.91        29.73 o                         
  18  17   3          1.80         10.41        24.27 o                         
   1  18   3      22551.39      24752.09       210.80 o                         
   2  18   3      60312.38      64613.27       527.46 o                         
   3  18   3       2279.58       2181.50        36.75 o                         
   4  18   3      11167.92      11493.98       109.91 o                         
   5  18   3      26049.54      27135.48       298.47 o                         
   6  18   3       6296.62       6806.52        81.56 o                         
   7  18   3      20591.11      21068.64       224.34 o                         
   8  18   3       2263.82       2269.03        43.09 o                         
   9  18   3        380.28        410.57        19.64 o                         
  10  18   3       7378.90       7071.55       104.51 o                         
  11  18   3         40.85         83.65        16.24 o                         
  12  18   3       2951.19       3076.57        62.04 o                         
  13  18   3        953.83       1073.81        38.25 o                         
  14  18   3       2419.43       2301.61        71.22 o                         
  15  18   3        824.42        915.57        32.97 o                         
  16  18   3          7.26         10.83        14.59 o                         
  17  18   3         15.55          3.37        24.73 o                         
  18  18   3         35.56         22.94        24.03 o                         
   0  19   3      12978.87      13723.01       187.29 o                         
   1  19   3       5172.76       6561.29        69.57 o                         
   2  19   3       4415.91       4320.90        60.83 o                         
   3  19   3       1110.90        884.37        26.81 o                         
   4  19   3      13501.39      11775.74       177.91 o                         
   5  19   3       9039.48       8162.83       114.71 o                         
   6  19   3       1021.59        898.86        33.02 o                         
   7  19   3       4138.18       4033.02        69.39 o                         
   8  19   3        193.69        149.25        14.27 o                         
   9  19   3         68.97         51.28        13.20 o                         
  10  19   3         43.63         65.31        15.17 o                         
  11  19   3       2115.09       2080.54        54.48 o                         
  12  19   3        234.93        317.87        20.54 o                         
  13  19   3       1997.74       2111.94        51.06 o                         
  14  19   3        185.81        160.19        19.83 o                         
  15  19   3         69.19         36.75        15.60 o                         
  16  19   3        136.28        166.48        19.96 o                         
  17  19   3        103.44        158.19        34.56 o                         
  18  19   3          0.01        -19.44        23.68 o                         
   1  20   3      69363.23      73500.73       639.96 o                         
   2  20   3      23396.58      27445.65       301.02 o                         
   3  20   3       4566.78       4961.35        59.98 o                         
   4  20   3       8090.52       9026.83       104.81 o                         
   5  20   3      31535.87      32941.35       395.30 o                         
   6  20   3      52625.43      53647.02       481.54 o                         
   7  20   3         54.24        123.08        16.31 o                         
   8  20   3       4290.66       4835.95        68.92 o                         
   9  20   3         40.67         90.45        14.68 o                         
  10  20   3       4449.94       4496.73        67.61 o                         
  11  20   3       4195.55       4210.11        78.82 o                         
  12  20   3       2633.05       2402.77        51.93 o                         
  13  20   3        104.06        125.01        18.08 o                         
  14  20   3          4.70          4.63        14.86 o                         
  15  20   3         87.05         74.29        16.46 o                         
  16  20   3         43.72         67.90        17.69 o                         
  17  20   3        782.10        792.29        64.72 o                         
  18  20   3        976.55       1191.61       109.22 o                         
   0  21   3     162018.66     174740.95      1979.53 o                         
   1  21   3      20923.21      20567.36       199.04 o                         
   2  21   3         51.00         99.43        11.97 o                         
   3  21   3        503.53        693.22        21.70 o                         
   4  21   3      13164.17      14221.88       154.43 o                         
   5  21   3       3585.41       4074.66        55.57 o                         
   6  21   3        953.76       1243.67        52.29 o                         
   7  21   3        387.19        365.04        18.87 o                         
   8  21   3        941.67        743.91        30.05 o                         
   9  21   3        967.88        933.70        30.83 o                         
  10  21   3         55.57         21.84        13.07 o                         
  11  21   3        801.93        749.70        27.78 o                         
  12  21   3        122.02        127.97        16.88 o                         
  13  21   3         11.58         33.42        13.90 o                         
  14  21   3        312.81        363.57        22.82 o                         
  15  21   3         95.08         94.93        16.71 o                         
  16  21   3        750.58        771.31        31.78 o                         
  17  21   3        313.64        343.37        34.01 o                         
  18  21   3         55.05         50.55        32.75 o                         
   1  22   3      25963.81      27265.85       268.60 o                         
   2  22   3      63233.62      70506.73       666.06 o                         
   3  22   3       5046.74       5189.40        66.43 o                         
   4  22   3       1014.49       1024.17        34.13 o                         
   5  22   3       2449.94       2354.09        45.05 o                         
   6  22   3       1390.76       1423.39        34.92 o                         
   7  22   3       7438.00       6359.17        86.92 o                         
   8  22   3       3317.14       3028.98        53.92 o                         
   9  22   3         82.93        111.18        15.06 o                         
  10  22   3        241.56        257.57        18.25 o                         
  11  22   3        838.40        869.01        30.09 o                         
  12  22   3       2962.22       2997.29        80.15 o                         
  13  22   3        553.73        449.63        24.95 o                         
  14  22   3       1112.22       1127.08        37.33 o                         
  15  22   3        432.19        419.10        24.89 o                         
  16  22   3         23.74         27.83        16.99 o                         
  17  22   3         97.62        167.24        27.02 o                         
  18  22   3        203.52        222.61        46.13 o                         
   0  23   3      24294.22      31100.32       501.05 o                         
   1  23   3        985.06        839.69        21.99 o                         
   2  23   3         18.00         23.14        12.36 o                         
   3  23   3       8050.01       7910.45        89.30 o                         
   4  23   3      26983.73      27356.87       316.12 o                         
   5  23   3        383.85        319.10        16.68 o                         
   6  23   3       5096.75       5488.05        86.92 o                         
   7  23   3        750.61        800.17        24.34 o                         
   8  23   3        294.39        253.45        18.10 o                         
   9  23   3        754.18        787.86        26.58 o                         
  10  23   3       1170.51       1285.99        34.12 o                         
  11  23   3          1.66         -7.05        14.01 o                         
  12  23   3        559.89        615.83        28.05 o                         
  13  23   3        801.40        883.87        31.12 o                         
  14  23   3          1.56          1.76        16.38 o                         
  15  23   3        119.93        213.52        21.30 o                         
  16  23   3         30.01         49.12        17.61 o                         
  17  23   3        232.30        260.53        31.09 o                         
  18  23   3          9.03        -35.64        35.64 o                         
   1  24   3      32980.48      36951.05       311.40 o                         
   2  24   3       1925.39       1994.86        33.13 o                         
   3  24   3          0.26          1.00        10.08 o                         
   4  24   3        161.39        210.21        14.23 o                         
   5  24   3      16420.46      16976.46       177.40 o                         
   6  24   3      29633.38      30923.32       290.86 o                         
   7  24   3        152.67        160.15        14.21 o                         
   8  24   3       9640.00      10516.12       112.67 o                         
   9  24   3       1248.97       1082.67        32.50 o                         
  10  24   3       2462.49       2667.38        55.41 o                         
  11  24   3       2394.57       2234.81        57.12 o                         
  12  24   3        639.66        566.36        27.02 o                         
  13  24   3        325.83        312.25        21.23 o                         
  14  24   3         70.01         75.13        16.35 o                         
  15  24   3        672.08        743.38        31.88 o                         
  16  24   3         64.97         71.54        18.81 o                         
  17  24   3        266.45        197.74        28.96 o                         
  18  24   3        220.03        237.28        65.73 o                         
   0  25   3      98078.29     113097.98      1293.12 o                         
   1  25   3      11036.84      11674.99       128.78 o                         
   2  25   3         15.20         19.54        10.10 o                         
   3  25   3        593.50        665.24        26.97 o                         
   4  25   3       3280.70       3754.87        58.21 o                         
   5  25   3         24.15         71.35        13.61 o                         
   6  25   3       1927.49       1912.95        36.02 o                         
   7  25   3       6737.72       6564.33        83.69 o                         
   8  25   3       4493.60       4324.99        63.71 o                         
   9  25   3         37.17         40.81        15.39 o                         
  10  25   3          9.36         12.83        14.09 o                         
  11  25   3          4.40         -9.00        12.92 o                         
  12  25   3         69.59         52.54        14.33 o                         
  13  25   3          9.70          3.19        13.58 o                         
  14  25   3         58.38         61.14        15.73 o                         
  15  25   3         90.80         95.03        16.97 o                         
  16  25   3        469.07        572.67        32.66 o                         
  17  25   3        115.31        178.63        28.19 o                         
   1  26   3      20604.49      21526.14       203.91 o                         
   2  26   3       3889.30       3940.93        54.17 o                         
   3  26   3          9.60         23.54        10.86 o                         
   4  26   3         27.42         31.30        12.33 o                         
   5  26   3       8963.57       9257.64       104.50 o                         
   6  26   3        541.36        553.39        20.37 o                         
   7  26   3      13551.18      13713.83       166.34 o                         
   8  26   3       4884.60       4994.94        77.64 o                         
   9  26   3        975.14        980.60        31.69 o                         
  10  26   3       4962.41       4739.49        95.40 o                         
  11  26   3        607.88        650.13        28.76 o                         
  12  26   3       1757.26       1659.29        47.03 o                         
  13  26   3        258.62        213.03        21.00 o                         
  14  26   3        305.88        381.51        24.37 o                         
  15  26   3        648.53        783.12        31.16 o                         
  16  26   3          4.90         37.20        19.16 o                         
  17  26   3          5.01         -2.14        24.19 o                         
   0  27   3      15993.06      16365.16       249.93 o                         
   1  27   3         67.32        160.70        14.12 o                         
   2  27   3          1.02         11.91        10.44 o                         
   3  27   3         57.53        205.15        17.06 o                         
   4  27   3      17043.46      17745.01       175.90 o                         
   5  27   3       1857.59       2022.43        36.30 o                         
   6  27   3        129.28        147.20        13.97 o                         
   7  27   3         82.87         83.88        15.29 o                         
   8  27   3        943.63        706.42        24.64 o                         
   9  27   3        213.22        134.70        16.61 o                         
  10  27   3         93.26        129.09        20.26 o                         
  11  27   3       1392.41       1288.16        35.99 o                         
  12  27   3       1986.41       2056.36        58.84 o                         
  13  27   3       1650.48       1726.40        50.04 o                         
  14  27   3          3.29          7.08        15.43 o                         
  15  27   3         13.73         44.14        16.13 o                         
  16  27   3        468.19        623.72        37.16 o                         
  17  27   3          0.92        -12.37        22.70 o                         
   1  28   3      19189.88      19537.62       222.27 o                         
   2  28   3       9746.76      10852.25       124.37 o                         
   3  28   3         54.86         68.86        13.17 o                         
   4  28   3       1335.56       1264.61        27.75 o                         
   5  28   3      18485.66      18443.28       172.11 o                         
   6  28   3      29140.75      28620.25       255.23 o                         
   7  28   3        293.76        188.31        15.86 o                         
   8  28   3       3207.09       3296.90        61.45 o                         
   9  28   3        160.28        152.49        16.03 o                         
  10  28   3       5689.02       5728.67        94.33 o                         
  11  28   3       3126.84       3409.58        64.40 o                         
  12  28   3       1218.84       1113.01        37.47 o                         
  13  28   3         13.42          3.74        15.35 o                         
  14  28   3        590.70        549.11        26.94 o                         
  15  28   3        780.65        689.62        31.80 o                         
  16  28   3         10.88         58.30        20.81 o                         
  17  28   3        249.28        281.29        48.37 o                         
   0  29   3       5386.25       4680.32        91.62 o                         
   1  29   3        141.12         18.03        11.33 o                         
   2  29   3        550.89        536.21        24.70 o                         
   3  29   3         48.97        140.31        12.78 o                         
   4  29   3       9634.36       9091.90       102.99 o                         
   5  29   3       1257.79       1071.80        30.78 o                         
   6  29   3       1094.22       1148.37        37.62 o                         
   7  29   3       5271.67       5477.73        76.28 o                         
   8  29   3        710.43        533.64        25.86 o                         
   9  29   3         77.34         65.52        14.73 o                         
  10  29   3        132.08         95.35        17.16 o                         
  11  29   3        402.31        227.01        20.54 o                         
  12  29   3          0.92         19.37        15.45 o                         
  13  29   3        852.17        800.90        35.15 o                         
  14  29   3         23.53          6.67        15.02 o                         
  15  29   3         40.34         46.18        16.32 o                         
  16  29   3        358.79        420.34        35.88 o                         
  17  29   3        282.64        254.51        45.14 o                         
   1  30   3        109.75        112.07        12.14 o                         
   2  30   3      10596.46      11392.73       120.54 o                         
   3  30   3        608.04        414.79        18.25 o                         
   4  30   3       7556.70       7771.68       101.27 o                         
   5  30   3      14092.37      14351.00       175.22 o                         
   6  30   3       2207.51       1920.63        43.33 o                         
   7  30   3      11568.59      11218.57       118.63 o                         
   8  30   3       1622.19       1576.23        45.03 o                         
   9  30   3       6018.72       5654.33        87.91 o                         
  10  30   3        878.22        766.63        29.04 o                         
  11  30   3       1864.38       1887.38        48.60 o                         
  12  30   3         45.22         53.65        16.08 o                         
  13  30   3        299.97        293.37        22.60 o                         
  14  30   3       1574.04       1724.25        56.60 o                         
  15  30   3       1406.45       1587.51        50.27 o                         
  16  30   3         10.22         11.78        20.05 o                         
  17  30   3        277.91        334.92        52.83 o                         
   0  31   3       2540.84       2525.69        54.83 o                         
   1  31   3        105.13        211.17        16.09 o                         
   2  31   3        351.98        419.48        17.63 o                         
   3  31   3       7403.59       7192.13        85.28 o                         
   4  31   3       4206.71       3860.43        72.80 o                         
   5  31   3        521.71        647.87        25.90 o                         
   6  31   3       2904.09       2613.38        47.64 o                         
   7  31   3       1805.34       1850.13        38.80 o                         
   8  31   3          4.15          1.38        14.90 o                         
   9  31   3        263.11        323.15        21.95 o                         
  10  31   3        952.69        896.65        32.65 o                         
  11  31   3         24.00         25.06        15.02 o                         
  12  31   3        889.11        784.44        30.23 o                         
  13  31   3        997.21       1044.18        49.57 o                         
  14  31   3         80.78         97.75        18.75 o                         
  15  31   3         75.74         92.95        17.66 o                         
  16  31   3         50.89         88.17        29.01 o                         
  17  31   3         50.41        127.07        36.93 o                         
   1  32   3       8055.64       8331.63        94.58 o                         
   2  32   3        678.42        633.23        20.69 o                         
   3  32   3         50.08         77.25        12.56 o                         
   4  32   3        461.54        469.64        24.40 o                         
   5  32   3       8740.43       9067.88       116.88 o                         
   6  32   3      22687.31      24338.19       282.25 o                         
   7  32   3        879.49        809.01        28.85 o                         
   8  32   3        417.97        433.02        22.94 o                         
   9  32   3        805.10        809.15        38.16 o                         
  10  32   3       3454.03       3417.24        82.06 o                         
  11  32   3       2516.49       2499.36        53.37 o                         
  12  32   3          9.22         -2.73        14.20 o                         
  13  32   3        201.17        202.06        23.30 o                         
  14  32   3        136.91        126.65        17.92 o                         
  15  32   3        963.78       1112.10        39.95 o                         
  16  32   3         13.60         -1.09        23.09 o                         
  17  32   3        103.14         20.79        33.09 o                         
   0  33   3      41629.59      47284.43       651.21 o                         
   1  33   3       8525.99       8970.99       108.90 o                         
   2  33   3        389.67        352.89        18.69 o                         
   3  33   3       6654.67       6800.78       103.37 o                         
   4  33   3       4837.11       5013.54        73.59 o                         
   5  33   3       1824.68       1586.83        33.81 o                         
   6  33   3        711.00        783.78        25.79 o                         
   7  33   3       1543.44       1395.19        34.22 o                         
   8  33   3          4.12         10.94        12.88 o                         
   9  33   3       1519.15       1571.90        54.41 o                         
  10  33   3        535.72        566.66        28.15 o                         
  11  33   3        214.28        156.98        19.02 o                         
  12  33   3         19.87         21.51        16.45 o                         
  13  33   3        411.18        421.61        25.36 o                         
  14  33   3         11.60          8.23        15.16 o                         
  15  33   3        312.26        324.32        25.78 o                         
  16  33   3        291.22        231.64        30.34 o                         
  17  33   3         12.44         -1.38        32.57 o                         
   1  34   3       6575.85       6548.51        80.37 o                         
   2  34   3       2061.60       2409.92        79.27 o                         
   3  34   3       2342.65       2235.55        44.50 o                         
   4  34   3        129.27         64.70        13.12 o                         
   5  34   3       3356.18       3240.69        53.85 o                         
   6  34   3       4247.55       4388.25        65.51 o                         
   7  34   3        159.64        144.24        17.17 o                         
   8  34   3         74.98         68.49        14.62 o                         
   9  34   3       3965.87       3981.92        91.89 o                         
  10  34   3       1595.18       1586.46        56.34 o                         
  11  34   3       2830.83       2958.57        59.28 o                         
  12  34   3        166.64        152.31        21.19 o                         
  13  34   3        203.27        193.46        20.60 o                         
  14  34   3        310.06        359.39        24.97 o                         
  15  34   3        652.61        676.25        35.59 o                         
  16  34   3          6.93         26.71        26.70 o                         
  17  34   3        352.35        245.50        52.29 o                         
   0  35   3       9283.45       9648.71       142.23 o                         
   1  35   3        423.87        463.65        19.15 o                         
   2  35   3       1431.53       1414.01        30.77 o                         
   3  35   3       4006.31       3790.99        63.52 o                         
   4  35   3       8273.93       8915.24        97.40 o                         
   5  35   3        121.89        161.63        16.57 o                         
   6  35   3       1115.53       1123.13        30.41 o                         
   7  35   3       1378.08       1158.13        36.61 o                         
   8  35   3       2126.91       1852.15        45.08 o                         
   9  35   3       2007.64       1827.05        42.94 o                         
  10  35   3        279.71        315.60        21.25 o                         
  11  35   3         27.99         33.58        16.16 o                         
  12  35   3        184.55        151.61        19.38 o                         
  13  35   3         16.15         16.73        16.88 o                         
  14  35   3         26.08         29.38        16.31 o                         
  15  35   3          0.63        -16.42        20.15 o                         
  16  35   3        104.58        165.42        31.57 o                         
   1  36   3       4635.34       4697.88        60.64 o                         
   2  36   3      11861.09      12744.00       135.53 o                         
   3  36   3       4756.78       4619.43        71.49 o                         
   4  36   3       4625.99       4710.04        67.09 o                         
   5  36   3       7820.73       8173.15       105.41 o                         
   6  36   3        967.11        805.86        26.42 o                         
   7  36   3        116.78        102.72        15.38 o                         
   8  36   3        476.78        439.05        28.34 o                         
   9  36   3       3404.16       3002.04        74.16 o                         
  10  36   3       2329.91       2233.17        47.26 o                         
  11  36   3       2233.58       2288.63        49.08 o                         
  12  36   3        829.31        717.43        31.61 o                         
  13  36   3          4.90         10.19        16.00 o                         
  14  36   3        258.59        311.16        23.51 o                         
  15  36   3        309.59        337.90        30.60 o                         
  16  36   3        117.85         88.06        30.02 o                         
   0  37   3       4412.42       5063.79        90.95 o                         
   1  37   3        304.54        327.92        17.59 o                         
   2  37   3        255.31        226.56        16.07 o                         
   3  37   3        212.78        321.90        22.42 o                         
   4  37   3      12188.23      12134.16       124.66 o                         
   5  37   3        932.48        897.41        27.25 o                         
   6  37   3       1681.44       1290.30        35.12 o                         
   7  37   3       2181.84       1768.22        39.53 o                         
   8  37   3       2017.96       1756.19        50.46 o                         
   9  37   3       1118.31       1034.84        35.54 o                         
  10  37   3         77.54         95.90        16.87 o                         
  11  37   3         31.10         13.52        15.51 o                         
  12  37   3          9.09        -14.90        14.90 o                         
  13  37   3         67.93         23.46        15.67 o                         
  14  37   3        125.19        131.92        21.36 o                         
  15  37   3         51.76         50.81        21.79 o                         
  16  37   3        663.78        800.25        91.98 o                         
   1  38   3         15.12         29.16        12.65 o                         
   2  38   3       6550.23       6737.93        79.17 o                         
   3  38   3       5682.05       5897.79        78.97 o                         
   4  38   3      13344.42      13599.74       228.13 o                         
   5  38   3         52.98         64.23        13.92 o                         
   6  38   3       3062.83       2875.95        56.54 o                         
   7  38   3        120.61         87.64        16.24 o                         
   8  38   3       4273.78       4175.46        84.77 o                         
   9  38   3       1354.60       1313.56        36.20 o                         
  10  38   3       2742.70       2513.28        83.01 o                         
  11  38   3       4175.60       4271.11        86.25 o                         
  12  38   3        932.71        780.99        33.66 o                         
  13  38   3        202.45        228.63        20.88 o                         
  14  38   3       1217.42       1396.94        42.13 o                         
  15  38   3        533.34        578.78        47.84 o                         
  16  38   3          5.64         18.23        34.91 o                         
   0  39   3       2654.81       2464.08        60.37 o                         
   1  39   3        974.66        977.51        28.99 o                         
   2  39   3        370.37        423.47        19.98 o                         
   3  39   3       8064.94       8485.74        95.51 o                         
   4  39   3       1993.44       2079.11        43.59 o                         
   5  39   3       6446.50       6139.38        82.43 o                         
   6  39   3        130.18        139.79        17.52 o                         
   7  39   3       6739.05       6474.18       125.11 o                         
   8  39   3       3696.62       3348.12        57.10 o                         
   9  39   3        133.06        141.57        17.13 o                         
  10  39   3        183.71        164.73        18.87 o                         
  11  39   3         95.17        102.33        19.54 o                         
  12  39   3       1972.40       1876.99        48.28 o                         
  13  39   3         72.37         95.01        18.71 o                         
  14  39   3        145.43        155.28        21.72 o                         
  15  39   3          1.72         12.89        25.41 o                         
  16  39   3        111.98        182.30        41.38 o                         
   1  40   3        793.43        832.68        25.92 o                         
   2  40   3       2257.86       2242.72        42.84 o                         
   3  40   3        407.17        496.19        22.64 o                         
   4  40   3         12.50         58.95        13.94 o                         
   5  40   3      17795.77      19183.79       249.57 o                         
   6  40   3       5290.89       5257.39        86.88 o                         
   7  40   3       1159.29       1268.01        48.63 o                         
   8  40   3        380.70        359.38        23.23 o                         
   9  40   3         10.32         21.77        14.39 o                         
  10  40   3       4712.75       4477.55        74.52 o                         
  11  40   3       1384.31       1313.79        39.41 o                         
  12  40   3        779.78        755.46        37.20 o                         
  13  40   3          4.93          6.03        16.09 o                         
  14  40   3         70.71         37.75        18.89 o                         
  15  40   3        235.68        305.47        37.94 o                         
  16  40   3          0.01         42.76        34.68 o                         
   0  41   3      14754.13      16109.57       221.38 o                         
   1  41   3       4182.33       4547.86        61.98 o                         
   2  41   3         11.92         -8.92        13.03 o                         
   3  41   3       1706.06       1681.43        37.65 o                         
   4  41   3       1078.61       1029.73        29.67 o                         
   5  41   3        165.72        161.25        19.41 o                         
   6  41   3       2972.92       2845.97        68.19 o                         
   7  41   3       1430.54       1420.07        36.66 o                         
   8  41   3         17.40         49.03        14.72 o                         
   9  41   3       1214.09       1191.64        37.59 o                         
  10  41   3        424.71        473.58        27.23 o                         
  11  41   3        132.17         81.48        18.09 o                         
  12  41   3          7.31         12.41        15.04 o                         
  13  41   3          4.19          4.09        15.76 o                         
  14  41   3         22.80         28.58        21.18 o                         
  15  41   3        158.66        167.46        32.80 o                         
  16  41   3        577.80        608.78        61.61 o                         
   1  42   3        547.47        570.24        28.49 o                         
   2  42   3       9731.02      11019.45       152.98 o                         
   3  42   3          7.60         -0.84        14.59 o                         
   4  42   3        435.34        432.90        23.21 o                         
   5  42   3       1158.37       1043.84        39.49 o                         
   6  42   3        603.76        565.86        26.78 o                         
   7  42   3        843.09        771.26        30.30 o                         
   8  42   3        484.88        500.72        24.05 o                         
   9  42   3       1676.65       1501.35        40.50 o                         
  10  42   3        631.68        553.12        29.21 o                         
  11  42   3        515.56        496.66        27.11 o                         
  12  42   3        109.95         97.19        18.03 o                         
  13  42   3        466.41        436.96        29.91 o                         
  14  42   3       1546.90       1760.16        77.28 o                         
  15  42   3        170.47        221.15        44.26 o                         
  16  42   3         69.74         57.83        37.57 o                         
   0  43   3       3477.76       3908.06        81.11 o                         
   1  43   3       1169.86       1184.15        31.40 o                         
   2  43   3        247.11        249.61        19.19 o                         
   3  43   3       2013.66       2132.72        50.61 o                         
   4  43   3        180.31        235.89        23.47 o                         
   5  43   3       1395.55       1405.49        35.38 o                         
   6  43   3        699.52        758.54        31.36 o                         
   7  43   3         51.45         30.17        15.77 o                         
   8  43   3        128.58        150.40        17.99 o                         
   9  43   3        468.09        336.83        21.77 o                         
  10  43   3        141.67        112.54        18.63 o                         
  11  43   3         93.87         98.30        19.89 o                         
  12  43   3        484.42        434.95        28.23 o                         
  13  43   3       1168.10       1181.04        37.92 o                         
  14  43   3          0.35        -12.68        25.25 o                         
  15  43   3         26.12         38.58        34.81 o                         
  16  43   3        156.01         41.58       106.72 o                         
   1  44   3        500.06        446.18        21.58 o                         
   2  44   3       7213.15       7292.07        95.52 o                         
   3  44   3       3562.75       3410.99        64.55 o                         
   4  44   3       2924.41       2938.07        75.49 o                         
   5  44   3        125.86        123.52        19.57 o                         
   6  44   3       3569.63       3813.34        64.40 o                         
   7  44   3          1.08        -13.36        13.77 o                         
   8  44   3       2219.43       2090.25        48.14 o                         
   9  44   3        755.79        639.17        27.63 o                         
  10  44   3       4950.56       5161.70        89.07 o                         
  11  44   3       1144.03       1176.43        47.32 o                         
  12  44   3         21.28         28.15        16.75 o                         
  13  44   3        156.82        148.56        19.74 o                         
  14  44   3         77.11         91.70        25.95 o                         
  15  44   3        460.87        434.63        69.58 o                         
   0  45   3      11281.27      12266.92       207.19 o                         
   1  45   3       1819.88       1839.17        47.15 o                         
   2  45   3        418.39        299.07        22.35 o                         
   3  45   3       3119.30       3404.95       120.56 o                         
   4  45   3       2462.28       2794.47        53.37 o                         
   5  45   3       4510.43       4371.39        81.45 o                         
   6  45   3        119.38         92.71        17.34 o                         
   7  45   3       1329.06       1263.64        41.26 o                         
   8  45   3       1347.32       1422.06        37.79 o                         
   9  45   3         11.37         19.60        15.68 o                         
  10  45   3          5.27          2.53        16.74 o                         
  11  45   3        181.72        172.32        22.18 o                         
  12  45   3         14.06         32.03        16.54 o                         
  13  45   3        747.05        766.08        37.03 o                         
  14  45   3         69.74         60.90        29.90 o                         
  15  45   3        207.60        340.25        49.35 o                         
   1  46   3         99.04         61.59        17.27 o                         
   2  46   3      13185.42      14773.16       162.11 o                         
   3  46   3        467.67        415.35        23.57 o                         
   4  46   3       1478.94       1413.67        41.99 o                         
   5  46   3        457.64        424.18        25.94 o                         
   6  46   3        706.30        725.20        27.16 o                         
   7  46   3         17.55         27.96        15.68 o                         
   8  46   3       2067.48       2153.38        46.10 o                         
   9  46   3       2190.35       1881.20        47.40 o                         
  10  46   3        367.07        408.50        27.09 o                         
  11  46   3        312.36        273.53        21.59 o                         
  12  46   3        512.28        447.01        27.97 o                         
  13  46   3         54.42         84.67        19.70 o                         
  14  46   3       1990.49       2167.33        85.17 o                         
  15  46   3        671.34        751.98        67.94 o                         
   0  47   3       5697.20       6279.69       112.90 o                         
   1  47   3        629.55        525.60        23.87 o                         
   2  47   3        292.28        257.13        20.57 o                         
   3  47   3      12162.76      12829.29       143.75 o                         
   4  47   3       1670.55       1539.51        44.27 o                         
   5  47   3       1351.19       1097.29        32.65 o                         
   6  47   3        662.23        702.64        29.07 o                         
   7  47   3        146.22        118.54        16.59 o                         
   8  47   3         58.64         85.00        15.86 o                         
   9  47   3        405.52        298.70        23.15 o                         
  10  47   3          5.47         16.23        17.43 o                         
  11  47   3        146.38        145.56        22.15 o                         
  12  47   3        620.55        638.19        29.24 o                         
  13  47   3        149.90        118.01        25.54 o                         
  14  47   3        140.05        176.17        41.51 o                         
  15  47   3          0.22         34.34        35.04 o                         
   1  48   3       8606.18       9830.69       148.47 o                         
   2  48   3         70.07         68.75        15.70 o                         
   3  48   3        316.11        369.35        24.80 o                         
   4  48   3       1821.93       1673.05        50.11 o                         
   5  48   3        973.84        870.86        31.85 o                         
   6  48   3       2716.26       2611.87        56.51 o                         
   7  48   3         12.54         33.82        15.00 o                         
   8  48   3       1461.66       1289.94        39.36 o                         
   9  48   3        116.14        101.51        19.57 o                         
  10  48   3       1577.04       1348.05        42.01 o                         
  11  48   3        476.77        390.62        25.15 o                         
  12  48   3       1070.78       1095.53        36.97 o                         
  13  48   3         70.84         96.59        25.29 o                         
  14  48   3         22.12         39.38        34.94 o                         
  15  48   3         42.66         19.93        35.19 o                         
   0  49   3      19391.00      21649.49       412.91 o                         
   1  49   3       2195.02       2064.11        59.09 o                         
   2  49   3       1800.32       1909.29        61.32 o                         
   3  49   3       1027.16       1144.12        42.86 o                         
   4  49   3       1674.53       1540.30        40.50 o                         
   5  49   3         38.98         31.08        16.00 o                         
   6  49   3        252.77        214.09        18.53 o                         
   7  49   3       1356.46       1208.87        38.23 o                         
   8  49   3       1899.01       1681.40        45.00 o                         
   9  49   3       1021.33        962.87        35.71 o                         
  10  49   3        152.42        174.56        19.82 o                         
  11  49   3          3.75          4.12        16.44 o                         
  12  49   3         10.46         32.60        21.04 o                         
  13  49   3         26.68         29.93        26.62 o                         
  14  49   3        131.32         66.40        36.94 o                         
  15  49   3         27.13        -25.25        60.40 o                         
   1  50   3       1563.11       1429.69        43.26 o                         
   2  50   3        784.04        785.09        30.18 o                         
   3  50   3       1440.61       1479.53        43.06 o                         
   4  50   3       3615.85       3434.44        82.94 o                         
   5  50   3       2070.17       2092.46        48.18 o                         
   6  50   3        121.32         97.38        16.44 o                         
   7  50   3       2712.57       2493.44        53.88 o                         
   8  50   3        653.39        701.88        28.35 o                         
   9  50   3         39.29         19.92        18.01 o                         
  10  50   3        736.49        606.20        29.61 o                         
  11  50   3        152.53        104.16        19.21 o                         
  12  50   3         52.10         12.06        18.19 o                         
  13  50   3        322.93        369.88        58.72 o                         
  14  50   3       1036.54       1067.50        77.16 o                         
   0  51   3       1215.91       1211.81        48.12 o                         
   1  51   3        671.63        707.46        27.53 o                         
   2  51   3        239.33        250.30        21.71 o                         
   3  51   3       1820.33       1799.36        43.98 o                         
   4  51   3       1027.55       1047.03        34.76 o                         
   5  51   3         27.98         60.50        15.72 o                         
   6  51   3        254.03        293.11        22.08 o                         
   7  51   3       1728.24       1704.44        41.54 o                         
   8  51   3        164.34        158.41        21.69 o                         
   9  51   3         45.00         31.13        17.71 o                         
  10  51   3        120.46         70.51        17.49 o                         
  11  51   3        131.84        107.23        19.17 o                         
  12  51   3        333.77        298.42        33.89 o                         
  13  51   3        368.85        429.43        52.80 o                         
  14  51   3        376.91        345.42        51.07 o                         
   1  52   3        465.02        527.23        26.85 o                         
   2  52   3         80.98         77.02        17.78 o                         
   3  52   3          0.78         -7.76        14.22 o                         
   4  52   3        621.05        738.53        29.40 o                         
   5  52   3       4009.48       4034.10        68.73 o                         
   6  52   3       4595.93       4455.53        71.27 o                         
   7  52   3         19.79         27.47        15.49 o                         
   8  52   3         62.15         65.73        17.88 o                         
   9  52   3         54.34         26.05        16.47 o                         
  10  52   3       1352.82       1357.43        39.28 o                         
  11  52   3       1278.33       1262.01        39.67 o                         
  12  52   3         10.07          6.43        23.28 o                         
  13  52   3        148.41        181.61        41.40 o                         
  14  52   3         17.45          4.34        33.29 o                         
   0  53   3      20405.77      23844.35       369.21 o                         
   1  53   3        870.67        959.69        35.55 o                         
   2  53   3        459.93        322.37        24.61 o                         
   3  53   3        820.09        823.88        31.46 o                         
   4  53   3        275.02        355.76        23.49 o                         
   5  53   3          3.30         33.24        15.68 o                         
   6  53   3       1320.09       1301.05        37.21 o                         
   7  53   3       2099.65       2129.52        47.46 o                         
   8  53   3         17.31         15.96        16.78 o                         
   9  53   3        812.59        647.83        33.13 o                         
  10  53   3        335.73        310.24        24.56 o                         
  11  53   3         11.75         59.76        18.10 o                         
  12  53   3          8.33         10.60        23.26 o                         
  13  53   3          2.57        -33.54        33.54 o                         
  14  53   3         85.35         58.11        38.41 o                         
   1  54   3          7.33         12.74        17.38 o                         
   2  54   3       3991.66       4276.03        88.26 o                         
   3  54   3         93.10         95.22        18.07 o                         
   4  54   3        295.46        300.85        23.38 o                         
   5  54   3       1001.87        888.49        31.02 o                         
   6  54   3       1591.82       1558.00        57.63 o                         
   7  54   3       1778.68       1666.16        48.73 o                         
   8  54   3        117.67        103.63        19.35 o                         
   9  54   3        863.72        842.06        31.99 o                         
  10  54   3        783.89        795.20        31.70 o                         
  11  54   3        193.17        160.23        21.75 o                         
  12  54   3        126.91        292.83        36.89 o                         
  13  54   3        108.92         93.72        38.16 o                         
  14  54   3       1054.41       1283.02       273.45 o                         
   0  55   3         88.00         96.23        24.07 o                         
   1  55   3        829.76        856.77        32.22 o                         
   2  55   3         89.58         94.69        17.27 o                         
   3  55   3       1273.56       1306.24        36.03 o                         
   4  55   3       6984.31       7512.16       105.91 o                         
   5  55   3          9.17         -4.39        14.64 o                         
   6  55   3       2051.46       2120.52        47.37 o                         
   7  55   3        229.21        199.45        20.54 o                         
   8  55   3          7.93         23.02        17.58 o                         
   9  55   3        740.37        594.96        30.22 o                         
  10  55   3       1025.65        930.95        36.40 o                         
  11  55   3          0.75         -1.24        20.79 o                         
  12  55   3        691.26        624.22        59.23 o                         
  13  55   3        720.57        895.80        71.55 o                         
  14  55   3          1.16         74.29        90.36 o                         
   1  56   3       2104.18       2042.43        46.72 o                         
   2  56   3        846.69        710.76        28.37 o                         
   3  56   3         48.65         12.33        14.87 o                         
   4  56   3        535.60        575.20        26.09 o                         
   5  56   3       1768.66       1783.44        42.82 o                         
   6  56   3       5239.00       5540.25       154.96 o                         
   7  56   3       1292.45       1203.98        38.46 o                         
   8  56   3       1509.29       1577.41        41.95 o                         
   9  56   3         58.62         45.86        16.44 o                         
  10  56   3       1778.18       1754.03        50.73 o                         
  11  56   3        980.63        965.75        50.75 o                         
  12  56   3         33.68         13.09        43.13 o                         
  13  56   3        228.87        210.27        43.59 o                         
   0  57   3      15688.81      17637.89       250.71 o                         
   1  57   3       1298.18       1278.24        36.71 o                         
   2  57   3         57.77         72.03        16.41 o                         
   3  57   3        565.17        455.32        24.71 o                         
   4  57   3        252.42        266.76        20.65 o                         
   5  57   3        136.49        118.75        18.83 o                         
   6  57   3        761.75        622.92        28.19 o                         
   7  57   3       2946.12       2585.75       105.53 o                         
   8  57   3        519.23        590.64        27.69 o                         
   9  57   3        162.62        110.96        22.48 o                         
  10  57   3        250.65        255.05        23.75 o                         
  11  57   3          5.66        -12.00        25.70 o                         
  12  57   3          2.90         16.50        31.93 o                         
  13  57   3        102.17         61.00        42.40 o                         
   1  58   3       1382.02       1403.16        39.15 o                         
   2  58   3         54.26         22.43        16.58 o                         
   3  58   3        211.73        198.48        19.29 o                         
   4  58   3         70.78         80.32        17.11 o                         
   5  58   3        411.20        365.39        26.14 o                         
   6  58   3       1116.05       1015.50        34.16 o                         
   7  58   3       2468.87       2360.59        57.68 o                         
   8  58   3        323.33        322.88        22.11 o                         
   9  58   3        286.20        241.29        28.17 o                         
  10  58   3        436.60        434.24        32.61 o                         
  11  58   3          8.73         36.66        32.35 o                         
  12  58   3         14.17          2.27        33.18 o                         
  13  58   3         33.58         77.93        84.54 o                         
   0  59   3        131.35         92.87        24.81 o                         
   1  59   3       1112.77       1059.37        34.04 o                         
   2  59   3         36.07         28.75        15.77 o                         
   3  59   3        300.77        323.68        25.69 o                         
   4  59   3       8432.37       9081.12       137.15 o                         
   5  59   3        400.49        427.33        24.10 o                         
   6  59   3       2757.00       2835.17        79.63 o                         
   7  59   3         25.89          5.99        17.27 o                         
   8  59   3          1.24          8.70        16.30 o                         
   9  59   3         69.05         57.45        17.02 o                         
  10  59   3        483.55        463.33        37.63 o                         
  11  59   3         87.90        119.00        37.44 o                         
  12  59   3        826.85        854.60        67.20 o                         
   1  60   3       2895.59       3032.14        56.56 o                         
   2  60   3         23.81          8.62        17.31 o                         
   3  60   3        484.97        482.05        28.55 o                         
   4  60   3          8.78         -9.35        16.25 o                         
   5  60   3        494.77        532.30        28.75 o                         
   6  60   3       3315.25       3041.59        57.96 o                         
   7  60   3         53.67         49.96        16.80 o                         
   8  60   3        899.59        845.42        33.03 o                         
   9  60   3         14.04         42.78        18.96 o                         
  10  60   3       1404.31       1275.79        64.03 o                         
  11  60   3        183.87        143.64        40.53 o                         
  12  60   3         11.91        -31.81        31.81 o                         
   0  61   3       8621.32       9751.77       184.88 o                         
   1  61   3       1429.98       1370.21        43.83 o                         
   2  61   3        468.74        444.55        25.30 o                         
   3  61   3        252.61        279.00        22.64 o                         
   4  61   3        651.09        670.57        37.72 o                         
   5  61   3        515.46        515.57        29.67 o                         
   6  61   3       1954.94       1792.23        46.29 o                         
   7  61   3       2315.33       2226.05        53.13 o                         
   8  61   3        471.04        508.82        26.31 o                         
   9  61   3        916.41        725.51        38.62 o                         
  10  61   3       1138.68       1167.67        81.94 o                         
  11  61   3          4.31         45.36        33.45 o                         
  12  61   3          1.49        -54.03        54.03 o                         
   1  62   3       1433.82       1330.94        40.97 o                         
   2  62   3        269.14        276.77        22.12 o                         
   3  62   3         37.14         35.43        18.33 o                         
   4  62   3        897.05        794.70        33.93 o                         
   5  62   3       1205.91       1202.27        36.91 o                         
   6  62   3        837.78        729.46        32.24 o                         
   7  62   3       2397.49       2319.14        51.16 o                         
   8  62   3       1654.61       1646.10        46.16 o                         
   9  62   3         54.52         70.63        25.12 o                         
  10  62   3        235.12        252.90        44.08 o                         
  11  62   3         10.95        -29.65        29.65 o                         
   0  63   3        242.93        296.68        31.83 o                         
   1  63   3         60.33         77.75        21.58 o                         
   2  63   3        105.38        122.52        23.81 o                         
   3  63   3       2375.76       2451.19        55.78 o                         
   4  63   3       3745.24       3867.78        70.81 o                         
   5  63   3          3.56        -16.85        16.85 o                         
   6  63   3        995.03       1087.38        36.78 o                         
   7  63   3        122.99        123.41        18.97 o                         
   8  63   3         31.68         26.68        19.55 o                         
   9  63   3        868.17        825.19        65.35 o                         
  10  63   3        471.23        328.80        45.45 o                         
  11  63   3        169.79        153.44        63.84 o                         
   1  64   3       2369.64       2406.24        57.32 o                         
   2  64   3         71.34         70.92        20.25 o                         
   3  64   3        168.10        152.42        22.32 o                         
   4  64   3        152.62        129.94        20.07 o                         
   5  64   3        979.02       1073.20        35.03 o                         
   6  64   3       2618.09       2526.57        59.29 o                         
   7  64   3         57.71         78.12        17.61 o                         
   8  64   3        259.25        261.70        27.75 o                         
   9  64   3          7.66         30.99        32.48 o                         
  10  64   3        353.70        354.59        48.51 o                         
  11  64   3        181.05        284.71       116.97 o                         
   0  65   3      12607.18      13709.52       528.32 o                         
   1  65   3        643.49        666.96        29.27 o                         
   2  65   3         69.03         96.91        19.82 o                         
   3  65   3        317.84        380.09        23.71 o                         
   4  65   3         13.29         13.30        16.29 o                         
   5  65   3         31.50         37.33        17.68 o                         
   6  65   3       1058.90        935.29        35.85 o                         
   7  65   3       1025.22        830.45        40.07 o                         
   8  65   3         39.26         41.16        32.41 o                         
   9  65   3        299.97        369.52        86.31 o                         
  10  65   3         87.52        133.92        36.39 o                         
   1  66   3        140.43        169.88        20.83 o                         
   2  66   3       2755.01       2552.04        67.05 o                         
   3  66   3        155.36        156.03        19.90 o                         
   4  66   3         15.78         10.27        17.42 o                         
   5  66   3         38.23         44.95        18.65 o                         
   6  66   3       1800.25       1740.53        44.36 o                         
   7  66   3       1214.53       1186.61        46.27 o                         
   8  66   3          2.97        -17.23        33.99 o                         
   9  66   3        612.69        508.48        54.81 o                         
  10  66   3        985.89       1036.20       327.78 o                         
   0  67   3        396.47        410.64        37.04 o                         
   1  67   3          2.08         -1.29        17.95 o                         
   2  67   3        864.85        863.11        34.76 o                         
   3  67   3        678.68        647.17        32.38 o                         
   4  67   3       1788.62       1794.15        45.06 o                         
   5  67   3        547.29        506.99        26.99 o                         
   6  67   3        886.06        924.83        41.67 o                         
   7  67   3        101.37         87.82        35.23 o                         
   8  67   3          1.16        -30.83        30.83 o                         
   9  67   3          4.16        -28.87        28.87 o                         
   1  68   3        188.23        223.20        21.14 o                         
   2  68   3         12.92          8.54        16.50 o                         
   3  68   3         80.61        116.61        19.43 o                         
   4  68   3        419.75        424.72        28.43 o                         
   5  68   3        257.16        241.74        24.30 o                         
   6  68   3        837.91        862.05        40.32 o                         
   7  68   3        589.34        599.91        71.84 o                         
   8  68   3          7.77          6.45        30.51 o                         
   9  68   3         84.55         46.48        54.81 o                         
   0  69   3       3227.71       3372.13       101.74 o                         
   1  69   3        811.62        841.04        32.07 o                         
   2  69   3         13.61         12.92        17.01 o                         
   3  69   3        400.32        403.36        26.06 o                         
   4  69   3        376.41        416.21        28.11 o                         
   5  69   3          9.58          4.04        19.23 o                         
   6  69   3        449.42        336.80        46.70 o                         
   7  69   3       1246.38       1193.24        75.73 o                         
   8  69   3        561.18        647.16       110.04 o                         
   1  70   3        103.51        134.71        19.21 o                         
   2  70   3        670.86        690.20        29.39 o                         
   3  70   3          2.09         17.82        18.67 o                         
   4  70   3       1199.71       1204.72        51.89 o                         
   5  70   3         73.11         95.91        28.24 o                         
   6  70   3        487.47        419.14        50.07 o                         
   7  70   3        143.22        197.71        44.63 o                         
   8  70   3          8.01        -19.97        95.08 o                         
   0  71   3       1579.27       1541.19        69.09 o                         
   1  71   3        720.03        760.19        35.01 o                         
   2  71   3         87.21         92.52        20.62 o                         
   3  71   3       1750.37       1669.47        64.40 o                         
   4  71   3       1624.00       1644.07        70.55 o                         
   5  71   3         97.82         68.13        33.41 o                         
   6  71   3        215.18        195.27        40.60 o                         
   7  71   3        222.22        247.77        62.16 o                         
   1  72   3        418.69        431.97        28.88 o                         
   2  72   3         41.28         69.55        26.22 o                         
   3  72   3         41.70         54.52        31.33 o                         
   4  72   3        159.10        200.34        41.11 o                         
   5  72   3       1115.10        960.69        69.78 o                         
   6  72   3       1160.26       1197.60       348.70 o                         
   0  73   3       4749.71       5129.76       172.03 o                         
   1  73   3       1250.40       1166.50        60.57 o                         
   2  73   3         45.04         60.44        41.49 o                         
   3  73   3        297.33        279.91        43.71 o                         
   4  73   3        331.58        301.48        62.35 o                         
   5  73   3        122.43        145.87        55.69 o                         
   1  74   3         61.46         43.13        45.81 o                         
   2  74   3        399.06        432.47        67.78 o                         
   3  74   3        416.63        437.03        70.36 o                         
   4  74   3         21.60        -34.38        44.52 o                         
   1  75   3        142.50        175.45        54.86 o                         
   2  75   3         31.00        -39.36        60.15 o                         
   0   0   4      11435.18      10778.36       292.02 o                         
   1   0   4      16568.52      16866.17       199.34 o                         
   2   0   4       4644.75       5480.34       225.81 o                         
   3   0   4       7016.56       7486.99       136.28 o                         
   4   0   4      54914.61      55469.46       640.70 o                         
   5   0   4      16814.93      13325.02       171.60 o                         
   6   0   4       4750.84       5284.63       109.00 o                         
   7   0   4        147.90        162.78        18.85 o                         
   8   0   4       3982.88       3568.00        79.19 o                         
   9   0   4       6699.46       6849.84       113.95 o                         
  10   0   4       8668.28       8971.36       278.19 o                         
  11   0   4        103.27         85.70        20.22 o                         
  12   0   4       1908.11       1732.71        55.64 o                         
  13   0   4        306.03        327.25        38.11 o                         
  14   0   4         48.02         29.54        21.00 o                         
  15   0   4         12.85          2.28        20.14 o                         
  16   0   4       1211.31       1392.77        57.97 o                         
  17   0   4        278.99        286.34        46.78 o                         
  18   0   4        499.62        580.70        58.85 o                         
   1   1   4        786.73        882.23        14.23 o                         
   2   1   4       5157.50       5167.78        71.87 o                         
   3   1   4      10865.51      10190.58        97.69 o                         
   4   1   4      41493.30      41352.61       358.27 o                         
   5   1   4       2800.40       1946.71        28.50 o                         
   6   1   4        254.97        258.18        14.14 o                         
   7   1   4       3015.84       2493.44        49.32 o                         
   8   1   4        369.98        562.76        23.05 o                         
   9   1   4        393.49        393.66        18.72 o                         
  10   1   4       1442.32       1319.52        34.73 o                         
  11   1   4       1034.51       1041.69        30.04 o                         
  12   1   4       2639.79       2178.41        64.73 o                         
  13   1   4         33.55         40.83        14.12 o                         
  14   1   4         75.05         64.08        15.64 o                         
  15   1   4        385.11        465.16        28.11 o                         
  16   1   4         81.38        109.28        19.29 o                         
  17   1   4         23.14         34.82        24.55 o                         
  18   1   4          6.36         18.01        22.41 o                         
   0   2   4       9482.35       4502.82        81.53 o                         
   1   2   4       6392.10       5736.87        56.92 o                         
   2   2   4      10095.89      10551.29       114.06 o                         
   3   2   4        200.27        126.60         7.12 o                         
   4   2   4       1255.11       1095.47        21.34 o                         
   5   2   4      14655.79      14965.88       166.79 o                         
   6   2   4       2204.96       1687.35        31.11 o                         
   7   2   4       2241.51       2079.05        40.52 o                         
   8   2   4       2510.58       2804.96        60.58 o                         
   9   2   4         64.53         91.98        13.21 o                         
  10   2   4       5097.41       4914.64        96.53 o                         
  11   2   4         39.56         43.22        12.70 o                         
  12   2   4       2575.61       2546.77        59.51 o                         
  13   2   4       4457.10       4407.76       133.33 o                         
  14   2   4          0.42         -7.84        13.59 o                         
  15   2   4       1006.69       1117.45        35.33 o                         
  16   2   4       2732.58       3064.35        67.44 o                         
  17   2   4        371.35        493.42        41.61 o                         
  18   2   4          0.21         71.55        22.48 o                         
   1   3   4      15112.46      13529.72       123.62 o                         
   2   3   4         21.88         31.68         7.15 o                         
   3   3   4        276.74        438.78        16.56 o                         
   4   3   4        936.33        659.85        20.85 o                         
   5   3   4       1885.55       1526.32        24.47 o                         
   6   3   4       9220.61       9112.47       102.61 o                         
   7   3   4        925.58        868.55        22.06 o                         
   8   3   4        315.88        288.53        17.03 o                         
   9   3   4       1239.12       1219.49        34.30 o                         
  10   3   4       1735.69       1741.01        52.90 o                         
  11   3   4       1052.43       1099.78        35.74 o                         
  12   3   4        745.10        630.18        25.55 o                         
  13   3   4         15.64         43.02        16.44 o                         
  14   3   4        222.57        251.94        19.57 o                         
  15   3   4        144.85        124.50        16.88 o                         
  16   3   4         92.35        119.64        19.57 o                         
  17   3   4        312.39        276.01        32.49 o                         
  18   3   4         23.05         33.94        22.35 o                         
   0   4   4         15.21        109.50        11.84 o                         
   1   4   4        344.42        277.74         8.86 o                         
   2   4   4        299.64        287.24        13.57 o                         
   3   4   4       4648.46       4124.56        45.47 o                         
   4   4   4      28183.47      25764.34       217.66 o                         
   5   4   4       1081.90       1129.93        20.92 o                         
   6   4   4       1191.16        941.86        22.96 o                         
   7   4   4      10368.36      10194.55       102.39 o                         
   8   4   4         29.72         20.61        11.03 o                         
   9   4   4       6758.97       6982.39       121.60 o                         
  10   4   4       6505.82       6848.74       116.65 o                         
  11   4   4       6456.91       6708.69        89.75 o                         
  12   4   4       4246.08       4540.79        67.42 o                         
  13   4   4        730.68        732.68        32.10 o                         
  14   4   4        263.02        320.23        22.10 o                         
  15   4   4         50.27         37.68        14.96 o                         
  16   4   4        613.16        660.98        29.05 o                         
  17   4   4         48.23         32.98        22.06 o                         
  18   4   4        166.97        190.82        28.30 o                         
   1   5   4      15912.39      14944.31       186.87 o                         
   2   5   4        666.86        306.61        16.32 o                         
   3   5   4       1139.78       1484.98        21.22 o                         
   4   5   4      13177.39      13470.26       132.40 o                         
   5   5   4       5004.92       4538.70        50.80 o                         
   6   5   4       1275.60       1051.05        36.63 o                         
   7   5   4        471.25        366.59        15.79 o                         
   8   5   4       1520.95       1562.32        43.14 o                         
   9   5   4       1466.64       1679.75        36.59 o                         
  10   5   4         60.16         74.13        15.35 o                         
  11   5   4        869.15        801.34        27.25 o                         
  12   5   4       1601.54       1529.92        44.70 o                         
  13   5   4          8.46         40.42        16.40 o                         
  14   5   4        171.35        238.10        20.76 o                         
  15   5   4         53.35         11.89        14.65 o                         
  16   5   4         18.21         37.02        15.07 o                         
  17   5   4        114.99        152.15        29.42 o                         
  18   5   4        114.91        104.14        25.21 o                         
   0   6   4       3639.72       1525.04        32.54 o                         
   1   6   4        658.29        707.55        20.24 o                         
   2   6   4       4842.52       5256.75        61.11 o                         
   3   6   4        156.00        111.08         7.67 o                         
   4   6   4       1765.11       1854.77        34.77 o                         
   5   6   4      14388.18      15493.20       139.50 o                         
   6   6   4      22364.58      23852.46       238.94 o                         
   7   6   4       4482.03       4222.69        57.58 o                         
   8   6   4         51.12         15.04        10.51 o                         
   9   6   4       2541.28       2303.79        44.75 o                         
  10   6   4       5463.95       4995.18        72.53 o                         
  11   6   4         15.77         -8.16        12.48 o                         
  12   6   4       1522.73       1294.04        39.48 o                         
  13   6   4       3807.29       3779.29        86.97 o                         
  14   6   4          0.40        -15.20        15.20 o                         
  15   6   4        766.46        837.36        31.59 o                         
  16   6   4       1720.75       2027.33        48.77 o                         
  17   6   4        200.56        257.66        32.01 o                         
  18   6   4         29.26         52.55        23.09 o                         
   1   7   4       4366.94       3168.33        36.53 o                         
   2   7   4        251.78        202.92         7.62 o                         
   3   7   4      18255.06      16702.13       197.05 o                         
   4   7   4      11984.29      11131.32       108.27 o                         
   5   7   4        437.75        429.87        19.48 o                         
   6   7   4       7269.22       6003.75        75.15 o                         
   7   7   4        155.63        217.47        15.18 o                         
   8   7   4        129.20         75.83        11.25 o                         
   9   7   4        246.16        195.77        18.17 o                         
  10   7   4       5782.58       5616.56       151.83 o                         
  11   7   4       1668.05       1390.33        44.38 o                         
  12   7   4        212.10        228.72        17.82 o                         
  13   7   4        116.69         61.82        14.77 o                         
  14   7   4        679.28        623.69        30.95 o                         
  15   7   4        527.81        491.09        25.59 o                         
  16   7   4        286.41        305.67        21.65 o                         
  17   7   4          7.29        -14.28        22.50 o                         
  18   7   4          5.68         10.08        20.56 o                         
   0   8   4       9836.74      11728.15       145.00 o                         
   1   8   4      16094.32      18367.97       165.79 o                         
   2   8   4      11766.06      12770.98       120.30 o                         
   3   8   4        235.66        348.33        10.77 o                         
   4   8   4       6212.36       5236.03        57.69 o                         
   5   8   4        603.54        421.53        13.61 o                         
   6   8   4        187.63        359.34        16.34 o                         
   7   8   4      17802.62      17941.47       165.40 o                         
   8   8   4       1512.34       1613.82        32.14 o                         
   9   8   4      13177.41      13894.33       158.97 o                         
  10   8   4        151.79        154.06        18.71 o                         
  11   8   4        336.24        272.68        19.36 o                         
  12   8   4       4879.59       4778.23        69.53 o                         
  13   8   4       3314.25       3298.19        81.57 o                         
  14   8   4         55.08        118.10        21.81 o                         
  15   8   4         88.71         73.16        15.77 o                         
  16   8   4         17.47         17.24        14.67 o                         
  17   8   4        115.25         88.78        26.15 o                         
  18   8   4         14.39          7.52        21.89 o                         
   1   9   4       2044.84       2301.72        27.43 o                         
   2   9   4        384.79        155.72         7.48 o                         
   3   9   4       1707.21       1324.63        27.91 o                         
   4   9   4       2191.46       2194.37        51.18 o                         
   5   9   4      14572.66      13342.44       123.13 o                         
   6   9   4        362.34        293.89        13.17 o                         
   7   9   4       5734.78       5635.86        67.72 o                         
   8   9   4       9989.46       9851.12       109.45 o                         
   9   9   4       1237.07       1232.78        32.66 o                         
  10   9   4       4109.29       3784.90        75.69 o                         
  11   9   4       1510.02       1352.78        50.35 o                         
  12   9   4       1066.70        933.80        30.25 o                         
  13   9   4        114.89        121.92        16.95 o                         
  14   9   4        152.97        190.05        24.38 o                         
  15   9   4        247.41        291.34        21.54 o                         
  16   9   4          0.57         44.21        15.45 o                         
  17   9   4         90.18        107.35        26.91 o                         
  18   9   4          7.74          5.68        21.28 o                         
   0  10   4      15546.43      12916.58       159.87 o                         
   1  10   4      18548.10      18169.78       154.70 o                         
   2  10   4       7549.67       8881.77        91.52 o                         
   3  10   4        115.78         87.83         7.38 o                         
   4  10   4       1530.35       1331.36        34.69 o                         
   5  10   4      20120.41      18354.35       163.42 o                         
   6  10   4      12975.54      13144.88       201.40 o                         
   7  10   4       2177.20       1968.47        58.98 o                         
   8  10   4        324.31        430.55        19.35 o                         
   9  10   4        520.08        530.88        22.50 o                         
  10  10   4       1977.72       1891.43        73.76 o                         
  11  10   4       5327.20       5085.37       123.04 o                         
  12  10   4        143.64        165.69        16.52 o                         
  13  10   4       5847.95       6123.86        90.15 o                         
  14  10   4         14.65         13.69        20.07 o                         
  15  10   4       1110.09       1158.21        36.55 o                         
  16  10   4       1758.48       1787.10        49.13 o                         
  17  10   4        227.32        260.21        39.39 o                         
  18  10   4        124.48        187.33        27.95 o                         
   1  11   4      14103.38      13619.87       119.21 o                         
   2  11   4        362.70        840.02        15.80 o                         
   3  11   4       1170.10       1208.64        20.94 o                         
   4  11   4       8035.75       6914.78        83.81 o                         
   5  11   4       5749.36       5595.62        61.21 o                         
   6  11   4      12859.28      12606.28       128.04 o                         
   7  11   4        226.66        116.63        14.21 o                         
   8  11   4       2019.73       1962.95        37.73 o                         
   9  11   4       1394.40       1113.60        28.72 o                         
  10  11   4       1239.51       1201.43        39.41 o                         
  11  11   4       2900.33       2637.12        65.21 o                         
  12  11   4        436.77        305.52        19.66 o                         
  13  11   4        246.75        185.62        19.92 o                         
  14  11   4        647.86        538.17        34.58 o                         
  15  11   4        304.32        378.94        23.18 o                         
  16  11   4        185.21        231.19        20.54 o                         
  17  11   4        120.68        186.13        34.15 o                         
  18  11   4          1.68         19.56        24.41 o                         
   0  12   4      13850.71      12713.74       183.07 o                         
   1  12   4       2072.06       2951.87        48.37 o                         
   2  12   4       8041.80       8687.86        81.17 o                         
   3  12   4      15401.31      16718.50       146.63 o                         
   4  12   4      24272.43      23562.71       216.84 o                         
   5  12   4        356.22        423.31        15.07 o                         
   6  12   4         18.25         65.37         9.79 o                         
   7  12   4      20842.73      21186.93       244.54 o                         
   8  12   4         91.84         73.34        12.17 o                         
   9  12   4      14537.70      14349.98       142.77 o                         
  10  12   4        767.29        621.71        37.73 o                         
  11  12   4        691.09        613.41        31.49 o                         
  12  12   4        487.56        457.18        24.36 o                         
  13  12   4       1450.40       1469.34        40.83 o                         
  14  12   4        414.44        521.90        27.34 o                         
  15  12   4         48.02         49.64        15.37 o                         
  16  12   4        543.07        519.22        26.53 o                         
  17  12   4        178.20        197.76        35.83 o                         
  18  12   4        267.00        302.03        32.78 o                         
   1  13   4        178.66        289.79        13.13 o                         
   2  13   4      21374.13      24251.35       205.67 o                         
   3  13   4        467.41        738.42        20.29 o                         
   4  13   4       9941.48      10508.11       106.12 o                         
   5  13   4       1480.33        912.21        23.95 o                         
   6  13   4       4679.78       5068.88        67.32 o                         
   7  13   4       4903.43       5080.95        65.68 o                         
   8  13   4       3545.79       3484.82        89.50 o                         
   9  13   4        457.41        459.20        19.75 o                         
  10  13   4        357.39        299.26        22.67 o                         
  11  13   4         44.81         29.51        14.64 o                         
  12  13   4       1060.56        977.02        33.80 o                         
  13  13   4         68.66         78.54        15.92 o                         
  14  13   4        319.76        368.34        23.70 o                         
  15  13   4         26.77         16.67        16.34 o                         
  16  13   4          0.90          2.31        14.69 o                         
  17  13   4        101.30        103.22        30.04 o                         
  18  13   4          0.68        -24.44        24.44 o                         
   0  14   4      96638.45      96347.54      1097.21 o                         
   1  14   4      41497.25      45580.73       374.18 o                         
   2  14   4      30619.65      32570.14       272.24 o                         
   3  14   4      26587.17      28748.88       259.33 o                         
   4  14   4       4806.64       5271.28        57.53 o                         
   5  14   4      12942.28      12748.08       166.13 o                         
   6  14   4       7977.63       7767.43       113.80 o                         
   7  14   4        156.52        216.31        14.59 o                         
   8  14   4          5.46         24.60        12.77 o                         
   9  14   4       1062.21        942.19        26.85 o                         
  10  14   4       1801.97       1877.75        44.43 o                         
  11  14   4       1232.88       1157.19        34.45 o                         
  12  14   4         14.61         27.07        14.53 o                         
  13  14   4       4653.65       5055.57       118.02 o                         
  14  14   4        415.59        397.74        23.48 o                         
  15  14   4        727.45        759.20        37.63 o                         
  16  14   4       1148.39       1291.48        39.16 o                         
  17  14   4         40.05        -11.79        25.49 o                         
  18  14   4          1.98         -8.28        24.70 o                         
   1  15   4     113624.42     119443.70       959.44 o                         
   2  15   4       6124.99       7658.66       122.71 o                         
   3  15   4       7884.26       9534.03        96.53 o                         
   4  15   4      29620.78      29573.19       252.53 o                         
   5  15   4      26324.44      29146.26       316.25 o                         
   6  15   4       6925.06       6842.01        84.84 o                         
   7  15   4        520.57        440.52        19.56 o                         
   8  15   4        570.66        377.96        21.33 o                         
   9  15   4       1288.47       1154.58        35.98 o                         
  10  15   4       2214.08       2003.04        40.82 o                         
  11  15   4        154.84        123.02        15.36 o                         
  12  15   4        612.58        587.91        25.43 o                         
  13  15   4         16.55         62.06        15.14 o                         
  14  15   4         10.55         10.81        14.21 o                         
  15  15   4        133.27        138.72        18.15 o                         
  16  15   4         55.04         68.56        16.78 o                         
  17  15   4         37.35         69.42        27.21 o                         
  18  15   4         26.18         50.06        31.51 o                         
   0  16   4      15799.66      15785.53       249.31 o                         
   1  16   4       4838.08       5382.51        64.31 o                         
   2  16   4     114274.89     129192.27      1038.37 o                         
   3  16   4       9289.78       9542.49       107.94 o                         
   4  16   4       5848.85       5810.83        71.39 o                         
   5  16   4       1417.52       1982.54        40.08 o                         
   6  16   4       2743.07       2376.40        39.94 o                         
   7  16   4      37688.63      39243.11       431.17 o                         
   8  16   4       5140.52       5509.28        80.50 o                         
   9  16   4       4448.59       4598.32        69.54 o                         
  10  16   4        172.12        175.75        16.74 o                         
  11  16   4         79.81         51.13        13.72 o                         
  12  16   4        162.07        206.83        17.57 o                         
  13  16   4        448.89        456.75        23.75 o                         
  14  16   4        455.90        434.28        23.78 o                         
  15  16   4         90.35         90.01        17.08 o                         
  16  16   4         74.16         69.07        17.85 o                         
  17  16   4        476.50        461.43        47.52 o                         
  18  16   4         66.58         91.42        35.09 o                         
   1  17   4     113578.67     129434.75      1040.11 o                         
   2  17   4      17898.42      19014.49       280.83 o                         
   3  17   4         54.89        245.61        13.87 o                         
   4  17   4       2332.12       2856.64        46.57 o                         
   5  17   4        589.22        337.09        18.65 o                         
   6  17   4       5065.66       4674.07        73.00 o                         
   7  17   4        487.01        499.29        28.46 o                         
   8  17   4       7165.65       7252.39        95.90 o                         
   9  17   4       2907.27       3038.02        59.16 o                         
  10  17   4       4278.33       4169.26        88.19 o                         
  11  17   4        104.69         85.10        14.83 o                         
  12  17   4         56.40         45.19        14.24 o                         
  13  17   4        221.27        275.38        20.50 o                         
  14  17   4        426.73        551.86        25.91 o                         
  15  17   4        183.12        213.09        20.06 o                         
  16  17   4          7.01         -8.58        15.92 o                         
  17  17   4         21.80          3.60        24.23 o                         
  18  17   4          1.48         18.83        31.89 o                         
   0  18   4     192097.92     221109.95      2497.33 o                         
   1  18   4      56418.44      67493.20       596.15 o                         
   2  18   4       1678.66       2027.03        32.59 o                         
   3  18   4      66405.02      73532.48       641.86 o                         
   4  18   4       4665.38       4656.19        74.03 o                         
   5  18   4      24302.90      24609.15       232.20 o                         
   6  18   4      11561.06      11703.12       138.22 o                         
   7  18   4       3632.06       3538.88        53.59 o                         
   8  18   4        944.91       1099.67        29.13 o                         
   9  18   4       2627.41       2209.68        41.62 o                         
  10  18   4       2672.83       2473.11        55.67 o                         
  11  18   4       2395.43       2246.38        71.41 o                         
  12  18   4        509.61        519.53        29.48 o                         
  13  18   4       5550.63       5813.66       107.43 o                         
  14  18   4        186.72        206.12        20.48 o                         
  15  18   4        216.18        295.35        20.96 o                         
  16  18   4        544.71        530.10        30.83 o                         
  17  18   4        747.60        770.60        49.17 o                         
  18  18   4        106.46        147.26        52.81 o                         
   1  19   4       9999.30       8978.55        98.29 o                         
   2  19   4       7569.71       7751.13        96.71 o                         
   3  19   4       1604.06       1299.87        46.00 o                         
   4  19   4      11176.83      10835.54       115.85 o                         
   5  19   4      10165.65      10174.42       108.75 o                         
   6  19   4       9910.85       9234.58       120.50 o                         
   7  19   4       1804.98       1769.99        49.15 o                         
   8  19   4          1.31          6.31        11.12 o                         
   9  19   4        335.69        379.85        21.03 o                         
  10  19   4       1565.80       1445.42        37.69 o                         
  11  19   4        128.29        155.81        17.31 o                         
  12  19   4       1019.75       1006.50        36.67 o                         
  13  19   4        194.52        252.41        21.63 o                         
  14  19   4        345.50        409.66        25.22 o                         
  15  19   4        350.82        477.79        25.04 o                         
  16  19   4        122.22        197.29        21.21 o                         
  17  19   4         59.28         57.92        24.75 o                         
  18  19   4          1.24         32.94        42.75 o                         
   0  20   4       1238.55       1686.58        54.53 o                         
   1  20   4       3943.65       4675.63        69.61 o                         
   2  20   4      24488.34      28332.58       258.94 o                         
   3  20   4       3049.19       3175.79        41.40 o                         
   4  20   4      18022.33      19508.66       252.94 o                         
   5  20   4        100.37        101.13        11.16 o                         
   6  20   4        235.46        168.32        16.73 o                         
   7  20   4      23054.04      23162.93       225.19 o                         
   8  20   4        315.77        417.10        21.09 o                         
   9  20   4      10427.22      10414.93       146.22 o                         
  10  20   4       1752.73       1702.86        43.20 o                         
  11  20   4        169.08        138.31        21.25 o                         
  12  20   4        290.26        391.02        22.48 o                         
  13  20   4       1021.01       1182.91        35.87 o                         
  14  20   4        387.02        370.66        24.32 o                         
  15  20   4         90.20        158.65        18.85 o                         
  16  20   4         11.79         29.71        17.70 o                         
  17  20   4        491.20        499.86        39.24 o                         
  18  20   4        224.55        236.77        59.60 o                         
   1  21   4      49003.87      55446.96       526.21 o                         
   2  21   4       1166.02       1432.15        43.62 o                         
   3  21   4      10400.81      10273.80       130.78 o                         
   4  21   4          2.50         20.16         9.93 o                         
   5  21   4       2580.91       2347.88        41.20 o                         
   6  21   4       1813.08       1585.90        35.60 o                         
   7  21   4        837.19        600.25        30.17 o                         
   8  21   4       7247.13       6986.35        82.64 o                         
   9  21   4       3271.65       3128.69        77.96 o                         
  10  21   4       1474.37       1711.35        41.23 o                         
  11  21   4        160.76        129.99        18.80 o                         
  12  21   4       1086.25       1106.80        38.55 o                         
  13  21   4        307.47        307.87        21.16 o                         
  14  21   4       1132.68       1126.26        38.77 o                         
  15  21   4       1505.59       1442.01        49.68 o                         
  16  21   4        145.47        131.02        22.85 o                         
  17  21   4        406.52        486.53        38.04 o                         
  18  21   4          4.57         -4.58        43.69 o                         
   0  22   4     110094.79     116927.66      1840.76 o                         
   1  22   4      33146.68      34149.17       308.06 o                         
   2  22   4         21.51         45.66        10.88 o                         
   3  22   4       9794.15       9261.35       106.18 o                         
   4  22   4       3032.00       3327.46        52.43 o                         
   5  22   4      27065.63      28072.43       271.12 o                         
   6  22   4      12070.29      12528.32       137.88 o                         
   7  22   4        365.35        382.14        20.19 o                         
   8  22   4       2926.74       3254.13        53.57 o                         
   9  22   4        101.60        127.07        18.50 o                         
  10  22   4       2298.81       2209.51        53.05 o                         
  11  22   4       4133.36       4095.92        82.28 o                         
  12  22   4          1.63         33.46        15.80 o                         
  13  22   4       4495.23       4665.37       114.82 o                         
  14  22   4         10.31         96.65        18.74 o                         
  15  22   4       1322.34       1331.72        42.62 o                         
  16  22   4        872.43       1103.27        46.47 o                         
  17  22   4         68.54         47.81        23.22 o                         
   1  23   4       2329.75       2085.46        32.19 o                         
   2  23   4       3135.00       3116.88        50.72 o                         
   3  23   4        129.68        144.56        12.30 o                         
   4  23   4       5982.48       5775.76        70.07 o                         
   5  23   4      11833.26      11697.96       146.97 o                         
   6  23   4      15101.79      16153.33       163.74 o                         
   7  23   4          5.42         28.74        12.66 o                         
   8  23   4         12.73         45.61        12.05 o                         
   9  23   4         60.49         52.98        15.16 o                         
  10  23   4        122.37        134.27        18.00 o                         
  11  23   4       3450.19       3032.25        64.45 o                         
  12  23   4       2569.28       2689.97        52.33 o                         
  13  23   4          6.89         -1.60        17.50 o                         
  14  23   4         44.15         46.05        16.88 o                         
  15  23   4        326.15        380.59        23.75 o                         
  16  23   4         10.07         -4.42        20.70 o                         
  17  23   4          6.37         -6.97        21.31 o                         
   0  24   4       1233.95        820.99        32.52 o                         
   1  24   4       3689.76       4499.19        58.63 o                         
   2  24   4       2347.37       2355.84        37.46 o                         
   3  24   4      10451.57      10312.94       102.11 o                         
   4  24   4      11114.68      11254.68       111.00 o                         
   5  24   4       5189.49       5190.57        74.72 o                         
   6  24   4       7021.50       6909.97       114.80 o                         
   7  24   4      27587.01      28812.55       274.41 o                         
   8  24   4        320.42        311.58        17.98 o                         
   9  24   4       6176.69       5840.30        75.80 o                         
  10  24   4        721.40        635.24        27.06 o                         
  11  24   4       2046.75       1799.22        51.59 o                         
  12  24   4        819.14        872.39        32.38 o                         
  13  24   4       2352.85       2375.09        75.29 o                         
  14  24   4        193.64        212.69        20.73 o                         
  15  24   4         21.70         57.27        16.63 o                         
  16  24   4         25.13         67.98        21.65 o                         
  17  24   4        140.71        149.81        30.58 o                         
   1  25   4      14450.42      15358.10       151.30 o                         
   2  25   4        620.29        761.02        22.61 o                         
   3  25   4       4687.95       5327.15        66.24 o                         
   4  25   4       1320.76       1435.86        46.74 o                         
   5  25   4        418.96        369.65        17.17 o                         
   6  25   4       2284.84       1924.58        67.02 o                         
   7  25   4       2307.14       2355.13        56.06 o                         
   8  25   4         39.37         54.43        13.30 o                         
   9  25   4         14.00         24.73        13.06 o                         
  10  25   4       8503.45       8557.96       117.03 o                         
  11  25   4         16.28          1.47        15.37 o                         
  12  25   4          0.67         22.88        14.98 o                         
  13  25   4        461.62        445.51        28.72 o                         
  14  25   4       1420.39       1326.19        42.88 o                         
  15  25   4        251.62        281.18        23.24 o                         
  16  25   4          3.96        -19.14        19.14 o                         
  17  25   4         35.93         20.72        24.57 o                         
   0  26   4      15577.55      14462.55       266.47 o                         
   1  26   4      15983.95      17413.64       193.89 o                         
   2  26   4       3146.85       3862.89        58.68 o                         
   3  26   4      11232.67      12173.50       136.62 o                         
   4  26   4        900.11        790.98        23.55 o                         
   5  26   4      11348.94      11906.07       169.88 o                         
   6  26   4       6000.27       5636.29        84.21 o                         
   7  26   4        162.93        246.18        16.75 o                         
   8  26   4        124.33        119.12        16.35 o                         
   9  26   4        347.79        374.59        20.07 o                         
  10  26   4       4815.23       4641.12        78.00 o                         
  11  26   4       1107.88        971.27        34.11 o                         
  12  26   4        252.36        260.78        21.02 o                         
  13  26   4       3311.54       3602.18        94.34 o                         
  14  26   4         27.78         55.38        16.03 o                         
  15  26   4        475.58        536.91        30.26 o                         
  16  26   4        228.70        265.97        31.65 o                         
  17  26   4          2.09          9.20        23.49 o                         
   1  27   4         49.35         87.08        14.16 o                         
   2  27   4        470.77        374.98        23.26 o                         
   3  27   4       2712.80       2578.09        42.48 o                         
   4  27   4       5082.93       4991.79        65.74 o                         
   5  27   4      25055.45      26001.06       248.56 o                         
   6  27   4       6267.38       6566.72        77.59 o                         
   7  27   4       6301.54       6362.52        77.51 o                         
   8  27   4       4400.65       3980.28       131.40 o                         
   9  27   4         11.20         10.25        13.88 o                         
  10  27   4        676.24        549.83        24.11 o                         
  11  27   4       2807.75       2763.27        66.53 o                         
  12  27   4       1262.40       1209.40        41.24 o                         
  13  27   4        109.27         84.01        18.33 o                         
  14  27   4          0.58          1.31        14.05 o                         
  15  27   4        270.98        417.43        27.76 o                         
  16  27   4          0.17        -21.22        21.22 o                         
  17  27   4        112.19        129.29        31.97 o                         
   0  28   4       5276.00       5970.16       109.33 o                         
   1  28   4       6297.16       7009.54       113.25 o                         
   2  28   4      14992.58      17084.61       210.01 o                         
   3  28   4      19309.33      20341.78       198.09 o                         
   4  28   4      26843.39      28829.68       271.34 o                         
   5  28   4       1195.92       1267.62        33.98 o                         
   6  28   4         19.51         19.91        11.64 o                         
   7  28   4      18219.58      19586.57       198.90 o                         
   8  28   4        276.92        227.56        19.71 o                         
   9  28   4       4858.88       5171.52       102.56 o                         
  10  28   4       1845.70       1849.07        48.46 o                         
  11  28   4        251.76        238.62        21.99 o                         
  12  28   4        788.42        715.50        29.04 o                         
  13  28   4        248.47        274.14        20.99 o                         
  14  28   4        466.79        457.00        25.21 o                         
  15  28   4         72.83         61.55        16.48 o                         
  16  28   4         96.91        148.21        27.41 o                         
  17  28   4        115.96        199.20        55.69 o                         
   1  29   4      13724.53      13449.55       132.77 o                         
   2  29   4         53.97         29.05        17.35 o                         
   3  29   4        384.75        341.84        17.73 o                         
   4  29   4        146.16        221.88        15.59 o                         
   5  29   4       2801.83       2694.98        60.95 o                         
   6  29   4       7009.61       6538.70        88.74 o                         
   7  29   4        168.94        228.93        17.61 o                         
   8  29   4       2322.86       2251.86        85.67 o                         
   9  29   4       1209.33       1119.03        40.45 o                         
  10  29   4        628.66        703.35        29.07 o                         
  11  29   4         50.46         24.57        16.04 o                         
  12  29   4        114.52        134.66        17.99 o                         
  13  29   4         59.42         34.78        16.48 o                         
  14  29   4        307.82        278.75        21.53 o                         
  15  29   4        253.42        292.79        32.38 o                         
  16  29   4         24.71         19.72        29.39 o                         
  17  29   4         65.33         43.06        48.86 o                         
   0  30   4      28140.96      30478.07       373.34 o                         
   1  30   4       9212.25       9477.79       114.19 o                         
   2  30   4         56.59         52.29        11.67 o                         
   3  30   4       2031.68       1724.95        34.94 o                         
   4  30   4        114.39        153.93        13.43 o                         
   5  30   4       5915.34       6224.79        74.33 o                         
   6  30   4       9646.40      10124.30       133.91 o                         
   7  30   4         50.46         51.22        13.87 o                         
   8  30   4         33.73         44.92        13.57 o                         
   9  30   4        941.48        843.11        32.19 o                         
  10  30   4       2003.02       1953.12        61.83 o                         
  11  30   4       1207.46       1189.26        37.83 o                         
  12  30   4         16.79         32.20        16.12 o                         
  13  30   4        353.11        327.14        24.08 o                         
  14  30   4         22.11          4.18        15.25 o                         
  15  30   4         58.02         84.48        18.52 o                         
  16  30   4        470.11        488.77        53.69 o                         
  17  30   4        126.34        133.34        50.44 o                         
   1  31   4        536.48        564.89        21.02 o                         
   2  31   4        122.00        320.85        15.90 o                         
   3  31   4       3061.52       2794.74        43.44 o                         
   4  31   4         23.18         41.96        11.76 o                         
   5  31   4      13075.99      13418.19       144.80 o                         
   6  31   4       2751.84       2488.53        50.67 o                         
   7  31   4        140.18        114.13        14.56 o                         
   8  31   4        479.33        469.66        23.69 o                         
   9  31   4        617.88        660.38        25.85 o                         
  10  31   4       1062.68       1136.17        39.15 o                         
  11  31   4       1128.00        997.63        33.01 o                         
  12  31   4        898.56       1005.74        41.10 o                         
  13  31   4        217.43        218.20        24.05 o                         
  14  31   4          8.20         31.24        16.19 o                         
  15  31   4          5.32        -14.72        17.73 o                         
  16  31   4         72.09        123.61        28.72 o                         
   0  32   4        119.98        215.90        24.37 o                         
   1  32   4        720.98        790.22        22.85 o                         
   2  32   4       2840.42       2699.26        58.67 o                         
   3  32   4       1898.87       1640.78        32.95 o                         
   4  32   4       8647.64       9162.95       111.63 o                         
   5  32   4       2449.58       2298.81        47.31 o                         
   6  32   4         10.94         29.62        13.32 o                         
   7  32   4       1886.14       1898.70        51.64 o                         
   8  32   4        943.29        785.82        29.24 o                         
   9  32   4       2952.30       2882.96        89.90 o                         
  10  32   4        278.75        256.69        19.29 o                         
  11  32   4        900.95        921.43        31.66 o                         
  12  32   4        114.07        121.71        23.33 o                         
  13  32   4         21.94         12.16        16.68 o                         
  14  32   4        250.16        296.16        22.13 o                         
  15  32   4          0.88         -4.16        18.19 o                         
  16  32   4         94.95         27.06        27.71 o                         
   1  33   4      12573.41      12363.14       130.92 o                         
   2  33   4         95.08         94.77        13.51 o                         
   3  33   4       3713.15       3924.54        56.13 o                         
   4  33   4       3518.58       3157.12        55.52 o                         
   5  33   4       1056.20        924.76        37.31 o                         
   6  33   4        370.25        342.68        26.19 o                         
   7  33   4          1.54         13.70        14.79 o                         
   8  33   4       1082.76       1077.95        31.88 o                         
   9  33   4       1048.51        899.04        31.87 o                         
  10  33   4       1185.11       1184.96        37.43 o                         
  11  33   4        221.15        249.36        19.90 o                         
  12  33   4          1.15         -4.79        16.55 o                         
  13  33   4        165.79        277.88        22.56 o                         
  14  33   4        715.16        769.68        34.50 o                         
  15  33   4        643.90        596.71        51.82 o                         
  16  33   4         34.24         28.73        24.38 o                         
   0  34   4       5007.77       5232.89       158.64 o                         
   1  34   4       1612.96       1616.54        35.04 o                         
   2  34   4        244.63        325.06        18.94 o                         
   3  34   4       5049.17       5801.16       118.31 o                         
   4  34   4         48.66         20.62        13.50 o                         
   5  34   4      14293.37      14860.32       156.36 o                         
   6  34   4        264.51        270.66        22.63 o                         
   7  34   4       1971.56       1705.86        40.77 o                         
   8  34   4       2499.20       2171.92        50.40 o                         
   9  34   4         34.01         45.94        13.96 o                         
  10  34   4       1353.03       1469.74        40.93 o                         
  11  34   4         95.66         84.60        18.88 o                         
  12  34   4         27.75         19.17        15.33 o                         
  13  34   4       1819.43       1930.47        49.94 o                         
  14  34   4         45.94         12.94        15.85 o                         
  15  34   4        485.56        582.83        36.19 o                         
  16  34   4        636.66        873.93        60.41 o                         
   1  35   4         70.95         59.82        12.72 o                         
   2  35   4        688.11        642.48        23.30 o                         
   3  35   4       2510.96       2163.82        45.57 o                         
   4  35   4        542.44        582.30        25.92 o                         
   5  35   4        167.97        149.42        16.11 o                         
   6  35   4       3812.97       4040.42        64.96 o                         
   7  35   4        101.48        124.73        18.31 o                         
   8  35   4        484.91        489.31        28.60 o                         
   9  35   4        204.02        183.14        17.58 o                         
  10  35   4       1722.45       1555.81        43.28 o                         
  11  35   4        968.03        952.73        34.80 o                         
  12  35   4        444.34        396.33        23.94 o                         
  13  35   4         16.87         14.25        16.19 o                         
  14  35   4         11.44          5.00        16.31 o                         
  15  35   4         43.18         42.91        25.79 o                         
  16  35   4         41.83          5.82        30.31 o                         
   0  36   4       2790.22       2517.40        59.99 o                         
   1  36   4       1619.52       1652.80        35.86 o                         
   2  36   4        256.96        291.86        17.24 o                         
   3  36   4       4999.32       4868.46        63.94 o                         
   4  36   4      12321.35      13320.66       134.52 o                         
   5  36   4        391.81        344.67        19.93 o                         
   6  36   4       2676.23       2224.70        45.40 o                         
   7  36   4        744.05        666.11        24.99 o                         
   8  36   4         61.69         58.55        16.14 o                         
   9  36   4       3326.39       3411.59        57.58 o                         
  10  36   4       2447.17       2334.51        51.90 o                         
  11  36   4        610.14        539.44        27.63 o                         
  12  36   4       1049.71        946.56        37.22 o                         
  13  36   4        364.84        407.38        26.31 o                         
  14  36   4        160.20        154.84        19.26 o                         
  15  36   4        198.78        240.92        47.87 o                         
  16  36   4         10.51         30.38        25.78 o                         
   1  37   4       5369.78       5457.60        77.96 o                         
   2  37   4       2067.55       2297.65        40.58 o                         
   3  37   4        516.78        476.88        21.10 o                         
   4  37   4       2290.00       2050.76        43.02 o                         
   5  37   4        390.16        363.81        19.87 o                         
   6  37   4       3010.00       2920.90        53.05 o                         
   7  37   4       2766.42       2713.43        64.28 o                         
   8  37   4       2575.41       2359.34        54.09 o                         
   9  37   4         42.82         46.00        16.43 o                         
  10  37   4        150.54        158.59        19.27 o                         
  11  37   4         61.29         46.37        18.42 o                         
  12  37   4        117.87         97.63        21.10 o                         
  13  37   4         70.58         97.19        18.19 o                         
  14  37   4        477.26        469.44        29.20 o                         
  15  37   4        676.95        709.54        54.23 o                         
  16  37   4          1.28          2.11        49.76 o                         
   0  38   4       2044.51       2057.80        56.16 o                         
   1  38   4       5629.62       5962.19        90.42 o                         
   2  38   4        929.08        960.84        27.43 o                         
   3  38   4       3059.62       2746.01        46.37 o                         
   4  38   4        335.83        382.47        19.69 o                         
   5  38   4       6344.04       6445.49        84.72 o                         
   6  38   4       5828.52       6017.16        83.84 o                         
   7  38   4        850.77        800.39        34.54 o                         
   8  38   4        317.97        329.37        20.41 o                         
   9  38   4        159.54        139.83        17.72 o                         
  10  38   4       6251.24       6645.20        88.78 o                         
  11  38   4        216.28        240.86        23.94 o                         
  12  38   4        159.18        128.67        22.08 o                         
  13  38   4       1793.09       1891.45        47.53 o                         
  14  38   4          0.25        -14.62        16.96 o                         
  15  38   4        809.05        902.78        69.14 o                         
   1  39   4         89.20        105.36        14.60 o                         
   2  39   4       3459.21       3984.78        63.13 o                         
   3  39   4        980.41        945.37        29.64 o                         
   4  39   4       1542.66       1617.75        36.29 o                         
   5  39   4       1733.86       1561.12        40.19 o                         
   6  39   4         93.76        124.58        15.52 o                         
   7  39   4       1571.36       1482.98        38.98 o                         
   8  39   4        325.79        250.90        19.04 o                         
   9  39   4        385.62        374.72        22.84 o                         
  10  39   4       2287.05       2259.38        48.89 o                         
  11  39   4       1969.23       1996.65        49.90 o                         
  12  39   4       1088.12       1058.52        38.42 o                         
  13  39   4         38.21         73.32        19.50 o                         
  14  39   4          4.12         27.01        18.87 o                         
  15  39   4         24.70         38.50        24.84 o                         
   0  40   4        177.27        207.51        23.71 o                         
   1  40   4        623.47        605.98        23.26 o                         
   2  40   4        298.43        279.94        17.91 o                         
   3  40   4         73.27         74.42        14.61 o                         
   4  40   4        225.90        344.06        21.23 o                         
   5  40   4        189.15        192.32        20.11 o                         
   6  40   4         69.14         42.06        15.55 o                         
   7  40   4       7931.76       8042.77        96.50 o                         
   8  40   4          5.78         -3.17        14.73 o                         
   9  40   4       2702.68       2428.73        51.23 o                         
  10  40   4       4939.33       5027.66        95.50 o                         
  11  40   4        168.45        173.81        19.03 o                         
  12  40   4        638.53        561.97        29.61 o                         
  13  40   4        204.58        239.19        24.61 o                         
  14  40   4        242.59        323.13        30.25 o                         
  15  40   4         37.17         29.59        27.45 o                         
   1  41   4       2778.43       2419.99        47.64 o                         
   2  41   4       6975.76       7084.63        84.35 o                         
   3  41   4        268.23        220.29        17.36 o                         
   4  41   4        553.78        514.40        31.33 o                         
   5  41   4        826.24        797.45        31.57 o                         
   6  41   4        517.95        473.56        23.98 o                         
   7  41   4        145.88        132.24        16.52 o                         
   8  41   4        387.05        450.81        23.57 o                         
   9  41   4         41.82         53.01        15.36 o                         
  10  41   4          5.44          6.14        16.54 o                         
  11  41   4         41.69         46.72        17.38 o                         
  12  41   4        107.59         71.10        18.00 o                         
  13  41   4         70.24         51.07        18.85 o                         
  14  41   4        560.99        688.05        43.90 o                         
  15  41   4        637.91        681.84        60.14 o                         
   0  42   4       6345.49       7058.90       118.77 o                         
   1  42   4        443.42        502.80        22.16 o                         
   2  42   4        310.46        299.89        18.84 o                         
   3  42   4         31.55         11.36        14.50 o                         
   4  42   4        510.63        641.29        25.60 o                         
   5  42   4         18.78         16.17        14.45 o                         
   6  42   4       1126.36       1155.34        34.80 o                         
   7  42   4        988.38        886.10        34.08 o                         
   8  42   4        471.67        378.76        21.68 o                         
   9  42   4         16.28         29.09        16.43 o                         
  10  42   4       1813.59       1771.34        55.91 o                         
  11  42   4       1010.58        976.72        42.73 o                         
  12  42   4        157.09        102.02        17.48 o                         
  13  42   4        989.07        976.86        37.86 o                         
  14  42   4         48.02         40.30        25.59 o                         
  15  42   4        248.36        350.87        41.02 o                         
   1  43   4        136.05        101.10        15.36 o                         
   2  43   4        556.85        619.09        25.56 o                         
   3  43   4        324.49        314.15        20.04 o                         
   4  43   4       2131.32       2278.60        55.40 o                         
   5  43   4       4410.68       4063.51        67.69 o                         
   6  43   4         26.73          4.89        14.17 o                         
   7  43   4        116.99        149.66        16.96 o                         
   8  43   4        365.68        348.19        21.09 o                         
   9  43   4        185.28        197.64        20.28 o                         
  10  43   4       1376.77       1235.99        41.32 o                         
  11  43   4       1891.30       1570.87        43.94 o                         
  12  43   4         23.87         41.79        16.70 o                         
  13  43   4          8.18         16.61        17.58 o                         
  14  43   4         87.98         77.32        30.97 o                         
  15  43   4         38.03         -7.55        35.05 o                         
   0  44   4          1.37         23.79        23.60 o                         
   1  44   4        137.00        149.98        18.64 o                         
   2  44   4       2318.24       2143.33        51.68 o                         
   3  44   4       6586.23       6681.38        87.92 o                         
   4  44   4       5074.67       5528.53        97.64 o                         
   5  44   4          5.50        -15.59        15.59 o                         
   6  44   4          7.04          5.49        15.07 o                         
   7  44   4       2650.07       2662.95        62.66 o                         
   8  44   4       1240.86        988.74        31.89 o                         
   9  44   4       6137.39       6639.40        92.59 o                         
  10  44   4        368.49        438.80        30.05 o                         
  11  44   4         71.15         58.67        18.10 o                         
  12  44   4        482.71        350.64        25.34 o                         
  13  44   4        460.58        387.31        30.01 o                         
  14  44   4          2.55          4.70        24.25 o                         
  15  44   4         60.55         12.90        35.09 o                         
   1  45   4       2747.27       2702.85        50.73 o                         
   2  45   4       4329.97       4234.06        65.60 o                         
   3  45   4        119.72        153.41        18.11 o                         
   4  45   4        386.76        398.02        23.79 o                         
   5  45   4        433.96        433.87        26.09 o                         
   6  45   4       1817.03       1644.36        38.99 o                         
   7  45   4        479.58        415.99        24.38 o                         
   8  45   4        569.25        572.69        28.59 o                         
   9  45   4        799.38        683.73        30.40 o                         
  10  45   4        167.39        121.99        19.39 o                         
  11  45   4        191.15        225.94        20.49 o                         
  12  45   4          0.19          7.93        16.04 o                         
  13  45   4         45.35         91.36        21.58 o                         
  14  45   4        836.36        874.15        57.23 o                         
   0  46   4      21148.80      24431.70       381.93 o                         
   1  46   4       2007.92       2087.06        42.48 o                         
   2  46   4        598.73        561.31        24.09 o                         
   3  46   4       5990.30       6552.38        96.75 o                         
   4  46   4         48.17         75.02        17.32 o                         
   5  46   4       3881.31       4119.65        83.80 o                         
   6  46   4       7319.06       7630.56        94.00 o                         
   7  46   4       1366.17       1189.39        34.24 o                         
   8  46   4          1.63          9.03        14.96 o                         
   9  46   4         46.90         71.06        18.33 o                         
  10  46   4       1450.66       1460.90        45.43 o                         
  11  46   4        130.06        134.28        21.24 o                         
  12  46   4       1013.98        930.79        37.78 o                         
  13  46   4       2454.49       2458.01        79.90 o                         
  14  46   4         33.40         68.22        33.23 o                         
   1  47   4       1990.76       1776.74        41.02 o                         
   2  47   4         35.98         41.80        17.63 o                         
   3  47   4       1812.40       1835.00        50.84 o                         
   4  47   4       1174.31       1207.34        45.88 o                         
   5  47   4       2536.36       2311.92        49.56 o                         
   6  47   4       1198.47       1095.97        36.22 o                         
   7  47   4       1032.24        962.94        33.83 o                         
   8  47   4        339.16        283.45        21.36 o                         
   9  47   4        176.15        134.86        21.34 o                         
  10  47   4        492.48        492.15        28.96 o                         
  11  47   4       1637.16       1540.24        49.64 o                         
  12  47   4        467.38        441.19        25.50 o                         
  13  47   4        178.66        168.53        33.00 o                         
  14  47   4         69.19         71.60        36.74 o                         
   0  48   4       1509.76       1354.77        58.40 o                         
   1  48   4        740.86        740.36        34.73 o                         
   2  48   4       2021.61       2384.88        68.07 o                         
   3  48   4        418.61        442.92        24.21 o                         
   4  48   4       2930.65       3042.73        54.62 o                         
   5  48   4       1207.80       1037.50        34.65 o                         
   6  48   4        219.32        158.49        19.54 o                         
   7  48   4       2455.74       2302.04        47.57 o                         
   8  48   4        714.66        633.07        27.60 o                         
   9  48   4       3353.92       3168.61        77.08 o                         
  10  48   4        317.34        338.37        22.68 o                         
  11  48   4         48.66         62.15        16.94 o                         
  12  48   4        282.25        222.47        22.78 o                         
  13  48   4        684.70        642.51        49.71 o                         
  14  48   4        255.89        323.81        64.89 o                         
   1  49   4       2534.70       2724.59        54.44 o                         
   2  49   4       1044.94       1029.99        31.56 o                         
   3  49   4        168.18        204.24        19.87 o                         
   4  49   4          8.83         -1.13        14.49 o                         
   5  49   4        120.87         89.09        17.76 o                         
   6  49   4        177.36        190.49        19.88 o                         
   7  49   4        749.79        634.57        27.32 o                         
   8  49   4       3689.44       3639.45        70.19 o                         
   9  49   4        884.59        888.05        39.02 o                         
  10  49   4        152.12        137.98        18.52 o                         
  11  49   4        392.30        365.90        23.82 o                         
  12  49   4         63.54         35.61        19.52 o                         
  13  49   4          0.92         -3.55        24.86 o                         
  14  49   4        154.02        166.49        40.48 o                         
   0  50   4        206.41        336.77        31.58 o                         
   1  50   4       1814.26       1826.34        53.80 o                         
   2  50   4         44.76         35.74        16.08 o                         
   3  50   4         25.03         16.08        15.46 o                         
   4  50   4        892.95        792.25        30.88 o                         
   5  50   4       1038.55        980.98        33.02 o                         
   6  50   4       1875.79       1949.74        49.87 o                         
   7  50   4         37.54          6.03        15.14 o                         
   8  50   4        558.28        485.39        29.64 o                         
   9  50   4        298.10        313.37        29.47 o                         
  10  50   4        310.04        401.50        26.24 o                         
  11  50   4        865.44        868.36        32.73 o                         
  12  50   4         20.00         36.55        19.89 o                         
  13  50   4        936.15        830.27        65.22 o                         
  14  50   4          7.87         16.98        34.41 o                         
   1  51   4        699.58        566.55        25.35 o                         
   2  51   4       1505.93       1292.96        38.25 o                         
   3  51   4        167.19        243.17        21.89 o                         
   4  51   4       1245.94       1240.87        37.61 o                         
   5  51   4       4883.91       4820.45        88.85 o                         
   6  51   4        471.82        473.75        27.14 o                         
   7  51   4        801.15        758.06        33.94 o                         
   8  51   4        112.69         91.35        16.69 o                         
   9  51   4         14.17         -0.83        15.46 o                         
  10  51   4       1793.77       1928.39        47.37 o                         
  11  51   4       1319.37       1221.38        51.08 o                         
  12  51   4        418.70        375.89        52.88 o                         
  13  51   4          3.49        -33.14        33.14 o                         
  14  51   4         75.89         84.73        71.79 o                         
   0  52   4          1.02          5.94        20.86 o
[truncated: 716,934 more chars]
