# Supplementary material for: Supra­molecular hy­dro­gen-bonded networks formed from copper(II) car­box­yl­ate dimers
Source: Acta Crystallogr C Struct Chem. 2024 May 22;80(Pt 6):239–53. doi: 10.1107/S2053229624004534 (PMC11150878; doi:10.1107/S2053229624004534)
Supplement: Supplementary file 7 [file c-80-00239-compound_6sup7.hkl]

data_compound_6                                                                 
_shelx_title ' cc2_10c_2_a.res in P-1'                                          
_shelx_refln_list_code          4                                               
_shelx_F_calc_maximum      171.56                                               
_exptl_crystal_F_000       574.00                                               
_reflns_d_resolution_high  0.7887                                               
                                                                                
loop_                                                                           
 _space_group_symop_operation_xyz                                               
 'x, y, z'                                                                      
 '-x, -y, -z'                                                                   
                                                                                
_cell_length_a    10.4964                                                       
_cell_length_b    10.6595                                                       
_cell_length_c    12.3226                                                       
_cell_angle_alpha  97.271                                                       
_cell_angle_beta  101.042                                                       
_cell_angle_gamma 108.130                                                       
                                                                                
_shelx_F_squared_multiplier     1.000                                           
                                                                                
loop_                                                                           
 _refln_index_h                                                                 
 _refln_index_k                                                                 
 _refln_index_l                                                                 
 _refln_F_squared_calc                                                          
 _refln_F_squared_meas                                                          
 _refln_F_squared_sigma                                                         
 _refln_observed_status                                                         
   1   0   0       2629.88       2751.05       137.93 o                         
   2   0   0       1095.34       1114.81        58.36 o                         
   3   0   0         71.93         59.81         9.99 o                         
   4   0   0         41.87         82.13         9.42 o                         
   5   0   0        551.23        551.16        32.12 o                         
   6   0   0        157.96        197.54        18.53 o                         
   7   0   0        378.12        381.79        15.29 o                         
   8   0   0        656.50        617.84        27.69 o                         
   9   0   0         19.30         20.10         3.16 o                         
  10   0   0        143.04        150.72         8.37 o                         
  11   0   0          1.26          2.71         1.71 o                         
 -12   1   0         18.11         15.28         2.24 o                         
 -11   1   0         23.87         24.61         4.23 o                         
 -10   1   0        138.47        148.38         8.66 o                         
  -9   1   0        757.72        770.96        35.97 o                         
  -8   1   0         30.61         30.58         5.32 o                         
  -7   1   0         99.21         96.73         8.06 o                         
  -6   1   0       2655.79       2948.60       217.70 o                         
  -5   1   0       1521.48       1602.41       113.99 o                         
  -4   1   0        272.57        309.32        15.30 o                         
  -3   1   0        131.76        123.93         9.52 o                         
  -2   1   0          2.99          3.51         1.43 o                         
  -1   1   0      11579.74       9916.67       494.64 o                         
   0   1   0       1628.53       1657.91        85.10 o                         
   1   1   0      10466.49       9592.03       482.32 o                         
   2   1   0         21.17         18.51         6.59 o                         
   3   1   0       3055.76       3235.49       180.31 o                         
   4   1   0       1271.90       1330.72        59.47 o                         
   5   1   0        669.75        554.95        33.58 o                         
   6   1   0        390.50        403.73        38.71 o                         
   7   1   0        404.98        379.77        12.85 o                         
   8   1   0        483.75        438.82        16.00 o                         
   9   1   0        274.56        317.35        14.18 o                         
  10   1   0         80.80         79.79         5.50 o                         
  11   1   0         70.58         66.25         6.90 o                         
 -12   2   0        306.89        319.45        18.74 o                         
 -11   2   0        209.97        228.19        10.65 o                         
 -10   2   0        267.58        276.18        13.47 o                         
  -9   2   0          1.58          0.49         3.25 o                         
  -8   2   0          3.21          4.73         2.34 o                         
  -7   2   0        800.79        696.50        21.95 o                         
  -5   2   0        111.92         97.60         7.29 o                         
  -4   2   0        324.12        306.46        20.01 o                         
  -3   2   0        708.56        768.38        33.25 o                         
  -2   2   0       5397.45       5257.07       333.54 o                         
  -1   2   0         23.69         24.82         4.40 o                         
   0   2   0       3169.67       3271.55       118.73 o                         
   1   2   0         13.15         14.71         4.28 o                         
   2   2   0        371.97        359.24        19.22 o                         
   3   2   0       4693.03       5028.91       269.55 o                         
   4   2   0       2477.10       2420.18       291.50 o                         
   5   2   0        109.84        130.78         9.22 o                         
   6   2   0        600.21        586.03        36.46 o                         
   7   2   0        996.32       1027.97        29.83 o                         
   8   2   0       1689.21       1559.25        45.62 o                         
   9   2   0         19.46         17.70         3.28 o                         
  10   2   0          3.79          6.67         2.35 o                         
 -12   3   0        557.25        602.45        19.97 o                         
 -11   3   0        375.61        371.27        21.50 o                         
 -10   3   0         89.55         87.78         7.13 o                         
  -9   3   0        523.97        526.89        19.98 o                         
  -8   3   0        605.26        558.20        26.21 o                         
  -7   3   0        585.57        534.27        31.72 o                         
  -6   3   0        153.84        195.58        31.78 o                         
  -5   3   0        260.06        322.65        45.89 o                         
  -4   3   0        741.63        818.74        81.91 o                         
  -3   3   0       1457.72       1368.44        47.06 o                         
  -2   3   0        913.57        949.56        32.04 o                         
  -1   3   0        336.76        290.68        19.12 o                         
   0   3   0        202.02        172.24         8.82 o                         
   1   3   0       1677.43       1670.80       121.07 o                         
   2   3   0       9967.57      10302.76       471.62 o                         
   3   3   0         31.63         41.06         5.01 o                         
   4   3   0         19.10         24.75         4.41 o                         
   5   3   0        102.96        109.09         7.32 o                         
   6   3   0        313.97        340.52        19.24 o                         
   7   3   0       1587.29       1632.32        48.91 o                         
   8   3   0       1743.81       1698.68        55.13 o                         
   9   3   0       1478.01       1508.84        56.83 o                         
  10   3   0        127.08        115.59         9.55 o                         
 -12   4   0        171.75        191.32         8.15 o                         
 -11   4   0          6.92         10.08         2.35 o                         
 -10   4   0        166.48        159.93         9.21 o                         
  -9   4   0       1358.97       1420.72        40.74 o                         
  -8   4   0        627.26        633.18        30.94 o                         
  -7   4   0        416.24        388.20        15.16 o                         
  -6   4   0         77.92         79.94        21.25 o                         
  -5   4   0          6.35         -0.07         3.63 o                         
  -4   4   0       2486.78       2209.55        90.62 o                         
  -3   4   0        408.25        469.27        14.27 o                         
  -2   4   0         40.05         54.57         4.33 o                         
  -1   4   0        128.13        102.17        12.23 o                         
   0   4   0       1231.97       1356.30        55.70 o                         
   1   4   0       2765.54       2849.60       109.63 o                         
   2   4   0        193.48        186.47         9.93 o                         
   3   4   0        582.12        668.02        25.96 o                         
   4   4   0         30.64         27.73         3.36 o                         
   5   4   0        468.15        485.71        17.23 o                         
   6   4   0         40.87         41.95         5.38 o                         
   7   4   0        155.03        178.88         8.47 o                         
   8   4   0        158.66        167.96         9.83 o                         
   9   4   0         85.59         97.44         7.69 o                         
  10   4   0        122.05         85.89         6.20 o                         
 -12   5   0         10.62         12.12         3.93 o                         
 -11   5   0        129.35        156.05         7.44 o                         
 -10   5   0         27.67         31.39         3.79 o                         
  -9   5   0         62.41         71.02         4.75 o                         
  -8   5   0        643.50        655.10        17.73 o                         
  -7   5   0         88.01         84.12         5.45 o                         
  -6   5   0        694.15        724.36        38.93 o                         
  -5   5   0      10808.47      11306.66       415.92 o                         
  -4   5   0        493.98        456.15        19.12 o                         
  -3   5   0        112.31        158.58         7.02 o                         
  -2   5   0          2.19          5.64         2.47 o                         
  -1   5   0        273.30        307.76        13.41 o                         
   0   5   0       1602.63       1617.85        52.10 o                         
   1   5   0        471.34        396.81        23.85 o                         
   2   5   0         44.91         39.56         5.92 o                         
   3   5   0         83.28         97.13         9.91 o                         
   4   5   0        524.25        551.71        20.32 o                         
   5   5   0         15.78         21.35         3.86 o                         
   6   5   0         64.16         68.58         7.14 o                         
   7   5   0         38.73         46.01         7.10 o                         
   8   5   0        128.75        124.29         7.45 o                         
   9   5   0        103.13         93.44         5.59 o                         
 -12   6   0          7.71         10.96         3.24 o                         
 -11   6   0        584.87        627.86        41.21 o                         
 -10   6   0       1120.01       1230.60        32.53 o                         
  -9   6   0          3.00          6.66         2.48 o                         
  -8   6   0         25.12         29.34         4.64 o                         
  -7   6   0          1.36          8.25         4.73 o                         
  -6   6   0       1538.30       1542.31        34.31 o                         
  -5   6   0       1275.69       1233.73        33.52 o                         
  -4   6   0        383.78        352.96        14.01 o                         
  -3   6   0         71.86         89.30         5.96 o                         
  -2   6   0        136.34        130.59         9.01 o                         
  -1   6   0       2996.05       2964.27       111.21 o                         
   0   6   0        952.25        998.96        42.50 o                         
   1   6   0        701.59        699.43        21.16 o                         
   2   6   0        289.56        284.66        15.77 o                         
   3   6   0        710.85        734.96        23.12 o                         
   4   6   0         48.24         52.15         6.73 o                         
   5   6   0         45.74         37.52         7.19 o                         
   6   6   0          0.61          1.21         3.02 o                         
   7   6   0         55.64         50.03         3.76 o                         
   8   6   0        138.23        155.12        10.71 o                         
 -12   7   0         48.19         52.81         4.23 o                         
 -11   7   0         19.45         21.74         3.86 o                         
 -10   7   0          2.91          5.00         2.88 o                         
  -9   7   0         34.78         32.86         8.00 o                         
  -8   7   0         17.43          9.69         5.85 o                         
  -7   7   0       2928.36       2957.65        93.36 o                         
  -6   7   0        129.60        130.61         5.87 o                         
  -5   7   0       1772.52       1736.63        43.99 o                         
  -4   7   0         24.36         29.72         3.56 o                         
  -3   7   0        187.71        187.32         5.59 o                         
  -2   7   0       1086.16        977.19        22.75 o                         
  -1   7   0         70.33         57.99         4.06 o                         
   0   7   0        832.85        857.36        23.84 o                         
   1   7   0        271.18        267.68        12.01 o                         
   2   7   0        328.67        330.64        14.40 o                         
   3   7   0       1675.51       1705.34        58.33 o                         
   4   7   0          0.42          0.05         1.94 o                         
   5   7   0         21.68         27.19         7.24 o                         
   6   7   0        115.87        109.96         7.95 o                         
   7   7   0          9.86          7.89         2.56 o                         
   8   7   0          8.23          7.19         1.47 o                         
 -12   8   0         82.23         84.03         6.88 o                         
 -11   8   0        105.09        118.38        10.53 o                         
 -10   8   0          1.29          0.25         2.51 o                         
  -9   8   0         48.03         48.43         9.03 o                         
  -8   8   0        551.71        538.81        25.72 o                         
  -7   8   0        134.55        162.81         7.06 o                         
  -6   8   0        560.05        574.20        14.08 o                         
  -5   8   0        232.61        229.78         9.34 o                         
  -4   8   0         64.96         69.34         3.19 o                         
  -3   8   0       1174.07       1091.55        20.13 o                         
  -2   8   0         71.36         62.96         3.51 o                         
  -1   8   0         92.21         85.11         4.74 o                         
   0   8   0          0.88         -2.49         2.49 o                         
   1   8   0        301.06        292.21        11.85 o                         
   2   8   0       1011.62        982.49        36.08 o                         
   3   8   0       2647.52       2715.77        87.03 o                         
   4   8   0        494.50        465.33        30.01 o                         
   5   8   0         94.20         82.98         8.76 o                         
   6   8   0        340.58        357.13        21.27 o                         
   7   8   0          1.37          2.62         0.88 o                         
 -12   9   0         27.54         19.87         2.59 o                         
 -11   9   0          3.64          4.63         2.23 o                         
 -10   9   0        170.96        182.39        18.48 o                         
  -9   9   0        616.44        695.45        42.24 o                         
  -8   9   0        265.45        288.94        13.97 o                         
  -7   9   0         11.25         15.27         2.24 o                         
  -6   9   0          7.63          4.67         1.69 o                         
  -5   9   0        619.29        613.65        15.76 o                         
  -4   9   0        447.51        429.16        11.88 o                         
  -3   9   0        349.15        369.61        10.31 o                         
  -2   9   0        314.66        343.18        11.60 o                         
  -1   9   0         10.73          8.52         1.95 o                         
   0   9   0        549.17        529.75        14.48 o                         
   1   9   0        358.78        377.11        15.87 o                         
   2   9   0         76.27         88.77         7.99 o                         
   3   9   0        591.70        560.12        34.43 o                         
   4   9   0          9.44          8.93         2.32 o                         
   5   9   0        155.80        168.81        11.33 o                         
 -11  10   0          4.36          2.03         1.75 o                         
 -10  10   0         34.69         37.35         3.72 o                         
  -9  10   0        286.90        309.68        14.17 o                         
  -8  10   0         46.99         48.79         3.91 o                         
  -7  10   0         75.47         71.96         4.75 o                         
  -6  10   0        212.05        210.17         8.02 o                         
  -5  10   0        530.60        513.88        15.98 o                         
  -4  10   0          3.35          2.45         1.95 o                         
  -3  10   0         39.01         40.59         3.20 o                         
  -2  10   0        360.12        365.22        11.16 o                         
  -1  10   0        542.85        555.09        17.52 o                         
   0  10   0         26.33         31.17         2.34 o                         
   1  10   0        149.27        144.53         6.29 o                         
   2  10   0        507.12        511.79        19.93 o                         
   3  10   0         25.16         27.08         3.52 o                         
   4  10   0         22.73         21.92         2.79 o                         
  -9  11   0        131.04        141.14        10.85 o                         
  -8  11   0          4.30          4.03         1.43 o                         
  -7  11   0          0.12         -0.20         1.86 o                         
  -6  11   0       1146.36       1195.29        46.44 o                         
  -5  11   0         62.01         60.03         5.95 o                         
  -4  11   0        144.09        141.25         7.40 o                         
  -3  11   0         69.78         70.47         4.39 o                         
  -2  11   0        188.77        195.62         7.81 o                         
  -1  11   0         13.08         14.30         2.02 o                         
   0  11   0         68.35         69.03         5.96 o                         
   1  11   0         20.45         23.32         3.23 o                         
  -8  12   0          3.88          3.38         1.47 o                         
  -7  12   0         71.10         75.18         6.40 o                         
  -6  12   0        263.81        250.88        11.76 o                         
  -5  12   0        447.66        436.26        51.88 o                         
  -4  12   0          8.43          9.38         2.31 o                         
  -3  12   0        195.41        192.39         9.79 o                         
  -2  12   0        298.41        305.61        13.58 o                         
  -1  12   0        286.26        275.40        41.27 o                         
  -7  13   0        156.14        104.20         6.62 o                         
  -5  13   0         72.70         59.00         4.87 o                         
  -4  13   0         51.27         44.77         4.14 o                         
  -3  13   0         47.54         38.66         3.33 o                         
   3 -13   1        147.07        119.59         7.72 o                         
   4 -13   1          2.02          0.79         1.38 o                         
   5 -13   1        179.59        170.28        10.71 o                         
   1 -12   1          5.46          3.39         1.24 o                         
   2 -12   1          0.35          1.94         1.30 o                         
   3 -12   1         10.55         11.12         1.93 o                         
   4 -12   1         18.59         21.78         2.51 o                         
   5 -12   1        242.30        242.92        11.81 o                         
   6 -12   1       1180.19       1212.22        63.96 o                         
   7 -12   1          3.89          4.31         2.06 o                         
  -2 -11   1         36.89         40.44         5.13 o                         
  -1 -11   1         76.41         73.06         5.56 o                         
   0 -11   1         62.50         58.18         3.45 o                         
   1 -11   1        118.84        120.67         5.62 o                         
   2 -11   1          3.91          4.24         1.62 o                         
   3 -11   1         77.50         80.52         4.85 o                         
   4 -11   1        113.80        109.21         7.77 o                         
   5 -11   1        286.69        276.29        11.35 o                         
   6 -11   1        114.60        114.44         6.04 o                         
   7 -11   1         25.60         27.53         3.05 o                         
   8 -11   1         16.44         13.89         2.87 o                         
   9 -11   1        502.37        549.93        26.60 o                         
  -4 -10   1         65.09         64.27         5.44 o                         
  -3 -10   1        199.84        193.83         8.03 o                         
  -2 -10   1        203.07        211.59         8.08 o                         
  -1 -10   1        355.39        370.58        12.37 o                         
   0 -10   1        345.16        336.50        11.81 o                         
   1 -10   1         71.69         77.32         4.24 o                         
   2 -10   1        450.64        428.63        12.74 o                         
   3 -10   1        270.46        276.67         9.13 o                         
   4 -10   1        685.63        673.68        19.61 o                         
   5 -10   1          0.31          1.19         2.06 o                         
   6 -10   1          0.21         -0.75         1.74 o                         
   7 -10   1          3.98          4.52         2.18 o                         
   8 -10   1         30.17         34.42         4.03 o                         
   9 -10   1         44.19         35.47         4.25 o                         
  10 -10   1        119.46        135.86         8.94 o                         
  11 -10   1         35.67         33.48         3.63 o                         
  -6  -9   1        314.45        256.11        14.40 o                         
  -5  -9   1        122.30        111.33         9.16 o                         
  -4  -9   1         55.44         51.36         4.53 o                         
  -3  -9   1        751.15        735.27        30.17 o                         
  -2  -9   1        390.52        400.27        15.63 o                         
  -1  -9   1        362.52        366.26        16.84 o                         
   0  -9   1        680.54        669.49        16.55 o                         
   1  -9   1         26.26         30.34         2.71 o                         
   2  -9   1        495.12        497.09        12.65 o                         
   3  -9   1          2.72          3.63         1.70 o                         
   4  -9   1         18.73         23.69         2.97 o                         
   5  -9   1        106.85        110.52         5.48 o                         
   6  -9   1         10.72         15.49         2.63 o                         
   7  -9   1        501.60        522.20        23.12 o                         
   8  -9   1        145.89        159.85         6.67 o                         
   9  -9   1         28.09         33.88         3.60 o                         
  10  -9   1         14.90         17.47         3.19 o                         
  11  -9   1         66.70         79.56         8.52 o                         
  -7  -8   1        180.42        176.76         7.76 o                         
  -6  -8   1         65.75         74.40         6.51 o                         
  -5  -8   1        130.15         96.68        10.06 o                         
  -4  -8   1         28.16         26.06         5.95 o                         
  -3  -8   1        813.09        880.40        32.88 o                         
  -2  -8   1        285.25        299.17        13.39 o                         
  -1  -8   1        131.37        117.27         5.44 o                         
   0  -8   1         38.65         39.82         3.05 o                         
   1  -8   1       2893.93       2866.59        59.24 o                         
   2  -8   1       1864.68       1801.68        35.75 o                         
   3  -8   1        872.44        842.47        15.85 o                         
   4  -8   1        561.74        542.94        16.56 o                         
   5  -8   1        130.35        133.08         5.88 o                         
   6  -8   1        294.01        303.28        13.34 o                         
   7  -8   1        504.55        551.56        15.77 o                         
   8  -8   1         25.47         25.34         3.03 o                         
   9  -8   1         17.76         18.11         3.97 o                         
  10  -8   1         67.96         73.87         4.95 o                         
  11  -8   1         19.02         22.94         3.06 o                         
  12  -8   1         17.91         13.29         3.56 o                         
  -8  -7   1        263.22        265.91        10.92 o                         
  -7  -7   1        215.51        214.52        10.48 o                         
  -6  -7   1         21.06         21.47         3.61 o                         
  -5  -7   1         53.36         67.32         8.82 o                         
  -4  -7   1         77.73         78.99         7.05 o                         
  -3  -7   1        112.97        111.25         7.03 o                         
  -2  -7   1        425.72        408.64        15.15 o                         
  -1  -7   1          1.41          2.74         1.58 o                         
   0  -7   1       3809.86       3805.18       100.39 o                         
   1  -7   1       2781.74       2869.32        87.43 o                         
   2  -7   1        175.85        175.95         6.31 o                         
   3  -7   1         14.29          8.19         1.85 o                         
   4  -7   1         69.66         61.75         4.16 o                         
   5  -7   1       2374.18       2363.43       109.33 o                         
   6  -7   1       1005.99       1037.53        24.18 o                         
   7  -7   1        379.91        374.46        13.05 o                         
   8  -7   1         62.30         70.19         7.23 o                         
   9  -7   1        116.39        131.01         8.33 o                         
  10  -7   1         42.29         40.97         4.85 o                         
  11  -7   1          5.65          6.95         2.39 o                         
  12  -7   1         46.91         48.14        13.02 o                         
  -9  -6   1        107.57        102.62         7.02 o                         
  -8  -6   1        177.40        179.76         9.01 o                         
  -7  -6   1         27.50         20.16         3.13 o                         
  -6  -6   1         11.34         10.37         3.61 o                         
  -5  -6   1        194.46        215.52        14.36 o                         
  -4  -6   1        353.32        368.72        17.63 o                         
  -3  -6   1          3.60          1.34         2.74 o                         
  -2  -6   1        171.75        184.18        11.47 o                         
  -1  -6   1       2652.26       2726.05        75.01 o                         
   0  -6   1       1132.17       1047.94        57.57 o                         
   1  -6   1       2833.68       2817.76        88.24 o                         
   2  -6   1        316.24        359.15        14.09 o                         
   3  -6   1         12.75         21.36         6.59 o                         
   4  -6   1         81.72         55.60        10.76 o                         
   5  -6   1       1669.55       1609.74        42.69 o                         
   6  -6   1       1873.43       1805.60        34.76 o                         
   7  -6   1          2.33         -0.04         1.93 o                         
   8  -6   1        697.29        760.63        21.92 o                         
   9  -6   1       2102.95       2295.87        54.55 o                         
  10  -6   1         17.84         16.71         3.17 o                         
  11  -6   1         30.44         35.27         6.71 o                         
  12  -6   1         79.65         73.26        15.70 o                         
  -9  -5   1        125.16        132.44         6.86 o                         
  -8  -5   1         11.43          7.44         4.49 o                         
  -7  -5   1         76.07         68.20         5.89 o                         
  -6  -5   1        144.70        131.05        11.71 o                         
  -5  -5   1        373.21        366.94        15.10 o                         
  -4  -5   1        130.95        124.29         6.40 o                         
  -3  -5   1        442.03        522.56        23.01 o                         
  -2  -5   1        741.98        739.98        30.61 o                         
  -1  -5   1       2363.72       2508.37        80.76 o                         
   0  -5   1        261.75        241.50        11.43 o                         
   1  -5   1        250.94        261.98        11.75 o                         
   2  -5   1        430.14        574.92        38.72 o                         
   3  -5   1       2788.62       2906.17       131.39 o                         
   4  -5   1       3707.27       3811.31       210.80 o                         
   5  -5   1        562.32        546.05        33.04 o                         
   6  -5   1       1074.80       1040.05        29.58 o                         
   7  -5   1        658.82        669.75        17.75 o                         
   8  -5   1       1218.54       1163.62        30.17 o                         
   9  -5   1       1498.36       1608.26        36.94 o                         
  10  -5   1        140.98        141.54         7.49 o                         
  11  -5   1         99.41        111.65         5.97 o                         
  12  -5   1        125.24        134.18        27.36 o                         
 -10  -4   1        150.56        146.47         7.10 o                         
  -9  -4   1          2.06          0.65         2.09 o                         
  -8  -4   1        102.98        104.17         6.18 o                         
  -7  -4   1        397.17        427.29        25.30 o                         
  -6  -4   1        182.14        178.61         9.61 o                         
  -5  -4   1         56.50         50.92         5.88 o                         
  -4  -4   1        286.45        304.07        12.69 o                         
  -3  -4   1         86.99         61.16         6.46 o                         
  -2  -4   1        254.91        182.69         9.87 o                         
  -1  -4   1         52.89         41.90         4.84 o                         
   0  -4   1       2104.11       2204.09        84.63 o                         
   1  -4   1        301.68        408.58        27.70 o                         
   2  -4   1        910.41        857.09        68.78 o                         
   3  -4   1        111.19         61.61         5.41 o                         
   4  -4   1          0.93          1.76         4.57 o                         
   5  -4   1        493.59        501.25        31.09 o                         
   6  -4   1        339.14        341.47        26.34 o                         
   7  -4   1        605.63        533.23        17.27 o                         
   8  -4   1        899.11        838.50        24.14 o                         
   9  -4   1       2269.83       2343.66        69.16 o                         
  10  -4   1          3.63          4.44         2.21 o                         
  11  -4   1        183.67        213.12         8.87 o                         
  12  -4   1        107.31        131.85         9.61 o                         
 -10  -3   1        166.06        165.88        12.96 o                         
  -9  -3   1        254.67        287.51        13.92 o                         
  -8  -3   1        784.41        779.41        23.15 o                         
  -7  -3   1         51.08         48.16         5.37 o                         
  -6  -3   1        142.30        135.03         8.80 o                         
  -5  -3   1       1167.29       1287.94        38.80 o                         
  -4  -3   1       1445.48       1546.29        90.56 o                         
  -3  -3   1       2428.33       2509.76        77.92 o                         
  -2  -3   1       1166.10       1085.64        72.07 o                         
  -1  -3   1        378.25        320.39        13.03 o                         
   0  -3   1         70.65         89.90         6.92 o                         
   1  -3   1          3.25         14.80         4.11 o                         
   2  -3   1        950.53        841.91        35.62 o                         
   3  -3   1         87.63         82.11         8.67 o                         
   4  -3   1         58.51         74.06         5.68 o                         
   5  -3   1         29.71         27.39        13.05 o                         
   6  -3   1        110.79         74.31        21.16 o                         
   7  -3   1       1406.08       1336.67        45.78 o                         
   8  -3   1       1410.59       1336.12        46.32 o                         
   9  -3   1        128.87        135.72         9.67 o                         
  10  -3   1        108.72        116.52         8.10 o                         
  11  -3   1        233.80        233.30         8.25 o                         
  12  -3   1         47.43         55.18         7.71 o                         
 -11  -2   1        123.23        119.50         9.44 o                         
 -10  -2   1        149.28        155.65         9.55 o                         
  -9  -2   1        280.24        317.98        12.85 o                         
  -8  -2   1       1608.57       1572.64        37.97 o                         
  -7  -2   1        672.30        649.80        20.77 o                         
  -6  -2   1        134.35        136.89         8.67 o                         
  -5  -2   1       1175.65       1035.01        92.09 o                         
  -4  -2   1          9.61         33.91         8.37 o                         
  -3  -2   1       1926.53       1969.37        79.94 o                         
  -2  -2   1       1284.21       1339.30        75.04 o                         
  -1  -2   1        768.44        754.66        43.25 o                         
   0  -2   1       7896.47       8127.31       406.41 o                         
   1  -2   1        309.00        261.62        12.30 o                         
   2  -2   1        520.15        497.61        23.46 o                         
   3  -2   1         19.29         33.07         5.20 o                         
   4  -2   1          0.07          0.83         1.14 o                         
   5  -2   1        154.08        114.12        12.93 o                         
   6  -2   1        381.01        374.64        29.15 o                         
   7  -2   1        984.65        955.55        28.56 o                         
   8  -2   1        695.38        653.71        21.82 o                         
   9  -2   1        179.37        191.62        12.30 o                         
  10  -2   1         84.26         83.50         5.74 o                         
  11  -2   1         64.16         77.47         5.26 o                         
  12  -2   1        101.75         87.18         8.76 o                         
 -11  -1   1         82.05         92.90         6.35 o                         
 -10  -1   1        270.54        274.22        14.62 o                         
  -9  -1   1        165.23        163.25         8.81 o                         
  -8  -1   1          2.60          2.47         2.43 o                         
  -7  -1   1          2.32          1.19         2.24 o                         
  -6  -1   1       1266.29       1324.83        48.49 o                         
  -5  -1   1       1416.99       1476.05       104.37 o                         
  -4  -1   1        488.93        400.64        39.48 o                         
  -3  -1   1        387.04        421.09        29.56 o                         
  -2  -1   1       2003.86       2118.59       111.28 o                         
  -1  -1   1       2366.76       2411.46        87.44 o                         
   0  -1   1       7167.77       7074.66       352.28 o                         
   1  -1   1        410.30        384.69        15.66 o                         
   2  -1   1        309.83        248.14        15.58 o                         
   3  -1   1       7857.94       8226.19       474.39 o                         
   4  -1   1       1593.93       1603.14       204.39 o                         
   5  -1   1          0.80         10.85         4.15 o                         
   6  -1   1        107.75         94.69        12.08 o                         
   7  -1   1        190.60        155.63         8.52 o                         
   8  -1   1        339.66        329.77        12.14 o                         
   9  -1   1         42.37         41.28         5.19 o                         
  10  -1   1        195.66        214.29        10.52 o                         
  11  -1   1          6.00          9.12         2.10 o                         
 -12   0   1          3.42          1.18         1.83 o                         
 -11   0   1          1.16          0.67         2.29 o                         
 -10   0   1         69.62         73.77         5.76 o                         
  -9   0   1         98.62         99.01         6.99 o                         
  -8   0   1        137.57        118.59         9.23 o                         
  -7   0   1        715.63        724.85        25.66 o                         
  -6   0   1       1487.98       1513.08        89.56 o                         
  -5   0   1       2031.83       2186.26        92.66 o                         
  -4   0   1        339.36        315.06        22.43 o                         
  -3   0   1        453.81        404.52        25.81 o                         
  -2   0   1      11881.96      11080.08       553.64 o                         
  -1   0   1       4736.74       4731.88       237.51 o                         
   0   0   1       4601.88       4625.37       230.92 o                         
   1   0   1       1265.74       1312.58        50.41 o                         
   2   0   1       3519.21       3591.23       233.02 o                         
   3   0   1        672.32        720.53        33.94 o                         
   4   0   1        984.24        989.97        46.51 o                         
   5   0   1        675.34        694.10        64.42 o                         
   6   0   1        389.71        465.59        31.48 o                         
   7   0   1         67.50         66.10         6.83 o                         
   8   0   1        168.20        148.54         8.60 o                         
   9   0   1         89.82        105.78         6.89 o                         
  10   0   1        120.58        111.36         6.78 o                         
  11   0   1          2.04          1.33         1.89 o                         
 -12   1   1         20.86         20.32         4.09 o                         
 -11   1   1         26.57         22.96         3.25 o                         
 -10   1   1        151.46        152.84         8.95 o                         
  -9   1   1          8.79          5.82         3.96 o                         
  -8   1   1        712.51        768.15        92.33 o                         
  -7   1   1       4090.63       4261.93       193.72 o                         
  -6   1   1       4009.98       4284.20       269.61 o                         
  -5   1   1         11.17         12.90         3.38 o                         
  -4   1   1       2314.47       2235.80        83.96 o                         
  -3   1   1         31.74         15.53         3.75 o                         
  -2   1   1         38.67         46.87         5.03 o                         
  -1   1   1        680.88        606.34        23.73 o                         
   0   1   1        847.53        944.95        28.82 o                         
   1   1   1       3704.21       4011.88       208.04 o                         
   2   1   1        685.94        763.58        33.80 o                         
   3   1   1        791.55        810.35        38.13 o                         
   4   1   1       5358.62       5855.17       219.72 o                         
   5   1   1        197.67        291.42        22.17 o                         
   6   1   1        595.62        582.34        20.24 o                         
   7   1   1        303.75        328.34        13.71 o                         
   8   1   1        627.28        587.78        19.85 o                         
   9   1   1        492.10        513.14        17.04 o                         
  10   1   1          1.79          3.91         1.97 o                         
 -12   2   1        148.32        159.45         7.17 o                         
 -11   2   1         43.59         46.23         4.59 o                         
 -10   2   1        398.65        376.95        18.77 o                         
  -9   2   1        401.79        447.84        55.72 o                         
  -8   2   1        898.81        812.80       102.77 o                         
  -7   2   1        250.98        198.21        14.00 o                         
  -6   2   1          6.57         15.24         4.68 o                         
  -5   2   1       1213.28       1209.54        68.22 o                         
  -4   2   1        379.66        294.21        21.16 o                         
  -3   2   1        249.63        181.55        14.54 o                         
  -2   2   1       1827.65       1610.50        61.13 o                         
  -1   2   1        930.18        836.44        46.63 o                         
   0   2   1       2679.50       2750.10       100.25 o                         
   1   2   1        255.03        248.67        20.12 o                         
   2   2   1       3073.95       3417.77       184.62 o                         
   3   2   1       3845.27       3864.43       156.25 o                         
   4   2   1        303.72        335.56        15.79 o                         
   5   2   1        969.96        976.75        45.53 o                         
   6   2   1        249.74        245.44        10.39 o                         
   7   2   1         43.80         47.82         4.10 o                         
   8   2   1        138.94        131.87         7.65 o                         
   9   2   1        399.71        377.29        16.11 o                         
  10   2   1        147.52        132.31         9.36 o                         
 -12   3   1        189.29        197.77         8.56 o                         
 -11   3   1         89.17        108.16         8.74 o                         
 -10   3   1        110.32         97.08        11.21 o                         
  -9   3   1        263.92        245.67        14.85 o                         
  -8   3   1       1329.70       1209.02        83.22 o                         
  -7   3   1        334.00        365.54        54.76 o                         
  -6   3   1          0.23         -1.56         2.56 o                         
  -5   3   1        514.96        526.70        23.65 o                         
  -4   3   1         70.71         43.33         5.54 o                         
  -3   3   1        376.73        336.25        25.98 o                         
  -2   3   1          3.19         13.17         3.28 o                         
  -1   3   1       8306.82       8001.58       404.47 o                         
   0   3   1        164.31        189.97        14.46 o                         
   1   3   1       3947.56       4056.34       212.43 o                         
   2   3   1       1589.47       1577.23        51.04 o                         
   3   3   1        779.04        709.88        32.25 o                         
   4   3   1         42.89         33.56         4.40 o                         
   5   3   1        391.54        402.96        14.04 o                         
   6   3   1        900.82        938.32        34.18 o                         
   7   3   1       1707.86       1698.64        45.03 o                         
   8   3   1        743.94        729.13        31.60 o                         
   9   3   1         10.74         18.53         2.12 o                         
 -13   4   1        144.99        129.28         8.62 o                         
 -12   4   1          0.20         -0.04         1.68 o                         
 -11   4   1          9.23          9.10         3.58 o                         
 -10   4   1        106.59        109.47         9.48 o                         
  -9   4   1        110.63        107.62        10.04 o                         
  -8   4   1       1269.40       1253.48        48.05 o                         
  -7   4   1         77.18         79.74         5.06 o                         
  -6   4   1         28.02         21.70         4.30 o                         
  -5   4   1       4049.81       4176.21       112.91 o                         
  -4   4   1         21.76         13.62         3.75 o                         
  -3   4   1        285.97        349.37        14.11 o                         
  -2   4   1        146.61        140.67         8.76 o                         
  -1   4   1        337.29        340.98        26.12 o                         
   0   4   1       2504.65       2457.85        95.38 o                         
   1   4   1       1614.35       1620.17        67.32 o                         
   2   4   1       2774.99       3097.32       120.20 o                         
   3   4   1         12.21          4.22         2.76 o                         
   4   4   1        256.33        265.49         9.75 o                         
   5   4   1         52.98         56.00         5.00 o                         
   6   4   1        133.84        142.25         8.81 o                         
   7   4   1         24.03         15.67         4.12 o                         
   8   4   1         66.57         70.95         4.88 o                         
   9   4   1          9.33          8.36         1.96 o                         
 -13   5   1          1.75          3.38         1.58 o                         
 -12   5   1         54.49         54.19         6.51 o                         
 -11   5   1        166.80        180.97        18.64 o                         
 -10   5   1        707.83        733.89        30.91 o                         
  -9   5   1         69.75         67.95         6.78 o                         
  -8   5   1        652.19        638.64        20.78 o                         
  -7   5   1       1115.95       1118.96        29.17 o                         
  -6   5   1       1788.37       1680.53        45.14 o                         
  -5   5   1       2824.41       2796.63        91.35 o                         
  -4   5   1        489.38        469.57        23.47 o                         
  -3   5   1          8.45          5.98         1.83 o                         
  -2   5   1         41.63         28.76         3.12 o                         
  -1   5   1        230.25        167.15        10.12 o                         
   0   5   1       1444.18       1375.86        45.93 o                         
   1   5   1         16.77          4.22         3.84 o                         
   2   5   1       1290.93       1299.10        48.52 o                         
   3   5   1        834.73        874.44        26.03 o                         
   4   5   1         43.72         53.04         5.44 o                         
   5   5   1        640.98        639.77        21.79 o                         
   6   5   1          7.46          3.64         2.64 o                         
   7   5   1        339.02        304.10        34.22 o                         
   8   5   1         23.77         24.25         2.49 o                         
 -13   6   1        142.09        100.26         6.99 o                         
 -12   6   1        910.98       1046.19        56.61 o                         
 -11   6   1        503.06        514.16        36.41 o                         
 -10   6   1        118.81        114.48        18.92 o                         
  -9   6   1        201.23        198.71        11.27 o                         
  -8   6   1         94.15         86.54         5.48 o                         
  -7   6   1        556.46        511.35        15.98 o                         
  -6   6   1       2546.96       2470.25        55.52 o                         
  -5   6   1       3312.91       3170.80        64.56 o                         
  -4   6   1        348.67        369.09        19.97 o                         
  -3   6   1          3.22         10.55         2.43 o                         
  -2   6   1        452.67        415.70        15.96 o                         
  -1   6   1        257.94        249.22        14.51 o                         
   0   6   1       1103.18       1168.02        49.42 o                         
   1   6   1        737.04        710.69        21.39 o                         
   2   6   1         21.18         24.17         4.99 o                         
   3   6   1       1194.41       1254.04        35.43 o                         
   4   6   1         14.65          9.15         2.24 o                         
   5   6   1          3.43          4.36         2.58 o                         
   6   6   1        542.37        515.55        29.54 o                         
   7   6   1        179.95        173.64         7.54 o                         
   8   6   1        552.88        573.37        31.05 o                         
 -12   7   1          4.58          3.27         2.28 o                         
 -11   7   1         70.68         66.08        10.96 o                         
 -10   7   1        140.44        152.80        15.68 o                         
  -9   7   1          0.23          1.91         2.77 o                         
  -8   7   1        270.33        294.80        13.82 o                         
  -7   7   1       2048.28       2068.65        47.66 o                         
  -6   7   1        729.39        725.46        18.90 o                         
  -5   7   1         25.31         34.02         2.93 o                         
  -4   7   1          5.59          3.08         1.24 o                         
  -3   7   1       1219.44       1180.44        24.67 o                         
  -2   7   1        834.15        825.65        18.33 o                         
  -1   7   1        456.18        408.12        13.39 o                         
   0   7   1          9.95          9.60         2.82 o                         
   1   7   1         69.79         65.74         7.42 o                         
   2   7   1         34.47         48.36         4.56 o                         
   3   7   1        913.56        963.27        27.69 o                         
   4   7   1        225.40        223.11         9.40 o                         
   5   7   1        748.89        714.87        29.56 o                         
   6   7   1        360.80        332.30        27.88 o                         
   7   7   1        240.35        249.52        15.41 o                         
 -12   8   1        106.15        111.92         8.54 o                         
 -11   8   1         15.51         20.07         3.73 o                         
 -10   8   1         13.44         20.49         3.83 o                         
  -9   8   1         55.55         63.01         8.14 o                         
  -8   8   1        186.19        198.10         8.58 o                         
  -7   8   1          2.38          2.82         1.61 o                         
  -6   8   1          0.42          2.46         1.75 o                         
  -5   8   1        188.44        167.06         6.09 o                         
  -4   8   1       1241.35       1207.47        25.60 o                         
  -3   8   1        800.12        766.27        15.78 o                         
  -2   8   1       1075.74       1012.58        23.38 o                         
  -1   8   1        153.91        138.37         6.14 o                         
   0   8   1        190.16        183.41         9.81 o                         
   1   8   1        255.38        245.39        14.27 o                         
   2   8   1       1418.64       1397.41        59.69 o                         
   3   8   1        355.75        326.51        17.02 o                         
   4   8   1          2.99          5.66         3.33 o                         
   5   8   1        208.91        187.89        13.67 o                         
   6   8   1        245.02        267.86        16.34 o                         
 -11   9   1          7.81         13.47         3.47 o                         
 -10   9   1         18.08         13.67         2.48 o                         
  -9   9   1        236.41        248.54        10.61 o                         
  -8   9   1         73.79         73.15         4.59 o                         
  -7   9   1        103.94        113.54         5.54 o                         
  -6   9   1        228.33        224.79         8.18 o                         
  -5   9   1        914.52        918.62        21.63 o                         
  -4   9   1       2172.07       2087.38        44.19 o                         
  -3   9   1       2320.40       2233.11        47.12 o                         
  -2   9   1         82.71         79.57         4.26 o                         
  -1   9   1         42.32         40.67         3.84 o                         
   0   9   1          1.51          2.31         1.81 o                         
   1   9   1        481.19        470.10        16.85 o                         
   2   9   1        351.65        343.12        23.56 o                         
   3   9   1         24.28         18.63         4.23 o                         
   4   9   1         55.87         46.66         3.87 o                         
   5   9   1        106.53        111.25         8.03 o                         
 -11  10   1         40.41         36.66         6.24 o                         
 -10  10   1         37.60         38.57         3.72 o                         
  -9  10   1          8.07          7.71         2.49 o                         
  -8  10   1         39.16         44.64         3.50 o                         
  -7  10   1         13.19          9.75         2.39 o                         
  -6  10   1        640.17        660.33        18.62 o                         
  -5  10   1        135.14        122.48         5.68 o                         
  -4  10   1          0.56          2.81         2.18 o                         
  -3  10   1        218.27        199.78         9.07 o                         
  -2  10   1         11.66         14.27         2.36 o                         
  -1  10   1          5.01          5.11         1.87 o                         
   0  10   1        426.69        401.55        13.10 o                         
   1  10   1        364.92        366.14        13.84 o                         
   2  10   1          6.84          8.68         1.86 o                         
   3  10   1          1.18          4.42         1.86 o                         
   4  10   1        102.39         86.84         6.03 o                         
  -9  11   1         22.40         23.00         3.01 o                         
  -8  11   1         24.94         23.06         2.42 o                         
  -7  11   1          1.20         -1.17         1.97 o                         
  -6  11   1         23.82         21.65         3.40 o                         
  -5  11   1       1476.32       1388.37        72.98 o                         
  -4  11   1         33.31         32.77         3.41 o                         
  -3  11   1         65.85         65.71         5.66 o                         
  -2  11   1        104.14        109.96         7.37 o                         
  -1  11   1         38.88         36.72         3.17 o                         
   0  11   1         10.34          9.96         2.57 o                         
   1  11   1          2.95         -2.14         3.66 o                         
  -8  12   1          8.72          9.33         1.54 o                         
  -7  12   1        179.98        164.15         8.25 o                         
  -6  12   1          7.14          6.79         3.41 o                         
  -5  12   1         58.06         61.04         4.72 o                         
  -4  12   1         11.90         12.53         2.39 o                         
  -3  12   1        145.81        152.79         8.30 o                         
  -2  12   1        480.56        449.00        18.52 o                         
  -1  12   1          0.49          2.17         3.07 o                         
  -5  13   1          0.54         -0.17         1.16 o                         
  -4  13   1         44.71         31.70         3.21 o                         
   3 -13   2         21.85         16.99         2.34 o                         
   4 -13   2          7.87          6.99         1.94 o                         
   5 -13   2         79.62         98.26         7.04 o                         
   0 -12   2         75.68         65.13         4.76 o                         
   1 -12   2         61.45         56.61         9.19 o                         
   2 -12   2          7.69          7.54         1.89 o                         
   3 -12   2          1.35         -0.04         1.57 o                         
   4 -12   2        173.15        184.31         9.85 o                         
   5 -12   2        237.23        242.48        18.29 o                         
   6 -12   2        180.77        181.86        12.48 o                         
   7 -12   2        180.54        181.49        11.83 o                         
  -2 -11   2          5.62          7.07         1.99 o                         
  -1 -11   2        278.75        276.79        13.73 o                         
   0 -11   2        269.26        277.66         9.54 o                         
   1 -11   2         93.20         92.26         4.92 o                         
   2 -11   2         92.62         92.73         6.32 o                         
   3 -11   2        117.28        127.30         6.33 o                         
   4 -11   2        312.79        326.17        10.86 o                         
   5 -11   2         86.03         96.77         6.02 o                         
   6 -11   2          0.77          1.87         2.04 o                         
   7 -11   2         20.22         14.00         6.73 o                         
   8 -11   2        253.02        228.55        14.34 o                         
   9 -11   2        214.39        165.26        16.57 o                         
  -4 -10   2        139.36        127.76         5.65 o                         
  -3 -10   2        156.27        166.40        10.52 o                         
  -2 -10   2        454.09        461.31        17.72 o                         
  -1 -10   2         95.09         94.06         5.09 o                         
   0 -10   2         65.04         66.44         3.95 o                         
   1 -10   2        236.41        239.83         8.39 o                         
   2 -10   2        309.98        321.96        10.79 o                         
   3 -10   2        205.62        194.31         7.98 o                         
   4 -10   2         20.71         25.72         3.06 o                         
   5 -10   2          0.74          1.72         2.17 o                         
   6 -10   2          2.41          3.16         1.64 o                         
   7 -10   2         83.78         96.80         5.17 o                         
   8 -10   2        257.75        295.59        12.17 o                         
   9 -10   2        317.78        367.38        15.58 o                         
  10 -10   2         23.84         25.18         3.74 o                         
  -6  -9   2         37.58         26.50         2.22 o                         
  -5  -9   2         55.66         56.89         3.49 o                         
  -4  -9   2          0.55          2.12         2.02 o                         
  -3  -9   2        724.20        731.30        30.18 o                         
  -2  -9   2        304.00        312.99        11.46 o                         
  -1  -9   2          1.85          0.82         1.27 o                         
   0  -9   2         43.84         37.93         2.78 o                         
   1  -9   2          6.09          6.25         1.81 o                         
   2  -9   2        470.95        468.00        14.64 o                         
   3  -9   2          1.09          1.22         1.80 o                         
   4  -9   2         38.26         36.34         3.66 o                         
   5  -9   2        363.15        363.60        10.67 o                         
   6  -9   2        206.63        212.69         7.07 o                         
   7  -9   2       1058.39       1091.01        29.52 o                         
   8  -9   2        386.99        423.42        14.80 o                         
   9  -9   2          7.42          6.08         2.84 o                         
  10  -9   2         37.76         43.33         4.33 o                         
  11  -9   2         34.22         35.83         3.39 o                         
  -7  -8   2          4.89          4.69         1.28 o                         
  -6  -8   2         82.87         75.07         7.86 o                         
  -5  -8   2        240.60        234.38        17.86 o                         
  -4  -8   2        324.01        322.36        15.89 o                         
  -3  -8   2         21.64         18.91         2.94 o                         
  -2  -8   2        892.71        907.79        33.38 o                         
  -1  -8   2         28.32         29.75         3.03 o                         
   0  -8   2        580.07        562.18        15.35 o                         
   1  -8   2       3080.11       2977.43        86.68 o                         
   2  -8   2       1024.87        940.49        20.98 o                         
   3  -8   2          1.16          0.73         1.86 o                         
   4  -8   2         60.57         61.07         3.84 o                         
   5  -8   2        101.30        106.12         4.69 o                         
   6  -8   2        960.74       1015.44        27.51 o                         
   7  -8   2         51.66         47.93         3.63 o                         
   8  -8   2          9.05         12.14         1.87 o                         
   9  -8   2          1.22          2.04         2.11 o                         
  10  -8   2          9.41         15.94         3.14 o                         
  11  -8   2         28.16         23.34         2.78 o                         
  -8  -7   2         20.40         20.52         2.09 o                         
  -7  -7   2          1.50          2.81         2.38 o                         
  -6  -7   2        138.20        143.67         8.95 o                         
  -5  -7   2        543.89        551.81        35.19 o                         
  -4  -7   2        965.66        953.52        38.21 o                         
  -3  -7   2        105.14         96.37         5.93 o                         
  -2  -7   2          1.38          0.61         1.96 o                         
  -1  -7   2        945.43        975.59        28.33 o                         
   0  -7   2       1285.05       1235.20        35.82 o                         
   1  -7   2       1262.71       1210.67        40.63 o                         
   2  -7   2         16.93         13.72         2.20 o                         
   3  -7   2        188.74        159.47         6.98 o                         
   4  -7   2         67.30         56.86         3.88 o                         
   5  -7   2        557.67        591.28        15.40 o                         
   6  -7   2        426.49        432.26        14.07 o                         
   7  -7   2        103.74        107.42         5.31 o                         
   8  -7   2          6.67          5.28         2.87 o                         
   9  -7   2        372.25        425.35        16.29 o                         
  10  -7   2         44.77         45.84         6.81 o                         
  11  -7   2        405.56        481.43        20.78 o                         
  12  -7   2         34.48         24.88         5.02 o                         
  -9  -6   2         59.73         60.16         5.10 o                         
  -8  -6   2          0.05          1.31         1.72 o                         
  -7  -6   2        129.55        143.74        12.12 o                         
  -6  -6   2        236.43        266.16        21.07 o                         
  -5  -6   2        249.37        262.74        21.32 o                         
  -4  -6   2         66.88         61.29         7.00 o                         
  -3  -6   2         96.21         74.19         5.97 o                         
  -2  -6   2       1029.61       1027.12        34.25 o                         
  -1  -6   2       3595.33       3661.22       180.37 o                         
   0  -6   2        688.73        659.70        33.08 o                         
   1  -6   2         55.99         55.14         9.07 o                         
   2  -6   2        778.38        831.23        29.71 o                         
   3  -6   2         89.40         73.16         5.91 o                         
   4  -6   2        500.74        513.06        32.86 o                         
   5  -6   2        537.61        509.94        17.21 o                         
   6  -6   2        839.17        857.11        24.44 o                         
   7  -6   2        908.13        910.81        21.12 o                         
   8  -6   2        193.11        214.77         8.90 o                         
   9  -6   2        539.86        559.71        19.95 o                         
  10  -6   2         29.16         34.22         4.38 o                         
  11  -6   2        480.11        525.77        23.66 o                         
  12  -6   2        166.64        136.69        12.23 o                         
  -9  -5   2        121.16        117.87         8.68 o                         
  -8  -5   2        171.70        194.57        14.37 o                         
  -7  -5   2        415.02        414.53        19.07 o                         
  -6  -5   2        202.98        235.93        11.48 o                         
  -5  -5   2         52.05         56.93         6.37 o                         
  -4  -5   2        571.82        613.96        22.03 o                         
  -3  -5   2         56.55         56.31         5.81 o                         
  -2  -5   2       1390.80       1429.80        50.30 o                         
  -1  -5   2        959.56       1017.79        76.66 o                         
   0  -5   2        162.73        176.14        17.39 o                         
   1  -5   2        609.54        668.58        27.72 o                         
   2  -5   2       2690.37       2948.73        76.74 o                         
   3  -5   2       4260.47       4383.83       112.93 o                         
   4  -5   2       1199.27       1251.59        57.15 o                         
   5  -5   2         24.22         31.49         7.04 o                         
   6  -5   2        431.14        420.24        14.36 o                         
   7  -5   2         40.84         44.03         3.68 o                         
   8  -5   2        877.51        873.94        24.31 o                         
   9  -5   2       2159.07       2367.35        55.96 o                         
  10  -5   2        336.01        372.98        12.45 o                         
  11  -5   2        118.06        135.05         7.59 o                         
  12  -5   2        107.54         83.29         8.99 o                         
 -10  -4   2        117.16        113.77         6.21 o                         
  -9  -4   2         32.52         24.85         4.06 o                         
  -8  -4   2        978.16        990.04        32.56 o                         
  -7  -4   2        395.14        392.73        13.77 o                         
  -6  -4   2        135.99        148.54         9.73 o                         
  -5  -4   2        973.00        995.22        46.15 o                         
  -4  -4   2        413.84        540.30        26.56 o                         
  -3  -4   2        255.41        253.29        12.76 o                         
  -2  -4   2         43.59         19.44         6.54 o                         
  -1  -4   2          1.15          0.06         2.21 o                         
   0  -4   2        543.53        605.54        26.36 o                         
   1  -4   2        895.58        839.11        35.84 o                         
   2  -4   2       2996.06       2855.03        88.41 o                         
   3  -4   2       1655.54       1571.76        43.85 o                         
   4  -4   2        642.98        609.67        33.40 o                         
   5  -4   2          3.01          0.92         3.69 o                         
   6  -4   2        363.66        376.74        16.23 o                         
   7  -4   2        937.86        958.66        30.50 o                         
   8  -4   2       1097.04       1086.35        32.66 o                         
   9  -4   2        163.17        178.11         7.52 o                         
  10  -4   2         39.49         39.15         3.77 o                         
  11  -4   2        213.22        238.22         8.64 o                         
 -11  -3   2          2.13          3.92         1.89 o                         
 -10  -3   2         39.72         43.45         6.34 o                         
  -9  -3   2        115.19        132.64        16.81 o                         
  -8  -3   2         73.29         83.90         5.79 o                         
  -7  -3   2        529.25        476.19        16.78 o                         
  -6  -3   2        199.31        174.42        12.76 o                         
  -5  -3   2        624.87        628.02        26.53 o                         
  -4  -3   2        191.26        167.75        10.13 o                         
  -3  -3   2       2291.42       2258.12       199.04 o                         
  -2  -3   2        217.10        231.88        20.34 o                         
  -1  -3   2       1063.77       1051.46        60.27 o                         
   0  -3   2       7098.06       6983.17       176.15 o                         
   1  -3   2        693.62        686.63        27.85 o                         
   2  -3   2        373.19        332.78        14.45 o                         
   3  -3   2          9.39          1.28         2.91 o                         
   4  -3   2          4.62          3.99         6.04 o                         
   5  -3   2        491.73        460.62        39.69 o                         
   6  -3   2        615.97        647.07        63.10 o                         
   7  -3   2       1701.14       1576.06        42.62 o                         
   8  -3   2         85.49         86.13         5.77 o                         
   9  -3   2         53.92         46.89         5.10 o                         
  10  -3   2         81.67         95.22         5.71 o                         
  11  -3   2         84.72         92.26         4.33 o                         
  12  -3   2         10.33         10.85         4.03 o                         
 -11  -2   2         95.87        105.64         9.36 o                         
 -10  -2   2        668.07        707.28        29.93 o                         
  -9  -2   2       1040.61       1064.29        42.25 o                         
  -8  -2   2        505.82        539.13        21.44 o                         
  -7  -2   2         16.10         15.00         2.57 o                         
  -6  -2   2        599.07        542.85        19.96 o                         
  -5  -2   2       1019.90       1000.05        51.03 o                         
  -4  -2   2         34.41         15.13         5.75 o                         
  -3  -2   2          6.10          6.26         4.73 o                         
  -2  -2   2       5446.45       5561.33       284.60 o                         
  -1  -2   2       1087.37       1236.93        67.01 o                         
   0  -2   2      12552.20      12244.66       383.01 o                         
   1  -2   2       6325.38       6367.33       186.02 o                         
   2  -2   2        244.68        293.04        16.34 o                         
   3  -2   2        138.44        135.09        19.70 o                         
   4  -2   2        106.76         83.32         9.16 o                         
   5  -2   2          5.52         28.83         6.00 o                         
   6  -2   2        673.46        619.93        31.44 o                         
   7  -2   2          7.36          7.14         1.95 o                         
   8  -2   2        425.47        428.33        15.19 o                         
   9  -2   2        167.10        174.88         8.22 o                         
  10  -2   2        906.00        898.95        30.85 o                         
  11  -2   2        433.69        426.63        39.75 o                         
  12  -2   2        125.15        108.54         9.21 o                         
 -12  -1   2         66.02         60.33         5.47 o                         
 -11  -1   2          4.71          8.45         4.00 o                         
 -10  -1   2          2.68          4.56         3.97 o                         
  -9  -1   2        238.00        239.32        23.90 o                         
  -8  -1   2          3.75          2.44         2.86 o                         
  -7  -1   2          8.10         11.42         2.69 o                         
  -6  -1   2       4614.60       4552.36       268.23 o                         
  -5  -1   2       2280.06       2347.32       134.04 o                         
  -4  -1   2         38.68         62.36         7.23 o                         
  -3  -1   2       2806.25       2899.31       108.13 o                         
  -2  -1   2        280.62        330.81        15.96 o                         
  -1  -1   2       5785.25       5293.01       188.41 o                         
   0  -1   2       1087.39       1007.23        28.24 o                         
   1  -1   2      20355.52      20031.28       705.97 o                         
   2  -1   2       1750.37       1603.42        82.82 o                         
   3  -1   2          7.03          3.96         2.49 o                         
   4  -1   2         89.90        146.70        12.98 o                         
   5  -1   2        267.26        420.87        87.75 o                         
   6  -1   2        190.05        199.66         8.34 o                         
   7  -1   2        484.89        515.73        15.69 o                         
   8  -1   2        627.86        610.37        19.95 o                         
   9  -1   2        500.15        502.15        15.25 o                         
  10  -1   2        147.20        163.72         8.47 o                         
  11  -1   2        141.89        149.46        13.75 o                         
 -12   0   2        105.37        104.91         8.88 o                         
 -11   0   2        190.34        209.90        16.71 o                         
 -10   0   2        121.90        122.18        13.41 o                         
  -9   0   2         82.32         73.79         7.57 o                         
  -8   0   2        144.21        136.58         8.78 o                         
  -7   0   2       3108.73       2955.45       153.25 o                         
  -6   0   2       1216.31       1208.61        96.51 o                         
  -5   0   2        113.27        113.30        13.27 o                         
  -4   0   2         67.92         59.45         7.35 o                         
  -3   0   2      14253.39      13747.36       487.57 o                         
  -2   0   2       6331.37       5709.58       204.37 o                         
  -1   0   2       1900.30       1680.57        86.73 o                         
   0   0   2       1462.24       1427.68       108.63 o                         
   1   0   2         98.52        136.30        15.53 o                         
   2   0   2          4.79          0.59         2.69 o                         
   3   0   2         12.28          9.57         3.94 o                         
   4   0   2       7875.26       8814.12       322.36 o                         
   5   0   2          6.47          9.89         5.83 o                         
   6   0   2        283.96        290.95        14.07 o                         
   7   0   2        506.82        503.67        16.38 o                         
   8   0   2        730.80        693.42        18.34 o                         
   9   0   2        275.41        261.96        10.49 o                         
  10   0   2          9.97          2.20         2.45 o                         
  11   0   2         27.10         26.12         5.04 o                         
 -12   1   2        272.71        264.28        12.74 o                         
 -11   1   2         99.29        103.16        11.55 o                         
 -10   1   2        617.45        638.41        29.38 o                         
  -9   1   2         17.61         20.50         4.43 o                         
  -8   1   2       2264.71       2348.18       203.15 o                         
  -7   1   2        558.92        539.10        24.63 o                         
  -6   1   2        462.10        454.01        24.55 o                         
  -5   1   2        240.91        233.34        14.20 o                         
  -4   1   2       1255.33       1038.84        60.19 o                         
  -3   1   2         16.58         17.98         4.93 o                         
  -2   1   2       9726.31       9464.05       336.26 o                         
  -1   1   2      19833.40      18178.72       667.88 o                         
   0   1   2        534.22        528.30        21.55 o                         
   1   1   2         17.29         20.43         7.13 o                         
   2   1   2       6988.91       7582.21       272.53 o                         
   3   1   2       2859.22       3001.95       117.09 o                         
   4   1   2         10.49         18.57         7.85 o                         
   5   1   2          9.66         12.73         3.24 o                         
   6   1   2        459.06        447.57        38.42 o                         
   7   1   2        481.09        447.93        17.72 o                         
   8   1   2         57.11         54.70         5.12 o                         
   9   1   2        403.82        386.33        15.46 o                         
  10   1   2        121.12        101.61        11.52 o                         
 -13   2   2        156.49        120.04         8.37 o                         
 -12   2   2          7.59         10.90         3.80 o                         
 -11   2   2        282.74        311.30        16.75 o                         
 -10   2   2        180.76        159.88        10.85 o                         
  -9   2   2        113.76        117.80        12.23 o                         
  -8   2   2        425.80        374.24        19.51 o                         
  -7   2   2        477.51        409.78        42.58 o                         
  -6   2   2       1094.53       1095.34        65.65 o                         
  -5   2   2        442.09        428.77        20.35 o                         
  -4   2   2       1598.33       1479.97        82.90 o                         
  -3   2   2       1012.89        876.18        36.91 o                         
  -2   2   2        401.84        458.24        25.80 o                         
  -1   2   2        556.74        533.91        22.32 o                         
   0   2   2         10.16         11.19         2.85 o                         
   1   2   2       8430.43       9054.76       456.88 o                         
   2   2   2       4903.95       5324.68       197.85 o                         
   3   2   2       2655.20       2915.46        89.46 o                         
   4   2   2         14.88         18.59         3.46 o                         
   5   2   2         51.76         43.30         3.86 o                         
   6   2   2          0.66          1.73         2.09 o                         
   7   2   2        118.50        117.18         6.34 o                         
   8   2   2        575.98        574.64        24.62 o                         
   9   2   2          9.57         11.48         2.65 o                         
  10   2   2         75.22         80.42         8.31 o                         
 -13   3   2        202.10        173.94        11.19 o                         
 -12   3   2         43.03         43.17         6.79 o                         
 -11   3   2         16.03         23.78         6.93 o                         
 -10   3   2        312.56        329.97        18.23 o                         
  -9   3   2        353.04        353.24        19.08 o                         
  -8   3   2        536.93        516.65        24.60 o                         
  -7   3   2        337.53        276.25        14.93 o                         
  -6   3   2         19.70         31.31         7.47 o                         
  -5   3   2       3794.56       3952.51       146.08 o                         
  -4   3   2       1100.19        958.37        34.23 o                         
  -3   3   2          1.17          8.65         3.38 o                         
  -2   3   2        146.22        154.67         8.53 o                         
  -1   3   2         57.40         60.02         6.21 o                         
   0   3   2        576.88        570.81        26.86 o                         
   1   3   2        376.80        347.06        34.33 o                         
   2   3   2       4888.90       5116.87       152.62 o                         
   3   3   2         46.59         39.11         4.16 o                         
   4   3   2        314.03        305.29        10.70 o                         
   5   3   2       1513.60       1690.84        40.88 o                         
   6   3   2       2087.02       2202.79        56.14 o                         
   7   3   2        267.81        267.41        10.99 o                         
   8   3   2         64.97         64.76         6.84 o                         
   9   3   2         47.84         49.28        10.47 o                         
 -13   4   2        147.04        156.36        10.43 o                         
 -12   4   2          0.09         -1.24         3.78 o                         
 -11   4   2        205.47        234.89        18.79 o                         
 -10   4   2        390.38        400.35        19.75 o                         
  -9   4   2        125.65        126.87         7.81 o                         
  -8   4   2         88.48         98.26         6.67 o                         
  -7   4   2         19.70         12.52         2.09 o                         
  -6   4   2        109.07        106.12         7.96 o                         
  -5   4   2       1951.43       2005.82        64.79 o                         
  -4   4   2       1102.61       1057.10        67.04 o                         
  -3   4   2         39.72         26.11         2.87 o                         
  -2   4   2         78.77         81.47        10.38 o                         
  -1   4   2        159.99        232.22        20.29 o                         
   0   4   2       7008.42       7687.70       394.66 o                         
   1   4   2       2618.29       2853.48       156.47 o                         
   2   4   2          6.23          7.86         5.04 o                         
   3   4   2        894.85        874.78        33.29 o                         
   4   4   2          0.70          2.22         1.71 o                         
   5   4   2        260.60        290.84        13.72 o                         
   6   4   2        152.62        148.26         9.43 o                         
   7   4   2        255.72        262.42        27.95 o                         
   8   4   2          0.41          2.00         2.78 o                         
   9   4   2        338.54        347.46        21.58 o                         
 -12   5   2        279.88        286.46        19.87 o                         
 -11   5   2        179.88        189.90        11.31 o                         
 -10   5   2         33.61         33.31         3.94 o                         
  -9   5   2         46.10         49.16         4.29 o                         
  -8   5   2        363.52        376.82        13.46 o                         
  -7   5   2        496.25        496.80        13.18 o                         
  -6   5   2        737.02        687.10        17.35 o                         
  -5   5   2        362.45        316.11        15.18 o                         
  -4   5   2        696.42        673.27        61.85 o                         
  -3   5   2        661.77        674.59        22.13 o                         
  -2   5   2          1.12          2.41         1.91 o                         
  -1   5   2         79.78        132.64         8.85 o                         
   0   5   2        215.56        186.16        11.52 o                         
   1   5   2        152.89        147.32         9.12 o                         
   2   5   2         12.94         18.51         3.26 o                         
   3   5   2       1269.35       1378.76        84.01 o                         
   4   5   2        518.82        564.39        17.55 o                         
   5   5   2         13.06         14.56         3.80 o                         
   6   5   2          8.54          2.25         4.40 o                         
   7   5   2        123.42        122.73         6.75 o                         
   8   5   2        174.88        171.76         8.66 o                         
 -13   6   2        999.82        861.35        45.37 o                         
 -11   6   2        200.49        247.32        18.57 o                         
 -10   6   2        165.57        180.30         9.71 o                         
  -9   6   2         12.99         11.41         3.47 o                         
  -8   6   2        359.32        373.77        13.09 o                         
  -7   6   2        806.90        830.51        26.34 o                         
  -6   6   2       3577.85       3605.75        74.04 o                         
  -5   6   2         35.42         31.62         2.86 o                         
  -4   6   2        121.91        117.63         9.99 o                         
  -3   6   2        325.02        310.73        13.14 o                         
  -2   6   2        437.44        415.19        16.28 o                         
  -1   6   2          5.20          1.92         2.47 o                         
   0   6   2        645.25        660.08        20.66 o                         
   1   6   2          0.62         -0.28         1.70 o                         
   2   6   2        224.43        234.07        10.41 o                         
   3   6   2        693.82        714.29        21.81 o                         
   4   6   2        979.70        993.04        24.59 o                         
   5   6   2        146.59        140.94         8.00 o                         
   6   6   2        345.00        329.01        13.18 o                         
   7   6   2        285.18        287.25        18.88 o                         
   8   6   2         31.03         27.98         2.96 o                         
 -12   7   2        747.09        853.96        46.75 o                         
 -11   7   2        501.12        503.11        75.71 o                         
 -10   7   2          6.43          5.25         2.42 o                         
  -9   7   2        550.68        580.52        18.85 o                         
  -8   7   2        284.54        310.43        12.24 o                         
  -7   7   2        287.43        282.68        11.32 o                         
  -6   7   2         55.24         58.05         3.86 o                         
  -5   7   2         46.69         48.36         3.64 o                         
  -4   7   2        319.62        278.53         8.69 o                         
  -3   7   2       1308.18       1218.09        32.69 o                         
  -2   7   2        226.60        214.91         8.21 o                         
  -1   7   2        235.54        248.73         8.48 o                         
   0   7   2        407.12        377.85        21.08 o                         
   1   7   2        292.88        317.68        14.99 o                         
   2   7   2        667.64        741.07        22.42 o                         
   3   7   2        290.29        282.48        10.70 o                         
   4   7   2        295.01        308.36        13.17 o                         
   5   7   2        282.01        265.34        35.04 o                         
   6   7   2         25.35         23.47         5.13 o                         
   7   7   2         40.83         46.72         4.40 o                         
 -12   8   2          0.33          1.28         1.37 o                         
 -11   8   2         16.28         14.09         2.51 o                         
 -10   8   2          8.17         14.47         2.75 o                         
  -9   8   2        716.37        760.22        26.49 o                         
  -8   8   2        208.61        223.58         7.50 o                         
  -7   8   2        167.20        169.00         7.31 o                         
  -6   8   2         32.58         40.40         2.76 o                         
  -5   8   2        301.40        276.95         8.71 o                         
  -4   8   2        277.44        278.35         9.29 o                         
  -3   8   2       1010.04        982.68        25.56 o                         
  -2   8   2         21.76         18.69         2.63 o                         
  -1   8   2        950.13        918.51        25.94 o                         
   0   8   2        637.88        595.91        17.73 o                         
   1   8   2        624.69        598.91        22.04 o                         
   2   8   2        689.12        642.39        19.92 o                         
   3   8   2          0.29          2.02         1.83 o                         
   4   8   2         21.51         19.31         2.55 o                         
   5   8   2        126.21        148.72        11.27 o                         
   6   8   2          0.40          0.85         1.41 o                         
 -12   9   2          6.47          3.58         1.58 o                         
 -11   9   2        288.97        309.84        13.91 o                         
 -10   9   2        122.81        164.42         9.44 o                         
  -9   9   2         88.76        109.46         6.47 o                         
  -8   9   2        339.29        369.28        12.07 o                         
  -7   9   2          7.74          8.61         1.89 o                         
  -6   9   2        549.95        575.57        17.89 o                         
  -5   9   2       2688.73       2716.29        59.89 o                         
  -4   9   2       2114.58       2042.25        56.36 o                         
  -3   9   2          9.56          6.33         2.15 o                         
  -2   9   2        227.57        219.72         9.18 o                         
  -1   9   2         46.33         43.95         5.13 o                         
   0   9   2        225.02        212.36        11.67 o                         
   1   9   2        468.38        417.43        20.47 o                         
   2   9   2         99.13         89.90         6.14 o                         
   3   9   2         99.63         82.87         7.83 o                         
   4   9   2        211.48        213.90        10.08 o                         
   5   9   2         90.42         78.81         5.86 o                         
 -11  10   2        234.56        224.59        27.29 o                         
 -10  10   2        539.87        586.72        23.93 o                         
  -9  10   2         20.87         24.68         3.51 o                         
  -8  10   2         33.77         29.55         3.00 o                         
  -7  10   2          8.66          9.42         2.21 o                         
  -6  10   2        151.17        142.15         6.38 o                         
  -5  10   2       1136.09       1065.41        34.69 o                         
  -4  10   2          0.12          0.27         2.05 o                         
  -3  10   2        215.78        215.98        16.63 o                         
  -2  10   2        298.07        291.95        21.19 o                         
  -1  10   2        442.28        466.64        25.04 o                         
   0  10   2         75.01         68.58         5.00 o                         
   1  10   2          0.21          2.83         3.42 o                         
   2  10   2         61.83         60.78         5.66 o                         
   3  10   2        271.54        242.58        14.37 o                         
 -10  11   2         23.72         19.87         3.27 o                         
  -9  11   2         11.45         12.29         3.75 o                         
  -8  11   2         21.08         17.56         2.48 o                         
  -7  11   2        432.52        437.66        19.06 o                         
  -6  11   2         27.47         34.58         4.08 o                         
  -5  11   2         13.79         17.85         4.86 o                         
  -4  11   2          0.15          2.44         1.91 o                         
  -3  11   2        186.62        181.14        10.27 o                         
  -2  11   2        543.40        529.66        22.76 o                         
  -1  11   2        199.44        201.91         9.50 o                         
   0  11   2          0.07         -2.11         2.20 o                         
  -8  12   2         99.34         86.92         8.57 o                         
  -7  12   2         69.32         66.08         4.44 o                         
  -6  12   2         40.25         25.59         5.02 o                         
  -5  12   2         87.09        101.10         6.25 o                         
  -4  12   2        137.52        136.15        12.06 o                         
  -3  12   2        161.00        162.29         8.40 o                         
  -2  12   2        187.03        161.55        13.98 o                         
  -1  12   2         33.66         36.12         5.21 o                         
  -5  13   2          7.91          3.66         1.18 o                         
   2 -13   3          1.64          1.80         1.80 o                         
   3 -13   3          5.29          3.38         2.11 o                         
   4 -13   3        289.58        286.80        17.81 o                         
  -1 -12   3         60.69         46.01         5.07 o                         
   0 -12   3          6.05          6.03         3.13 o                         
   1 -12   3          5.77          5.95         1.58 o                         
   2 -12   3         19.49         17.48         3.42 o                         
   3 -12   3        254.85        273.91        11.18 o                         
   4 -12   3        367.85        385.04        17.62 o                         
   5 -12   3        316.76        333.94        15.25 o                         
   6 -12   3          2.34          5.80         2.14 o                         
   7 -12   3          0.11         -2.85         4.48 o                         
  -3 -11   3          4.72          3.72         2.28 o                         
  -2 -11   3        706.17        720.99        28.92 o                         
  -1 -11   3        160.32        180.13        10.30 o                         
   0 -11   3        105.16        106.41         5.80 o                         
   1 -11   3         46.05         50.22         4.16 o                         
   2 -11   3        192.62        206.77         9.99 o                         
   3 -11   3         21.26         20.54         3.28 o                         
   4 -11   3        224.23        222.05        10.49 o                         
   5 -11   3         67.42         64.97         6.24 o                         
   6 -11   3        142.61        130.30        10.76 o                         
   7 -11   3        283.72        284.66        14.56 o                         
   8 -11   3        131.73        118.07        13.86 o                         
   9 -11   3        301.66        310.66        23.47 o                         
  -5 -10   3        127.20         97.78         7.66 o                         
  -4 -10   3          3.37          1.32         1.19 o                         
  -3 -10   3          7.44          9.39         2.04 o                         
  -2 -10   3        346.04        378.97        16.77 o                         
  -1 -10   3        166.80        164.63         7.54 o                         
   0 -10   3         62.05         66.37         4.43 o                         
   1 -10   3       1015.32       1025.91        28.11 o                         
   2 -10   3          2.24          0.79         1.77 o                         
   3 -10   3        214.20        213.92         7.42 o                         
   4 -10   3        124.05        132.78         6.30 o                         
   5 -10   3          0.54          2.71         2.44 o                         
   6 -10   3          4.55         10.48         2.41 o                         
   7 -10   3        462.69        515.57        17.28 o                         
   8 -10   3        672.16        708.63        26.32 o                         
   9 -10   3          0.27         -0.50         2.14 o                         
  10 -10   3         11.94         17.27         3.91 o                         
  -6  -9   3         39.06         38.98         2.73 o                         
  -5  -9   3        131.24        135.36         6.03 o                         
  -4  -9   3        228.04        237.66         9.64 o                         
  -3  -9   3        191.35        186.16         7.49 o                         
  -2  -9   3        430.83        446.31        14.65 o                         
  -1  -9   3        363.77        362.54        11.96 o                         
   0  -9   3          0.24          2.27         1.47 o                         
   1  -9   3          6.69          8.11         2.51 o                         
   2  -9   3        532.26        517.54        21.09 o                         
   3  -9   3         86.12         83.02         4.27 o                         
   4  -9   3          6.52          7.68         2.26 o                         
   5  -9   3         51.40         57.59         3.67 o                         
   6  -9   3        739.44        788.54        19.37 o                         
   7  -9   3         37.43         62.73         4.87 o                         
   8  -9   3          6.90          3.80         3.58 o                         
   9  -9   3        144.60        162.18         9.24 o                         
  10  -9   3         23.55         26.26         3.17 o                         
  11  -9   3        118.11         85.38        12.92 o                         
  -7  -8   3         45.80         56.65         3.70 o                         
  -6  -8   3        150.33        167.09         8.97 o                         
  -5  -8   3         48.78         49.94         4.86 o                         
  -4  -8   3         15.71         25.55         5.00 o                         
  -3  -8   3         41.79         44.70        10.82 o                         
  -2  -8   3          2.13          2.04         2.22 o                         
  -1  -8   3       1763.24       1744.68        47.65 o                         
   0  -8   3       1124.95       1096.50        28.76 o                         
   1  -8   3       2156.74       2034.91        47.81 o                         
   2  -8   3          0.78          3.28         1.61 o                         
   3  -8   3          9.99          7.87         1.66 o                         
   4  -8   3          9.11          8.81         1.90 o                         
   5  -8   3          7.94          9.40         1.63 o                         
   6  -8   3       1372.48       1400.40        29.85 o                         
   7  -8   3         76.34         91.79         5.01 o                         
   8  -8   3          5.64          8.08         2.25 o                         
   9  -8   3        392.30        448.99        18.93 o                         
  10  -8   3         28.67         32.51         3.68 o                         
  11  -8   3        152.33        166.11        30.71 o                         
  -8  -7   3         72.75         75.26         6.42 o                         
  -7  -7   3        343.70        357.46        16.00 o                         
  -6  -7   3        688.07        713.23        29.69 o                         
  -5  -7   3        431.85        427.49        20.09 o                         
  -4  -7   3        307.47        331.23        19.09 o                         
  -3  -7   3         45.61         42.10         4.45 o                         
  -2  -7   3        841.16        828.37        26.86 o                         
  -1  -7   3        294.68        314.55        10.31 o                         
   0  -7   3       2742.88       2653.19        69.84 o                         
   1  -7   3         10.77         11.03         3.04 o                         
   2  -7   3        736.75        762.79        18.75 o                         
   3  -7   3        139.48        145.68         5.71 o                         
   4  -7   3         26.90         26.53         2.48 o                         
   5  -7   3        272.80        269.88         8.89 o                         
   6  -7   3        335.66        351.42         9.47 o                         
   7  -7   3          8.38         11.15         2.00 o                         
   8  -7   3        195.99        205.11        10.30 o                         
   9  -7   3        777.11        856.62        27.26 o                         
  10  -7   3        473.14        565.52        21.64 o                         
  11  -7   3        158.92        138.54        21.29 o                         
  -9  -6   3        184.79        195.10        12.17 o                         
  -8  -6   3        175.60        188.08         9.70 o                         
  -7  -6   3        374.35        427.71        26.85 o                         
  -6  -6   3        353.09        368.08        19.01 o                         
  -5  -6   3        243.96        257.51        13.04 o                         
  -4  -6   3        247.02        253.14        16.37 o                         
  -3  -6   3        362.43        371.87        15.85 o                         
  -2  -6   3        316.88        310.48        19.28 o                         
  -1  -6   3       2236.42       2392.66        76.36 o                         
   0  -6   3        780.09        793.82        33.89 o                         
   1  -6   3        419.01        463.32        17.43 o                         
   2  -6   3       1045.53       1042.40        37.02 o                         
   3  -6   3        160.74        145.14        10.55 o                         
   4  -6   3       1496.62       1504.13        54.18 o                         
   5  -6   3          4.17          1.80         1.18 o                         
   6  -6   3        526.42        559.50        12.71 o                         
   7  -6   3         54.42         51.03         3.87 o                         
   8  -6   3          1.09          1.28         2.38 o                         
   9  -6   3        140.49        162.97         8.66 o                         
  10  -6   3         33.05         42.78         4.10 o                         
  11  -6   3         69.69         70.56        10.85 o                         
  12  -6   3         74.38         48.02         6.14 o                         
  -9  -5   3          4.36          3.58         1.55 o                         
  -8  -5   3        131.74        147.46        11.98 o                         
  -7  -5   3        127.46        143.83        10.50 o                         
  -6  -5   3        427.69        483.76        18.71 o                         
  -5  -5   3        332.39        367.26        21.64 o                         
  -4  -5   3         96.07        128.77        19.98 o                         
  -3  -5   3        793.46        858.06       113.36 o                         
  -2  -5   3        904.54       1021.71        37.82 o                         
  -1  -5   3       1680.21       1750.70        60.88 o                         
   0  -5   3          9.48         20.19         2.49 o                         
   1  -5   3       2606.61       2750.20        71.77 o                         
   2  -5   3        343.67        328.73        14.06 o                         
   3  -5   3       2537.48       2557.43        78.72 o                         
   4  -5   3        161.04        206.95        16.93 o                         
   5  -5   3        430.71        468.91        25.39 o                         
   6  -5   3         52.03         50.60         3.07 o                         
   7  -5   3       1537.76       1582.58        35.46 o                         
   8  -5   3       3253.52       3447.35        67.03 o                         
   9  -5   3         99.89        102.41         5.73 o                         
  10  -5   3        144.46        157.92         8.84 o                         
  11  -5   3        303.58        335.85        18.11 o                         
 -10  -4   3          2.04          4.09         2.03 o                         
  -9  -4   3         62.58         77.07         7.33 o                         
  -8  -4   3         15.68          9.72         3.05 o                         
  -7  -4   3        527.05        544.82        17.45 o                         
  -6  -4   3        379.80        373.12        17.59 o                         
  -5  -4   3        110.76        114.60        19.84 o                         
  -4  -4   3        128.92        191.92        23.75 o                         
  -3  -4   3       1608.38       1532.38        50.53 o                         
  -2  -4   3        464.08        508.03        20.02 o                         
  -1  -4   3        137.45        118.16         7.42 o                         
   0  -4   3        819.55        768.73        26.09 o                         
   1  -4   3        823.21        841.13        34.52 o                         
   2  -4   3      11233.05      11589.04       414.71 o                         
   3  -4   3        486.16        519.36        28.28 o                         
   4  -4   3         14.82         18.93         5.93 o                         
   5  -4   3         74.00         62.61         9.86 o                         
   6  -4   3        492.12        475.82        20.94 o                         
   7  -4   3       1519.02       1470.43        38.08 o                         
   8  -4   3        270.62        260.09        11.41 o                         
   9  -4   3        114.31        109.27         7.87 o                         
  10  -4   3        441.25        474.28        16.02 o                         
  11  -4   3          2.20          2.56         3.59 o                         
 -10  -3   3         26.11         28.69         3.65 o                         
  -9  -3   3         36.37         36.69         5.09 o                         
  -8  -3   3          6.14         12.74         2.99 o                         
  -7  -3   3        111.89        105.47         6.16 o                         
  -6  -3   3        759.90        727.05        24.80 o                         
  -5  -3   3        601.40        617.37        37.75 o                         
  -4  -3   3        599.44        567.51        43.73 o                         
  -3  -3   3        621.57        731.11        55.33 o                         
  -2  -3   3        464.85        370.79        28.01 o                         
  -1  -3   3        196.09        269.15        14.86 o                         
   0  -3   3         11.78         12.74         6.51 o                         
   1  -3   3      21732.69      21066.31      1086.39 o                         
   2  -3   3         39.44         25.77         3.53 o                         
   3  -3   3         22.03         21.57         6.78 o                         
   4  -3   3       1275.78       1381.22        98.98 o                         
   5  -3   3         84.33         94.84        12.09 o                         
   6  -3   3       1047.72       1060.38        50.82 o                         
   7  -3   3        499.21        463.27        16.53 o                         
   8  -3   3          5.46          6.15         2.18 o                         
   9  -3   3        122.14        127.00         7.76 o                         
  10  -3   3          5.03          6.22         1.86 o                         
  11  -3   3        307.56        328.06        20.32 o                         
  12  -3   3          7.74          5.75         2.65 o                         
 -11  -2   3        427.60        434.96        26.57 o                         
 -10  -2   3        563.98        606.75        25.33 o                         
  -9  -2   3        260.22        271.11        13.87 o                         
  -8  -2   3         29.67         28.83         3.91 o                         
  -7  -2   3        240.16        225.75         9.96 o                         
  -6  -2   3        193.99        169.47         8.91 o                         
  -5  -2   3       1475.07       1628.97        99.92 o                         
  -4  -2   3       1027.44       1018.08       110.20 o                         
  -3  -2   3        349.08        281.30        15.50 o                         
  -2  -2   3          0.23          1.98         2.59 o                         
  -1  -2   3        297.38        381.57        17.57 o                         
   0  -2   3         47.01         24.40         2.79 o                         
   1  -2   3      10428.47      10398.60       407.75 o                         
   2  -2   3        752.75        746.00        34.09 o                         
   3  -2   3        175.93        206.46        17.75 o                         
   4  -2   3       1503.74       1380.70        74.56 o                         
   5  -2   3        705.57        661.25        41.25 o                         
   6  -2   3         66.99         54.99         6.62 o                         
   7  -2   3          9.63         11.04         2.47 o                         
   8  -2   3        150.10        148.55         7.24 o                         
   9  -2   3        718.99        717.29        20.57 o                         
  10  -2   3        462.85        465.75        21.65 o                         
  11  -2   3         23.43         29.90         4.76 o                         
 -11  -1   3        106.70        105.89         7.35 o                         
 -10  -1   3        228.36        255.85        14.32 o                         
  -9  -1   3        478.13        484.81        29.49 o                         
  -8  -1   3        138.42        136.62         8.44 o                         
  -7  -1   3       1077.19       1089.08        39.60 o                         
  -6  -1   3       2533.68       2653.16       153.09 o                         
  -5  -1   3       1784.90       1886.17        77.03 o                         
  -4  -1   3        833.21        843.28        37.97 o                         
  -3  -1   3        177.16        128.74         9.61 o                         
  -2  -1   3        992.27       1096.40        43.70 o                         
  -1  -1   3       5842.69       5281.89       266.25 o                         
   0  -1   3       3765.92       3558.71       162.90 o                         
   1  -1   3        571.56        554.46        17.09 o                         
   2  -1   3        389.14        383.06        18.67 o                         
   3  -1   3          4.76          3.01         3.47 o                         
   4  -1   3       3066.12       3031.89       195.26 o                         
   5  -1   3          0.34          2.43         3.40 o                         
   6  -1   3         27.00         32.07         3.76 o                         
   7  -1   3        159.44        161.34         7.41 o                         
   8  -1   3        198.41        201.66         8.16 o                         
   9  -1   3       1044.24        992.31        30.21 o                         
  10  -1   3         59.77         83.27        11.89 o                         
  11  -1   3         77.90         67.65        19.80 o                         
 -11   0   3        214.84        255.26        13.66 o                         
 -10   0   3        483.97        508.57        24.06 o                         
  -9   0   3         43.93         43.17         8.62 o                         
  -8   0   3       1148.26       1062.20       100.65 o                         
  -7   0   3       2296.27       2262.25       161.26 o                         
  -6   0   3       1302.42       1329.50        58.16 o                         
  -5   0   3        402.33        390.75        16.35 o                         
  -4   0   3       1615.93       1482.96        59.92 o                         
  -3   0   3       1370.40       1318.86        52.54 o                         
  -2   0   3       1122.35        922.72        53.14 o                         
  -1   0   3       4222.23       4061.16       205.95 o                         
   0   0   3        709.77        831.94        32.69 o                         
   1   0   3        417.70        390.72        23.30 o                         
   2   0   3       2686.10       2516.79       104.04 o                         
   3   0   3       8957.30       9426.24       346.44 o                         
   4   0   3        105.37        118.34        11.86 o                         
   5   0   3          0.28         -0.17         5.33 o                         
   6   0   3       1341.49       1278.37        44.31 o                         
   7   0   3         21.84         24.90         2.68 o                         
   8   0   3        207.48        205.66         8.38 o                         
   9   0   3        317.88        306.80        13.21 o                         
  10   0   3          8.46          8.17         5.33 o                         
  11   0   3        104.74         76.22         7.69 o                         
 -12   1   3         12.43         18.30         3.08 o                         
 -11   1   3        250.60        266.37        16.63 o                         
 -10   1   3        192.91        198.52        18.84 o                         
  -9   1   3          2.64          2.26         3.18 o                         
  -8   1   3       2263.19       2234.23       252.52 o                         
  -7   1   3        611.74        599.85        43.48 o                         
  -6   1   3        716.30        726.51        48.80 o                         
  -5   1   3        601.06        622.35        27.71 o                         
  -4   1   3         10.54          9.47         5.18 o                         
  -3   1   3      29431.91      28175.22      1406.17 o                         
  -2   1   3       7200.72       7003.56       251.17 o                         
  -1   1   3         10.19          7.71         1.90 o                         
   0   1   3        566.05        603.97        37.22 o                         
   1   1   3         24.79         21.02         3.83 o                         
   2   1   3       4087.41       4186.29       156.92 o                         
   3   1   3        997.44       1110.43        61.15 o                         
   4   1   3          0.10          0.34         2.08 o                         
   5   1   3        308.82        244.14        12.31 o                         
   6   1   3         20.36         25.41         3.43 o                         
   7   1   3         94.05        101.55         6.70 o                         
   8   1   3          2.25          5.91         2.48 o                         
   9   1   3         42.49         39.25         8.93 o                         
  10   1   3         17.22         19.67         5.41 o                         
 -13   2   3        120.28        101.53         7.75 o                         
 -12   2   3         61.07         61.61         5.44 o                         
 -11   2   3          8.88         10.93         3.69 o                         
 -10   2   3          3.26          6.23         3.25 o                         
  -9   2   3         49.60         47.56         5.89 o                         
  -8   2   3       1590.99       1494.52        53.40 o                         
  -7   2   3        678.54        622.28        28.47 o                         
  -6   2   3         17.04         10.38         3.44 o                         
  -5   2   3        609.23        614.81        27.81 o                         
  -4   2   3      10773.84      10133.44       514.33 o                         
  -3   2   3         38.74         58.52         6.78 o                         
  -2   2   3         43.08         53.33         5.52 o                         
  -1   2   3         37.19         45.01         4.01 o                         
   0   2   3       3023.33       3139.32       166.62 o                         
   1   2   3       2893.71       3055.01       159.38 o                         
   2   2   3       3240.06       3296.75       123.71 o                         
   3   2   3        476.67        506.23        27.18 o                         
   4   2   3         12.68         16.53         3.54 o                         
   5   2   3         14.29         14.25         2.40 o                         
   6   2   3        552.01        547.19        17.36 o                         
   7   2   3          4.58          7.13         3.00 o                         
   8   2   3          0.15          0.68         2.08 o                         
   9   2   3        283.42        264.14        21.25 o                         
  10   2   3        182.54        155.46        12.00 o                         
 -13   3   3        125.01        125.08         9.27 o                         
 -12   3   3          3.78          6.29         2.06 o                         
 -11   3   3          4.02          5.80         5.16 o                         
 -10   3   3        325.80        335.95        16.64 o                         
  -9   3   3         12.05          6.93         3.59 o                         
  -8   3   3         64.41         61.20         6.33 o                         
  -7   3   3         63.39         60.25         7.06 o                         
  -6   3   3         34.56         29.47         8.20 o                         
  -5   3   3       3262.84       3283.95       177.35 o                         
  -4   3   3       1222.61       1340.29        46.22 o                         
  -3   3   3        341.65        281.91        17.06 o                         
  -2   3   3        236.50        230.22        11.13 o                         
  -1   3   3         61.55        104.02         7.76 o                         
   0   3   3       6504.00       6957.64       360.00 o                         
   1   3   3       3422.80       3663.90       137.83 o                         
   2   3   3        574.49        630.34        31.32 o                         
   3   3   3       1153.73       1155.58        40.07 o                         
   4   3   3        516.08        507.49        14.48 o                         
   5   3   3       1549.96       1613.53        42.23 o                         
   6   3   3         52.37         58.81         5.65 o                         
   7   3   3        108.50        102.54         9.98 o                         
   8   3   3        296.62        311.32        16.68 o                         
   9   3   3        160.82        165.97        14.50 o                         
 -13   4   3          5.64          9.69         2.40 o                         
 -12   4   3        159.54        174.87         8.53 o                         
 -11   4   3        290.15        300.16        15.51 o                         
 -10   4   3         83.08         89.55        15.97 o                         
  -9   4   3        367.07        388.26        17.57 o                         
  -8   4   3         38.41         37.42         4.87 o                         
  -7   4   3        147.47        146.63         6.58 o                         
  -6   4   3       1636.68       1618.67        55.44 o                         
  -5   4   3          1.14          6.16         3.01 o                         
  -4   4   3        781.13        812.62        39.26 o                         
  -3   4   3        703.67        736.39        34.94 o                         
  -2   4   3        319.90        317.78        19.02 o                         
  -1   4   3       5901.30       5639.14       205.98 o                         
   0   4   3       1547.38       1657.53        84.58 o                         
   1   4   3          0.87          1.11         1.61 o                         
   2   4   3          0.09          3.74         3.99 o                         
   3   4   3        234.14        221.99        11.80 o                         
   4   4   3       3281.02       3449.31        76.89 o                         
   5   4   3         94.88         79.59         6.98 o                         
   6   4   3       1067.55       1114.25        36.85 o                         
   7   4   3         27.67         36.07         5.45 o                         
   8   4   3        111.53        103.02        10.33 o                         
 -13   5   3        147.52        149.72        20.49 o                         
 -12   5   3        482.66        521.52        22.23 o                         
 -11   5   3        390.39        440.72        28.29 o                         
 -10   5   3        103.92        110.35         8.97 o                         
  -9   5   3          0.35          1.34         2.56 o                         
  -8   5   3        143.02        130.34         6.68 o                         
  -7   5   3        659.64        624.06        16.50 o                         
  -6   5   3        601.24        506.45        14.29 o                         
  -5   5   3         72.74         92.33         7.46 o                         
  -4   5   3          9.49          3.02         3.21 o                         
  -3   5   3          2.57          3.29         1.93 o                         
  -2   5   3        725.34        656.87        24.29 o                         
  -1   5   3          5.86         17.48         3.20 o                         
   0   5   3        366.05        407.00        24.60 o                         
   1   5   3        191.28        256.92        10.55 o                         
   2   5   3        551.77        517.78        14.37 o                         
   3   5   3        659.92        682.31        23.56 o                         
   4   5   3       1450.59       1537.27        45.29 o                         
   5   5   3         34.33         30.81         4.03 o                         
   6   5   3        316.26        351.40        16.75 o                         
   7   5   3        553.50        546.36        26.43 o                         
   8   5   3         18.14         16.94         1.83 o                         
 -13   6   3        453.22        450.45        24.85 o                         
 -12   6   3        419.76        494.37        21.04 o                         
 -11   6   3         50.02         48.18         6.99 o                         
 -10   6   3         69.48         67.16         5.61 o                         
  -9   6   3        143.78        148.71         7.37 o                         
  -8   6   3       2071.11       2025.03        48.81 o                         
  -7   6   3        690.30        700.18        17.43 o                         
  -6   6   3         83.70         77.73         4.76 o                         
  -5   6   3          2.81          2.11         1.48 o                         
  -4   6   3         75.02         75.98         5.31 o                         
  -3   6   3        920.81        878.33        22.95 o                         
  -2   6   3        165.53        143.88         6.85 o                         
  -1   6   3         18.71         22.61         2.44 o                         
   0   6   3        435.32        428.61        13.76 o                         
   1   6   3        323.56        302.47        11.79 o                         
   2   6   3        479.54        479.08        20.27 o                         
   3   6   3         38.94         36.87         3.65 o                         
   4   6   3        640.09        640.52        20.17 o                         
   5   6   3        236.80        242.90        14.36 o                         
   6   6   3        339.98        317.99        12.50 o                         
   7   6   3        269.10        261.87        36.04 o                         
 -12   7   3        384.59        469.95        27.47 o                         
 -11   7   3          1.87          1.94         2.45 o                         
 -10   7   3          8.05         10.14         4.36 o                         
  -9   7   3        478.91        502.38        21.91 o                         
  -8   7   3         55.89         55.84         4.88 o                         
  -7   7   3        327.97        336.93        10.84 o                         
  -6   7   3         23.15         26.53         2.55 o                         
  -5   7   3        244.20        229.36         7.55 o                         
  -4   7   3       1396.59       1277.99        39.21 o                         
  -3   7   3       1360.36       1325.22        33.87 o                         
  -2   7   3        189.40        169.90        11.53 o                         
  -1   7   3         30.02         35.15         4.09 o                         
   0   7   3         38.55         39.05         4.13 o                         
   1   7   3        337.12        332.75        15.57 o                         
   2   7   3          0.47         -1.61         2.63 o                         
   3   7   3          0.12          0.26         1.76 o                         
   4   7   3         84.45         93.92         7.98 o                         
   5   7   3        203.20        214.01        22.08 o                         
   6   7   3        331.68        325.26        19.78 o                         
 -12   8   3         29.94         28.10         2.88 o                         
 -11   8   3          4.13          2.68         2.62 o                         
 -10   8   3        406.06        445.89        21.40 o                         
  -9   8   3         20.14         27.77         5.66 o                         
  -8   8   3        394.42        410.13        13.12 o                         
  -7   8   3         39.04         40.07         4.05 o                         
  -6   8   3         41.81         35.46         3.41 o                         
  -5   8   3       4143.98       4016.98        96.51 o                         
  -4   8   3       1350.66       1303.69        32.67 o                         
  -3   8   3        267.50        264.50        10.32 o                         
  -2   8   3          0.78          1.95         1.92 o                         
  -1   8   3         68.57         74.25         7.20 o                         
   0   8   3        266.89        261.23         9.99 o                         
   1   8   3         12.15          8.23         2.73 o                         
   2   8   3          6.13         10.73         2.57 o                         
   3   8   3         82.52         71.60         5.65 o                         
   4   8   3        222.70        198.38        15.74 o                         
   5   8   3         76.17         60.86         5.49 o                         
   6   8   3         11.49          9.16         1.58 o                         
 -12   9   3          1.24          0.98         1.31 o                         
 -11   9   3        184.70        191.32         9.57 o                         
 -10   9   3        156.05        168.53        13.05 o                         
  -9   9   3         13.52         14.43         4.20 o                         
  -8   9   3         68.64         73.31         4.35 o                         
  -7   9   3        283.49        277.81        13.69 o                         
  -6   9   3        752.07        784.75        31.47 o                         
  -5   9   3       2225.61       2161.36        50.75 o                         
  -4   9   3        311.78        291.43        14.14 o                         
  -3   9   3         67.50         62.21         4.60 o                         
  -2   9   3        166.04        162.19         7.70 o                         
  -1   9   3        364.99        359.59        15.26 o                         
   0   9   3        277.29        263.99        14.57 o                         
   1   9   3        629.89        616.21        34.69 o                         
   2   9   3         24.80         36.49         5.02 o                         
   3   9   3        270.43        248.28        18.32 o                         
   4   9   3         17.43         16.48         2.82 o                         
 -11  10   3        290.09        241.20        10.48 o                         
 -10  10   3         41.67         43.90         3.96 o                         
  -9  10   3         39.14         34.34         4.01 o                         
  -8  10   3        101.87        100.81         6.35 o                         
  -7  10   3         67.87         68.81         4.22 o                         
  -6  10   3         14.37         21.22         4.25 o                         
  -5  10   3        441.81        442.34        27.73 o                         
  -4  10   3        691.20        660.41        39.14 o                         
  -3  10   3         36.89         30.63         4.74 o                         
  -2  10   3        579.13        573.37        25.44 o                         
  -1  10   3        255.89        265.76        14.22 o                         
   0  10   3         48.23         61.02         4.01 o                         
   1  10   3        116.54        108.68         8.99 o                         
   2  10   3         56.37         61.82         6.40 o                         
   3  10   3        321.94        250.56        14.03 o                         
 -10  11   3          8.99          4.68         2.06 o                         
  -9  11   3          9.19         12.54         3.55 o                         
  -8  11   3        323.26        313.22        20.29 o                         
  -7  11   3         24.37         29.59         4.20 o                         
  -6  11   3          9.17          6.90         2.82 o                         
  -5  11   3        173.35        175.15        12.93 o                         
  -4  11   3         59.21         55.37         6.34 o                         
  -3  11   3        206.41        200.32        13.81 o                         
  -2  11   3         31.54         31.67         4.17 o                         
  -1  11   3        428.81        396.69        16.45 o                         
   0  11   3         54.30         46.40         9.19 o                         
  -8  12   3         13.15         11.44         2.96 o                         
  -7  12   3          1.52          1.20         1.44 o                         
  -6  12   3          9.84         12.20         3.83 o                         
  -5  12   3         83.93         81.99         5.25 o                         
  -4  12   3         22.24         25.59         3.38 o                         
  -3  12   3        112.19        107.05         7.55 o                         
  -2  12   3          4.65          2.06         1.04 o                         
   2 -13   4          7.01          9.52         2.42 o                         
   3 -13   4         13.26         12.76         2.93 o                         
   4 -13   4        185.69        164.98        11.75 o                         
  -1 -12   4         59.16         61.17         6.23 o                         
   0 -12   4        224.90        243.77        16.94 o                         
   1 -12   4          9.34          9.44         2.73 o                         
   2 -12   4         37.87         40.93         3.34 o                         
   3 -12   4        351.45        371.94        14.11 o                         
   4 -12   4        246.45        262.83        10.92 o                         
   5 -12   4         24.85         29.05         7.24 o                         
   6 -12   4          4.85         -0.65         3.41 o                         
   7 -12   4         26.89         27.08         5.69 o                         
  -3 -11   4         43.87         52.86         5.92 o                         
  -2 -11   4        416.65        418.62        18.23 o                         
  -1 -11   4        149.99        160.98         9.46 o                         
   0 -11   4          9.25          4.93         2.41 o                         
   1 -11   4        122.72        128.64         6.79 o                         
   2 -11   4        337.10        356.06        14.88 o                         
   3 -11   4        495.13        503.57        23.50 o                         
   4 -11   4         19.83         20.51         3.46 o                         
   5 -11   4          0.97          2.14         5.58 o                         
   6 -11   4         40.00         37.78         5.89 o                         
   7 -11   4        331.35        329.47        18.36 o                         
   8 -11   4        423.99        433.41        23.04 o                         
  -5 -10   4          0.03         -0.90         2.11 o                         
  -4 -10   4         41.90         43.90         6.17 o                         
  -3 -10   4         43.06         40.18         4.68 o                         
  -2 -10   4        239.09        242.59        15.33 o                         
  -1 -10   4          1.00          1.87         2.73 o                         
   0 -10   4          3.38          6.50         2.56 o                         
   1 -10   4        420.42        439.12        17.19 o                         
   2 -10   4        844.72        894.58        26.65 o                         
   3 -10   4         42.60         51.98         5.59 o                         
   4 -10   4         23.28         17.46         3.00 o                         
   5 -10   4          5.44          8.53         2.37 o                         
   6 -10   4       1246.01       1252.99        33.15 o                         
   7 -10   4        515.03        534.20        21.16 o                         
   8 -10   4        213.15        221.63        15.53 o                         
   9 -10   4         31.99         36.89         5.85 o                         
  10 -10   4         25.53         32.55         6.09 o                         
  -6  -9   4         21.40         18.01         2.71 o                         
  -5  -9   4         79.31         86.14         6.24 o                         
  -4  -9   4        159.77        178.44         9.23 o                         
  -3  -9   4        364.64        381.45        16.87 o                         
  -2  -9   4          1.97          2.56         1.63 o                         
  -1  -9   4       1061.15       1032.63        25.40 o                         
   0  -9   4        143.09        145.77         9.64 o                         
   1  -9   4        610.74        611.68        17.87 o                         
   2  -9   4        227.99        230.57         8.28 o                         
   3  -9   4          5.17          4.20         1.75 o                         
   4  -9   4         24.74         24.02         4.20 o                         
   5  -9   4         99.71        119.66         5.38 o                         
   6  -9   4        234.35        280.32         9.09 o                         
   7  -9   4         74.94         89.00         5.67 o                         
   8  -9   4          8.77          7.82         2.89 o                         
   9  -9   4        275.10        305.54        15.54 o                         
  10  -9   4        164.71        189.52        12.24 o                         
  11  -9   4         84.31         63.34         7.35 o                         
  -7  -8   4         12.64         14.71         2.90 o                         
  -6  -8   4        112.25        113.98         9.58 o                         
  -5  -8   4        156.53        178.94         9.73 o                         
  -4  -8   4        484.63        489.69        32.74 o                         
  -3  -8   4          2.20          5.62         2.60 o                         
  -2  -8   4         27.18         32.62         2.91 o                         
  -1  -8   4       1266.19       1269.20        28.66 o                         
   0  -8   4        120.24        118.37         6.23 o                         
   1  -8   4        446.22        451.79        17.28 o                         
   2  -8   4        116.76        112.27         7.46 o                         
   3  -8   4          3.05          3.28         1.43 o                         
   4  -8   4        118.85        112.40         5.84 o                         
   5  -8   4        231.30        224.19         7.55 o                         
   6  -8   4        319.65        292.57         9.21 o                         
   7  -8   4         50.83         44.91         5.30 o                         
   8  -8   4         55.06         66.99         6.80 o                         
   9  -8   4        343.60        399.92        19.68 o                         
  10  -8   4        912.86       1054.08        44.78 o                         
  11  -8   4         37.55         36.38         6.73 o                         
  -8  -7   4        126.94        117.84         8.71 o                         
  -7  -7   4        941.02       1004.94        54.36 o                         
  -6  -7   4        599.28        631.75        39.58 o                         
  -5  -7   4        227.05        216.86        25.22 o                         
  -4  -7   4         11.62         11.38         2.61 o                         
  -3  -7   4         74.19         64.10         4.99 o                         
  -2  -7   4        825.25        846.05        22.45 o                         
  -1  -7   4        982.71        956.01        25.54 o                         
   0  -7   4       1567.10       1579.18        41.38 o                         
   1  -7   4        166.43        151.28        12.69 o                         
   2  -7   4          1.45          2.48         1.30 o                         
   3  -7   4         48.97         51.96         3.26 o                         
   4  -7   4        567.50        579.27        18.56 o                         
   5  -7   4         37.83         38.95         2.84 o                         
   6  -7   4        191.31        195.25         7.22 o                         
   7  -7   4          0.97          3.61         2.20 o                         
   8  -7   4        447.73        487.26        24.28 o                         
   9  -7   4        219.37        243.57        10.51 o                         
  10  -7   4        228.21        263.31        16.50 o                         
  11  -7   4         15.56         19.81         5.83 o                         
  -9  -6   4         21.67         22.60         3.04 o                         
  -8  -6   4        125.70        136.65         9.96 o                         
  -7  -6   4        377.65        400.92        25.44 o                         
  -6  -6   4        449.17        443.13        36.80 o                         
  -5  -6   4         58.29         57.13         6.56 o                         
  -4  -6   4        270.96        273.89        18.53 o                         
  -3  -6   4       1262.49       1341.18        58.25 o                         
  -2  -6   4        875.22        874.52        29.17 o                         
  -1  -6   4       1040.12       1057.47        33.66 o                         
   0  -6   4         82.16         99.37         7.45 o                         
   1  -6   4         21.23         29.16         4.79 o                         
   2  -6   4       2149.12       2226.11        71.15 o                         
   3  -6   4       2848.19       2875.76        62.61 o                         
   4  -6   4         78.14         66.83         5.31 o                         
   5  -6   4         30.83         30.59         2.24 o                         
   6  -6   4        218.87        205.85         6.41 o                         
   7  -6   4          3.26          4.48         2.20 o                         
   8  -6   4         54.45         57.42         4.35 o                         
   9  -6   4         28.83         33.41         5.14 o                         
  10  -6   4        229.36        246.19        12.68 o                         
  11  -6   4        325.95        400.30        28.69 o                         
 -10  -5   4         56.49         46.66         4.79 o                         
  -9  -5   4         42.51         45.31         5.52 o                         
  -8  -5   4          1.01          2.79         2.90 o                         
  -7  -5   4        729.56        726.99        42.63 o                         
  -6  -5   4         33.41         34.47         5.20 o                         
  -5  -5   4         34.04         41.74         4.56 o                         
  -4  -5   4        247.69        222.20        14.21 o                         
  -3  -5   4        608.50        573.53        20.09 o                         
  -2  -5   4        874.88        890.94        56.37 o                         
  -1  -5   4        250.81        315.43        13.99 o                         
   0  -5   4        428.85        454.39        20.21 o                         
   1  -5   4       4990.97       4985.06       251.38 o                         
   2  -5   4       1067.15       1007.50        38.08 o                         
   3  -5   4        784.64        771.37        51.88 o                         
   4  -5   4        421.03        422.14        34.38 o                         
   5  -5   4         72.45         60.61         3.18 o                         
   6  -5   4       1278.66       1203.01        34.68 o                         
   7  -5   4        524.88        528.08        16.51 o                         
   8  -5   4        190.82        199.33         8.73 o                         
   9  -5   4         23.77         30.22         3.68 o                         
  10  -5   4        432.77        461.67        19.33 o                         
  11  -5   4         35.60         44.24         8.71 o                         
 -10  -4   4          2.14          3.35         1.53 o                         
  -9  -4   4        179.32        190.26         9.75 o                         
  -8  -4   4        242.94        256.84        18.26 o                         
  -7  -4   4        135.15        126.45        11.37 o                         
  -6  -4   4        231.23        253.86        21.27 o                         
  -5  -4   4        365.84        350.89        22.75 o                         
  -4  -4   4        459.49        418.73        21.73 o                         
  -3  -4   4        183.03        195.34        10.69 o                         
  -2  -4   4        330.49        329.65        12.17 o                         
  -1  -4   4          2.21          4.10         2.80 o                         
   0  -4   4       1368.80       1439.71        53.84 o                         
   1  -4   4      23677.27      24891.73       880.73 o                         
   2  -4   4       2927.09       3243.21       121.78 o                         
   3  -4   4        955.84        949.52        58.55 o                         
   4  -4   4        379.15        367.67        24.35 o                         
   5  -4   4        243.81        217.40        13.90 o                         
   6  -4   4        475.33        435.42        12.82 o                         
   7  -4   4        475.38        457.73        14.22 o                         
   8  -4   4        105.70        113.32         5.90 o                         
   9  -4   4         32.26         30.75         3.49 o                         
  10  -4   4         39.27         49.09        10.85 o                         
  11  -4   4         68.77         72.97         7.72 o                         
 -11  -3   4          4.49          3.16         2.34 o                         
 -10  -3   4         23.04         31.51         5.34 o                         
  -9  -3   4        259.16        282.74        18.60 o                         
  -8  -3   4         33.07         28.87         4.89 o                         
  -7  -3   4          9.86          7.85         3.54 o                         
  -6  -3   4        626.71        598.60        18.44 o                         
  -5  -3   4        219.99        194.30         9.74 o                         
  -4  -3   4          4.34          4.87         4.73 o                         
  -3  -3   4          1.59          5.48         2.58 o                         
  -2  -3   4        737.35        785.04        22.72 o                         
  -1  -3   4        269.71        226.21        14.48 o                         
   0  -3   4        309.28        235.06        14.96 o                         
   1  -3   4       3674.58       3734.12       136.37 o                         
   2  -3   4        618.12        649.84        40.07 o                         
   3  -3   4         12.44         22.99         7.11 o                         
   4  -3   4       1674.44       1619.31        71.97 o                         
   5  -3   4        910.81        897.56        36.27 o                         
   6  -3   4        252.20        205.73         7.22 o                         
   7  -3   4         93.40         95.74         5.18 o                         
   8  -3   4         65.18         68.22         4.44 o                         
   9  -3   4        356.74        359.48        19.30 o                         
  10  -3   4         66.51         76.09         8.57 o                         
  11  -3   4        527.40        508.09        36.17 o                         
 -11  -2   4        415.77        438.05        18.91 o                         
 -10  -2   4         27.66         28.59         3.64 o                         
  -9  -2   4          5.28          2.17         2.45 o                         
  -8  -2   4        381.90        371.42        28.85 o                         
  -7  -2   4       1006.97       1011.12        33.18 o                         
  -6  -2   4       1108.88       1083.25        36.86 o                         
  -5  -2   4       2057.41       2081.99       202.26 o                         
  -4  -2   4        324.99        307.39        18.43 o                         
  -3  -2   4        130.38        131.74         5.84 o                         
  -2  -2   4         62.21        104.57        11.33 o                         
  -1  -2   4        911.45        816.55        27.30 o                         
   0  -2   4        474.34        507.51        32.43 o                         
   1  -2   4        120.02        134.95         6.45 o                         
   2  -2   4        267.14        250.53        17.81 o                         
   3  -2   4        269.78        211.73        17.86 o                         
   4  -2   4        830.47        814.01        51.85 o                         
   5  -2   4       1129.88        998.01        64.30 o                         
   6  -2   4          2.49          3.38         1.91 o                         
   7  -2   4        759.54        734.30        21.01 o                         
   8  -2   4        634.85        609.79        23.34 o                         
   9  -2   4        689.25        677.73        26.06 o                         
  10  -2   4        173.22        199.22        18.37 o                         
  11  -2   4         27.68         27.73         4.22 o                         
 -12  -1   4         75.30         79.66         6.85 o                         
 -11  -1   4        539.99        587.63        25.04 o                         
 -10  -1   4        402.79        439.15        29.76 o                         
  -9  -1   4        566.94        521.04        64.89 o                         
  -8  -1   4       1446.14       1356.01        43.37 o                         
  -7  -1   4        344.21        314.05        16.58 o                         
  -6  -1   4       1737.90       1864.09       114.15 o                         
  -5  -1   4          0.26          5.12         4.08 o                         
  -4  -1   4        233.09        198.13         8.81 o                         
  -3  -1   4         32.72         45.02         7.10 o                         
  -2  -1   4       1873.71       1614.83        87.58 o                         
  -1  -1   4         71.36        100.93         6.72 o                         
   0  -1   4         29.61         28.19         7.07 o                         
   1  -1   4          0.05          0.00         0.65 o                         
   2  -1   4          4.53          2.02         0.85 o                         
   3  -1   4        808.59        715.81        33.81 o                         
   4  -1   4          2.81          4.19         2.28 o                         
   5  -1   4        921.23        874.67        28.46 o                         
   6  -1   4       1120.20       1096.72        35.43 o                         
   7  -1   4        407.71        425.21        15.93 o                         
   8  -1   4        345.07        361.21        17.04 o                         
   9  -1   4        823.76        768.71        28.79 o                         
  10  -1   4        565.21        608.81        39.20 o                         
  11  -1   4         38.53         31.50         5.30 o                         
 -12   0   4         48.15         44.89         5.66 o                         
 -11   0   4        216.03        238.22        18.17 o                         
 -10   0   4          1.74          4.65         4.71 o                         
  -9   0   4         28.96         17.75        14.15 o                         
  -8   0   4        404.13        410.05        57.68 o                         
  -7   0   4       2239.39       2350.84       135.82 o                         
  -6   0   4         17.96         22.87         5.56 o                         
  -5   0   4         53.51         54.15         3.61 o                         
  -4   0   4         21.14         17.30         3.36 o                         
  -3   0   4       1801.71       1522.83        86.34 o                         
  -2   0   4       1238.56       1244.15        68.50 o                         
  -1   0   4        230.93        185.99        10.63 o                         
   0   0   4        120.47         94.08         6.86 o                         
   1   0   4       4331.98       4136.28       210.91 o                         
   2   0   4       2146.88       1972.46       102.15 o                         
   3   0   4         88.59         60.44         4.56 o                         
   4   0   4          0.29          2.07         1.68 o                         
   5   0   4       1074.23       1059.71        75.07 o                         
   6   0   4         72.20         67.94         4.82 o                         
   7   0   4         14.89         14.38         3.83 o                         
   8   0   4        193.79        207.49        11.90 o                         
   9   0   4         38.34         38.33         5.48 o                         
  10   0   4          8.34         16.06         5.44 o                         
 -12   1   4         70.08         77.21         8.12 o                         
 -11   1   4          4.21          4.71         4.37 o                         
 -10   1   4        231.22        212.01        18.12 o                         
  -9   1   4         32.92         39.55        20.47 o                         
  -8   1   4        122.72        127.59        32.18 o                         
  -7   1   4        222.58        239.85        25.13 o                         
  -6   1   4        689.22        699.20        48.65 o                         
  -5   1   4       6626.52       6634.20       240.12 o                         
  -4   1   4      25335.90      24607.21      1233.83 o                         
  -3   1   4       2827.46       2719.45       102.95 o                         
  -2   1   4        314.83        279.89        21.44 o                         
  -1   1   4        385.52        388.99        14.25 o                         
   0   1   4       3155.05       3190.97       125.43 o                         
   1   1   4          1.54          5.61         1.64 o                         
   2   1   4       3219.93       3071.24       113.21 o                         
   3   1   4        530.47        627.13        42.24 o                         
   4   1   4        131.23        135.62        16.82 o                         
   5   1   4         18.61         16.88         2.23 o                         
   6   1   4         69.72         70.91         6.81 o                         
   7   1   4         62.42         58.97         6.32 o                         
   8   1   4          2.62          5.19         3.17 o                         
   9   1   4        215.98        200.43        12.15 o                         
  10   1   4        101.78        100.71        10.09 o                         
 -13   2   4         97.72         88.72         4.78 o                         
 -12   2   4         87.47        106.09        10.03 o                         
 -11   2   4        130.33        151.85        14.03 o                         
 -10   2   4        619.77        554.06        54.20 o                         
  -9   2   4        999.25        948.58        36.98 o                         
  -8   2   4        114.54        108.12         7.34 o                         
  -7   2   4        961.66        939.94        46.96 o                         
  -6   2   4       1286.13       1287.10        53.43 o                         
  -5   2   4        480.73        405.32        20.81 o                         
  -4   2   4       5256.36       5434.16       283.67 o                         
  -3   2   4       1698.07       1549.88        50.76 o                         
  -2   2   4          6.55         10.38         2.77 o                         
  -1   2   4        172.38        174.17        12.82 o                         
   0   2   4       1690.69       1716.38        98.06 o                         
   1   2   4       5235.87       5411.80       214.42 o                         
   2   2   4        250.38        297.01        17.15 o                         
   3   2   4        221.22        229.18        20.40 o                         
   4   2   4        737.40        796.65        25.37 o                         
   5   2   4        224.84        221.76        12.37 o                         
   6   2   4        285.72        280.89        12.00 o                         
   7   2   4         29.72         29.09         6.34 o                         
   8   2   4        371.40        379.59        29.33 o                         
   9   2   4        147.83        138.83        13.47 o                         
 -13   3   4         15.68         15.08         2.65 o                         
 -12   3   4         90.53         86.66         8.26 o                         
 -11   3   4        239.04        254.14        19.84 o                         
 -10   3   4         60.71         69.97        10.21 o                         
  -9   3   4         66.35         61.82         8.13 o                         
  -8   3   4         10.22         10.59         3.56 o                         
  -7   3   4          0.79          3.22         2.10 o                         
  -6   3   4       1556.78       1537.39        63.28 o                         
  -5   3   4       1739.08       1629.52        68.93 o                         
  -4   3   4       3023.70       2968.42        93.51 o                         
  -3   3   4         67.33         60.82         6.77 o                         
  -2   3   4        299.37        342.55        13.56 o                         
  -1   3   4       1265.99       1123.18        44.85 o                         
   0   3   4        236.14        189.50        21.16 o                         
   1   3   4       1356.62       1600.34        90.93 o                         
   2   3   4        554.87        560.21        24.38 o                         
   3   3   4       2159.00       2226.77        58.06 o                         
   4   3   4       1357.61       1402.24        48.33 o                         
   5   3   4         50.95         57.46         6.03 o                         
   6   3   4         96.74        118.73         6.58 o                         
   7   3   4        459.97        468.16        23.41 o                         
   8   3   4         76.93         69.54         6.63 o                         
   9   3   4        125.23        141.89         7.92 o                         
 -13   4   4         41.46         38.67         3.29 o                         
 -12   4   4        207.85        205.66         9.78 o                         
 -11   4   4        237.20        247.01        13.38 o                         
 -10   4   4         61.95         62.20         9.09 o                         
  -9   4   4          2.09          3.15         3.68 o                         
  -8   4   4          0.15          2.54         2.46 o                         
  -7   4   4        297.55        278.12        12.55 o                         
  -6   4   4       1023.22        975.57        47.96 o                         
  -5   4   4        591.81        539.83        25.17 o                         
  -4   4   4         19.80         24.10         3.65 o                         
  -3   4   4        391.50        368.51        22.40 o                         
  -2   4   4       2279.98       2281.29        72.61 o                         
  -1   4   4          1.32          1.04         3.49 o                         
   0   4   4         48.78         71.94        14.85 o                         
   1   4   4          0.45          2.11         5.07 o                         
   2   4   4        826.15        824.64        21.44 o                         
   3   4   4        205.44        208.90        13.83 o                         
   4   4   4       7838.17       8648.54       223.27 o                         
   5   4   4       1569.21       1666.12        51.25 o                         
   6   4   4        199.93        213.45        14.29 o                         
   7   4   4        191.28        195.53        12.09 o                         
   8   4   4         49.45         43.02         6.13 o                         
 -13   5   4         76.61         64.97         4.25 o                         
 -12   5   4        386.13        423.35        25.98 o                         
 -11   5   4        118.62        134.34         9.30 o                         
 -10   5   4         65.87         70.41         7.61 o                         
  -9   5   4         47.91         38.45         4.57 o                         
  -8   5   4        201.67        177.30        12.28 o                         
  -7   5   4        117.67        117.67         5.45 o                         
  -6   5   4          5.69          7.01         1.64 o                         
  -5   5   4         14.24         21.34         3.27 o                         
  -4   5   4         18.05         17.33         2.67 o                         
  -3   5   4        851.84        793.13        29.40 o                         
  -2   5   4        465.08        410.07        15.35 o                         
  -1   5   4        919.35        935.78        33.69 o                         
   0   5   4         63.51         66.91         6.11 o                         
   1   5   4        288.99        277.26        11.00 o                         
   2   5   4         86.45         82.12         5.30 o                         
   3   5   4        785.74        831.53        34.60 o                         
   4   5   4        549.53        535.03        21.41 o                         
   5   5   4          0.80          3.45         2.34 o                         
   6   5   4         34.46         45.90         4.04 o                         
   7   5   4        216.40        224.24        11.92 o                         
   8   5   4        179.65        154.39        10.51 o                         
 -13   6   4        219.62        184.28        15.20 o                         
 -12   6   4         92.69        100.51         6.63 o                         
 -11   6   4         53.14         70.96         6.30 o                         
 -10   6   4         96.90        111.39        11.33 o                         
  -9   6   4        780.13        810.52        32.72 o                         
  -8   6   4        816.96        754.51        21.90 o                         
  -7   6   4         15.99         15.03         2.38 o                         
  -6   6   4          1.83          2.58         1.96 o                         
  -5   6   4        321.37        312.72         9.75 o                         
  -4   6   4        634.01        624.09        17.32 o                         
  -3   6   4        516.60        498.99        19.06 o                         
  -2   6   4        317.01        252.04        11.58 o                         
  -1   6   4        861.97        835.31        22.08 o                         
   0   6   4        347.70        355.26        11.30 o                         
   1   6   4         45.19         40.63         3.86 o                         
   2   6   4        680.91        707.59        37.84 o                         
   3   6   4        450.96        450.66        17.42 o                         
   4   6   4        109.71        126.08        10.24 o                         
   5   6   4         15.71         17.95         3.07 o                         
   6   6   4         36.43         48.15         4.94 o                         
   7   6   4          7.31          3.78         1.30 o                         
 -12   7   4        156.10        198.68         9.75 o                         
 -11   7   4         17.14         13.87         3.02 o                         
 -10   7   4        450.85        484.54        22.32 o                         
  -9   7   4         42.27         51.20         5.36 o                         
  -8   7   4        727.20        741.08        29.58 o                         
  -7   7   4         59.90         66.10         5.55 o                         
  -6   7   4         96.10        101.37         5.04 o                         
  -5   7   4       1452.12       1438.76        34.73 o                         
  -4   7   4        835.80        868.35        35.10 o                         
  -3   7   4        508.16        480.86        16.29 o                         
  -2   7   4        571.05        567.29        23.18 o                         
  -1   7   4        394.03        404.54        12.17 o                         
   0   7   4         70.93         73.72         5.78 o                         
   1   7   4        141.67        141.29        11.43 o                         
   2   7   4         58.62         58.05         8.50 o                         
   3   7   4         38.04         37.31         4.56 o                         
   4   7   4         39.70         47.68         4.38 o                         
   5   7   4        293.45        325.43        20.56 o                         
   6   7   4        253.20        202.06        12.82 o                         
 -12   8   4          5.02          4.66         1.57 o                         
 -11   8   4        214.48        234.83        16.01 o                         
 -10   8   4       1178.62       1267.46        59.31 o                         
  -9   8   4        310.29        371.03        21.78 o                         
  -8   8   4          2.22          1.20         3.70 o                         
  -7   8   4          0.73          0.10         1.89 o                         
  -6   8   4          4.15          3.02         2.05 o                         
  -5   8   4        873.60        867.09        23.76 o                         
  -4   8   4        866.90        892.36        27.43 o                         
  -3   8   4          7.72          7.97         2.26 o                         
  -2   8   4        443.04        416.98        18.32 o                         
  -1   8   4        298.16        283.88        11.72 o                         
   0   8   4         89.47        118.00         7.89 o                         
   1   8   4          1.59          4.00         5.75 o                         
   2   8   4         73.75         65.08         5.62 o                         
   3   8   4        297.70        296.80        15.35 o                         
   4   8   4         18.92         16.98         2.23 o                         
 -11   9   4        547.16        587.17        32.49 o                         
 -10   9   4        125.08        138.09         8.38 o                         
  -9   9   4          3.78          8.60         2.72 o                         
  -8   9   4         52.27         57.87         3.49 o                         
  -7   9   4        559.82        583.89        20.58 o                         
  -6   9   4         97.69        103.24         7.48 o                         
  -5   9   4         12.37          7.44         2.62 o                         
  -4   9   4        749.33        782.95        30.69 o                         
  -3   9   4        146.25        144.14         7.35 o                         
  -2   9   4        289.87        295.16        20.09 o                         
  -1   9   4       1773.45       1750.45        60.31 o                         
   0   9   4        315.44        330.84        25.50 o                         
   1   9   4        215.69        222.47         9.98 o                         
   2   9   4        201.35        182.70        14.28 o                         
   3   9   4        158.96        154.61        12.65 o                         
   4   9   4        209.96        182.93        10.96 o                         
 -10  10   4         61.65         49.73         5.07 o                         
  -9  10   4         67.08         78.01         8.12 o                         
  -8  10   4        259.28        258.17        10.12 o                         
  -7  10   4        248.83        263.83        19.81 o                         
  -6  10   4       1331.18       1363.65        52.98 o                         
  -5  10   4         17.05         20.01         3.82 o                         
  -4  10   4         23.98         24.67         4.16 o                         
  -3  10   4         31.34         36.02         4.86 o                         
  -2  10   4        286.86        303.79        15.36 o                         
  -1  10   4        575.65        573.97        32.63 o                         
   0  10   4         53.37         49.09         7.16 o                         
   1  10   4         20.83         24.24         2.77 o                         
  -8  11   4         22.66         17.53         2.65 o                         
  -7  11   4          0.36          2.17         1.55 o                         
  -6  11   4        298.46        272.01        10.38 o                         
  -5  11   4        130.44        132.50         8.00 o                         
  -4  11   4          1.03          2.25         2.35 o                         
  -3  11   4        808.29        801.03        32.05 o                         
  -2  11   4        320.54        316.06        14.29 o                         
  -1  11   4         73.54         55.54         7.47 o                         
   0  11   4          2.45         -0.62         2.25 o                         
  -7  12   4         26.04         23.84         2.73 o                         
  -5  12   4         44.11         45.99         3.51 o                         
  -4  12   4        139.14        131.01         6.74 o                         
  -3  12   4         78.27         66.48         7.42 o                         
  -2  12   4         99.79         88.70         7.52 o                         
   2 -13   5         48.14         34.69         4.23 o                         
   1 -12   5        161.24        143.57        13.02 o                         
   2 -12   5        234.33        257.60        20.12 o                         
   3 -12   5        314.76        369.13        26.49 o                         
   4 -12   5        154.76        193.84        16.92 o                         
   5 -12   5         18.26         26.37         5.10 o                         
   7 -12   5         80.26         45.76         6.31 o                         
  -2 -11   5         15.69         14.51         3.35 o                         
  -1 -11   5         47.39         52.50         4.98 o                         
   0 -11   5          6.36          6.06         2.29 o                         
   1 -11   5        195.79        212.98        10.26 o                         
   2 -11   5        855.65        895.39        30.33 o                         
   3 -11   5         72.51         75.54         5.52 o                         
   4 -11   5         28.06         37.47         4.43 o                         
   5 -11   5         19.21         18.17         3.85 o                         
   6 -11   5        555.32        582.70        27.84 o                         
   7 -11   5        245.62        262.53        21.67 o                         
   8 -11   5        119.12        125.81        13.05 o                         
  -4 -10   5         43.49         43.34         5.33 o                         
  -3 -10   5        227.76        248.28        13.79 o                         
  -2 -10   5         26.77         28.98         3.59 o                         
  -1 -10   5        161.33        184.85         9.78 o                         
   0 -10   5        184.14        214.14         8.78 o                         
   1 -10   5        267.63        263.66        12.87 o                         
   2 -10   5        386.74        398.02        13.59 o                         
   3 -10   5         35.43         39.54         4.12 o                         
   4 -10   5          0.85          2.27         2.08 o                         
   5 -10   5        285.13        307.87        10.80 o                         
   6 -10   5        302.88        305.58        12.92 o                         
   7 -10   5        566.34        603.45        32.45 o                         
   8 -10   5          6.95         14.88         5.92 o                         
   9 -10   5        166.46        158.31        10.64 o                         
  10 -10   5        152.29        108.98         6.88 o                         
  -6  -9   5         31.49         32.97         3.61 o                         
  -5  -9   5        151.05        149.13         7.95 o                         
  -4  -9   5        145.06        155.34         8.47 o                         
  -3  -9   5        194.15        197.39         8.54 o                         
  -2  -9   5        270.35        266.87        10.71 o                         
  -1  -9   5        231.69        236.46         8.86 o                         
   0  -9   5        897.14        909.39        27.76 o                         
   1  -9   5         66.98         68.38         4.53 o                         
   2  -9   5         15.40         19.05         2.93 o                         
   3  -9   5         13.13         12.39         2.67 o                         
   4  -9   5          9.46          5.70         3.12 o                         
   5  -9   5          4.40          0.55         2.12 o                         
   6  -9   5        246.34        263.46         8.78 o                         
   7  -9   5         70.37         76.80         6.85 o                         
   8  -9   5         41.75         46.25         7.64 o                         
   9  -9   5        191.07        219.77        14.42 o                         
  10  -9   5        976.48       1000.49        57.06 o                         
  -7  -8   5         25.65         36.04         4.09 o                         
  -6  -8   5        543.63        581.44        23.83 o                         
  -5  -8   5        100.86        105.77         5.42 o                         
  -4  -8   5          1.00          0.95         1.82 o                         
  -3  -8   5          0.27          1.14         2.11 o                         
  -2  -8   5          1.70          6.58         2.08 o                         
  -1  -8   5         30.33         28.37         2.43 o                         
   0  -8   5          1.81          3.84         1.72 o                         
   1  -8   5          2.95          3.21         1.87 o                         
   2  -8   5         42.19         35.09         2.99 o                         
   3  -8   5        114.27        115.88         6.69 o                         
   4  -8   5        464.79        474.73        16.58 o                         
   5  -8   5        233.96        244.95         7.97 o                         
   6  -8   5         87.07         74.91         4.65 o                         
   7  -8   5          8.53          6.31         2.58 o                         
   8  -8   5        308.81        359.43        15.62 o                         
   9  -8   5        152.37        183.13        19.70 o                         
  10  -8   5        746.09        783.57        47.82 o                         
  11  -8   5         27.25         22.63         4.51 o                         
  -8  -7   5         29.87         31.47         3.83 o                         
  -7  -7   5        659.43        719.19        46.40 o                         
  -6  -7   5        113.92        121.90         7.25 o                         
  -5  -7   5         68.36         70.87         5.75 o                         
  -4  -7   5         24.73         24.25         3.50 o                         
  -3  -7   5        270.84        267.13        10.09 o                         
  -2  -7   5        928.35        996.13        29.44 o                         
  -1  -7   5       1136.89       1145.96        31.46 o                         
   0  -7   5        131.69        144.01         5.71 o                         
   1  -7   5         28.48         27.09         3.33 o                         
   2  -7   5        270.31        254.00         8.56 o                         
   3  -7   5        495.24        540.36        15.24 o                         
   4  -7   5         31.04         32.15         3.06 o                         
   5  -7   5        137.86        141.20         5.57 o                         
   6  -7   5         52.42         51.41         3.76 o                         
   7  -7   5        331.47        327.08        16.14 o                         
   8  -7   5         79.88         73.15         5.12 o                         
   9  -7   5        168.61        201.77        17.09 o                         
  10  -7   5        100.06        121.28         9.93 o                         
  11  -7   5         15.40         18.48         4.73 o                         
  -9  -6   5         36.95         33.67         3.72 o                         
  -8  -6   5         96.73        108.74         6.83 o                         
  -7  -6   5        491.94        551.32        20.61 o                         
  -6  -6   5        371.80        348.32        34.46 o                         
  -5  -6   5          2.60          5.94         4.70 o                         
  -4  -6   5        502.77        483.20        19.71 o                         
  -3  -6   5        488.26        480.76        23.87 o                         
  -2  -6   5       1544.29       1591.43        37.60 o                         
  -1  -6   5          4.34          5.45         1.28 o                         
   0  -6   5        188.99        164.98         8.23 o                         
   1  -6   5       1639.15       1654.13        45.36 o                         
   2  -6   5       1043.95       1052.19        30.27 o                         
   3  -6   5         57.31         41.39         3.05 o                         
   4  -6   5         40.00         48.18         3.68 o                         
   5  -6   5         31.05         31.54         2.20 o                         
   6  -6   5          0.39          2.57         1.42 o                         
   7  -6   5         26.70         22.96         3.25 o                         
   8  -6   5        765.79        751.15        29.48 o                         
   9  -6   5         63.05         74.77         8.31 o                         
  10  -6   5        196.09        216.69        14.25 o                         
  11  -6   5          0.93          3.24         3.55 o                         
 -10  -5   5          0.65          0.73         1.69 o                         
  -9  -5   5        116.52        125.53         9.92 o                         
  -8  -5   5        120.77        126.47         7.15 o                         
  -7  -5   5         15.99         15.41         4.79 o                         
  -6  -5   5          0.19          0.59         3.38 o                         
  -5  -5   5        772.28        812.78        32.84 o                         
  -4  -5   5       2765.88       2867.98       118.31 o                         
  -3  -5   5        382.96        380.03        17.31 o                         
  -2  -5   5        148.60        140.87        12.81 o                         
  -1  -5   5       1064.60       1148.37        38.88 o                         
   0  -5   5        310.91        370.37        22.51 o                         
   1  -5   5       3717.01       3781.22       137.10 o                         
   2  -5   5        652.10        616.14        22.93 o                         
   3  -5   5        303.87        358.57        30.12 o                         
   4  -5   5       1568.76       1499.16        37.67 o                         
   5  -5   5       1134.68       1038.39        24.81 o                         
   6  -5   5         73.61         73.28         5.68 o                         
   7  -5   5         70.84         57.67         7.55 o                         
   8  -5   5        206.48        219.52        18.63 o                         
   9  -5   5        550.79        575.85        24.25 o                         
  10  -5   5          2.61          9.31         2.91 o                         
  11  -5   5        310.03        355.95        16.88 o                         
 -10  -4   5         21.73         24.69         3.25 o                         
  -9  -4   5         54.75         67.68         7.30 o                         
  -8  -4   5         66.50         73.98         5.06 o                         
  -7  -4   5          0.05          0.77         2.29 o                         
  -6  -4   5        266.29        264.77        11.94 o                         
  -5  -4   5       2320.07       2372.51        65.55 o                         
  -4  -4   5       1601.39       1695.70        48.13 o                         
  -3  -4   5         67.97         56.54         5.24 o                         
  -2  -4   5        522.13        542.86        27.96 o                         
  -1  -4   5       1395.02       1500.42        40.77 o                         
   0  -4   5       1302.08       1362.32        70.76 o                         
   1  -4   5       4437.07       4531.45       162.11 o                         
   2  -4   5       2941.35       3036.33       111.10 o                         
   3  -4   5       1371.15       1483.77        85.29 o                         
   4  -4   5        695.03        685.57        31.98 o                         
   5  -4   5        716.35        667.14        27.59 o                         
   6  -4   5        938.05        833.60        29.52 o                         
   7  -4   5         45.87         48.47         6.18 o                         
   8  -4   5         15.79         20.42         4.99 o                         
   9  -4   5        163.13        178.35        13.98 o                         
  10  -4   5        235.30        257.44        24.63 o                         
  11  -4   5          3.44          6.40         4.25 o                         
 -11  -3   5         92.04         86.51         7.41 o                         
 -10  -3   5         63.64         67.78         4.23 o                         
  -9  -3   5         17.60         21.92         3.65 o                         
  -8  -3   5         55.07         55.42         5.24 o                         
  -7  -3   5         14.96         12.14         2.80 o                         
  -6  -3   5        239.49        228.98        10.91 o                         
  -5  -3   5       1013.35        944.91        32.65 o                         
  -4  -3   5        169.77        148.92        10.30 o                         
  -3  -3   5        428.72        433.61        17.60 o                         
  -2  -3   5        935.62        854.77        24.54 o                         
  -1  -3   5        463.21        381.68        14.14 o                         
   0  -3   5       2322.43       2152.24       109.50 o                         
   1  -3   5          0.23          0.66         2.01 o                         
   2  -3   5        931.77       1005.25        57.65 o                         
   3  -3   5        667.81        613.89        39.05 o                         
   4  -3   5       1308.69       1379.77        79.86 o                         
   5  -3   5       3231.64       3108.50        84.99 o                         
   6  -3   5          3.93          2.47         3.91 o                         
   7  -3   5          0.87          3.60         2.33 o                         
   8  -3   5        200.79        211.43        13.19 o                         
   9  -3   5       1024.84       1017.37        68.56 o                         
  10  -3   5        157.34        127.14        15.36 o                         
  11  -3   5         22.76         13.16         4.34 o                         
 -11  -2   5         63.00         61.00         4.92 o                         
 -10  -2   5         75.65         77.58         7.47 o                         
  -9  -2   5        323.56        294.29        15.04 o                         
  -8  -2   5         76.08         92.30         7.17 o                         
  -7  -2   5        787.10        850.26        28.84 o                         
  -6  -2   5       1945.10       1926.35        61.58 o                         
  -5  -2   5         56.74         50.23         5.94 o                         
  -4  -2   5        407.43        412.26        14.12 o                         
  -3  -2   5        286.48        245.85         9.09 o                         
  -2  -2   5        411.10        337.34        13.03 o                         
  -1  -2   5        184.25        178.63        11.06 o                         
   0  -2   5          9.79          3.35         1.23 o                         
   1  -2   5          3.90         -1.30         3.38 o                         
   2  -2   5        341.53        304.55        19.53 o                         
   3  -2   5       3066.86       3023.95       110.47 o                         
   4  -2   5       2322.76       2149.98       117.14 o                         
   5  -2   5        913.96        895.06        34.36 o                         
   6  -2   5        155.65        148.29         8.40 o                         
   7  -2   5        244.95        222.70        10.29 o                         
   8  -2   5        124.15        133.10        19.01 o                         
   9  -2   5         71.47        101.19        16.51 o                         
  10  -2   5        330.33        341.29        24.97 o                         
  11  -2   5        192.59        163.15        12.40 o                         
 -12  -1   5        341.74        312.16        18.54 o                         
 -11  -1   5        453.65        487.46        21.28 o                         
 -10  -1   5         29.98         44.76         5.27 o                         
  -9  -1   5        130.52        128.97         8.33 o                         
  -8  -1   5        264.34        252.86        13.04 o                         
  -7  -1   5        735.70        689.35        29.00 o                         
  -6  -1   5          0.44          0.14         1.55 o                         
  -5  -1   5       1045.23       1042.37        48.02 o                         
  -4  -1   5        144.87        136.84         7.64 o                         
  -3  -1   5       1379.53       1218.01        47.86 o                         
  -2  -1   5         21.97         15.78         2.79 o                         
  -1  -1   5          2.20         12.56         1.75 o                         
   0  -1   5         59.07         48.20         4.55 o                         
   1  -1   5         51.19         33.74         3.58 o                         
   2  -1   5       1157.70       1061.68        50.73 o                         
   3  -1   5       5089.79       4688.74       194.71 o                         
   4  -1   5        802.94       1137.10        60.98 o                         
   5  -1   5        272.66        251.40        11.20 o                         
   6  -1   5         41.52         34.81         4.39 o                         
   7  -1   5        350.32        336.69        21.33 o                         
   8  -1   5        571.64        534.30        26.79 o                         
   9  -1   5        309.51        292.67        13.69 o                         
  10  -1   5         16.34          8.82         4.87 o                         
 -12   0   5         97.33        103.24         8.79 o                         
 -11   0   5         12.82         17.67         3.50 o                         
 -10   0   5          0.67          0.06         3.00 o                         
  -9   0   5        568.37        552.91        24.19 o                         
  -8   0   5          8.38         -5.83        13.89 o                         
  -7   0   5        525.05        490.04        41.76 o                         
  -6   0   5       1317.05       1313.98        60.03 o                         
  -5   0   5        175.29        187.30         8.61 o                         
  -4   0   5       1706.21       1660.47        63.92 o                         
  -3   0   5       1175.56       1035.94        40.89 o                         
  -2   0   5        236.88        187.79         8.46 o                         
  -1   0   5        653.23        592.51        39.70 o                         
   0   0   5       1216.15       1288.95        69.80 o                         
   1   0   5         22.16         13.38         2.16 o                         
   2   0   5        605.39        477.69        16.51 o                         
   3   0   5          0.28          3.02         1.63 o                         
   4   0   5         24.16         30.14         3.11 o                         
   5   0   5         98.61         99.23        10.19 o                         
   6   0   5        453.70        435.11        25.22 o                         
   7   0   5         84.62         90.46         7.55 o                         
   8   0   5         63.01         65.62         6.36 o                         
   9   0   5          0.22          0.03         2.70 o                         
  10   0   5         68.41         89.47         9.47 o                         
 -12   1   5         11.29         11.97         2.55 o                         
 -11   1   5          1.64          1.66         2.53 o                         
 -10   1   5        340.36        335.06        17.63 o                         
  -9   1   5        804.05        766.29        41.24 o                         
  -8   1   5        274.74        272.51        18.19 o                         
  -7   1   5        595.11        556.24        41.91 o                         
  -6   1   5       2344.27       2316.23        90.55 o                         
  -5   1   5       3239.78       3117.48        93.76 o                         
  -4   1   5       5957.69       5963.76       211.83 o                         
  -3   1   5        579.15        518.83        19.41 o                         
  -2   1   5         68.84        105.22         8.24 o                         
  -1   1   5         44.74         60.89         4.35 o                         
   0   1   5          6.17          0.01         2.66 o                         
   1   1   5       4107.44       4163.95       142.61 o                         
   2   1   5        237.26        273.91        10.40 o                         
   3   1   5        111.54        111.97         7.53 o                         
   4   1   5        568.33        590.89        16.08 o                         
   5   1   5        184.72        202.80         9.39 o                         
   6   1   5         47.06         39.50         6.24 o                         
   7   1   5          4.26          5.28         3.29 o                         
   8   1   5        240.34        237.11        15.02 o                         
   9   1   5        219.63        242.22        12.91 o                         
  10   1   5        217.20        167.18        12.20 o                         
 -13   2   5         19.35         13.97         3.34 o                         
 -12   2   5         18.55         24.72         3.49 o                         
 -11   2   5        978.11        950.83        39.05 o                         
 -10   2   5        438.66        435.52        29.70 o                         
  -9   2   5        236.50        212.41        16.55 o                         
  -8   2   5         76.09         83.72         8.32 o                         
  -7   2   5        263.23        240.02        11.90 o                         
  -6   2   5        355.51        350.66        23.57 o                         
  -5   2   5       1001.43        883.18        60.55 o                         
  -4   2   5       5288.63       5244.49       138.45 o                         
  -3   2   5       1893.36       1912.08        68.44 o                         
  -2   2   5         71.70         80.26         4.60 o                         
  -1   2   5       1862.45       1765.68        55.92 o                         
   0   2   5        494.69        413.56        22.91 o                         
   1   2   5        918.91        980.91        41.34 o                         
   2   2   5         27.17         29.20         3.06 o                         
   3   2   5          0.31          1.71         1.63 o                         
   4   2   5       2371.16       2593.71        62.06 o                         
   5   2   5         10.81         14.27         2.58 o                         
   6   2   5          2.89          2.97         3.53 o                         
   7   2   5        514.83        486.12        20.11 o                         
   8   2   5         68.56         71.65         6.91 o                         
   9   2   5        121.92        118.49         7.38 o                         
 -13   3   5          0.18         -0.20         1.35 o                         
 -12   3   5        279.45        311.20        11.96 o                         
 -11   3   5        116.55        116.38        11.61 o                         
 -10   3   5         88.00         97.81        11.24 o                         
  -9   3   5        287.57        290.95        19.64 o                         
  -8   3   5          7.33         10.67         2.89 o                         
  -7   3   5        228.25        203.92        10.08 o                         
  -6   3   5       1104.13       1026.05        38.22 o                         
  -5   3   5        691.85        737.96        37.66 o                         
  -4   3   5        248.93        293.46        12.05 o                         
  -3   3   5          1.47          4.80         1.89 o                         
  -2   3   5       4223.89       4220.34       110.08 o                         
  -1   3   5       3286.11       3390.24       124.45 o                         
   0   3   5        153.96        104.57        16.43 o                         
   1   3   5          4.11         -2.00         5.66 o                         
   2   3   5          3.77          2.59         3.27 o                         
   3   3   5         64.50         58.69         4.61 o                         
   4   3   5        195.77        206.03         9.20 o                         
   5   3   5        795.37        833.01        27.67 o                         
   6   3   5        352.29        372.57        23.56 o                         
   7   3   5        379.80        420.61        31.56 o                         
   8   3   5        502.41        529.38        34.04 o                         
   9   3   5          2.22          0.28         1.86 o                         
 -13   4   5        190.62        180.94        10.83 o                         
 -12   4   5        346.82        363.49        13.48 o                         
 -11   4   5        157.55        164.93        10.00 o                         
 -10   4   5        293.82        295.47        22.18 o                         
  -9   4   5         14.73         12.63         4.09 o                         
  -8   4   5        115.67        122.40         7.98 o                         
  -7   4   5        188.81        174.87        13.96 o                         
  -6   4   5        101.61         93.78         8.75 o                         
  -5   4   5         40.18         35.16         5.83 o                         
  -4   4   5        955.28        956.09        40.51 o                         
  -3   4   5       1870.87       1905.96        61.36 o                         
  -2   4   5       1211.19       1176.23        39.91 o                         
  -1   4   5       1112.80       1120.04        74.95 o                         
   0   4   5         28.82         30.66        10.03 o                         
   1   4   5        568.21        526.14        22.12 o                         
   2   4   5        697.13        701.99        23.67 o                         
   3   4   5       2155.15       2263.81        77.94 o                         
   4   4   5       1950.60       2037.23        53.33 o                         
   5   4   5        109.33        122.79         6.78 o                         
   6   4   5        267.24        298.76        14.78 o                         
   7   4   5        309.81        299.84        15.48 o                         
   8   4   5         39.75         38.65         3.71 o                         
 -13   5   5        147.39        124.57         6.65 o                         
 -12   5   5        143.07        156.26        14.33 o                         
 -11   5   5        338.61        360.28        17.10 o                         
 -10   5   5          3.97          8.57         2.96 o                         
  -9   5   5          3.33          1.57         2.39 o                         
  -8   5   5        280.62        270.42        11.65 o                         
  -7   5   5         34.15         32.76         3.61 o                         
  -6   5   5         21.78         20.71         2.79 o                         
  -5   5   5        848.60        853.81        29.84 o                         
  -4   5   5        301.17        304.67        10.15 o                         
  -3   5   5       2258.18       2313.49        56.75 o                         
  -2   5   5       3272.06       3399.68       102.76 o                         
  -1   5   5          1.21          4.97         2.21 o                         
   0   5   5        279.37        274.96        11.53 o                         
   1   5   5        199.99        189.05         8.84 o                         
   2   5   5        279.47        298.16        13.62 o                         
   3   5   5        474.64        465.65        19.61 o                         
   4   5   5          8.76         13.41         2.68 o                         
   5   5   5        300.13        296.91        13.10 o                         
   6   5   5        351.82        366.60        18.09 o                         
   7   5   5          0.39         -0.34         2.05 o                         
 -12   6   5        164.27        198.11        10.14 o                         
 -11   6   5        105.16        121.87        18.57 o                         
 -10   6   5        577.46        640.42        78.66 o                         
  -9   6   5         82.91         96.13         9.36 o                         
  -8   6   5        117.44        128.59         6.96 o                         
  -7   6   5          1.52          2.96         1.90 o                         
  -6   6   5          9.47          7.09         2.11 o                         
  -5   6   5        575.18        541.91        17.28 o                         
  -4   6   5       1341.78       1321.22        48.64 o                         
  -3   6   5        228.80        235.09        13.61 o                         
  -2   6   5        156.60        149.94         7.66 o                         
  -1   6   5         53.22         47.78         4.23 o                         
   0   6   5        289.43        336.54        13.09 o                         
   1   6   5        127.85        135.64         7.45 o                         
   2   6   5         69.26         59.95         8.51 o                         
   3   6   5          3.47          1.22         1.97 o                         
   4   6   5         17.82         20.09         3.49 o                         
   5   6   5        236.33        273.16        12.96 o                         
   6   6   5         69.61         72.91         5.57 o                         
 -12   7   5          1.07         -0.65         1.39 o                         
 -11   7   5        119.61        135.02        10.70 o                         
 -10   7   5        906.34        963.49        41.13 o                         
  -9   7   5        548.89        658.60        45.28 o                         
  -8   7   5         50.66         66.21         4.55 o                         
  -7   7   5          4.41          3.68         2.05 o                         
  -6   7   5        152.46        155.13         6.86 o                         
  -5   7   5        169.83        154.22         7.40 o                         
  -4   7   5       1603.51       1680.02        56.35 o                         
  -3   7   5          0.15         -1.35         2.25 o                         
  -2   7   5         78.74         70.76         4.37 o                         
  -1   7   5        274.11        254.30         9.82 o                         
   0   7   5         11.15         16.76         4.31 o                         
   1   7   5         20.69         17.20         6.42 o                         
   2   7   5        102.94         90.72         7.03 o                         
   3   7   5        691.16        792.89        35.86 o                         
   4   7   5        310.16        359.56        17.39 o                         
   5   7   5        116.71        108.37         6.81 o                         
 -12   8   5        124.58        109.64         8.45 o                         
 -11   8   5        568.25        645.65        72.26 o                         
 -10   8   5        164.17        179.92        12.49 o                         
  -9   8   5        101.05        108.77         6.56 o                         
  -8   8   5         68.84         56.51         4.31 o                         
  -7   8   5        161.39        157.86         8.37 o                         
  -6   8   5        414.07        408.97        15.19 o                         
  -5   8   5         17.07         15.98         2.67 o                         
  -4   8   5        385.82        403.18        14.01 o                         
  -3   8   5         57.09         62.84         5.84 o                         
  -2   8   5          2.52          5.79         2.11 o                         
  -1   8   5        608.25        594.02        22.39 o                         
   0   8   5        174.01        202.76        20.32 o                         
   1   8   5        236.62        237.57        20.39 o                         
   2   8   5        312.68        332.67        11.94 o                         
   3   8   5        229.88        249.49        11.80 o                         
   4   8   5        100.77         95.66         5.86 o                         
 -11   9   5        101.92         87.08        17.13 o                         
 -10   9   5         56.76         51.73         4.47 o                         
  -9   9   5         14.15         11.51         2.73 o                         
  -8   9   5        157.53        143.10         7.02 o                         
  -7   9   5         29.57         31.06         2.80 o                         
  -6   9   5        588.55        633.11        38.05 o                         
  -5   9   5         90.23         81.93         7.24 o                         
  -4   9   5         39.37         50.88         5.64 o                         
  -3   9   5        454.98        495.20        22.90 o                         
  -2   9   5        570.26        602.15        21.67 o                         
  -1   9   5        884.98        888.91        37.09 o                         
   0   9   5          0.35          3.16         4.82 o                         
   1   9   5        228.83        217.07         8.42 o                         
   2   9   5        360.76        368.33        18.89 o                         
 -10  10   5          2.56          1.49         2.31 o                         
  -9  10   5        266.17        267.18        18.63 o                         
  -8  10   5        694.11        699.50        41.17 o                         
  -7  10   5       1084.71       1111.79        43.20 o                         
  -6  10   5         18.37         21.53         3.63 o                         
  -5  10   5         30.20         29.52         4.29 o                         
  -4  10   5        166.69        168.93        10.32 o                         
  -3  10   5        137.62        132.69        13.64 o                         
  -2  10   5        504.83        516.16        28.07 o                         
  -1  10   5         83.57         74.49         6.07 o                         
   0  10   5         41.18         27.86         3.05 o                         
   1  10   5        158.87        143.62        11.86 o                         
  -9  11   5         73.15         65.57         6.34 o                         
  -8  11   5         52.50         62.05         6.99 o                         
  -7  11   5          3.56          3.84         1.61 o                         
  -6  11   5          0.91         -0.21         1.21 o                         
  -5  11   5          6.01          7.92         2.07 o                         
  -4  11   5         95.15         80.31         9.16 o                         
  -3  11   5        391.26        377.77        16.26 o                         
  -2  11   5         79.55         69.40         4.44 o                         
  -1  11   5         13.92          9.21         2.37 o                         
  -6  12   5          9.25          3.10         2.09 o                         
  -5  12   5        133.17        112.69         7.71 o                         
  -4  12   5         53.91         38.76         6.90 o                         
  -1 -12   6        109.03        112.37         8.68 o                         
   0 -12   6          6.79          5.51         2.13 o                         
   1 -12   6        242.56        273.08        18.37 o                         
   2 -12   6        570.13        606.63        34.73 o                         
   3 -12   6        158.39        186.90        14.48 o                         
   4 -12   6         15.45         16.06         4.14 o                         
  -3 -11   6         21.54         16.85         3.61 o                         
  -2 -11   6         29.65         30.86         3.71 o                         
  -1 -11   6         46.59         41.34         3.87 o                         
   0 -11   6        406.95        430.81        16.24 o                         
   1 -11   6        341.31        361.91        19.05 o                         
   2 -11   6        657.28        755.12        45.68 o                         
   3 -11   6        166.80        219.82        18.12 o                         
   4 -11   6         13.64         14.39         5.17 o                         
   5 -11   6         52.55         61.31         5.98 o                         
   6 -11   6         69.15         73.07        10.17 o                         
   7 -11   6        383.62        362.43        25.59 o                         
   8 -11   6          0.40          2.23         3.13 o                         
  -5 -10   6        238.62        206.88        13.27 o                         
  -4 -10   6         65.20         74.50         7.78 o                         
  -3 -10   6        252.39        253.02        10.60 o                         
  -2 -10   6         78.56         87.74         6.21 o                         
  -1 -10   6        358.81        382.93        15.72 o                         
   0 -10   6        249.93        258.20        17.15 o                         
   1 -10   6        296.30        324.14        16.44 o                         
   2 -10   6        106.37        111.39         6.92 o                         
   3 -10   6         25.11         17.12         2.73 o                         
   4 -10   6        299.40        312.45        14.83 o                         
   5 -10   6        226.78        224.40        15.14 o                         
   6 -10   6        142.05        149.63         9.56 o                         
   7 -10   6        105.03        108.77        14.71 o                         
   8 -10   6          3.47         -1.44         3.61 o                         
   9 -10   6        137.66        123.40        13.07 o                         
  -6  -9   6        187.28        173.74         8.12 o                         
  -5  -9   6         54.82         56.28         4.14 o                         
  -4  -9   6        318.59        326.00        14.79 o                         
  -3  -9   6        197.89        191.58        10.24 o                         
  -2  -9   6        249.39        253.44        18.57 o                         
  -1  -9   6        173.36        169.27         8.19 o                         
   0  -9   6        298.14        307.01        14.74 o                         
   1  -9   6        154.80        163.32        13.66 o                         
   2  -9   6         17.66         20.06         2.75 o                         
   3  -9   6          0.21          2.86         2.27 o                         
   4  -9   6        433.61        460.03        16.69 o                         
   5  -9   6        626.38        593.27        26.35 o                         
   6  -9   6         26.22         24.38         3.75 o                         
   7  -9   6          0.43          5.66         6.03 o                         
   8  -9   6        166.91        178.76        12.93 o                         
   9  -9   6        171.25        210.27        23.33 o                         
  10  -9   6        699.71        541.15        22.50 o                         
  -7  -8   6        259.64        274.17        16.32 o                         
  -6  -8   6         63.94         70.71         5.06 o                         
  -5  -8   6        116.67        132.45        12.60 o                         
  -4  -8   6        220.45        233.95         9.33 o                         
  -3  -8   6         91.42         91.35         5.26 o                         
  -2  -8   6        170.94        195.50        10.15 o                         
  -1  -8   6         13.23         16.82         2.51 o                         
   0  -8   6         83.64         88.79         4.55 o                         
   1  -8   6          2.02          3.92         2.10 o                         
   2  -8   6        204.39        208.80         7.78 o                         
   3  -8   6       1282.14       1222.65        44.68 o                         
   4  -8   6        469.58        466.24        14.42 o                         
   5  -8   6          1.08          0.53         2.66 o                         
   6  -8   6         47.00         45.43         4.22 o                         
   7  -8   6        277.43        258.19        26.88 o                         
   8  -8   6         92.11        101.19        10.33 o                         
   9  -8   6        430.72        523.47        28.36 o                         
  10  -8   6         68.26         56.39         9.50 o                         
  -8  -7   6          7.69         10.82         2.42 o                         
  -7  -7   6          3.05          2.20         2.40 o                         
  -6  -7   6        104.40        119.91         9.50 o                         
  -5  -7   6         85.18         90.01         9.30 o                         
  -4  -7   6        409.84        443.44        15.38 o                         
  -3  -7   6        310.93        336.16        12.54 o                         
  -2  -7   6       1610.98       1657.99        51.27 o                         
  -1  -7   6          0.70          1.49         1.47 o                         
   0  -7   6        120.05        116.34         4.95 o                         
   1  -7   6        698.52        737.25        25.09 o                         
   2  -7   6        233.89        254.14         8.53 o                         
   3  -7   6        524.36        503.99        17.87 o                         
   4  -7   6        299.76        290.96         9.28 o                         
   5  -7   6          3.12          3.92         2.79 o                         
   6  -7   6        106.38         94.74         5.56 o                         
   7  -7   6         50.40         51.08         5.52 o                         
   8  -7   6        384.56        395.91        16.27 o                         
   9  -7   6         60.07         82.61         8.97 o                         
  10  -7   6         35.32         38.52         7.02 o                         
  -9  -6   6        155.34        139.45         7.00 o                         
  -8  -6   6        339.25        347.47        31.83 o                         
  -7  -6   6         31.48         43.46         5.48 o                         
  -6  -6   6        112.75        115.35         7.30 o                         
  -5  -6   6        464.09        412.30        29.32 o                         
  -4  -6   6        540.53        569.63        20.37 o                         
  -3  -6   6        101.35        101.75         5.65 o                         
  -2  -6   6         51.69         48.42         3.63 o                         
  -1  -6   6        337.20        347.71        14.25 o                         
   0  -6   6         78.99         73.37         3.74 o                         
   1  -6   6        398.63        395.18        11.37 o                         
   2  -6   6       2191.70       2222.98        60.96 o                         
   3  -6   6        662.85        624.25        16.36 o                         
   4  -6   6         93.92         86.51         4.82 o                         
   5  -6   6          0.68          2.88         2.11 o                         
   6  -6   6          2.36         -1.55         2.33 o                         
   7  -6   6        702.29        680.40        23.75 o                         
   8  -6   6         15.08         16.58         3.65 o                         
   9  -6   6         69.83         71.09         9.58 o                         
  10  -6   6         86.78        101.41         8.28 o                         
  11  -6   6         80.54         62.05         6.82 o                         
 -10  -5   6        127.83         97.19         6.96 o                         
  -9  -5   6         52.37         58.33         5.95 o                         
  -8  -5   6        253.60        298.06        36.52 o                         
  -7  -5   6         72.89         75.48         6.10 o                         
  -6  -5   6        293.62        284.12        12.37 o                         
  -5  -5   6        571.30        555.48        19.95 o                         
  -4  -5   6        569.35        583.15        34.39 o                         
  -3  -5   6        147.76        144.50         6.97 o                         
  -2  -5   6         50.99         49.65         4.46 o                         
  -1  -5   6         51.33         39.45         4.82 o                         
   0  -5   6         21.34         17.44         3.33 o                         
   1  -5   6       1819.46       1876.69        49.94 o                         
   2  -5   6       3156.79       3256.55       177.78 o                         
   3  -5   6        113.34        112.06         5.77 o                         
   4  -5   6         91.26         92.75         6.63 o                         
   5  -5   6         17.28         18.80         4.23 o                         
   6  -5   6         80.67         80.75         8.54 o                         
   7  -5   6        716.36        658.56        29.10 o                         
   8  -5   6          7.93         10.39         4.33 o                         
   9  -5   6        367.95        414.59        22.18 o                         
  10  -5   6        106.95        113.43         8.39 o                         
  11  -5   6        222.20        185.67        13.84 o                         
 -10  -4   6         16.18         15.37         2.15 o                         
  -9  -4   6        216.34        227.57        15.86 o                         
  -8  -4   6        351.59        387.78        18.44 o                         
  -7  -4   6         91.63         89.38         5.38 o                         
  -6  -4   6        403.91        381.79        13.23 o                         
  -5  -4   6        655.88        656.18        19.54 o                         
  -4  -4   6        293.37        307.33        11.15 o                         
  -3  -4   6         41.08         27.08         5.12 o                         
  -2  -4   6       1967.94       2056.14       112.28 o                         
  -1  -4   6       1083.47       1106.38        55.14 o                         
   0  -4   6       2600.35       2731.06       100.06 o                         
   1  -4   6        682.84        780.75        31.78 o                         
   2  -4   6        334.27        332.59        19.58 o                         
   3  -4   6        239.18        225.71        19.87 o                         
   4  -4   6        117.11         95.41        12.40 o                         
   5  -4   6       4095.04       3699.57       117.06 o                         
   6  -4   6        181.35        179.69        10.86 o                         
   7  -4   6          1.51          0.97         3.70 o                         
   8  -4   6        356.28        362.15        17.92 o                         
   9  -4   6          0.45         -1.83         3.68 o                         
  10  -4   6        428.38        457.73        21.91 o                         
  11  -4   6          0.80         -0.39         2.09 o                         
 -11  -3   6         55.63         41.51         4.48 o                         
 -10  -3   6        235.47        229.21        11.81 o                         
  -9  -3   6        425.09        462.25        20.70 o                         
  -8  -3   6         25.73         28.59         4.16 o                         
  -7  -3   6          4.76          4.32         1.87 o                         
  -6  -3   6        513.23        479.11        16.40 o                         
  -5  -3   6        155.26        152.40         7.02 o                         
  -4  -3   6         54.12         50.41         3.64 o                         
  -3  -3   6        597.27        549.02        17.62 o                         
  -2  -3   6        253.71        245.02        21.56 o                         
  -1  -3   6       2128.21       2101.72       107.78 o                         
   0  -3   6        930.08        928.43        36.20 o                         
   1  -3   6         10.53          9.52         2.62 o                         
   2  -3   6        635.34        578.33        31.76 o                         
   3  -3   6        289.55        251.57        15.33 o                         
   4  -3   6       2382.83       2119.50       148.08 o                         
   5  -3   6        670.51        583.32        25.46 o                         
   6  -3   6         89.63         90.68         9.48 o                         
   7  -3   6        491.72        464.56        25.35 o                         
   8  -3   6         19.23         26.30         5.88 o                         
   9  -3   6        243.68        233.36        15.73 o                         
  10  -3   6         69.10         75.48         7.16 o                         
 -11  -2   6         30.19         29.16         4.59 o                         
 -10  -2   6         76.42         76.75         5.03 o                         
  -9  -2   6          0.18          4.02         2.76 o                         
  -8  -2   6         10.16         10.77         2.81 o                         
  -7  -2   6       1224.41       1226.48        48.32 o                         
  -6  -2   6          7.24          5.22         1.98 o                         
  -5  -2   6         20.60         23.61         2.35 o                         
  -4  -2   6        454.85        480.17        17.91 o                         
  -3  -2   6        431.44        435.69        17.90 o                         
  -2  -2   6        859.88        838.04        28.31 o                         
  -1  -2   6        410.48        358.59        28.32 o                         
   0  -2   6         45.99         49.68         4.29 o                         
   1  -2   6        485.77        527.30        22.12 o                         
   2  -2   6        548.04        493.37        27.78 o                         
   3  -2   6       3603.88       3701.64       186.96 o                         
   4  -2   6        852.21        700.81        31.53 o                         
   5  -2   6          4.05          0.37         2.25 o                         
   6  -2   6         73.16         62.93         5.38 o                         
   7  -2   6          1.02         -0.72         2.23 o                         
   8  -2   6        107.66        117.10         7.98 o                         
   9  -2   6          7.89          9.24         4.75 o                         
  10  -2   6        100.79         93.78        11.21 o                         
 -12  -1   6        460.14        385.33        21.58 o                         
 -11  -1   6          2.07          5.20         2.09 o                         
 -10  -1   6          8.53         13.12         3.38 o                         
  -9  -1   6        172.87        190.65        10.94 o                         
  -8  -1   6        209.52        211.49        11.50 o                         
  -7  -1   6        369.54        348.72        27.45 o                         
  -6  -1   6        719.28        697.61        40.01 o                         
  -5  -1   6         81.89         67.66         4.07 o                         
  -4  -1   6       1577.96       1575.13        50.93 o                         
  -3  -1   6       1348.89       1256.26        65.91 o                         
  -2  -1   6        710.84        653.26        22.46 o                         
  -1  -1   6        142.15        135.66         8.81 o                         
   0  -1   6        546.43        559.46        19.46 o                         
   1  -1   6        138.32        121.56         8.06 o                         
   2  -1   6       2128.28       2533.88       178.52 o                         
   3  -1   6        440.70        514.93        29.93 o                         
   4  -1   6          2.32          3.64         1.48 o                         
   5  -1   6        204.46        189.60        13.10 o                         
   6  -1   6        240.54        196.92        10.78 o                         
   7  -1   6       1099.62        990.61        37.69 o                         
   8  -1   6         29.44         28.41         5.04 o                         
   9  -1   6          5.17          4.68         6.59 o                         
  10  -1   6         99.51         86.42        23.92 o                         
 -12   0   6        273.87        270.42        16.77 o                         
 -11   0   6         21.06         28.85         3.93 o                         
 -10   0   6        347.90        343.34        17.44 o                         
  -9   0   6        826.82        776.33        31.16 o                         
  -8   0   6          9.11          1.63         4.00 o                         
  -7   0   6        770.71        814.35        36.36 o                         
  -6   0   6         77.73         76.82         4.30 o                         
  -5   0   6         18.05         25.31         2.87 o                         
  -4   0   6       3952.61       3868.29       142.72 o                         
  -3   0   6       1912.24       1867.10        96.06 o                         
  -2   0   6        699.35        697.29        24.57 o                         
  -1   0   6        301.41        324.95        22.81 o                         
   0   0   6       1635.65       1842.87        84.24 o                         
   1   0   6       2557.72       2382.01        99.62 o                         
   2   0   6        312.42        461.22        22.08 o                         
   3   0   6          3.93          0.10         1.78 o                         
   4   0   6        850.49        839.89        34.18 o                         
   5   0   6         36.79         44.67         6.03 o                         
   6   0   6        917.15        824.38        34.55 o                         
   7   0   6         85.01         74.28         8.01 o                         
   8   0   6          8.33          8.06         3.62 o                         
   9   0   6         78.69         87.40         6.53 o                         
  10   0   6         79.43         54.89         5.97 o                         
 -12   1   6         12.32         16.74         3.52 o                         
 -11   1   6        329.11        334.37        17.08 o                         
 -10   1   6        381.17        389.22        20.36 o                         
  -9   1   6        627.18        573.88        24.68 o                         
  -8   1   6         80.16         72.07         9.33 o                         
  -7   1   6       1623.00       1548.87        62.04 o                         
  -6   1   6         15.95         21.27         2.89 o                         
  -5   1   6       2348.08       2207.80        69.11 o                         
  -4   1   6         92.78        132.50         8.56 o                         
  -3   1   6          6.02          7.66         2.08 o                         
  -2   1   6          8.52         14.37         2.68 o                         
  -1   1   6        257.54        257.30        11.73 o                         
   0   1   6       2166.72       1978.04       110.82 o                         
   1   1   6        362.71        368.68        15.33 o                         
   2   1   6          2.51          2.57         1.81 o                         
   3   1   6       1106.99       1210.35        36.34 o                         
   4   1   6        880.10        966.63        27.86 o                         
   5   1   6        798.44        866.42        36.61 o                         
   6   1   6          5.65          7.96         3.46 o                         
   7   1   6          2.74          4.22         3.22 o                         
   8   1   6        145.54        154.75         9.05 o                         
   9   1   6         57.17         50.10         4.45 o                         
 -12   2   6        455.14        460.75        19.20 o                         
 -11   2   6        773.88        809.07        33.45 o                         
 -10   2   6        543.34        489.99        23.00 o                         
  -9   2   6         27.41         20.77         4.74 o                         
  -8   2   6         31.31         35.32         5.60 o                         
  -7   2   6          5.67         11.55         3.12 o                         
  -6   2   6       4130.03       4327.84       206.38 o                         
  -5   2   6       4530.22       4385.72       135.31 o                         
  -4   2   6        881.48        886.91        27.85 o                         
  -3   2   6          0.57          2.07         2.83 o                         
  -2   2   6        915.52        793.73        45.87 o                         
  -1   2   6        938.52        978.94        34.55 o                         
   0   2   6         10.13         25.36         5.45 o                         
   1   2   6        340.78        366.44        15.99 o                         
   2   2   6       1311.80       1235.70        32.90 o                         
   3   2   6         15.70         14.65         2.34 o                         
   4   2   6       1719.40       1795.59        46.96 o                         
   5   2   6        923.63       1056.13        36.00 o                         
   6   2   6         65.33         61.42         6.20 o                         
   7   2   6         22.60         26.63         4.09 o                         
   8   2   6        192.47        183.34        10.64 o                         
   9   2   6         10.08          6.51         2.65 o                         
 -13   3   6          0.56         -0.28         1.66 o                         
 -12   3   6        176.52        182.57         7.74 o                         
 -11   3   6        643.32        634.42        22.10 o                         
 -10   3   6        285.63        308.10        22.57 o                         
  -9   3   6         22.82         16.72         4.51 o                         
  -8   3   6        407.80        385.00        16.43 o                         
  -7   3   6       1158.65       1092.62        34.32 o                         
  -6   3   6        231.16        217.81        13.22 o                         
  -5   3   6        787.12        755.76        28.20 o                         
  -4   3   6        152.17        166.30         8.84 o                         
  -3   3   6        178.85        172.60        11.54 o                         
  -2   3   6       2591.94       2668.84        85.80 o                         
  -1   3   6        954.03        927.72        33.76 o                         
   0   3   6        120.39        127.94        11.20 o                         
   1   3   6        793.38        861.24        43.46 o                         
   2   3   6        284.17        292.33        12.36 o                         
   3   3   6       2388.77       2471.90        69.28 o                         
   4   3   6          2.94         -0.25         2.08 o                         
   5   3   6        971.26       1071.18        37.64 o                         
   6   3   6        166.33        176.42        18.82 o                         
   7   3   6        428.82        463.62        21.70 o                         
   8   3   6        151.43        145.82         8.34 o                         
 -12   4   6         98.34        122.52         9.67 o                         
 -11   4   6         93.77        107.13         7.32 o                         
 -10   4   6         30.57         25.14         3.87 o                         
  -9   4   6         32.46         32.25         4.42 o                         
  -8   4   6       1107.94       1069.91        29.69 o                         
  -7   4   6        230.31        211.34        11.57 o                         
  -6   4   6        354.16        345.05        14.22 o                         
  -5   4   6        196.86        214.76         8.63 o                         
  -4   4   6        102.60        141.72         7.96 o                         
  -3   4   6       1738.37       1772.14        68.66 o                         
  -2   4   6       1875.08       1779.03        60.10 o                         
  -1   4   6         25.14         22.07         3.95 o                         
   0   4   6        300.17        291.10        12.09 o                         
   1   4   6        713.42        726.13        21.17 o                         
   2   4   6       4185.23       4186.30        98.40 o                         
   3   4   6         63.59         58.58         4.80 o                         
   4   4   6          0.24         -1.72         1.96 o                         
   5   4   6        153.30        179.54        12.14 o                         
   6   4   6        217.84        208.80        19.53 o                         
   7   4   6         30.01         35.59         7.04 o                         
 -12   5   6         68.44         76.77         5.45 o                         
 -11   5   6          8.22          8.14         3.61 o                         
 -10   5   6        158.76        146.55        12.71 o                         
  -9   5   6        295.64        310.14        14.02 o                         
  -8   5   6        134.78        138.51        12.52 o                         
  -7   5   6        134.29        124.23         8.86 o                         
  -6   5   6          2.34          4.40         4.52 o                         
  -5   5   6          0.33          1.71         2.95 o                         
  -4   5   6       5487.34       5781.62       189.79 o                         
  -3   5   6       2572.93       2663.90        83.67 o                         
  -2   5   6         91.77         95.29         6.18 o                         
  -1   5   6         37.57         32.52         2.87 o                         
   0   5   6         45.75         59.46         3.96 o                         
   1   5   6        580.70        548.68        20.36 o                         
   2   5   6        167.22        158.08         7.97 o                         
   3   5   6        951.62       1036.09        30.06 o                         
   4   5   6          2.42          4.67         2.61 o                         
   5   5   6         81.56        102.56         6.44 o                         
   6   5   6        125.52        134.79         9.96 o                         
   7   5   6         72.06         55.17         5.30 o                         
 -12   6   6         14.48         13.66         1.99 o                         
 -11   6   6         39.41         49.10         7.59 o                         
 -10   6   6        282.13        290.42        22.39 o                         
  -9   6   6        433.10        465.03        34.74 o                         
  -8   6   6         70.73         68.44         5.14 o                         
  -7   6   6          2.90          1.77         2.10 o                         
  -6   6   6         15.08         13.85         3.13 o                         
  -5   6   6          1.41          2.49         2.79 o                         
  -4   6   6       1504.48       1561.16        74.99 o                         
  -3   6   6         20.63         17.24         2.38 o                         
  -2   6   6         35.52         40.31         3.57 o                         
  -1   6   6        241.37        218.47         8.17 o                         
   0   6   6        709.38        751.43        21.00 o                         
   1   6   6         57.36         56.22         4.00 o                         
   2   6   6        134.78        133.10        13.36 o                         
   3   6   6        108.00        138.03         8.29 o                         
   4   6   6        111.60        125.06         7.31 o                         
   5   6   6        195.18        218.28        11.82 o                         
   6   6   6        264.27        212.01        10.96 o                         
 -12   7   6         17.06         15.68         2.33 o                         
 -11   7   6        636.34        659.74        28.15 o                         
 -10   7   6        821.44        884.87        41.82 o                         
  -9   7   6        336.52        347.76        14.25 o                         
  -8   7   6         38.72         37.08         3.65 o                         
  -7   7   6          9.13          9.49         2.27 o                         
  -6   7   6        434.56        413.11        16.49 o                         
  -5   7   6        297.42        286.18        17.07 o                         
  -4   7   6         66.54         80.12         9.15 o                         
  -3   7   6          1.01          2.13         1.47 o                         
  -2   7   6         24.44         30.11         3.01 o                         
  -1   7   6       1149.57       1127.60        39.05 o                         
   0   7   6        182.28        180.24         7.10 o                         
   1   7   6         25.13         36.64         5.21 o                         
   2   7   6        211.56        240.99        15.49 o                         
   3   7   6        179.92        211.13         9.90 o                         
   4   7   6        376.65        427.94        20.34 o                         
   5   7   6          0.89          2.49         1.38 o                         
 -11   8   6         55.83         46.95        17.37 o                         
 -10   8   6        174.80        169.38         8.48 o                         
  -9   8   6         23.56         22.98         2.88 o                         
  -8   8   6          4.54          6.25         2.44 o                         
  -7   8   6        212.20        207.59        17.94 o                         
  -6   8   6        169.84        171.19        16.92 o                         
  -5   8   6         28.26         21.06         6.13 o                         
  -4   8   6        196.97        228.16        41.45 o                         
  -3   8   6         12.45         13.79         2.72 o                         
  -2   8   6        403.67        442.87        17.20 o                         
  -1   8   6        159.11        158.70         8.47 o                         
   0   8   6         79.78         71.99        16.44 o                         
   1   8   6        197.19        212.98         8.92 o                         
   2   8   6        169.20        161.54        21.73 o                         
   3   8   6         89.69         86.27         6.40 o                         
 -11   9   6        169.48        137.03         9.75 o                         
 -10   9   6          2.26          0.45         2.79 o                         
  -9   9   6          3.39          4.03         1.86 o                         
  -8   9   6        205.13        209.21        11.11 o                         
  -7   9   6        437.51        453.57        22.05 o                         
  -6   9   6          4.75          4.12         2.20 o                         
  -5   9   6         70.99         71.86         5.25 o                         
  -4   9   6         78.02         64.64         6.29 o                         
  -3   9   6        527.98        578.67        28.75 o                         
  -2   9   6        129.14        123.92         6.97 o                         
  -1   9   6         10.40          4.52         2.74 o                         
   0   9   6          0.46          2.68         1.81 o                         
   1   9   6        241.03        253.32        12.43 o                         
   2   9   6         69.01         56.81        10.40 o                         
 -10  10   6         80.55         70.28         6.26 o                         
  -9  10   6       1353.99       1409.63        74.70 o                         
  -8  10   6       1204.61       1133.67        43.51 o                         
  -7  10   6          7.81          4.28         2.21 o                         
  -6  10   6         21.75         22.40         3.43 o                         
  -5  10   6         26.77         26.81         3.93 o                         
  -4  10   6        264.68        276.20        20.71 o                         
  -3  10   6         56.27         67.15         8.90 o                         
  -2  10   6        880.50       1078.54       177.06 o                         
  -1  10   6         34.19         26.19         3.52 o                         
   0  10   6         65.53         68.44         8.31 o                         
  -8  11   6        145.58        122.69         9.36 o                         
  -7  11   6         94.93         75.58         6.28 o                         
  -6  11   6          1.21          1.04         1.45 o                         
  -5  11   6        641.10        630.80        25.00 o                         
  -4  11   6         69.99         67.74         4.50 o                         
  -3  11   6        278.24        255.25        11.60 o                         
  -2  11   6         30.51         29.43         3.11 o                         
  -1 -12   7          9.59          7.58         1.97 o                         
   0 -12   7         19.88         24.17         2.83 o                         
   1 -12   7        209.47        236.48        13.74 o                         
   2 -12   7        155.28        149.43        11.67 o                         
   3 -12   7         87.45         79.90        10.93 o                         
   4 -12   7          5.86          7.07         4.20 o                         
  -3 -11   7         80.15         84.48         6.90 o                         
  -2 -11   7         26.42         30.99         6.40 o                         
  -1 -11   7        132.18        134.90         8.63 o                         
   0 -11   7        316.07        321.45        22.97 o                         
   1 -11   7        320.46        347.38        23.92 o                         
   2 -11   7         25.87         36.55         5.11 o                         
   3 -11   7          0.91          1.36         3.16 o                         
   4 -11   7          2.55          2.53         3.24 o                         
   5 -11   7         49.77         46.97         8.26 o                         
   6 -11   7         64.93         69.37         8.71 o                         
   7 -11   7         77.63         66.67         7.83 o                         
  -4 -10   7        100.64        104.63         9.02 o                         
  -3 -10   7         17.44         15.58         4.89 o                         
  -2 -10   7         15.01         16.44         2.61 o                         
  -1 -10   7        108.54        110.38         6.65 o                         
   0 -10   7        475.07        501.36        32.93 o                         
   1 -10   7        124.91        133.65         9.87 o                         
   2 -10   7        133.61        139.58        10.80 o                         
   3 -10   7          7.15          9.85         3.87 o                         
   4 -10   7        212.19        219.43        10.93 o                         
   5 -10   7        282.49        304.83        15.61 o                         
   6 -10   7          1.74          6.88         5.92 o                         
   7 -10   7         14.93         21.75         6.65 o                         
   8 -10   7          0.34          2.71         3.80 o                         
  -6  -9   7         38.72         25.72         2.78 o                         
  -5  -9   7        230.36        230.60        12.06 o                         
  -4  -9   7          5.65          4.19         1.69 o                         
  -3  -9   7         20.88         21.25         2.91 o                         
  -2  -9   7        161.61        172.14         8.14 o                         
  -1  -9   7        289.33        289.07        14.34 o                         
   0  -9   7         99.92        105.30         7.82 o                         
   1  -9   7         19.24         16.91         3.10 o                         
   2  -9   7          0.09          1.29         3.73 o                         
   3  -9   7        809.83        838.02        30.93 o                         
   4  -9   7        694.32        634.27        23.55 o                         
   5  -9   7        131.36        126.01         6.40 o                         
   6  -9   7          8.67          9.73         2.89 o                         
   7  -9   7        128.32        130.84        15.32 o                         
   8  -9   7        161.76        178.65        16.03 o                         
   9  -9   7        177.50        189.32        25.87 o                         
  -7  -8   7          0.38         -0.59         1.04 o                         
  -6  -8   7        342.69        349.67        36.80 o                         
  -5  -8   7         26.50         25.25         3.09 o                         
  -4  -8   7        233.59        238.25        11.19 o                         
  -3  -8   7         98.16         94.10         6.39 o                         
  -2  -8   7        299.08        301.18        12.65 o                         
  -1  -8   7         80.26         87.22         4.52 o                         
   0  -8   7         36.28         42.34         3.19 o                         
   1  -8   7        283.27        285.77        11.64 o                         
   2  -8   7        732.36        741.61        27.87 o                         
   3  -8   7        207.46        243.21        12.66 o                         
   4  -8   7         15.64         28.90         3.87 o                         
   5  -8   7         60.28         64.11         5.43 o                         
   6  -8   7         51.96         48.93         5.49 o                         
   7  -8   7        157.63        140.24        18.70 o                         
   8  -8   7        502.39        594.28        28.72 o                         
   9  -8   7        108.28        118.32         8.96 o                         
  -8  -7   7         40.14         38.94         3.01 o                         
  -7  -7   7         75.19         70.52         4.54 o                         
  -6  -7   7          1.88          1.15         2.54 o                         
  -5  -7   7         53.98         56.30         4.96 o                         
  -4  -7   7       1353.34       1397.29        46.75 o                         
  -3  -7   7        189.99        205.09        11.45 o                         
  -2  -7   7        164.14        169.39         9.30 o                         
  -1  -7   7         10.43         12.89         2.13 o                         
   0  -7   7          7.76          7.13         1.68 o                         
   1  -7   7         60.93         57.04         3.77 o                         
   2  -7   7       1820.53       1861.94        51.99 o                         
   3  -7   7        164.39        136.42         8.89 o                         
   4  -7   7         49.57         50.69         4.57 o                         
   5  -7   7         43.05         56.07         7.94 o                         
   6  -7   7        142.80        140.09         8.92 o                         
   7  -7   7        476.42        439.45        21.67 o                         
   8  -7   7         76.21         59.51         7.64 o                         
   9  -7   7         12.72         18.30         4.64 o                         
  10  -7   7         75.32         58.89         7.41 o                         
  -9  -6   7        155.43        133.20         8.65 o                         
  -8  -6   7        328.71        322.52        19.77 o                         
  -7  -6   7          0.97          0.35         2.21 o                         
  -6  -6   7          2.02          3.87         2.32 o                         
  -5  -6   7        891.04        913.42        35.62 o                         
  -4  -6   7        757.62        809.55        29.62 o                         
  -3  -6   7        785.15        800.93        26.45 o                         
  -2  -6   7         31.12         26.70         3.61 o                         
  -1  -6   7        167.05        173.12         7.74 o                         
   0  -6   7          7.71         11.92         1.80 o                         
   1  -6   7          1.12          3.13         2.06 o                         
   2  -6   7       1605.93       1662.90        53.34 o                         
   3  -6   7        284.66        270.45        10.14 o                         
   4  -6   7         32.61         29.82         3.39 o                         
   5  -6   7       1801.70       1682.31        42.26 o                         
   6  -6   7        571.66        524.60        17.31 o                         
   7  -6   7          3.47          4.54         2.77 o                         
   8  -6   7          5.76          9.10         3.16 o                         
   9  -6   7         54.45         57.68         6.55 o                         
  -9  -5   7        123.90        116.62         7.43 o                         
  -8  -5   7         35.33         41.60         5.24 o                         
  -7  -5   7         15.04         12.51         4.45 o                         
  -6  -5   7       1007.65        990.70        45.23 o                         
  -5  -5   7       1096.39       1144.71        50.73 o                         
  -4  -5   7       1829.19       1790.63       112.82 o                         
  -3  -5   7        325.11        331.65        13.46 o                         
  -2  -5   7         24.48         26.31         4.15 o                         
  -1  -5   7         25.78         23.63         2.75 o                         
   0  -5   7       1748.04       1681.75        36.21 o                         
   1  -5   7        128.04        149.30         7.93 o                         
   2  -5   7        336.21        343.49        17.08 o                         
   3  -5   7         90.14         80.92         4.88 o                         
   4  -5   7        100.58         84.79         6.56 o                         
   5  -5   7          4.89          7.69         4.33 o                         
   6  -5   7          7.92          9.80         4.59 o                         
   7  -5   7          8.72          8.62         3.79 o                         
   8  -5   7        222.57        237.29        11.24 o                         
   9  -5   7        273.48        274.05        15.46 o                         
  10  -5   7        261.93        209.42        14.43 o                         
 -10  -4   7        147.84        122.88         6.10 o                         
  -9  -4   7         69.34         76.93         7.50 o                         
  -8  -4   7         13.60          9.89         4.09 o                         
  -7  -4   7        500.75        502.05        31.84 o                         
  -6  -4   7        871.56        847.65        36.55 o                         
  -5  -4   7       1457.86       1469.70        62.01 o                         
  -4  -4   7         96.47         83.17         7.93 o                         
  -3  -4   7        107.17         86.23        11.76 o                         
  -2  -4   7        403.37        412.49        27.53 o                         
  -1  -4   7        953.33        864.67        26.31 o                         
   0  -4   7         12.19         18.60         3.61 o                         
   1  -4   7         45.76         66.59         5.01 o                         
   2  -4   7         23.17         22.73         3.10 o                         
   3  -4   7       2333.90       2240.17        74.17 o                         
   4  -4   7       1579.85       1399.11       108.11 o                         
   5  -4   7        372.67        321.02        19.42 o                         
   6  -4   7         76.17         71.75         7.08 o                         
   7  -4   7        808.60        810.39        28.97 o                         
   8  -4   7        153.28        152.12        10.18 o                         
   9  -4   7         36.47         35.68         5.40 o                         
  10  -4   7        279.03        236.02        35.49 o                         
 -10  -3   7        173.50        168.38         8.33 o                         
  -9  -3   7         75.48         66.44        10.58 o                         
  -8  -3   7         68.65         59.74         5.65 o                         
  -7  -3   7        570.83        557.57        28.22 o                         
  -6  -3   7        406.24        412.06        17.40 o                         
  -5  -3   7        203.74        217.59        10.80 o                         
  -4  -3   7          0.27          1.22         1.70 o                         
  -3  -3   7       1291.24       1283.87        41.12 o                         
  -2  -3   7       4182.05       4385.68       163.06 o                         
  -1  -3   7       1302.78       1299.04        68.53 o                         
   0  -3   7        324.68        294.66        18.37 o                         
   1  -3   7         25.69         25.30         3.78 o                         
   2  -3   7       1544.08       1586.40        87.85 o                         
   3  -3   7       1286.39       1292.81        38.85 o                         
   4  -3   7       1654.32       1433.26        56.98 o                         
   5  -3   7          0.57         -0.07         3.60 o                         
   6  -3   7         87.32        100.77        10.24 o                         
   7  -3   7        101.09         94.09        15.51 o                         
   8  -3   7         36.75         37.76         8.45 o                         
   9  -3   7          6.15         12.42         3.99 o                         
  10  -3   7          0.00         -0.18         1.92 o                         
 -11  -2   7          1.26          4.25         2.25 o                         
 -10  -2   7          3.75          4.73         1.69 o                         
  -9  -2   7        462.57        455.76        16.80 o                         
  -8  -2   7        147.15        153.19         9.23 o                         
  -7  -2   7          2.41          5.64         2.62 o                         
  -6  -2   7        118.37        108.23         7.72 o                         
  -5  -2   7        189.39        175.52        13.95 o                         
  -4  -2   7        633.45        613.81        18.54 o                         
  -3  -2   7       3398.53       3488.29       105.16 o                         
  -2  -2   7       1466.03       1400.68        70.63 o                         
  -1  -2   7         21.90         15.70         5.97 o                         
   0  -2   7         29.74         29.97         4.17 o                         
   1  -2   7       1355.49       1350.05        52.05 o                         
   2  -2   7       1155.66       1192.22        50.20 o                         
   3  -2   7       1877.58       1790.58        56.46 o                         
   4  -2   7        247.22        248.44        15.33 o                         
   5  -2   7          0.84          1.04         3.55 o                         
   6  -2   7        113.07        119.38         7.51 o                         
   7  -2   7        109.18        100.58         6.23 o                         
   8  -2   7         73.82         84.23         9.19 o                         
   9  -2   7         32.65         36.10        10.72 o                         
  10  -2   7        231.76        201.26        10.20 o                         
 -11  -1   7         17.25         19.22         3.86 o                         
 -10  -1   7        146.62        150.64         9.32 o                         
  -9  -1   7        314.30        293.90        12.02 o                         
  -8  -1   7        158.07        150.22        12.37 o                         
  -7  -1   7          1.10         -0.31         2.30 o                         
  -6  -1   7        207.46        204.60        10.26 o                         
  -5  -1   7         19.74         21.87         2.80 o                         
  -4  -1   7       1245.10       1116.72        42.87 o                         
  -3  -1   7       1908.98       1895.84        73.73 o                         
  -2  -1   7          0.91         -0.58         1.89 o                         
  -1  -1   7          1.89          1.27         3.83 o                         
   0  -1   7         82.80         75.55         6.04 o                         
   1  -1   7       1984.90       2118.75        79.87 o                         
   2  -1   7        434.64        496.27        47.06 o                         
   3  -1   7        953.34        942.17        41.62 o                         
   4  -1   7        228.15        222.97         8.42 o                         
   5  -1   7        873.58        818.71        37.83 o                         
   6  -1   7        428.05        387.86        15.75 o                         
   7  -1   7        186.15        204.89        11.11 o                         
   8  -1   7         16.49         22.45         3.32 o                         
   9  -1   7        339.06        334.73        23.57 o                         
 -12   0   7         22.26         16.00         1.92 o                         
 -11   0   7        313.31        299.95        16.92 o                         
 -10   0   7        275.41        266.84        13.97 o                         
  -9   0   7        532.87        521.81        23.82 o                         
  -8   0   7        262.72        245.61        13.73 o                         
  -7   0   7        103.46         95.81         5.41 o                         
  -6   0   7         81.37         83.58         4.17 o                         
  -5   0   7       1644.14       1489.10        36.49 o                         
  -4   0   7          6.96         13.38         3.18 o                         
  -3   0   7        468.75        411.09        20.12 o                         
  -2   0   7        347.43        335.55        14.08 o                         
  -1   0   7         35.57         26.52         4.67 o                         
   0   0   7         17.08         54.13         4.61 o                         
   1   0   7          7.91         12.70         3.09 o                         
   2   0   7        901.56        929.05       106.26 o                         
   3   0   7        115.64        106.73         6.73 o                         
   4   0   7        763.40        853.48        36.83 o                         
   5   0   7       1203.48       1241.08        71.63 o                         
   6   0   7        353.14        303.74        17.30 o                         
   7   0   7        310.85        263.61        13.05 o                         
   8   0   7         98.25         92.16         7.31 o                         
 -12   1   7        170.83        151.00         7.54 o                         
 -11   1   7        272.67        258.55        12.79 o                         
 -10   1   7        623.99        633.78        27.42 o                         
  -9   1   7          0.26         -0.68         3.37 o                         
  -8   1   7          0.58          0.21         2.25 o                         
  -7   1   7          4.19          2.49         3.38 o                         
  -6   1   7         18.39         15.51         2.67 o                         
  -5   1   7          2.75          2.65         3.47 o                         
  -4   1   7         39.13         70.45         6.96 o                         
  -3   1   7        262.12        269.92        16.95 o                         
  -2   1   7       1763.90       1731.83        78.12 o                         
  -1   1   7       1091.43       1111.23        55.98 o                         
   0   1   7        223.54        221.47        31.07 o                         
   1   1   7        519.92        644.35        25.27 o                         
   2   1   7        163.09        171.93        10.42 o                         
   3   1   7        126.39        141.53         9.56 o                         
   4   1   7         25.20         30.51         3.71 o                         
   5   1   7       1766.63       1884.24        81.99 o                         
   6   1   7          9.51          8.73         3.40 o                         
   7   1   7        136.00        136.92        10.02 o                         
   8   1   7        245.80        249.60        36.21 o                         
   9   1   7         59.26         41.34         5.16 o                         
 -12   2   7        116.10         95.21         5.56 o                         
 -11   2   7        394.19        404.13        18.26 o                         
 -10   2   7         24.56         26.78         3.93 o                         
  -9   2   7        169.68        150.09        11.57 o                         
  -8   2   7        410.04        378.40        16.56 o                         
  -7   2   7       2734.13       2650.84        87.76 o                         
  -6   2   7       1482.15       1442.61        42.70 o                         
  -5   2   7        119.78        101.73        12.57 o                         
  -4   2   7          1.63          2.61         1.49 o                         
  -3   2   7       1431.62       1512.91        82.25 o                         
  -2   2   7        502.79        486.94        30.39 o                         
  -1   2   7       1005.00       1089.83        56.98 o                         
   0   2   7         85.13         82.45         9.93 o                         
   1   2   7        249.60        252.39        13.24 o                         
   2   2   7          0.36          1.21         1.77 o                         
   3   2   7          0.70          0.61         2.00 o                         
   4   2   7          9.99         10.32         2.54 o                         
   5   2   7        630.08        708.37        29.53 o                         
   6   2   7        138.76        118.63        11.05 o                         
   7   2   7        319.83        306.83        23.70 o                         
   8   2   7        295.46        316.00        14.27 o                         
 -12   3   7        483.82        518.47        84.15 o                         
 -11   3   7        250.02        245.19        10.04 o                         
 -10   3   7         58.96         61.24         6.24 o                         
  -9   3   7         52.40         56.37         5.09 o                         
  -8   3   7        653.43        658.27        34.45 o                         
  -7   3   7         96.61        111.09        15.34 o                         
  -6   3   7         13.51         23.48         4.17 o                         
  -5   3   7         96.04         92.61         5.39 o                         
  -4   3   7        811.82        778.43        32.21 o                         
  -3   3   7       1337.50       1310.58        42.33 o                         
  -2   3   7       3285.39       3388.87       101.37 o                         
  -1   3   7        891.41        910.63        29.65 o                         
   0   3   7         46.12         52.87         5.42 o                         
   1   3   7          1.26          3.51         2.02 o                         
   2   3   7          6.15          4.63         2.21 o                         
   3   3   7        128.31        135.25         7.99 o                         
   4   3   7          7.26         11.10         3.12 o                         
   5   3   7        271.77        272.87        43.76 o                         
   6   3   7        111.26        120.85        15.41 o                         
   7   3   7          3.47          3.28         2.66 o                         
   8   3   7          0.24          0.28         1.69 o                         
 -12   4   7         40.83         38.42         4.93 o                         
 -11   4   7         53.82         58.34         5.99 o                         
 -10   4   7         23.47         16.35         2.71 o                         
  -9   4   7        376.34        367.93        17.35 o                         
  -8   4   7         66.66         87.60         5.16 o                         
  -7   4   7        263.51        264.16        13.96 o                         
  -6   4   7         89.60         89.99        14.08 o                         
  -5   4   7          3.86          5.52         1.69 o                         
  -4   4   7       2554.97       2411.48        83.80 o                         
  -3   4   7       2385.72       2261.94        69.00 o                         
  -2   4   7        802.37        823.91        33.51 o                         
  -1   4   7          0.89          1.62         2.76 o                         
   0   4   7       1246.32       1270.48        33.97 o                         
   1   4   7        231.70        234.47        12.65 o                         
   2   4   7         41.73         46.02         5.09 o                         
   3   4   7        100.88        122.09         8.51 o                         
   4   4   7        195.99        235.48        18.20 o                         
   5   4   7        257.80        346.98        23.16 o                         
   6   4   7         46.20         52.27         8.59 o                         
   7   4   7        277.42        257.72        11.77 o                         
 -12   5   7          9.40          6.11         2.54 o                         
 -11   5   7          0.38          0.73         1.97 o                         
 -10   5   7        233.89        224.52        16.03 o                         
  -9   5   7        620.43        617.66        27.31 o                         
  -8   5   7         13.09          4.13         3.65 o                         
  -7   5   7          0.27          1.95         3.89 o                         
  -6   5   7        496.75        492.82        22.18 o                         
  -5   5   7        417.31        439.03        13.34 o                         
  -4   5   7       2014.52       2022.27        73.36 o                         
  -3   5   7        318.48        325.47        24.97 o                         
  -2   5   7         46.21         38.57         4.26 o                         
  -1   5   7        811.11        781.01        23.16 o                         
   0   5   7        225.66        225.21         8.94 o                         
   1   5   7       1072.18       1090.29        30.38 o                         
   2   5   7       1020.31       1096.29        32.81 o                         
   3   5   7         30.44         30.38         5.21 o                         
   4   5   7        190.75        242.05        15.88 o                         
   5   5   7          3.76          6.33         3.02 o                         
   6   5   7        251.98        240.30        14.24 o                         
 -12   6   7          8.91         11.29         1.96 o                         
 -11   6   7        117.60        131.46         6.31 o                         
 -10   6   7        152.69        166.29        15.17 o                         
  -9   6   7        126.33        133.13         8.47 o                         
  -8   6   7          0.37          3.53         3.29 o                         
  -7   6   7         67.33         66.00         6.64 o                         
  -6   6   7        371.36        401.74        18.89 o                         
  -5   6   7         15.57         16.51         2.97 o                         
  -4   6   7        196.37        198.18        15.72 o                         
  -3   6   7        269.89        256.37        15.55 o                         
  -2   6   7        135.35        139.68        10.82 o                         
  -1   6   7        244.70        241.05         8.88 o                         
   0   6   7       1254.72       1241.75        28.82 o                         
   1   6   7        122.05        137.41         7.56 o                         
   2   6   7        476.51        532.13        25.83 o                         
   3   6   7         45.60         47.11         4.61 o                         
   4   6   7        394.41        474.73        23.03 o                         
   5   6   7        181.07        157.66         8.59 o                         
 -11   7   7        339.25        342.84        27.98 o                         
 -10   7   7        195.01        222.44        12.51 o                         
  -9   7   7          0.86          5.19         3.07 o                         
  -8   7   7         21.09         16.05         3.58 o                         
  -7   7   7        230.97        247.47        12.37 o                         
  -6   7   7        260.87        256.22        21.24 o                         
  -5   7   7         60.80         69.93         7.94 o                         
  -4   7   7        690.69        676.61        38.98 o                         
  -3   7   7         14.38         11.72         2.23 o                         
  -2   7   7        180.76        180.55         7.34 o                         
  -1   7   7        408.81        427.61        14.29 o                         
   0   7   7        679.16        632.62        28.19 o                         
   1   7   7        169.33        176.70        16.28 o                         
   2   7   7        214.55        223.65        13.32 o                         
   3   7   7         47.43         56.54         4.54 o                         
   4   7   7         24.48         28.74         3.17 o                         
 -11   8   7        101.23         86.65         7.30 o                         
 -10   8   7         41.61         36.82         3.35 o                         
  -9   8   7          3.20          1.75         3.18 o                         
  -8   8   7        272.68        267.86        14.60 o                         
  -7   8   7        486.16        469.64        22.44 o                         
  -6   8   7         12.79         13.24         3.77 o                         
  -5   8   7          0.96         -0.26         3.44 o                         
  -4   8   7        474.22        507.74        24.63 o                         
  -3   8   7         91.75        104.52         8.58 o                         
  -2   8   7        435.50        421.54        23.82 o                         
  -1   8   7         53.38         50.36         4.42 o                         
   0   8   7          4.79          5.79         2.77 o                         
   1   8   7        142.48        157.26        10.47 o                         
   2   8   7        209.51        241.17        20.20 o                         
   3   8   7        186.80        148.22         9.89 o                         
 -10   9   7          2.09         -0.31         2.17 o                         
  -9   9   7        188.67        206.27        10.01 o                         
  -8   9   7        502.83        511.45        21.61 o                         
  -7   9   7        116.53        105.28         6.89 o                         
  -6   9   7          0.55          4.56         1.94 o                         
  -5   9   7        494.95        453.39        46.65 o                         
  -4   9   7         52.39         49.43         4.20 o                         
  -3   9   7        127.47        134.44         9.17 o                         
  -2   9   7        138.96        130.96         8.80 o                         
  -1   9   7         26.01         24.52         3.97 o                         
   0   9   7         81.94         86.00        10.44 o                         
   1   9   7         80.90         83.83         9.62 o                         
  -9  10   7        585.44        450.45        25.56 o                         
  -8  10   7        169.90        154.21         7.73 o                         
  -7  10   7          7.29          9.58         2.28 o                         
  -6  10   7          3.19          2.34         2.17 o                         
  -5  10   7        103.44        106.57        10.26 o                         
  -4  10   7        662.08        673.68        39.34 o                         
  -3  10   7        282.41        262.14        18.12 o                         
  -2  10   7          4.72          7.16         3.52 o                         
  -1  10   7         90.68         97.30         9.86 o                         
  -6  11   7          2.31          3.16         1.27 o                         
  -5  11   7         87.68         72.84         5.44 o                         
  -4  11   7         95.31         77.46         5.47 o                         
  -3  11   7         33.95         18.96         3.58 o                         
   0 -12   8         70.31         53.43         5.64 o                         
   1 -12   8        131.83        105.02         7.97 o                         
   2 -12   8          6.90          9.46         2.63 o                         
   3 -12   8          1.04          2.82         2.99 o                         
  -2 -11   8          2.81          1.08         1.50 o                         
  -1 -11   8        138.46        135.83         8.18 o                         
   0 -11   8        347.32        376.82        23.81 o                         
   1 -11   8        150.23        174.22        10.47 o                         
   2 -11   8          0.61         -1.18         2.90 o                         
   3 -11   8         13.70         22.75         3.69 o                         
   4 -11   8        110.01        104.63        11.83 o                         
  -4 -10   8          2.14          4.43         1.56 o                         
  -3 -10   8         22.74         24.07         3.37 o                         
  -2 -10   8        210.51        219.91        12.45 o                         
  -1 -10   8        278.60        319.20        22.29 o                         
   0 -10   8        111.40        116.23         8.60 o                         
   1 -10   8         23.22         33.85         5.11 o                         
   2 -10   8          1.02         -0.72         2.93 o                         
   3 -10   8        497.36        545.56        25.75 o                         
   4 -10   8        364.46        389.87        22.70 o                         
   5 -10   8        184.28        178.72        10.87 o                         
   6 -10   8          0.10          3.83         4.34 o                         
   7 -10   8         22.19         17.92         5.33 o                         
   8 -10   8          5.41          6.65         2.96 o                         
  -5  -9   8          1.95          2.77         1.21 o                         
  -4  -9   8         14.52         21.65         2.88 o                         
  -3  -9   8        106.41        110.53         7.07 o                         
  -2  -9   8        130.37        141.21         8.92 o                         
  -1  -9   8        247.78        260.06        15.82 o                         
   0  -9   8         96.65        100.94         9.12 o                         
   1  -9   8          0.89          5.71         4.71 o                         
   2  -9   8       1002.16        963.10        62.93 o                         
   3  -9   8        696.57        683.70        21.05 o                         
   4  -9   8        713.89        679.92        23.65 o                         
   5  -9   8          0.64          1.41         3.09 o                         
   6  -9   8         55.31         63.67         6.55 o                         
   7  -9   8         61.07         82.76        11.58 o                         
  -7  -8   8         34.04         29.62         3.24 o                         
  -6  -8   8         99.39        100.35         5.94 o                         
  -5  -8   8        318.38        368.20        14.66 o                         
  -4  -8   8         67.82         67.01         6.75 o                         
  -3  -8   8        306.22        327.84        12.74 o                         
  -2  -8   8         91.05         87.11         4.52 o                         
  -1  -8   8        105.78        101.49         5.21 o                         
   0  -8   8          0.38          0.34         2.08 o                         
   1  -8   8          4.83         -0.33         2.85 o                         
   2  -8   8        564.68        611.52        23.98 o                         
   3  -8   8        409.18        453.18        19.20 o                         
   4  -8   8         37.42         45.91         4.98 o                         
   5  -8   8         32.65         27.48         4.38 o                         
   6  -8   8        103.92        111.03         9.09 o                         
   7  -8   8        267.23        279.09        25.81 o                         
   8  -8   8        214.29        244.97        14.02 o                         
   9  -8   8         14.28         17.10         4.56 o                         
  -8  -7   8        106.92         88.36         4.70 o                         
  -7  -7   8         11.79         15.48         2.26 o                         
  -6  -7   8         56.86         50.87         5.26 o                         
  -5  -7   8        177.26        184.79        10.37 o                         
  -4  -7   8         16.68         24.30         5.09 o                         
  -3  -7   8          4.99          8.11         2.05 o                         
  -2  -7   8        125.77        133.74         6.77 o                         
  -1  -7   8         23.93         24.71         3.18 o                         
   0  -7   8         14.70         13.25         3.67 o                         
   1  -7   8         28.72         30.20         3.76 o                         
   2  -7   8       1669.75       1671.08        47.34 o                         
   3  -7   8        169.62        162.56         7.94 o                         
   4  -7   8         10.78         12.40         2.84 o                         
   5  -7   8        382.48        379.91        15.12 o                         
   6  -7   8        273.80        247.90        11.44 o                         
   7  -7   8        109.40        107.00         9.90 o                         
   8  -7   8          1.01          2.93         3.26 o                         
   9  -7   8        110.01        111.26         8.69 o                         
  -8  -6   8         24.95         26.29         3.61 o                         
  -7  -6   8         20.17         26.39         5.18 o                         
  -6  -6   8        130.19        133.84        10.99 o                         
  -5  -6   8        334.44        351.32        23.30 o                         
  -4  -6   8        792.74        845.97        35.49 o                         
  -3  -6   8        118.04        114.59         7.26 o                         
  -2  -6   8         11.25         10.85         3.08 o                         
  -1  -6   8         70.39         72.79         4.98 o                         
   0  -6   8        447.31        463.05        18.51 o                         
   1  -6   8          0.45          1.62         2.12 o                         
   2  -6   8          2.66          2.25         2.15 o                         
   3  -6   8        115.72        123.83         7.11 o                         
   4  -6   8        352.57        350.47        18.46 o                         
   5  -6   8        151.29        147.27        10.09 o                         
   6  -6   8        325.37        343.51        14.75 o                         
   7  -6   8          4.48          4.80         4.12 o                         
   8  -6   8         60.68         65.37         7.47 o                         
   9  -6   8          2.17         -2.11         4.54 o                         
  -9  -5   8        137.07        152.54         7.84 o                         
  -8  -5   8        102.36        112.18         6.53 o                         
  -7  -5   8         83.65         78.40         6.07 o                         
  -6  -5   8        358.10        324.70        22.80 o                         
  -5  -5   8        433.83        430.30        23.37 o                         
  -4  -5   8         12.82         10.25         4.44 o                         
  -3  -5   8          0.20          2.44         3.80 o                         
  -2  -5   8        484.03        514.42        19.65 o                         
  -1  -5   8       1105.61       1160.29        37.10 o                         
   0  -5   8         58.81         63.26         5.19 o                         
   1  -5   8         25.11         25.82         4.37 o                         
   2  -5   8         48.12         50.08         4.30 o                         
   3  -5   8        506.75        535.61        26.09 o                         
   4  -5   8         18.54         11.84         6.52 o                         
   5  -5   8        280.38        310.16        40.89 o                         
   6  -5   8        291.62        267.57        13.19 o                         
   7  -5   8        258.20        262.15        11.25 o                         
   8  -5   8         32.19         35.96         5.23 o                         
   9  -5   8        106.80        113.70        12.51 o                         
 -10  -4   8         56.99         54.44         5.00 o                         
  -9  -4   8         27.07         31.66         3.06 o                         
  -8  -4   8         22.33         31.05         5.41 o                         
  -7  -4   8        434.50        393.84        26.23 o                         
  -6  -4   8        376.37        387.98        26.21 o                         
  -5  -4   8          5.61          9.30         4.11 o                         
  -4  -4   8          6.71          8.79         3.58 o                         
  -3  -4   8        325.24        303.82        41.45 o                         
  -2  -4   8        504.27        468.44        27.54 o                         
  -1  -4   8        166.56        157.34         6.96 o                         
   0  -4   8         85.43         84.75         5.67 o                         
   1  -4   8        175.21        160.70         9.00 o                         
   2  -4   8        423.93        437.39        18.85 o                         
   3  -4   8        916.17        919.35        30.03 o                         
   4  -4   8        628.26        546.84        59.70 o                         
   5  -4   8        217.96        198.39        12.75 o                         
   6  -4   8        302.20        277.77        13.84 o                         
   7  -4   8         25.30         23.63         4.44 o                         
   8  -4   8        109.29        110.45         7.85 o                         
   9  -4   8          1.16          2.53         2.27 o                         
 -10  -3   8         72.78         46.18         4.96 o                         
  -9  -3   8        154.96        138.76         7.96 o                         
  -8  -3   8         12.90         12.14         4.17 o                         
  -7  -3   8         81.48         84.29        16.48 o                         
  -6  -3   8        193.04        210.41        11.83 o                         
  -5  -3   8         45.42         44.71         5.26 o                         
  -4  -3   8        807.42        862.76        29.37 o                         
  -3  -3   8       3658.81       3763.22       112.50 o                         
  -2  -3   8       3316.13       3390.50       127.54 o                         
  -1  -3   8        213.08        202.58        11.83 o                         
   0  -3   8         62.18         70.62         7.45 o                         
   1  -3   8        454.23        473.32        24.80 o                         
   2  -3   8        374.38        376.91        20.85 o                         
   3  -3   8        969.29        913.71        34.43 o                         
   4  -3   8        188.26        181.12        20.98 o                         
   5  -3   8          0.03          2.58         3.69 o                         
   6  -3   8         66.30         59.91         7.73 o                         
   7  -3   8         57.84         53.19         6.56 o                         
   8  -3   8         10.07         10.90         4.87 o                         
   9  -3   8          6.67          5.11         2.67 o                         
 -10  -2   8        174.75        168.42        12.31 o                         
  -9  -2   8         31.90         28.63         2.95 o                         
  -8  -2   8        215.65        213.49        11.63 o                         
  -7  -2   8        281.51        279.30        14.33 o                         
  -6  -2   8        257.19        262.36        13.46 o                         
  -5  -2   8        239.05        239.79        11.22 o                         
  -4  -2   8        791.80        780.31        26.90 o                         
  -3  -2   8       3790.52       3837.94        99.28 o                         
  -2  -2   8        409.31        403.74        12.55 o                         
  -1  -2   8         26.81         24.74         2.93 o                         
   0  -2   8         47.59         40.74         3.79 o                         
   1  -2   8       1079.72       1108.12        35.34 o                         
   2  -2   8       1111.38       1083.57        33.69 o                         
   3  -2   8        132.46        130.55         7.52 o                         
   4  -2   8          2.84          0.55         3.19 o                         
   5  -2   8         64.49         68.36         7.81 o                         
   6  -2   8        347.48        314.17        17.15 o                         
   7  -2   8        308.44        288.56        23.26 o                         
   8  -2   8         15.03         15.62         4.24 o                         
   9  -2   8        260.89        239.95        12.63 o                         
 -10  -1   8        274.30        281.00        28.33 o                         
  -9  -1   8        720.83        686.00        22.93 o                         
  -8  -1   8        278.43        266.77        14.48 o                         
  -7  -1   8         18.41         15.84         3.07 o                         
  -6  -1   8          0.45         -0.45         1.71 o                         
  -5  -1   8       1006.24       1010.96        29.60 o                         
  -4  -1   8        141.49        127.25         6.32 o                         
  -3  -1   8        368.92        375.36        11.92 o                         
  -2  -1   8        159.28        158.80         7.61 o                         
  -1  -1   8         95.69         93.71        17.57 o                         
   0  -1   8        678.35        656.96        21.07 o                         
   1  -1   8        456.74        456.46        17.16 o                         
   2  -1   8        665.12        685.05        20.27 o                         
   3  -1   8        205.13        182.12        11.68 o                         
   4  -1   8        260.43        232.87         8.57 o                         
   5  -1   8       1403.30       1345.85        60.57 o                         
   6  -1   8         17.58         20.99         3.26 o                         
   7  -1   8         26.79         29.40         5.83 o                         
   8  -1   8        168.85        154.27        10.95 o                         
   9  -1   8         83.70         68.91         5.34 o                         
 -11   0   8        314.36        317.86        46.23 o                         
 -10   0   8        568.86        530.53        22.61 o                         
  -9   0   8          0.63          2.42         3.80 o                         
  -8   0   8        255.84        266.72        17.06 o                         
  -7   0   8          0.08         -0.17         1.59 o                         
  -6   0   8        500.12        481.01        17.96 o                         
  -5   0   8        266.82        245.25         9.55 o                         
  -4   0   8         39.89         35.21         3.94 o                         
  -3   0   8         20.12         14.71         2.93 o                         
  -2   0   8         22.77         14.64         2.37 o                         
  -1   0   8        383.97        338.70        13.16 o                         
   0   0   8       1459.08       1509.35        50.73 o                         
   1   0   8          2.52          7.79         2.96 o                         
   2   0   8         56.85         67.81         7.23 o                         
   3   0   8        363.43        363.67        17.05 o                         
   4   0   8        195.95        210.76        10.55 o                         
   5   0   8       2429.80       2226.23        92.03 o                         
   6   0   8        656.82        571.13        20.93 o                         
   7   0   8          2.11          3.15         2.13 o                         
   8   0   8        149.23        147.21        20.39 o                         
 -12   1   8        186.85        147.23        10.65 o                         
 -11   1   8        554.83        571.41        98.79 o                         
 -10   1   8         60.64         59.61         6.38 o                         
  -9   1   8        403.76        379.73        25.84 o                         
  -8   1   8          5.74          1.48         2.85 o                         
  -7   1   8          6.91          4.15         6.65 o                         
  -6   1   8          1.16         -1.66         2.00 o                         
  -5   1   8        143.22        147.24         7.13 o                         
  -4   1   8         28.02         25.22         2.96 o                         
  -3   1   8       1050.79       1013.46        31.06 o                         
  -2   1   8        874.85        922.02        25.78 o                         
  -1   1   8       1112.39       1084.14        26.63 o                         
   0   1   8        114.61        142.07         8.12 o                         
   1   1   8        776.70        836.38        42.98 o                         
   2   1   8        206.48        202.10        11.94 o                         
   3   1   8        616.89        658.79        29.24 o                         
   4   1   8        202.22        234.88        15.54 o                         
   5   1   8        710.30        675.04        27.95 o                         
   6   1   8        285.24        290.84        13.66 o                         
   7   1   8         63.60         65.37         4.99 o                         
   8   1   8        176.43        186.34        14.15 o                         
 -12   2   8         76.05         73.26         7.52 o                         
 -11   2   8        120.83        131.78        21.43 o                         
 -10   2   8        228.63        219.44         9.46 o                         
  -9   2   8        416.39        357.33        24.68 o                         
  -8   2   8       1214.02       1131.83        54.07 o                         
  -7   2   8       1905.81       1846.09        77.62 o                         
  -6   2   8        157.00        184.97         8.67 o                         
  -5   2   8        320.45        356.77        13.41 o                         
  -4   2   8          0.43          0.55         1.76 o                         
  -3   2   8        456.52        455.71        14.88 o                         
  -2   2   8       1435.08       1453.15        56.20 o                         
  -1   2   8        166.77        170.43        12.67 o                         
   0   2   8          0.40          3.47         2.45 o                         
   1   2   8        194.92        217.26        17.43 o                         
   2   2   8       1008.07       1056.00        80.59 o                         
   3   2   8        113.52        137.42        10.87 o                         
   4   2   8        302.58        308.03        17.27 o                         
   5   2   8         61.10         62.22         6.05 o                         
   6   2   8          2.08          5.18         2.57 o                         
   7   2   8        110.55        122.57         9.81 o                         
 -12   3   8         40.07         37.39         5.49 o                         
 -11   3   8         73.87         97.30        11.36 o                         
 -10   3   8         76.15         81.43        20.36 o                         
  -9   3   8        510.78        485.21        32.15 o                         
  -8   3   8        385.21        457.82        25.84 o                         
  -7   3   8       1035.91       1133.08        51.80 o                         
  -6   3   8        169.07        188.12         7.87 o                         
  -5   3   8       1222.43       1235.82        36.46 o                         
  -4   3   8       1995.42       2051.49        52.43 o                         
  -3   3   8        906.56        908.15        30.06 o                         
  -2   3   8        397.71        386.59        19.58 o                         
  -1   3   8         21.05         24.01         3.97 o                         
   0   3   8        497.31        468.60        29.91 o                         
   1   3   8        792.20        835.70        44.86 o                         
   2   3   8        203.93        216.64        11.41 o                         
   3   3   8        293.56        340.05        25.86 o                         
   4   3   8        276.75        306.57        17.67 o                         
   5   3   8        107.65        105.66         8.66 o                         
   6   3   8          1.68          5.10         3.02 o                         
   7   3   8         64.94         51.51         4.87 o                         
 -12   4   8          1.85          3.80         2.73 o                         
 -11   4   8          0.03         -0.48         2.02 o                         
 -10   4   8        274.90        354.96        27.30 o                         
  -9   4   8       1826.73       2161.54       119.93 o                         
  -8   4   8        216.32        237.48        13.76 o                         
  -7   4   8        208.14        232.77         9.50 o                         
  -6   4   8        148.28        142.10         9.71 o                         
  -5   4   8         29.39         31.58         4.33 o                         
  -4   4   8        583.79        578.77        21.08 o                         
  -3   4   8       1677.18       1682.12        84.85 o                         
  -2   4   8          3.64          7.76         2.85 o                         
  -1   4   8        670.62        704.24        23.97 o                         
   0   4   8         81.24         69.72         4.67 o                         
   1   4   8          3.47          3.12         6.93 o                         
   2   4   8          3.04          4.84         2.77 o                         
   3   4   8        306.93        365.27        15.46 o                         
   4   4   8        137.28        205.26        32.48 o                         
   5   4   8        461.51        545.10        32.91 o                         
   6   4   8        305.48        312.82        19.61 o                         
 -12   5   8         14.06         16.06         3.78 o                         
 -11   5   8         81.28         82.17         8.12 o                         
 -10   5   8        539.87        665.23        30.12 o                         
  -9   5   8        210.04        228.08        14.72 o                         
  -8   5   8         88.86        101.43        10.45 o                         
  -7   5   8        133.81        132.26         6.73 o                         
  -6   5   8        465.98        466.73        24.73 o                         
  -5   5   8         35.54         31.52         4.71 o                         
  -4   5   8          7.33          6.87         2.94 o                         
  -3   5   8        451.59        440.56        25.32 o                         
  -2   5   8         14.02          9.58         2.90 o                         
  -1   5   8        349.77        351.22        12.82 o                         
   0   5   8       3024.34       3049.56        74.71 o                         
   1   5   8       1327.53       1376.58        61.22 o                         
   2   5   8          7.68         13.00         4.48 o                         
   3   5   8         87.04        116.43        11.95 o                         
   4   5   8        823.27       1265.90        68.78 o                         
   5   5   8         21.47         29.81         5.92 o                         
 -12   6   8         17.15         13.55         4.03 o                         
 -11   6   8         65.96         67.40         6.48 o                         
 -10   6   8         40.28         39.82         5.80 o                         
  -9   6   8         39.70         48.95         7.04 o                         
  -8   6   8          5.05          2.06         3.44 o                         
  -7   6   8        238.96        261.52        20.20 o                         
  -6   6   8        138.23        133.99         8.22 o                         
  -5   6   8        871.22        884.51        28.39 o                         
  -4   6   8        148.18        148.67        12.58 o                         
  -3   6   8         16.46         12.76         2.73 o                         
  -2   6   8        290.20        274.90        12.94 o                         
  -1   6   8        221.22        252.83        15.17 o                         
   0   6   8        975.84        849.95        37.17 o                         
   1   6   8         48.57         47.22         7.89 o                         
   2   6   8          8.64         10.42         3.39 o                         
   3   6   8        172.72        227.41        46.72 o                         
   4   6   8         33.79         35.69         3.94 o                         
 -10   7   8          0.67          2.95         2.00 o                         
  -9   7   8          1.97          3.24         2.57 o                         
  -8   7   8        177.58        163.38        14.46 o                         
  -7   7   8        226.04        229.91        18.54 o                         
  -6   7   8          9.16          6.24         2.92 o                         
  -5   7   8         50.84         47.54         8.06 o                         
  -4   7   8        182.80        205.32        16.08 o                         
  -3   7   8        118.73        108.51         8.39 o                         
  -2   7   8        436.17        432.48        17.17 o                         
  -1   7   8        257.32        274.20        10.14 o                         
   0   7   8         91.49         88.51         8.21 o                         
   1   7   8          0.94          0.65         3.30 o                         
   2   7   8         24.05         30.09         3.86 o                         
   3   7   8         21.52         29.62         4.40 o                         
 -10   8   8         43.35         30.41         4.95 o                         
  -9   8   8        199.87        218.36        27.29 o                         
  -8   8   8        486.90        475.44        21.47 o                         
  -7   8   8        100.66         89.13        14.40 o                         
  -6   8   8          4.31          4.16         3.34 o                         
  -5   8   8        162.12        167.48         8.50 o                         
  -4   8   8         83.48        104.48         8.69 o                         
  -3   8   8         14.97         20.09         3.13 o                         
  -2   8   8        110.54        100.72         7.59 o                         
  -1   8   8         33.37         45.27         5.57 o                         
   0   8   8        176.75        248.64        18.65 o                         
   1   8   8        126.33        158.81         9.64 o                         
   2   8   8        179.09        178.42         9.34 o                         
  -9   9   8        312.85        269.05        31.90 o                         
  -8   9   8        370.11        379.24        28.69 o                         
  -7   9   8         46.34         53.10         4.47 o                         
  -6   9   8         39.16         41.39         6.26 o                         
  -5   9   8         56.98         56.48         4.05 o                         
  -4   9   8          7.76         13.19         2.90 o                         
  -3   9   8         32.59         29.80         2.82 o                         
  -2   9   8         44.60         37.46         5.55 o                         
  -1   9   8        125.31        140.20         8.38 o                         
   0   9   8         32.13         26.01         5.68 o                         
  -7  10   8         14.95         12.45         1.58 o                         
  -6  10   8        178.59        152.48        20.70 o                         
  -5  10   8        152.57        114.63         8.88 o                         
  -4  10   8        718.89        508.05        28.26 o                         
  -3  10   8         71.39         51.62         4.65 o                         
  -2  10   8         32.85         17.64         4.23 o                         
  -2 -11   9         86.97         67.60         6.48 o                         
  -1 -11   9        191.38        164.48        10.79 o                         
   0 -11   9        102.79        105.79         7.34 o                         
   1 -11   9         16.33         17.91         2.82 o                         
   2 -11   9         11.74          6.17         3.90 o                         
   3 -11   9        131.93        100.43        10.48 o                         
   4 -11   9         84.28         63.77         7.78 o                         
  -3 -10   9        125.35        131.09        12.71 o                         
  -2 -10   9        274.07        245.40        16.37 o                         
  -1 -10   9        292.71        313.97        15.72 o                         
   0 -10   9         79.09         75.75         6.29 o                         
   1 -10   9         39.57         40.80         4.80 o                         
   2 -10   9        289.46        315.06        15.06 o                         
   3 -10   9        110.92        110.93         7.97 o                         
   4 -10   9        253.40        248.03        24.84 o                         
   5 -10   9          0.34         -2.40        12.17 o                         
   6 -10   9          4.09          6.48         3.24 o                         
  -5  -9   9         35.23         33.67         5.30 o                         
  -4  -9   9        206.32        202.43        14.00 o                         
  -3  -9   9        406.65        424.28        26.49 o                         
  -2  -9   9         36.51         43.23         6.68 o                         
  -1  -9   9        256.11        269.81        14.05 o                         
   0  -9   9          0.11         -0.09         5.70 o                         
   1  -9   9         60.89         60.34         7.15 o                         
   2  -9   9        793.60        744.89        33.00 o                         
   3  -9   9        496.43        441.97        16.64 o                         
   4  -9   9          2.15          1.81         2.41 o                         
   5  -9   9          0.95          1.23         2.35 o                         
   6  -9   9        133.83        150.71        24.46 o                         
   7  -9   9         42.74         41.96         7.13 o                         
  -6  -8   9         80.95         71.80         4.16 o                         
  -5  -8   9        161.19        158.75        12.19 o                         
  -4  -8   9        471.10        489.20        17.34 o                         
  -3  -8   9        491.66        496.97        18.31 o                         
  -2  -8   9         11.08         14.41         3.31 o                         
  -1  -8   9          0.52          0.52         1.80 o                         
   0  -8   9         17.75         13.66         2.35 o                         
   1  -8   9          1.61          6.68         2.23 o                         
   2  -8   9        423.19        396.49        14.40 o                         
   3  -8   9        364.97        330.52        14.77 o                         
   4  -8   9         14.35         12.95         5.39 o                         
   5  -8   9        458.89        444.80        36.79 o                         
   6  -8   9        301.65        260.97        35.29 o                         
   7  -8   9        247.41        234.98        18.77 o                         
   8  -8   9         35.42         34.55         6.42 o                         
  -7  -7   9         58.44         73.18         4.41 o                         
  -6  -7   9          0.92         -0.27         4.76 o                         
  -5  -7   9         30.74         24.86         5.13 o                         
  -4  -7   9         32.51         26.60         4.18 o                         
  -3  -7   9          4.70          5.84         2.15 o                         
  -2  -7   9         68.03         69.21         4.98 o                         
  -1  -7   9        108.44        119.32        11.84 o                         
   0  -7   9        623.14        655.69        38.54 o                         
   1  -7   9        203.10        226.54        10.17 o                         
   2  -7   9        114.09        108.32         8.11 o                         
   3  -7   9        102.19        100.38         7.15 o                         
   4  -7   9        764.41        776.32        48.09 o                         
   5  -7   9        106.44        104.19         8.05 o                         
   6  -7   9       1185.74       1134.29        58.26 o                         
   7  -7   9         75.55         92.34        11.98 o                         
  -8  -6   9         91.43         93.24         6.25 o                         
  -7  -6   9         22.48         24.20         3.85 o                         
  -6  -6   9        265.76        259.15        18.37 o                         
  -5  -6   9        958.50       1005.31        72.81 o                         
  -4  -6   9         70.45         89.24        10.20 o                         
  -3  -6   9        124.66        131.43         8.66 o                         
  -2  -6   9        112.86        133.90         9.30 o                         
  -1  -6   9        196.17        225.47        15.20 o                         
   0  -6   9         14.81         14.55         4.74 o                         
   1  -6   9         31.17         27.53         7.35 o                         
   2  -6   9        276.41        284.58        14.38 o                         
   3  -6   9        649.93        707.93        42.39 o                         
   4  -6   9         31.62         31.36         5.38 o                         
   5  -6   9        484.09        477.74        32.77 o                         
   6  -6   9        349.27        334.71        17.46 o                         
   7  -6   9         13.13         22.46         4.63 o                         
   8  -6   9         53.74         60.10         8.45 o                         
  -9  -5   9         17.22         22.95         3.24 o                         
  -8  -5   9          1.23          2.94         2.19 o                         
  -7  -5   9        130.62        129.84        11.36 o                         
  -6  -5   9        480.58        512.78        34.87 o                         
  -5  -5   9         82.25         79.83         9.47 o                         
  -4  -5   9        320.16        287.08        74.74 o                         
  -3  -5   9        365.25        356.05        25.46 o                         
  -2  -5   9        339.94        363.12        15.66 o                         
  -1  -5   9         55.97         59.62         7.63 o                         
   0  -5   9         61.85         60.34         5.29 o                         
   1  -5   9         82.39         96.25         9.16 o                         
   2  -5   9         63.22         69.75         5.80 o                         
   3  -5   9          3.44          4.76         6.23 o                         
   4  -5   9       2022.10       1910.45        72.59 o                         
   5  -5   9        100.28         88.36         8.12 o                         
   6  -5   9         18.25         20.03         4.57 o                         
   7  -5   9         54.78         51.54         5.88 o                         
   8  -5   9         18.14         27.61         6.88 o                         
   9  -5   9          0.70          0.39         2.09 o                         
  -9  -4   9         82.22         89.17         8.72 o                         
  -8  -4   9        280.80        305.96        20.03 o                         
  -7  -4   9          5.22          2.90         3.10 o                         
  -6  -4   9        268.32        287.42        20.94 o                         
  -5  -4   9        520.33        560.54        35.35 o                         
  -4  -4   9         10.69          7.03         6.99 o                         
  -3  -4   9        225.63        240.28        19.71 o                         
  -2  -4   9       1002.58       1006.58        55.51 o                         
  -1  -4   9        328.77        334.38        12.63 o                         
   0  -4   9         14.27         13.28         3.02 o                         
   1  -4   9        883.31        978.69        41.94 o                         
   2  -4   9          0.47          0.88         2.06 o                         
   3  -4   9        324.25        333.33        14.43 o                         
   4  -4   9        457.62        449.34        29.35 o                         
   5  -4   9         41.66         51.66         9.84 o                         
   6  -4   9        335.95        310.65        14.11 o                         
   7  -4   9         66.92         85.97         7.50 o                         
   8  -4   9        140.36        146.92        10.83 o                         
   9  -4   9         23.93         19.75         4.23 o                         
 -10  -3   9         64.06         61.27         5.40 o                         
  -9  -3   9        394.41        384.32        22.94 o                         
  -8  -3   9        662.72        583.09        34.57 o                         
  -7  -3   9         64.66         68.70         8.43 o                         
  -6  -3   9        313.25        284.48        18.19 o                         
  -5  -3   9        301.99        288.47        15.12 o                         
  -4  -3   9        398.63        410.60        16.25 o                         
  -3  -3   9       3175.11       3243.43        85.33 o                         
  -2  -3   9        359.57        353.21        17.26 o                         
  -1  -3   9          0.11         -0.04         1.77 o                         
   0  -3   9        260.49        278.31        14.37 o                         
   1  -3   9         10.98         17.63         3.85 o                         
   2  -3   9       2078.40       2200.82        73.79 o                         
   3  -3   9         54.00         54.90         5.68 o                         
   4  -3   9        156.50        162.76        18.77 o                         
   5  -3   9        639.99        597.95        28.74 o                         
   6  -3   9          0.67          1.78         3.11 o                         
   7  -3   9        141.90        125.66         9.51 o                         
   8  -3   9         32.73         20.77         6.82 o                         
   9  -3   9         85.29         63.60         6.82 o                         
 -11  -2   9          2.23          0.65         3.13 o                         
 -10  -2   9         86.92         88.17         8.31 o                         
  -9  -2   9         81.31         76.87         7.35 o                         
  -8  -2   9        352.89        341.55        22.46 o                         
  -7  -2   9         18.58         14.20         3.47 o                         
  -6  -2   9        108.05        110.61         9.62 o                         
  -5  -2   9        279.95        277.64        12.31 o                         
  -4  -2   9        627.26        658.81        19.36 o                         
  -3  -2   9        608.56        646.31        21.83 o                         
  -2  -2   9        560.51        607.68        21.16 o                         
  -1  -2   9        326.16        334.11        11.57 o                         
   0  -2   9        241.64        224.61        10.81 o                         
   1  -2   9        508.54        530.80        18.81 o                         
   2  -2   9        903.72        954.52        30.86 o                         
   3  -2   9         53.21         51.24         5.29 o                         
   4  -2   9        275.97        224.92        13.63 o                         
   5  -2   9        453.49        442.44        21.09 o                         
   6  -2   9        552.16        491.35        19.45 o                         
   7  -2   9         19.28         17.00         4.36 o                         
   8  -2   9        103.40         97.92         7.31 o                         
 -11  -1   9        286.34        266.59        16.60 o                         
 -10  -1   9        546.71        493.96        29.25 o                         
  -9  -1   9         95.70        102.44         7.59 o                         
  -8  -1   9         96.65         79.55         8.17 o                         
  -7  -1   9          1.77          5.10         3.21 o                         
  -6  -1   9        156.91        173.03         9.13 o                         
  -5  -1   9        121.13        128.66         6.98 o                         
  -4  -1   9        405.48        387.77        16.14 o                         
  -3  -1   9          6.30          4.48         2.18 o                         
  -2  -1   9        223.11        220.89         8.78 o                         
  -1  -1   9        323.26        306.04        14.35 o                         
   0  -1   9       2201.72       2456.51        65.45 o                         
   1  -1   9        173.65        147.29         9.76 o                         
   2  -1   9          0.16          1.60         2.14 o                         
   3  -1   9        174.42        164.39        10.85 o                         
   4  -1   9         62.60         50.07         3.86 o                         
   5  -1   9        932.35        865.49        34.07 o                         
   6  -1   9        154.66        148.34         9.00 o                         
   7  -1   9          6.40          8.22         8.17 o                         
   8  -1   9        115.36        113.43         7.55 o                         
 -10   0   9         82.46         84.65         9.27 o                         
  -9   0   9        345.23        356.82        17.72 o                         
  -8   0   9         47.65         46.69         7.69 o                         
  -7   0   9        103.99        118.98         7.09 o                         
  -6   0   9         86.44         88.90         4.97 o                         
  -5   0   9         45.10         41.88         3.68 o                         
  -4   0   9        147.37        144.60         8.39 o                         
  -3   0   9        464.42        463.18        17.80 o                         
  -2   0   9         84.26         79.09         4.79 o                         
  -1   0   9       3029.70       3169.45       100.21 o                         
   0   0   9        541.42        558.68        18.68 o                         
   1   0   9          8.72          5.07         2.28 o                         
   2   0   9        298.47        288.26        14.11 o                         
   3   0   9         38.71         41.97         3.59 o                         
   4   0   9        865.50        779.48        29.38 o                         
   5   0   9        306.03        291.92        14.40 o                         
   6   0   9        571.56        554.74        41.96 o                         
   7   0   9        241.23        218.90        12.97 o                         
   8   0   9        150.11        107.95         8.45 o                         
 -11   1   9         60.43         69.21         7.69 o                         
 -10   1   9        470.07        555.67        24.71 o                         
  -9   1   9          0.55         -4.54         4.54 o                         
  -8   1   9         33.13         17.13         5.27 o                         
  -7   1   9        575.85        595.68        20.00 o                         
  -6   1   9         84.75         84.76         5.53 o                         
  -5   1   9         32.35         33.41         3.29 o                         
  -4   1   9        700.33        676.98        21.89 o                         
  -3   1   9          1.03          1.31         1.74 o                         
  -2   1   9        913.85        906.28        28.96 o                         
  -1   1   9         61.55         48.92         4.89 o                         
   0   1   9          3.45          6.49         2.18 o                         
   1   1   9        124.48        134.72        13.81 o                         
   2   1   9         41.38         53.23         6.41 o                         
   3   1   9        283.82        316.92        14.60 o                         
   4   1   9        311.36        357.24        14.00 o                         
   5   1   9          9.50          7.90         2.90 o                         
   6   1   9          1.22          0.96         2.14 o                         
   7   1   9        121.94        122.51        12.76 o                         
 -11   2   9         96.73        134.18        12.23 o                         
 -10   2   9        263.32        282.04        26.49 o                         
  -9   2   9        737.59        807.13        58.44 o                         
  -8   2   9        395.30        457.84        30.11 o                         
  -7   2   9         28.48         35.10         4.33 o                         
  -6   2   9        138.85        145.88         6.86 o                         
  -5   2   9         27.56         29.03         3.56 o                         
  -4   2   9         76.28         84.23         5.66 o                         
  -3   2   9       2224.85       2451.57        68.32 o                         
  -2   2   9        876.55        913.41        29.12 o                         
  -1   2   9        227.92        264.86        16.50 o                         
   0   2   9        251.00        183.30        17.22 o                         
   1   2   9         10.03         15.39         3.51 o                         
   2   2   9         83.70         99.66         7.49 o                         
   3   2   9          0.26          0.08         2.04 o                         
   4   2   9         60.11         53.64        10.05 o                         
   5   2   9        248.64        232.98        11.25 o                         
   6   2   9        144.65        129.63        11.33 o                         
   7   2   9        135.30        119.90         9.44 o                         
 -11   3   9          4.56          9.41         4.20 o                         
 -10   3   9         10.22          9.52         5.78 o                         
  -9   3   9       1082.93       1145.75       115.18 o                         
  -8   3   9        816.55        811.40        40.18 o                         
  -7   3   9        218.47        243.36        14.08 o                         
  -6   3   9         41.31         44.65         4.08 o                         
  -5   3   9         39.36         30.12         3.70 o                         
  -4   3   9        452.61        464.90        16.80 o                         
  -3   3   9       1161.10       1205.26        34.15 o                         
  -2   3   9        110.72        125.96        10.15 o                         
  -1   3   9        324.78        360.81        30.44 o                         
   0   3   9         58.06         47.91        11.98 o                         
   1   3   9        438.91        435.35        24.66 o                         
   2   3   9         21.60         16.91         3.89 o                         
   3   3   9        149.74        164.60        11.76 o                         
   4   3   9        209.05        233.51        11.69 o                         
   5   3   9         29.42         26.99         3.97 o                         
   6   3   9        109.99        103.86         6.17 o                         
 -12   4   9          4.26          0.74         1.43 o                         
 -11   4   9         35.81         33.17         6.37 o                         
 -10   4   9        548.93        600.84        39.28 o                         
  -9   4   9        235.97        265.32        23.16 o                         
  -8   4   9        401.24        425.09        17.62 o                         
  -7   4   9        309.01        306.48        13.43 o                         
  -6   4   9         99.11        102.43         6.26 o                         
  -5   4   9       1206.35       1190.59        39.79 o                         
  -4   4   9         17.41         23.01         3.36 o                         
  -3   4   9        337.59        344.39        15.87 o                         
  -2   4   9        154.75        185.55        15.12 o                         
  -1   4   9        433.44        392.00        16.23 o                         
   0   4   9        667.09        629.92        56.24 o                         
   1   4   9         31.75         40.29         6.51 o                         
   2   4   9         32.09         21.71         5.47 o                         
   3   4   9        232.96        288.86        23.02 o                         
   4   4   9        373.92        442.32        30.39 o                         
   5   4   9        269.25        267.59        12.81 o                         
 -11   5   9        160.33        162.28        13.86 o                         
 -10   5   9         92.27         98.26        11.98 o                         
  -9   5   9         97.12        107.36         9.38 o                         
  -8   5   9         65.70         73.81         8.03 o                         
  -7   5   9         70.28         77.87         8.69 o                         
  -6   5   9        285.05        235.64        18.78 o                         
  -5   5   9        756.60        788.05        34.45 o                         
  -4   5   9        273.57        279.66        22.88 o                         
  -3   5   9        119.57        132.54        14.54 o                         
  -2   5   9         98.66        114.53         7.43 o                         
  -1   5   9       2311.75       2324.01        79.63 o                         
   0   5   9        987.55        953.06        40.59 o                         
   1   5   9         23.94         27.42         5.41 o                         
   2   5   9        384.90        513.26        82.12 o                         
   3   5   9        359.68        396.57        21.09 o                         
   4   5   9         11.59          8.29         2.60 o                         
 -11   6   9         55.51         50.58         7.97 o                         
 -10   6   9         30.11         31.22         6.82 o                         
  -9   6   9         11.74         14.64         3.13 o                         
  -8   6   9         41.20         34.94         4.75 o                         
  -7   6   9       1160.81       1175.50       103.24 o                         
  -6   6   9       1140.96       1077.73        69.52 o                         
  -5   6   9         48.04         44.37         4.22 o                         
  -4   6   9         73.51         83.78        14.29 o                         
  -3   6   9        147.32        176.34         9.86 o                         
  -2   6   9        531.65        563.34        31.21 o                         
  -1   6   9        180.49        183.84        11.12 o                         
   0   6   9        370.41        408.16        21.95 o                         
   1   6   9         63.32         44.13         9.78 o                         
   2   6   9        123.94        168.49        33.01 o                         
 -10   7   9          5.83          2.68         3.55 o                         
  -9   7   9         29.08         47.40         8.85 o                         
  -8   7   9        563.15        546.31        20.07 o                         
  -7   7   9        367.88        362.43        15.08 o                         
  -6   7   9         38.98         38.86         4.97 o                         
  -5   7   9         47.18         43.85         6.57 o                         
  -4   7   9         21.66         28.41         5.75 o                         
  -3   7   9        325.06        347.72        18.21 o                         
  -2   7   9        169.61        168.32        10.02 o                         
  -1   7   9        349.51        441.12       114.36 o                         
   0   7   9         51.25         61.50        15.78 o                         
   1   7   9          0.82          1.43         2.67 o                         
   2   7   9        139.11        148.16        10.88 o                         
  -9   8   9        240.92        261.38        16.01 o                         
  -8   8   9        363.06        320.78        21.95 o                         
  -7   8   9         83.34         65.92        14.23 o                         
  -6   8   9         22.85         25.12         2.90 o                         
  -5   8   9          1.03          0.81         2.42 o                         
  -4   8   9        450.64        507.85        30.49 o                         
  -3   8   9         71.57         85.29         8.62 o                         
  -2   8   9          7.21         13.95         3.66 o                         
  -1   8   9         43.21         57.40         5.42 o                         
   0   8   9         98.38         94.66        10.07 o                         
   1   8   9        225.17        210.69        13.05 o                         
  -8   9   9         82.06         84.06         6.62 o                         
  -6   9   9          3.67          0.99         2.45 o                         
  -5   9   9         40.10         39.25         5.10 o                         
  -4   9   9        176.26        188.03        13.07 o                         
  -2   9   9         43.30         44.75         3.91 o                         
  -1   9   9        247.07        202.36         9.28 o                         
   0 -11  10         47.76         33.22         4.82 o                         
   1 -11  10          7.42          2.99         2.90 o                         
   2 -11  10         19.64         12.74         3.52 o                         
  -2 -10  10        108.96        100.51        10.12 o                         
  -1 -10  10        108.23        114.49        11.81 o                         
   0 -10  10         10.87         10.56         4.34 o                         
   1 -10  10         25.68         21.63         5.49 o                         
   2 -10  10        213.06        207.78        18.48 o                         
   3 -10  10        350.87        291.61        21.68 o                         
   4 -10  10         63.02         75.91        17.81 o                         
  -3  -9  10        432.73        441.92        29.95 o                         
  -2  -9  10         71.52         66.84         6.75 o                         
  -1  -9  10        113.91        110.18         7.38 o                         
   0  -9  10          4.88          4.91         2.71 o                         
   1  -9  10        124.82        150.10        21.50 o                         
   2  -9  10         77.00         64.16         9.92 o                         
   3  -9  10        471.50        445.88        38.98 o                         
   4  -9  10         15.81          9.71         4.44 o                         
   5  -9  10          4.62          9.83         4.47 o                         
   6  -9  10        173.48        157.97        13.19 o                         
  -5  -8  10        261.73        263.83        17.27 o                         
  -4  -8  10        291.71        314.44        21.02 o                         
  -3  -8  10        132.35        122.74        11.61 o                         
  -2  -8  10         45.28         42.21         6.71 o                         
  -1  -8  10          0.05          0.01         2.48 o                         
   0  -8  10        185.21        203.22        10.54 o                         
   1  -8  10        491.72        469.05        18.85 o                         
   2  -8  10         14.06         16.76         4.57 o                         
   3  -8  10         49.42         39.27         9.69 o                         
   4  -8  10         30.50         31.20         7.24 o                         
   5  -8  10        192.87        195.81        15.34 o                         
   6  -8  10        527.49        538.40        34.43 o                         
   7  -8  10         31.70         25.05         5.49 o                         
  -7  -7  10        147.17        129.62         9.61 o                         
  -6  -7  10         62.26         52.73         5.24 o                         
  -5  -7  10         10.31         14.83         2.80 o                         
  -4  -7  10        129.34        147.90         8.47 o                         
  -3  -7  10         25.65         33.88         6.90 o                         
  -2  -7  10         49.19         57.38        10.50 o                         
  -1  -7  10        518.92        568.08        26.48 o                         
   0  -7  10        268.50        291.25        23.42 o                         
   1  -7  10        131.55        144.72         9.30 o                         
   2  -7  10        313.76        304.75        14.53 o                         
   3  -7  10         30.01         32.73         9.95 o                         
   4  -7  10        178.78        174.80        13.65 o                         
   5  -7  10        490.09        451.52        28.80 o                         
   6  -7  10        164.82        167.12        16.60 o                         
   7  -7  10         46.98         49.71         7.66 o                         
   8  -7  10         35.08         36.60         5.24 o                         
  -8  -6  10          2.81          2.82         1.07 o                         
  -6  -6  10        247.06        261.06        14.98 o                         
  -5  -6  10         30.35         37.66         6.54 o                         
  -4  -6  10         18.73         21.40         8.50 o                         
  -3  -6  10         40.67         49.48         5.28 o                         
  -2  -6  10        273.75        307.73        25.73 o                         
  -1  -6  10        359.11        406.01        23.83 o                         
   0  -6  10        280.15        309.64        22.92 o                         
   1  -6  10         47.40         56.32         6.14 o                         
   2  -6  10         48.09         44.77         6.75 o                         
   3  -6  10        178.63        178.08        13.39 o                         
   4  -6  10        496.02        549.19        52.78 o                         
   5  -6  10        150.37        135.23        11.90 o                         
   6  -6  10          5.97         13.03         6.85 o                         
   7  -6  10         47.21         61.88         9.05 o                         
  -9  -5  10          2.21         -0.80         1.34 o                         
  -8  -5  10        267.46        284.74        19.33 o                         
  -7  -5  10         47.76         55.52         4.73 o                         
  -6  -5  10        282.45        283.37        13.48 o                         
  -5  -5  10         11.04         15.24         4.52 o                         
  -4  -5  10         14.64          7.69         8.78 o                         
  -3  -5  10        253.58        255.29        32.07 o                         
  -2  -5  10        580.48        647.25        24.15 o                         
  -1  -5  10        524.51        568.44        37.38 o                         
   0  -5  10          1.72          3.76         2.25 o                         
   1  -5  10        146.29        171.66        10.25 o                         
   2  -5  10        474.49        511.68        23.41 o                         
   3  -5  10        646.90        636.57        50.03 o                         
   4  -5  10        152.72        140.36        18.81 o                         
   5  -5  10         31.41         37.51         4.88 o                         
   6  -5  10        146.33        151.01         8.76 o                         
   7  -5  10         14.55         12.58         4.01 o                         
   8  -5  10          7.37          3.49         3.02 o                         
  -9  -4  10        166.81        162.08        12.09 o                         
  -8  -4  10        511.40        512.18        25.40 o                         
  -7  -4  10         52.95         55.63         7.13 o                         
  -6  -4  10          7.07          9.64         3.32 o                         
  -5  -4  10        137.87        142.01         9.48 o                         
  -4  -4  10          4.74          5.52         3.11 o                         
  -3  -4  10       1052.57       1088.83        55.39 o                         
  -2  -4  10        861.28        906.58        37.73 o                         
  -1  -4  10         41.60         42.79         4.44 o                         
   0  -4  10          5.79          7.25         2.81 o                         
   1  -4  10          6.74          6.03         4.56 o                         
   2  -4  10         36.47         38.32         4.13 o                         
   3  -4  10        276.85        278.75        18.35 o                         
   4  -4  10          0.08         -1.11        10.96 o                         
   5  -4  10        226.97        232.61        19.15 o                         
   6  -4  10        122.19        130.67         8.50 o                         
   7  -4  10        357.42        365.06        15.42 o                         
   8  -4  10        105.17         80.94         6.07 o                         
  -9  -3  10        339.81        350.28        22.74 o                         
  -8  -3  10        525.01        514.87        33.28 o                         
  -7  -3  10         19.33         22.73         3.79 o                         
  -6  -3  10        118.80        127.40         7.87 o                         
  -5  -3  10        324.01        326.64        18.15 o                         
  -4  -3  10        487.24        508.65        26.90 o                         
  -3  -3  10         15.43         11.99         2.91 o                         
  -2  -3  10         32.57         28.54         4.39 o                         
  -1  -3  10         45.69         46.30         4.87 o                         
   0  -3  10        654.37        730.98        24.39 o                         
   1  -3  10        175.57        208.76        11.80 o                         
   2  -3  10        499.70        515.41        22.50 o                         
   3  -3  10          4.91          3.79         2.13 o                         
   4  -3  10        129.50        121.14        16.03 o                         
   5  -3  10        427.04        406.17        26.63 o                         
   6  -3  10        352.11        283.61        19.97 o                         
   7  -3  10         42.23         33.50         7.16 o                         
   8  -3  10          0.15         -1.61         2.48 o                         
 -10  -2  10        192.40        177.83        55.93 o                         
  -9  -2  10        171.89        169.41        13.86 o                         
  -8  -2  10         51.43         47.31         7.97 o                         
  -7  -2  10         52.50         45.68         5.92 o                         
  -6  -2  10        459.28        450.34        23.64 o                         
  -5  -2  10        618.38        669.59        25.14 o                         
  -4  -2  10       1327.52       1389.82        41.84 o                         
  -3  -2  10          0.51          1.83         2.04 o                         
  -2  -2  10        142.80        145.05         8.61 o                         
  -1  -2  10        531.90        515.16        17.74 o                         
   0  -2  10        767.44        897.22        30.45 o                         
   1  -2  10        204.97        188.05        11.47 o                         
   2  -2  10         41.93         35.57         4.04 o                         
   3  -2  10         65.89         59.69         5.24 o                         
   4  -2  10        176.69        147.73        14.90 o                         
   5  -2  10        277.33        248.95        19.00 o                         
   6  -2  10        398.36        378.04        18.63 o                         
   7  -2  10          2.60          4.85         5.75 o                         
   8  -2  10          5.24          4.17         2.71 o                         
 -11  -1  10         72.84         55.34         8.03 o                         
 -10  -1  10         97.48         96.93         9.41 o                         
  -9  -1  10         19.16         16.51         4.20 o                         
  -8  -1  10          4.15          6.91         3.60 o                         
  -7  -1  10         92.49         88.04         8.81 o                         
  -6  -1  10        481.60        522.32        20.61 o                         
  -5  -1  10        452.91        442.53        16.88 o                         
  -4  -1  10         75.65         80.04         5.16 o                         
  -3  -1  10          8.18          8.81         2.21 o                         
  -2  -1  10        485.71        481.50        17.02 o                         
  -1  -1  10       1555.33       1664.87        74.26 o                         
   0  -1  10        671.52        686.92        24.96 o                         
   1  -1  10         63.30         83.91         6.32 o                         
   2  -1  10        211.24        224.05         9.36 o                         
   3  -1  10          1.07          1.10         1.85 o                         
   4  -1  10         60.16         61.25         6.16 o                         
   5  -1  10          1.69          4.51         2.94 o                         
   6  -1  10        711.89        751.65        50.58 o                         
   7  -1  10         89.89         98.14        11.75 o                         
 -10   0  10        104.45        120.71        10.90 o                         
  -9   0  10          1.47          4.29         2.22 o                         
  -8   0  10          0.54         -0.28         2.29 o                         
  -7   0  10        709.31        699.87        27.41 o                         
  -6   0  10        247.18        251.60        10.32 o                         
  -5   0  10          0.23         -0.29         1.82 o                         
  -4   0  10          7.42          7.60         2.59 o                         
  -3   0  10        391.78        409.37        15.15 o                         
  -2   0  10       1407.97       1464.58        43.71 o                         
  -1   0  10        682.54        696.24        24.32 o                         
   0   0  10        430.98        464.11        22.43 o                         
   1   0  10         28.24         35.84         4.24 o                         
   2   0  10        414.63        425.14        16.23 o                         
   3   0  10        567.98        542.10        23.42 o                         
   4   0  10        224.68        251.39        19.18 o                         
   5   0  10          1.60          1.07         3.57 o                         
   6   0  10         18.43         15.68         3.68 o                         
   7   0  10         91.84         60.75         7.35 o                         
 -10   1  10         96.16         80.81         6.01 o                         
  -9   1  10         27.49         29.43         5.04 o                         
  -8   1  10        520.43        582.44        27.20 o                         
  -7   1  10        166.20        167.50         7.26 o                         
  -6   1  10          0.13         -0.49         1.97 o                         
  -5   1  10        157.80        165.37         7.37 o                         
  -4   1  10         55.52         59.15         4.95 o                         
  -3   1  10        192.80        196.61         9.99 o                         
  -2   1  10        115.65        106.16         6.14 o                         
  -1   1  10        365.66        406.07        23.19 o                         
   0   1  10         44.16         46.06         5.77 o                         
   1   1  10        294.46        314.63        21.70 o                         
   2   1  10        507.57        555.33        21.12 o                         
   3   1  10        285.73        315.51        18.05 o                         
   4   1  10        228.21        225.40        16.66 o                         
   5   1  10         25.01         28.98         6.42 o                         
   6   1  10         77.79         75.47         6.12 o                         
 -11   2  10          3.23          2.37         2.06 o                         
 -10   2  10         82.63         87.84         9.72 o                         
  -9   2  10        274.15        266.57        19.91 o                         
  -8   2  10         34.39         43.61         4.75 o                         
  -7   2  10        104.12         92.63         7.03 o                         
  -6   2  10        233.84        243.20        10.07 o                         
  -5   2  10        316.14        291.91        11.47 o                         
  -4   2  10         14.38         13.13         3.09 o                         
  -3   2  10       1525.06       1556.38        46.30 o                         
  -2   2  10         24.97         33.10         3.95 o                         
  -1   2  10        286.53        287.35        31.38 o                         
   0   2  10        327.78        315.68        25.53 o                         
   1   2  10        571.73        630.28        28.92 o                         
   2   2  10        187.97        216.95        16.72 o                         
   3   2  10         44.12         51.52         4.34 o                         
   4   2  10         87.14         83.01         6.02 o                         
   5   2  10         63.59         69.44         6.31 o                         
   6   2  10         69.15         49.76         5.52 o                         
 -11   3  10         86.51         89.75         6.80 o                         
 -10   3  10        681.15        711.92        43.31 o                         
  -9   3  10       1010.39       1049.48        85.49 o                         
  -8   3  10        970.76        944.48        32.76 o                         
  -7   3  10          0.43         -1.22         2.64 o                         
  -6   3  10        148.37        158.63         7.69 o                         
  -5   3  10         98.89        107.13         6.98 o                         
  -4   3  10         50.72         56.02         6.93 o                         
  -3   3  10          2.01          4.26         3.17 o                         
  -2   3  10         40.41         42.06         5.47 o                         
  -1   3  10         36.46         33.42         7.30 o                         
   0   3  10        948.61        960.27        41.51 o                         
   1   3  10        139.44        166.79         9.49 o                         
   2   3  10         91.51        109.53         6.19 o                         
   3   3  10         42.16         42.17         3.81 o                         
   4   3  10        229.59        219.29        11.84 o                         
   5   3  10        227.10        197.62         9.56 o                         
 -11   4  10        221.19        191.13        14.15 o                         
 -10   4  10        181.46        179.07        15.92 o                         
  -9   4  10        170.72        167.18        16.77 o                         
  -8   4  10         48.18         39.84         4.35 o                         
  -7   4  10         61.37         57.68         5.50 o                         
  -6   4  10        220.43        235.06        10.05 o                         
  -5   4  10        798.72        840.70        32.82 o                         
  -4   4  10        110.41        118.37         8.91 o                         
  -3   4  10         13.76          9.80         3.46 o                         
  -2   4  10         18.40         26.90         3.90 o                         
  -1   4  10         90.13         94.41         6.09 o                         
   0   4  10        142.02        143.96        16.94 o                         
   1   4  10        787.54        882.59        52.16 o                         
   2   4  10        147.64        163.54        10.49 o                         
   3   4  10        619.35        722.89        29.00 o                         
   4   4  10          2.60          4.00         2.15 o                         
 -11   5  10        121.03        108.03        10.88 o                         
 -10   5  10         40.55         37.76         8.14 o                         
  -9   5  10         25.26         23.26         7.48 o                         
  -8   5  10         18.90         16.66         4.04 o                         
  -7   5  10        192.34        203.58        14.84 o                         
  -6   5  10        492.32        490.16        26.36 o                         
  -5   5  10         41.13         41.33         6.06 o                         
  -4   5  10         18.21         17.27         4.00 o                         
  -3   5  10       1315.04       1378.43        63.86 o                         
  -2   5  10        426.34        443.11        16.85 o                         
  -1   5  10        258.65        269.20        10.31 o                         
   0   5  10          1.75          0.88         2.32 o                         
   1   5  10         76.75         94.64         9.44 o                         
   2   5  10        145.92        170.20         8.15 o                         
   3   5  10         38.68         30.81         3.77 o                         
 -10   6  10         28.05         24.74         6.14 o                         
  -9   6  10         72.90         66.44        10.65 o                         
  -8   6  10        790.19        783.03        34.94 o                         
  -7   6  10        954.76        946.30        60.55 o                         
  -6   6  10        156.16        151.96        17.92 o                         
  -5   6  10         25.76         31.43         3.71 o                         
  -4   6  10        148.43        160.27         7.70 o                         
  -3   6  10         91.74         86.68         6.08 o                         
  -2   6  10        362.33        365.00        14.01 o                         
  -1   6  10       1135.02       1228.72        48.12 o                         
   0   6  10         15.57         19.83         3.06 o                         
   1   6  10          0.20          1.47         4.51 o                         
 -10   7  10          0.17         -0.68         1.10 o                         
  -9   7  10         52.01         31.76         5.78 o                         
  -8   7  10        254.16        236.64        22.43 o                         
  -7   7  10        294.11        294.55        21.78 o                         
  -6   7  10          5.60          6.94         2.66 o                         
  -5   7  10          6.74         12.19         3.10 o                         
  -4   7  10        264.06        286.63        13.31 o                         
  -3   7  10        211.12        235.74        11.58 o                         
  -2   7  10        156.78        158.06         6.40 o                         
  -1   7  10          8.88         13.14         5.04 o                         
   0   7  10         11.36         11.29         5.48 o                         
   1   7  10        104.88        104.04         6.10 o                         
  -9   8  10         10.72          3.38         1.38 o                         
  -7   8  10          0.82          3.13         2.20 o                         
  -6   8  10         61.36         68.28         6.79 o                         
  -5   8  10         15.55         17.22         3.94 o                         
  -4   8  10        199.79        208.29        14.15 o                         
  -3   8  10         96.72        114.80        11.38 o                         
  -2   8  10         46.10         50.81         7.44 o                         
  -1   8  10        164.09        151.16        19.25 o                         
  -6   9  10        125.27        109.33         7.61 o                         
  -2 -10  11        137.52        116.57         9.21 o                         
  -1 -10  11          1.10          2.14         2.45 o                         
   0 -10  11          9.06          5.81         2.75 o                         
   1 -10  11          5.72          4.64         4.30 o                         
   2 -10  11          2.64          1.24         2.13 o                         
   3 -10  11        191.75        161.43        21.42 o                         
  -4  -9  11        298.31        236.22        15.75 o                         
  -3  -9  11        145.58        151.91        12.99 o                         
  -2  -9  11         50.74         55.93         8.00 o                         
  -1  -9  11          3.97          3.66         3.92 o                         
   0  -9  11         96.95         86.10         9.34 o                         
   1  -9  11        130.33        114.48        10.72 o                         
   2  -9  11          3.13          8.57         6.35 o                         
   3  -9  11         14.04         37.03        15.89 o                         
   4  -9  11          0.26          6.00         9.81 o                         
  -5  -8  11        196.40        138.30         9.81 o                         
  -4  -8  11         74.02         73.60         7.30 o                         
  -3  -8  11        167.72        170.82        13.36 o                         
  -2  -8  11          7.41          7.21        10.26 o                         
  -1  -8  11        293.54        287.49        15.89 o                         
   0  -8  11        335.63        354.20        18.59 o                         
   1  -8  11        567.56        527.65        52.54 o                         
   2  -8  11          6.91          5.08         2.79 o                         
   3  -8  11        159.97        166.12        14.04 o                         
   4  -8  11          9.48         22.09         8.12 o                         
   5  -8  11        155.77        158.79        39.79 o                         
   6  -8  11         89.30         84.46        11.05 o                         
  -6  -7  11         52.55         44.35         5.47 o                         
  -5  -7  11        101.81        100.83        15.24 o                         
  -4  -7  11        173.79        183.74        12.57 o                         
  -3  -7  11         81.13         75.86         9.58 o                         
  -2  -7  11        176.99        200.41        19.40 o                         
  -1  -7  11         80.46        114.88        12.54 o                         
   0  -7  11        201.97        238.85        13.91 o                         
   1  -7  11         19.71         21.72         3.72 o                         
   2  -7  11          0.77          2.15         3.09 o                         
   3  -7  11        206.50        205.31        15.58 o                         
   4  -7  11        382.11        394.89        24.62 o                         
   5  -7  11        362.57        350.70        29.25 o                         
   6  -7  11         14.97         16.71         5.58 o                         
  -7  -6  11         35.57         29.25         3.86 o                         
  -6  -6  11         12.45         12.58         3.30 o                         
  -5  -6  11          2.31          2.91         2.63 o                         
  -4  -6  11          9.11          8.32         2.68 o                         
  -3  -6  11         21.31         23.76         4.14 o                         
  -2  -6  11        499.57        538.39        39.72 o                         
  -1  -6  11        612.46        710.41        40.73 o                         
   0  -6  11          0.07          3.13         4.71 o                         
   1  -6  11         20.85         32.98         6.01 o                         
   2  -6  11        164.54        175.80        17.81 o                         
   3  -6  11        224.90        231.14        31.53 o                         
   4  -6  11        364.89        343.90        30.09 o                         
   5  -6  11         95.42         88.28         9.95 o                         
   6  -6  11         74.28         76.25         9.92 o                         
  -8  -5  11        280.33        256.13        10.22 o                         
  -7  -5  11         90.72        105.92         8.05 o                         
  -6  -5  11          0.31          4.11         3.45 o                         
  -5  -5  11         25.32         23.43         9.13 o                         
  -4  -5  11         14.27          7.84         3.90 o                         
  -3  -5  11        242.62        258.36        15.52 o                         
  -2  -5  11        415.47        440.57        21.88 o                         
  -1  -5  11         26.63         26.74         7.07 o                         
   0  -5  11          5.65          7.69        11.27 o                         
   1  -5  11        349.80        419.27        28.01 o                         
   2  -5  11        569.66        606.81        30.32 o                         
   3  -5  11        161.44        183.65        26.91 o                         
   4  -5  11         28.59         37.28         8.75 o                         
   5  -5  11         41.42         41.39         6.04 o                         
   6  -5  11          0.45          4.10         3.30 o                         
   7  -5  11         53.85         47.25         6.37 o                         
  -9  -4  11        244.28        207.38        13.29 o                         
  -8  -4  11        342.16        385.06        19.08 o                         
  -7  -4  11        313.01        322.97        18.59 o                         
  -6  -4  11         50.39         51.90         9.27 o                         
  -5  -4  11          0.21          3.36         5.59 o                         
  -4  -4  11        601.99        642.42        33.62 o                         
  -3  -4  11          3.88          4.66         3.76 o                         
  -2  -4  11         78.34         82.13         5.46 o                         
  -1  -4  11          0.45         -1.04         2.21 o                         
   0  -4  11          4.30          3.12        12.41 o                         
   1  -4  11        272.13        298.59        15.26 o                         
   2  -4  11         37.78         42.41         6.37 o                         
   3  -4  11        106.63        124.18        16.20 o                         
   4  -4  11         68.34         65.89        10.46 o                         
   5  -4  11         96.97        104.20        10.34 o                         
   6  -4  11        388.53        375.15        34.60 o                         
   7  -4  11         58.76         43.23         7.04 o                         
  -9  -3  11        367.18        333.30        21.01 o                         
  -8  -3  11         38.56         34.15         5.29 o                         
  -7  -3  11         29.19         22.40         5.75 o                         
  -6  -3  11         71.27         76.38         7.34 o                         
  -5  -3  11         51.55         59.49         8.16 o                         
  -4  -3  11         55.21         62.03         5.11 o                         
  -3  -3  11          9.44         12.60         2.70 o                         
  -2  -3  11         50.51         47.44         9.48 o                         
  -1  -3  11        328.02        389.76        22.78 o                         
   0  -3  11        726.81        823.86        38.78 o                         
   1  -3  11        687.47        764.10        26.34 o                         
   2  -3  11        220.62        232.03        10.98 o                         
   3  -3  11        141.85        152.61        17.70 o                         
   4  -3  11         45.73         38.70         8.13 o                         
   5  -3  11         59.47         51.80         7.32 o                         
   6  -3  11        447.72        406.38        27.33 o                         
 -10  -2  11        317.25        269.44        44.97 o                         
  -9  -2  11        148.79        111.42         9.69 o                         
  -8  -2  11         22.18         26.52         5.55 o                         
  -7  -2  11        102.48         94.96         8.55 o                         
  -6  -2  11        409.51        411.07        20.38 o                         
  -5  -2  11        538.95        580.77        19.52 o                         
  -4  -2  11        145.14        138.92         7.51 o                         
  -3  -2  11         52.34         54.74         4.67 o                         
  -2  -2  11        377.80        418.16        51.97 o                         
  -1  -2  11        823.01        893.65        30.82 o                         
   0  -2  11       1103.67       1209.71        45.57 o                         
   1  -2  11         58.65         74.68         5.83 o                         
   2  -2  11        101.29        109.16         9.35 o                         
   3  -2  11         31.35         28.34         3.59 o                         
   4  -2  11         85.18         71.99        13.30 o                         
   5  -2  11        112.03         83.40         9.93 o                         
   6  -2  11        267.21        265.97        23.02 o                         
   7  -2  11          1.64          2.62         3.04 o                         
 -10  -1  11         59.39         64.92         6.68 o                         
  -9  -1  11         13.17         16.99         4.99 o                         
  -8  -1  11          5.76          7.10         3.06 o                         
  -7  -1  11        399.22        408.09        26.59 o                         
  -6  -1  11        605.80        685.49        26.51 o                         
  -5  -1  11         38.56         41.26         3.84 o                         
  -4  -1  11         13.48         12.15         2.62 o                         
  -3  -1  11         85.95         88.47         5.57 o                         
  -2  -1  11       1115.33       1172.28        57.09 o                         
  -1  -1  11       1294.49       1448.85        47.09 o                         
   0  -1  11        304.93        334.11        16.58 o                         
   1  -1  11         61.87         67.22         5.53 o                         
   2  -1  11         34.69         37.49         3.89 o                         
   3  -1  11         46.07         52.37         4.12 o                         
   4  -1  11        204.79        168.17        13.76 o                         
   5  -1  11         32.21         26.22         7.00 o                         
   6  -1  11        244.51        259.07        21.05 o                         
 -10   0  11         14.26         19.89         3.86 o                         
  -9   0  11          0.88          1.14         3.03 o                         
  -8   0  11        349.33        389.42        21.14 o                         
  -7   0  11        214.99        220.50        11.56 o                         
  -6   0  11         97.47        111.15         7.12 o                         
  -5   0  11          0.05          0.76         1.65 o                         
  -4   0  11          8.48          7.23         2.39 o                         
  -3   0  11        926.13       1010.14        36.44 o                         
  -2   0  11        936.02       1018.13        28.73 o                         
  -1   0  11        482.69        519.10        36.97 o                         
   0   0  11         12.17         12.92         2.93 o                         
   1   0  11        310.29        296.15        16.31 o                         
   2   0  11        169.42        193.03        10.87 o                         
   3   0  11        224.07        260.70        12.22 o                         
   4   0  11          2.93         -4.93        11.78 o                         
   5   0  11        218.59        216.52        20.06 o                         
   6   0  11        149.52        117.47        11.24 o                         
 -10   1  11          7.92          9.94         2.58 o                         
  -9   1  11        319.46        294.41        20.53 o                         
  -8   1  11        621.43        642.94        39.93 o                         
  -7   1  11          0.69          3.13         2.28 o                         
  -6   1  11         60.30         59.58         4.36 o                         
  -5   1  11          3.64          1.45         2.51 o                         
  -4   1  11        135.42        145.88         9.96 o                         
  -3   1  11        893.30        965.21        27.65 o                         
  -2   1  11        411.22        423.89        14.71 o                         
  -1   1  11         30.38         23.89         6.93 o                         
   0   1  11        240.25        227.82        20.44 o                         
   1   1  11        317.68        343.63        17.47 o                         
   2   1  11        675.75        741.92        24.25 o                         
   3   1  11         97.73         90.49         6.11 o                         
   4   1  11          5.83          1.78         7.64 o                         
   5   1  11         86.44         68.11         8.99 o                         
 -10   2  11          0.55         -1.72         4.42 o                         
  -9   2  11          0.58          0.57         2.15 o                         
  -8   2  11        212.21        211.52        17.75 o                         
  -7   2  11          5.06          3.56         2.71 o                         
  -6   2  11        121.40        129.14         6.96 o                         
  -5   2  11        665.14        736.13        25.25 o                         
  -4   2  11         53.36         53.16         5.06 o                         
  -3   2  11         81.23         83.91         7.49 o                         
  -2   2  11          0.77          3.30         3.15 o                         
  -1   2  11         29.80         23.98         6.40 o                         
   0   2  11        255.09        280.13        15.29 o                         
   1   2  11        669.30        693.64        32.47 o                         
   2   2  11        140.94        144.85         7.03 o                         
   3   2  11          7.63          8.08         2.71 o                         
   4   2  11         46.37         26.23         6.06 o                         
 -10   3  11        427.98        362.57        27.33 o                         
  -9   3  11        240.52        203.64        17.19 o                         
  -8   3  11         42.64         55.26         4.49 o                         
  -7   3  11          2.27          1.18         3.17 o                         
  -6   3  11        352.69        375.39        17.05 o                         
  -5   3  11        375.39        403.42        17.21 o                         
  -4   3  11         11.78         17.99         4.56 o                         
  -3   3  11        349.70        351.36        19.57 o                         
  -2   3  11         12.77         13.78         4.65 o                         
  -1   3  11        142.95        163.25        25.78 o                         
   0   3  11         97.46        111.47         9.17 o                         
   1   3  11        514.50        576.27        24.33 o                         
   2   3  11          2.90          2.79         1.92 o                         
   3   3  11        162.42        164.73        12.20 o                         
 -10   4  11         77.17         83.83        10.85 o                         
  -9   4  11          8.28          7.04         6.40 o                         
  -8   4  11         31.73         34.47         5.81 o                         
  -7   4  11        393.54        396.32        39.73 o                         
  -6   4  11        684.96        710.45        31.79 o                         
  -5   4  11         41.99         37.86        11.71 o                         
  -4   4  11        141.14        143.86        16.01 o                         
  -3   4  11        210.14        228.90        15.03 o                         
  -2   4  11         79.09         82.31         9.01 o                         
  -1   4  11        384.03        430.48        20.72 o                         
   0   4  11        100.68        111.84        12.91 o                         
   1   4  11          0.69          3.39         1.77 o                         
   2   4  11         79.79         84.82         9.06 o                         
   3   4  11         17.81         14.37         2.99 o                         
 -10   5  11         18.00         11.86         4.42 o                         
  -9   5  11         60.24         64.61        10.48 o                         
  -8   5  11        235.67        291.52        28.11 o                         
  -7   5  11        608.85        599.28        28.75 o                         
  -6   5  11        355.45        376.28        20.89 o                         
  -5   5  11          7.30          8.98         3.47 o                         
  -4   5  11        359.04        364.64        20.62 o                         
  -3   5  11         97.00         94.35         9.79 o                         
  -2   5  11          8.65          8.25         1.86 o                         
  -1   5  11          3.03          3.73         2.16 o                         
   0   5  11        233.21        252.54        27.26 o                         
   1   5  11         47.82         52.06         4.06 o                         
   2   5  11        147.00        173.49        11.83 o                         
  -9   6  11        238.58        181.83        15.36 o                         
  -8   6  11        399.15        386.27        18.77 o                         
  -7   6  11        337.48        327.87        17.28 o                         
  -6   6  11         37.51         42.20         5.76 o                         
  -5   6  11          1.44          4.28         2.90 o                         
  -4   6  11         86.20         86.87         4.99 o                         
  -3   6  11        526.50        554.57        18.71 o                         
  -2   6  11        474.04        440.79        21.93 o                         
  -1   6  11          1.85          0.86         1.76 o                         
   0   6  11          3.81          3.75         2.27 o                         
   1   6  11        360.96        344.34        20.15 o                         
  -8   7  11        345.14        367.30        21.11 o                         
  -7   7  11        247.96        279.10        17.19 o                         
  -6   7  11          3.81          7.98         2.25 o                         
  -5   7  11         24.77         26.99         4.97 o                         
  -4   7  11        196.04        191.85         9.95 o                         
  -3   7  11        137.43        123.84         8.90 o                         
  -7   8  11          0.15         -0.17         1.04 o                         
  -6   8  11         22.40         18.48         2.71 o                         
  -5   8  11        331.60        285.42        16.46 o                         
  -2  -9  12          2.49          2.09         2.09 o                         
  -1  -9  12         90.53         59.89         5.86 o                         
   0  -9  12        186.02        133.20        20.25 o                         
   1  -9  12        186.75        154.33        22.49 o                         
   2  -9  12          0.06         14.62         9.98 o                         
   3  -9  12         37.51         22.82         9.95 o                         
  -4  -8  12         60.39         53.14         6.42 o                         
  -3  -8  12          6.09          7.66         3.97 o                         
  -2  -8  12        202.63        177.19        12.64 o                         
  -1  -8  12        656.16        600.69        23.08 o                         
   0  -8  12        322.42        264.92        13.59 o                         
   1  -8  12          2.86          0.65         3.75 o                         
   2  -8  12         14.75         12.02         4.25 o                         
   3  -8  12        212.28        217.55        21.05 o                         
   4  -8  12         79.60         66.69         6.70 o                         
  -5  -7  12         48.37         36.86         5.07 o                         
  -4  -7  12         40.82         38.93         4.09 o                         
  -3  -7  12          6.53          0.56         3.02 o                         
  -2  -7  12        226.41        266.56        17.36 o                         
  -1  -7  12        230.41        236.80        12.75 o                         
   0  -7  12         79.24         79.23         7.28 o                         
   1  -7  12         39.22         38.49         5.18 o                         
   2  -7  12        209.08        238.22        20.40 o                         
   3  -7  12        129.68        124.27        13.20 o                         
   4  -7  12        382.55        375.07        33.74 o                         
  -6  -6  12        231.78        160.87        39.08 o                         
  -5  -6  12        122.50        118.77         8.17 o                         
  -4  -6  12          7.65          1.44         7.47 o                         
  -3  -6  12        179.77        189.67        16.71 o                         
  -2  -6  12        630.15        739.19        46.21 o                         
  -1  -6  12        196.26        204.25        33.52 o                         
   0  -6  12         24.33         37.07        11.26 o                         
   1  -6  12        146.15        170.45        16.71 o                         
   2  -6  12        148.99        147.68        12.62 o                         
   3  -6  12        443.96        362.09        36.94 o                         
   4  -6  12         67.16         66.16         7.39 o                         
   5  -6  12         26.85         21.67         5.66 o                         
   6  -6  12         74.61         51.99         6.20 o                         
  -7  -5  12        173.15        159.30         7.41 o                         
  -6  -5  12          5.66          6.39         2.11 o                         
  -5  -5  12         16.98         25.16         3.61 o                         
  -4  -5  12        125.57        144.87         8.81 o                         
  -3  -5  12          5.87          6.48         4.73 o                         
  -2  -5  12        104.47        103.75         8.32 o                         
  -1  -5  12         15.85         13.78         6.42 o                         
   0  -5  12        407.37        470.54        22.92 o                         
   1  -5  12         59.83         79.67         8.63 o                         
   2  -5  12        155.01        161.14        17.47 o                         
   3  -5  12        128.97        122.73        12.59 o                         
   4  -5  12          1.75          4.94         4.70 o                         
   5  -5  12          5.57          7.34         3.11 o                         
   6  -5  12        544.58        475.22        28.57 o                         
  -8  -4  12          7.05          5.57         1.64 o                         
  -7  -4  12        332.65        331.49        23.07 o                         
  -6  -4  12         86.36         84.62         6.29 o                         
  -5  -4  12        152.31        183.99         9.79 o                         
  -4  -4  12        114.20        110.82         7.61 o                         
  -3  -4  12          3.27          7.75         2.96 o                         
  -2  -4  12         48.42         56.03         5.37 o                         
  -1  -4  12         37.05         38.80         7.67 o                         
   0  -4  12         39.55         42.37         7.73 o                         
   1  -4  12        606.17        695.39        27.86 o                         
   2  -4  12          1.45          0.53         1.52 o                         
   3  -4  12         23.71         12.89        11.76 o                         
   4  -4  12        166.30        159.95        13.83 o                         
   5  -4  12         35.97         41.88         5.46 o                         
   6  -4  12        323.27        251.55        18.23 o                         
  -9  -3  12         42.49         39.00         4.34 o                         
  -8  -3  12        111.65        114.69         8.46 o                         
  -7  -3  12         23.26         18.49         3.12 o                         
  -6  -3  12          1.09          2.51         2.81 o                         
  -5  -3  12         92.94        103.00         7.51 o                         
  -4  -3  12         28.19         29.55         4.62 o                         
  -3  -3  12         68.36         72.75         5.41 o                         
  -2  -3  12        420.08        500.48        23.00 o                         
  -1  -3  12        105.70        123.67         7.28 o                         
   0  -3  12        344.81        388.95        16.43 o                         
   1  -3  12        119.40        130.65         6.41 o                         
   2  -3  12        285.86        306.32        16.23 o                         
   3  -3  12        370.39        368.60        24.33 o                         
   4  -3  12         66.21         72.17         8.90 o                         
   5  -3  12         36.49         33.06         4.44 o                         
   6  -3  12        290.66        264.59        19.27 o                         
  -9  -2  12         54.54         38.46         7.64 o                         
  -8  -2  12         68.19         68.50         8.46 o                         
  -7  -2  12        437.46        394.29        22.04 o                         
  -6  -2  12        839.55        802.89        28.91 o                         
  -5  -2  12         85.26         88.37         9.02 o                         
  -4  -2  12         11.58         12.65         2.83 o                         
  -3  -2  12         96.43        111.47         8.37 o                         
  -2  -2  12         53.04         66.18         8.34 o                         
  -1  -2  12        507.55        551.61        20.00 o                         
   0  -2  12        133.72        167.90         9.06 o                         
   1  -2  12         19.68         17.10         2.80 o                         
   2  -2  12        250.27        271.73        11.49 o                         
   3  -2  12         30.51         34.74        16.44 o                         
   4  -2  12         51.52         51.40         7.14 o                         
   5  -2  12         27.29         34.94         7.61 o                         
   6  -2  12         16.80         16.48         3.97 o                         
  -9  -1  12         32.52         31.77         4.14 o                         
  -8  -1  12        602.85        492.92        29.25 o                         
  -7  -1  12        230.57        224.00        10.41 o                         
  -6  -1  12        501.56        457.10        22.61 o                         
  -5  -1  12        142.69        152.28         8.37 o                         
  -4  -1  12          2.57          5.49         3.03 o                         
  -3  -1  12        127.34        162.01        13.38 o                         
  -2  -1  12        445.04        527.79        26.32 o                         
  -1  -1  12        289.23        324.66        16.20 o                         
   0  -1  12         74.27         72.14         5.66 o                         
   1  -1  12        107.38        109.37         5.87 o                         
   2  -1  12         74.52         93.06         5.68 o                         
   3  -1  12        316.78        317.69        25.93 o                         
   4  -1  12         20.41         12.74        10.88 o                         
   5  -1  12         19.59         22.97         6.48 o                         
  -9   0  12        161.93        193.72        14.57 o                         
  -8   0  12        451.22        445.05        25.33 o                         
  -7   0  12        166.14        168.81        20.12 o                         
  -6   0  12         63.48         68.53         6.52 o                         
  -5   0  12         82.64         88.59         6.62 o                         
  -4   0  12         30.41         31.38         4.44 o                         
  -3   0  12        474.85        530.29        18.66 o                         
  -2   0  12        481.49        570.38        26.12 o                         
  -1   0  12         15.54         13.92         3.18 o                         
   0   0  12        163.27        161.89        10.29 o                         
   1   0  12         96.17        132.26         8.28 o                         
   2   0  12        115.39        141.45         8.07 o                         
   3   0  12          2.08          2.60         6.33 o                         
   4   0  12         38.10         32.56         6.37 o                         
   5   0  12        202.60        161.35        13.38 o                         
  -9   1  12        166.09        174.09        10.41 o                         
  -8   1  12        287.76        273.87        43.13 o                         
  -7   1  12         84.26         89.13        14.13 o                         
  -6   1  12         28.11         32.22         3.43 o                         
  -5   1  12         20.09         25.31         3.20 o                         
  -4   1  12        408.98        439.17        15.92 o                         
  -3   1  12          8.66         14.82         2.94 o                         
  -2   1  12        150.38        151.98        10.24 o                         
  -1   1  12         83.58         59.06         9.44 o                         
   0   1  12        129.27        164.42         9.84 o                         
   1   1  12        812.83        912.29        36.44 o                         
   2   1  12        494.76        562.21        23.22 o                         
   3   1  12         12.15          9.36         9.10 o                         
   4   1  12        125.25        100.37        10.82 o                         
 -10   2  12         22.20         19.39         4.68 o                         
  -9   2  12         92.30        100.72         7.35 o                         
  -8   2  12          5.94          4.40         3.16 o                         
  -7   2  12         20.57         23.63         3.82 o                         
  -6   2  12        273.80        278.18        10.87 o                         
  -5   2  12        208.72        237.01        10.12 o                         
  -4   2  12         15.79         16.83         3.86 o                         
  -3   2  12        569.24        612.00        36.94 o                         
  -2   2  12         69.66         61.12         8.06 o                         
  -1   2  12        116.49        135.62        14.31 o                         
   0   2  12        110.96        137.02        11.16 o                         
   1   2  12        966.14       1071.46        40.25 o                         
   2   2  12        114.66        110.71         6.89 o                         
   3   2  12         76.28         58.10         7.97 o                         
 -10   3  12          8.03          7.69         3.55 o                         
  -8   3  12         43.26         37.03        10.12 o                         
  -7   3  12         87.03         97.90         9.27 o                         
  -6   3  12        454.83        456.08        18.02 o                         
  -5   3  12        128.91        128.05         7.73 o                         
  -4   3  12        198.31        210.73        13.14 o                         
  -3   3  12        553.32        560.29        34.10 o                         
  -2   3  12         71.13         67.71         8.12 o                         
  -1   3  12        204.15        209.97        11.94 o                         
   0   3  12        172.15        198.11        18.78 o                         
   1   3  12          7.77          6.24         2.27 o                         
  -9   4  12          3.38         10.59         4.96 o                         
  -8   4  12        107.34        112.05         8.56 o                         
  -7   4  12        532.55        559.84        44.01 o                         
  -6   4  12        382.93        391.10        33.91 o                         
  -5   4  12         73.34         66.67         6.17 o                         
  -4   4  12        241.04        246.41        11.82 o                         
  -3   4  12         17.51         21.27         3.46 o                         
  -2   4  12        481.87        474.31        21.27 o                         
  -1   4  12        127.13        156.05        12.48 o                         
   0   4  12          8.10          5.66         3.30 o                         
   1   4  12         84.81         74.36         6.79 o                         
  -9   5  12          1.01         -0.56         3.13 o                         
  -8   5  12        316.56        270.48        21.50 o                         
  -7   5  12        595.40        556.05        25.39 o                         
  -6   5  12         39.21         40.64         9.50 o                         
  -5   5  12         63.24         67.36         3.63 o                         
  -4   5  12          4.71          3.47         1.44 o                         
  -3   5  12         47.06         57.15         4.79 o                         
  -2   5  12         20.88         20.49         2.97 o                         
  -1   5  12          9.01          6.36         2.00 o                         
   0   5  12         32.95         34.94         4.56 o                         
  -8   6  12         84.31         71.91         5.69 o                         
  -7   6  12         30.26         39.98         4.37 o                         
  -6   6  12          0.47          0.28         1.89 o                         
  -5   6  12        108.15        109.22         6.55 o                         
  -4   6  12        603.36        517.99        46.35 o                         
  -3   6  12        881.81        842.21        45.48 o                         
  -1   6  12        213.74        179.47        11.83 o                         
  -1  -8  13        248.95        166.05        21.36 o                         
   0  -8  13         36.41         28.36         4.24 o                         
   1  -8  13          0.16          0.41         3.51 o                         
   2  -8  13          3.05          4.21         7.16 o                         
  -3  -7  13         22.80         23.60         3.44 o                         
  -2  -7  13        225.84        223.25        14.00 o                         
  -1  -7  13        261.69        270.59        20.53 o                         
   0  -7  13         39.18         37.11         5.99 o                         
   1  -7  13         37.07         38.29         6.96 o                         
   2  -7  13         42.71         38.30         6.05 o                         
   3  -7  13        206.20        192.77        16.15 o                         
  -5  -6  13         19.39         24.43         4.20 o                         
  -4  -6  13        282.79        337.43        22.37 o                         
  -3  -6  13         56.93         65.12         8.43 o                         
  -2  -6  13        111.32        135.21         9.53 o                         
  -1  -6  13          0.23          2.56         4.82 o                         
   0  -6  13         74.39         73.38         9.72 o                         
   1  -6  13         64.60         74.36         8.16 o                         
   2  -6  13        244.85        208.57        24.06 o                         
   3  -6  13        125.89        124.87        17.66 o                         
   4  -6  13          2.41          2.14         2.96 o                         
  -6  -5  13          0.31         -0.13         1.30 o                         
  -5  -5  13        157.11        147.79        11.30 o                         
  -4  -5  13         57.59         59.53         6.64 o                         
  -3  -5  13        164.38        178.69        13.16 o                         
  -2  -5  13        238.90        270.76        22.09 o                         
  -1  -5  13          8.03         11.88         4.25 o                         
   0  -5  13         84.22        102.92         9.02 o                         
   1  -5  13        539.05        565.13        26.81 o                         
   2  -5  13          1.33          1.30         4.22 o                         
   3  -5  13         46.93         39.04         5.72 o                         
   4  -5  13         10.23         10.03         3.59 o                         
  -7  -4  13          4.08          5.89         2.23 o                         
  -6  -4  13         54.86         53.48         6.81 o                         
  -5  -4  13        101.31         99.79         6.73 o
[truncated: 18,471 more chars]
