# Supplementary material for: Supra­molecular hy­dro­gen-bonded networks formed from copper(II) car­box­yl­ate dimers
Source: Acta Crystallogr C Struct Chem. 2024 May 22;80(Pt 6):239–53. doi: 10.1107/S2053229624004534 (PMC11150878; doi:10.1107/S2053229624004534)
Supplement: Supplementary file 8 [file c-80-00239-compound_7sup8.hkl]

data_compound_7                                                                 
_shelx_title ' cc3_2d_a.res in P-1'                                             
_shelx_refln_list_code          4                                               
_shelx_F_calc_maximum      151.14                                               
_exptl_crystal_F_000       746.00                                               
_reflns_d_resolution_high  0.8200                                               
                                                                                
loop_                                                                           
 _space_group_symop_operation_xyz                                               
 'x, y, z'                                                                      
 '-x, -y, -z'                                                                   
                                                                                
_cell_length_a    10.2155                                                       
_cell_length_b    12.0897                                                       
_cell_length_c    15.7111                                                       
_cell_angle_alpha  69.581                                                       
_cell_angle_beta   75.988                                                       
_cell_angle_gamma  79.651                                                       
                                                                                
_shelx_F_squared_multiplier     1.000                                           
                                                                                
loop_                                                                           
 _refln_index_h                                                                 
 _refln_index_k                                                                 
 _refln_index_l                                                                 
 _refln_F_squared_calc                                                          
 _refln_F_squared_meas                                                          
 _refln_F_squared_sigma                                                         
 _refln_observed_status                                                         
   1   0   0       2695.84       2741.47       109.03 o                         
   2   0   0        333.40        565.85        23.93 o                         
   3   0   0       2871.39       3706.33       106.17 o                         
   4   0   0         56.18         77.86         5.42 o                         
   5   0   0       3711.05       3989.03       161.19 o                         
   6   0   0        108.74        195.92         6.41 o                         
   7   0   0        930.09        918.03        15.74 o                         
   8   0   0       1657.68       1711.01        25.66 o                         
   9   0   0        298.54        299.26         6.39 o                         
  10   0   0        278.55        233.26         5.91 o                         
  11   0   0         64.94         51.87         2.77 o                         
  12   0   0        387.29        354.87        15.78 o                         
 -11   1   0        586.43        642.57        20.21 o                         
 -10   1   0        120.46        124.93         4.91 o                         
  -9   1   0        234.10        250.28         6.11 o                         
  -8   1   0        155.82        133.35         3.61 o                         
  -7   1   0        580.62        619.10        10.04 o                         
  -6   1   0       8314.18       8408.32       166.85 o                         
  -5   1   0        520.30        450.33        12.81 o                         
  -4   1   0        283.02        351.75        11.18 o                         
  -3   1   0       2681.63       2581.03        60.70 o                         
  -2   1   0       2140.44       2189.34        62.42 o                         
  -1   1   0       2584.13       2417.65       236.19 o                         
   0   1   0       1278.43       1229.71        49.50 o                         
   1   1   0       2205.59       2651.37        74.62 o                         
   2   1   0       6844.20       7873.63       312.01 o                         
   3   1   0       4821.41       6330.20       178.94 o                         
   4   1   0          2.00          8.89         2.49 o                         
   5   1   0         10.63          5.48         3.61 o                         
   6   1   0       3108.30       3441.99        99.13 o                         
   7   1   0       1157.50       1124.43        24.89 o                         
   8   1   0        296.03        308.47         6.62 o                         
   9   1   0          0.08          0.76         0.88 o                         
  10   1   0         49.00         47.44         2.26 o                         
  11   1   0        168.11        163.29         5.51 o                         
  12   1   0         89.95         89.70         8.92 o                         
 -11   2   0         95.83        121.12         4.45 o                         
 -10   2   0        230.86        263.36         7.28 o                         
  -9   2   0        264.58        311.72         7.84 o                         
  -8   2   0         20.30         19.00         1.59 o                         
  -7   2   0        456.68        492.42         8.37 o                         
  -6   2   0       1937.94       1975.30        30.82 o                         
  -5   2   0       1792.69       1724.83        39.38 o                         
  -4   2   0       1473.98       1340.76        29.03 o                         
  -3   2   0        209.61        264.15         8.84 o                         
  -2   2   0         49.37         68.98         3.43 o                         
  -1   2   0          1.87          3.69         1.82 o                         
   0   2   0       8492.76       7939.69       229.70 o                         
   1   2   0       4732.49       4435.49       170.90 o                         
   2   2   0         46.66         74.18         4.39 o                         
   3   2   0       2166.78       2375.36        99.26 o                         
   4   2   0       1100.94       1013.25        47.26 o                         
   5   2   0        201.99        246.86         8.57 o                         
   6   2   0        388.17        395.13        18.07 o                         
   7   2   0        576.23        601.28        21.87 o                         
   8   2   0        343.60        347.00         7.96 o                         
   9   2   0         16.36         13.89         1.40 o                         
  10   2   0         12.67         17.93         1.12 o                         
  11   2   0         75.89         61.74         2.51 o                         
  12   2   0        246.93        231.96        11.54 o                         
 -11   3   0        621.80        597.31        26.38 o                         
 -10   3   0        117.55         98.65         7.57 o                         
  -9   3   0        235.66        274.40         7.71 o                         
  -8   3   0          0.75          1.94         1.02 o                         
  -7   3   0        542.53        558.38         8.43 o                         
  -6   3   0        503.01        522.87         7.74 o                         
  -5   3   0       1675.38       1794.72        34.18 o                         
  -4   3   0       1737.77       1915.82        40.61 o                         
  -3   3   0          5.92          9.77         2.80 o                         
  -2   3   0       1462.77       1794.69        75.23 o                         
  -1   3   0       3174.70       2521.55       103.42 o                         
   0   3   0        554.92        523.44        17.37 o                         
   1   3   0      18429.88      17292.16       391.66 o                         
   2   3   0        599.61        701.47        52.29 o                         
   3   3   0        101.81        149.64        11.26 o                         
   4   3   0        250.01        246.88         8.27 o                         
   5   3   0          9.03         12.13         2.31 o                         
   6   3   0        292.59        304.46        10.78 o                         
   7   3   0        497.27        542.51        14.23 o                         
   8   3   0        863.53        906.67        19.22 o                         
   9   3   0        102.41         98.82         4.01 o                         
  10   3   0          2.09          5.72         1.16 o                         
  11   3   0         47.74         43.01         2.40 o                         
 -11   4   0         37.79         44.01         3.48 o                         
 -10   4   0         90.29         96.19         4.04 o                         
  -9   4   0        121.53        124.13         4.65 o                         
  -8   4   0          5.71          8.03         1.47 o                         
  -7   4   0          7.06          9.37         0.90 o                         
  -6   4   0        391.06        426.60         7.04 o                         
  -5   4   0       1253.52       1239.91        21.64 o                         
  -4   4   0         10.37          2.47         2.35 o                         
  -3   4   0        178.93        220.93        14.31 o                         
  -2   4   0        435.47        485.41        25.09 o                         
  -1   4   0        194.08        237.47        14.79 o                         
   0   4   0         86.88         64.53         4.28 o                         
   1   4   0       8047.74       8075.67       185.67 o                         
   2   4   0        405.75        317.89        32.16 o                         
   3   4   0         52.45         58.94         2.94 o                         
   4   4   0          2.79          0.45         2.28 o                         
   5   4   0         12.61          9.47         1.73 o                         
   6   4   0        116.90        127.39         6.95 o                         
   7   4   0        611.18        639.13        29.81 o                         
   8   4   0       1367.15       1372.82        63.18 o                         
   9   4   0         95.28        106.50         5.46 o                         
  10   4   0          1.02          1.11         1.02 o                         
  11   4   0          0.23          0.14         0.89 o                         
 -10   5   0         87.65         93.27         5.26 o                         
  -9   5   0         85.85        101.84         3.38 o                         
  -8   5   0          4.92          4.39         1.20 o                         
  -7   5   0        195.39        228.17         4.95 o                         
  -6   5   0         78.39         86.63         2.38 o                         
  -5   5   0        240.61        239.36         4.49 o                         
  -4   5   0        131.80        117.84        10.53 o                         
  -3   5   0        286.87        192.89        14.34 o                         
  -2   5   0        150.54        147.44         8.72 o                         
  -1   5   0         69.92         75.58         9.02 o                         
   0   5   0        156.65        156.41         6.16 o                         
   1   5   0       9025.64       9622.46       271.47 o                         
   2   5   0       4696.91       5230.04       186.71 o                         
   3   5   0       1060.69       1175.54        55.43 o                         
   4   5   0          4.61         17.12         5.12 o                         
   5   5   0        137.21        143.94         6.79 o                         
   6   5   0        185.22        204.28        11.88 o                         
   7   5   0        449.96        409.32        30.12 o                         
   8   5   0        246.33        231.79        15.18 o                         
   9   5   0        201.80        224.72         9.33 o                         
  10   5   0         91.40         82.33         3.26 o                         
  11   5   0         15.57         14.99         1.16 o                         
 -10   6   0         16.91         20.09         1.71 o                         
  -9   6   0         84.59         69.45         2.55 o                         
  -8   6   0         61.16         63.02         2.57 o                         
  -7   6   0         28.61         24.92         1.78 o                         
  -6   6   0          1.33          3.64         0.85 o                         
  -5   6   0        288.46        319.28         5.77 o                         
  -4   6   0        842.56        840.51        13.80 o                         
  -3   6   0         37.59         34.43         2.44 o                         
  -2   6   0         32.82         30.24         6.56 o                         
  -1   6   0         54.69         35.47         6.41 o                         
   0   6   0        127.56        173.75         6.98 o                         
   1   6   0       1625.23       1886.04        58.54 o                         
   2   6   0        838.26        919.98        32.02 o                         
   3   6   0        222.82        206.21        11.73 o                         
   4   6   0          0.67          4.17         6.05 o                         
   5   6   0         14.66         21.63         1.90 o                         
   6   6   0         13.64         19.49         2.05 o                         
   7   6   0        457.47        494.88        17.08 o                         
   8   6   0        357.52        350.93        15.47 o                         
   9   6   0        101.21         91.76         7.56 o                         
  10   6   0          0.82          1.65         1.14 o                         
  11   6   0         25.96         19.37         1.64 o                         
  -9   7   0         67.92         63.46         4.87 o                         
  -8   7   0         86.39         91.43         3.40 o                         
  -7   7   0          2.42          3.10         1.03 o                         
  -6   7   0         13.05         10.31         1.18 o                         
  -5   7   0         39.95         60.66         2.14 o                         
  -4   7   0        555.53        555.43         9.85 o                         
  -3   7   0        297.50        296.97         4.98 o                         
  -2   7   0         25.17         37.45         1.78 o                         
  -1   7   0         71.95         61.73         3.39 o                         
   0   7   0        107.13        134.62        13.86 o                         
   1   7   0        618.56        608.62        18.80 o                         
   2   7   0       1019.75       1005.60        21.54 o                         
   3   7   0        286.46        272.98         8.19 o                         
   4   7   0         53.05         61.65         4.20 o                         
   5   7   0          1.70          1.95         1.12 o                         
   6   7   0          0.26          0.72         1.15 o                         
   7   7   0         13.28          9.63         2.43 o                         
   8   7   0          0.30          2.69         1.75 o                         
   9   7   0         74.99         87.02         5.07 o                         
  10   7   0         14.14         12.11         1.25 o                         
  11   7   0          1.41          1.38         1.27 o                         
  -8   8   0        100.82         99.99         4.76 o                         
  -7   8   0          6.99          8.69         1.35 o                         
  -6   8   0          9.59          7.88         1.38 o                         
  -5   8   0         79.98         91.59         2.67 o                         
  -4   8   0         56.17         61.70         4.23 o                         
  -3   8   0        303.32        348.30         7.05 o                         
  -2   8   0        167.60        185.89         4.75 o                         
  -1   8   0        103.32        116.94         3.61 o                         
   0   8   0        194.95        218.65         5.27 o                         
   1   8   0         18.53         13.78         1.50 o                         
   2   8   0        640.70        574.36        10.86 o                         
   3   8   0         54.44         63.91         3.12 o                         
   4   8   0          5.86          6.62         1.40 o                         
   5   8   0          0.12          2.71         1.09 o                         
   6   8   0          0.31          0.05         1.15 o                         
   7   8   0         24.21         22.26         2.26 o                         
   8   8   0         15.57         15.72         2.55 o                         
   9   8   0         75.46         79.82         3.98 o                         
  10   8   0         24.95         18.68         1.81 o                         
  -8   9   0          5.48          7.56         3.43 o                         
  -7   9   0          0.37          0.32         1.42 o                         
  -6   9   0         41.25         47.18         4.40 o                         
  -5   9   0         43.96         31.73         2.18 o                         
  -4   9   0        194.82        209.79         5.96 o                         
  -3   9   0         17.33         32.77         1.85 o                         
  -2   9   0          5.72          4.54         0.96 o                         
  -1   9   0          1.33          1.18         0.90 o                         
   0   9   0        196.72        216.30         5.98 o                         
   1   9   0        139.58        134.25         4.35 o                         
   2   9   0         78.97         62.20         2.52 o                         
   3   9   0        163.30        174.95         5.65 o                         
   4   9   0         45.15         39.66         2.45 o                         
   5   9   0         13.17         10.52         1.20 o                         
   6   9   0         25.59         18.03         1.83 o                         
   7   9   0          7.55          5.75         1.19 o                         
   8   9   0         94.52         74.99         3.48 o                         
   9   9   0          7.76          6.38         1.01 o                         
  -7  10   0          6.36         11.16         1.62 o                         
  -6  10   0         17.03         16.92         2.11 o                         
  -5  10   0         38.70         45.50         3.57 o                         
  -4  10   0         16.00         15.80         1.55 o                         
  -3  10   0         34.95         32.13         2.43 o                         
  -2  10   0          3.53          1.30         1.01 o                         
  -1  10   0          9.16         12.59         1.83 o                         
   0  10   0          4.32          9.29         1.76 o                         
   1  10   0        111.41        139.36         5.52 o                         
   2  10   0        151.90        145.21         6.98 o                         
   3  10   0         19.57         29.36         2.45 o                         
   4  10   0         24.27         32.32         2.43 o                         
   5  10   0          2.40          0.56         0.96 o                         
   6  10   0          0.70          0.29         1.17 o                         
   7  10   0          0.40          0.32         1.22 o                         
   8  10   0          0.33          0.62         0.97 o                         
  -6  11   0          3.22          5.91         1.22 o                         
  -5  11   0          0.83          5.43         2.02 o                         
  -4  11   0          3.18          1.74         2.04 o                         
  -3  11   0          1.04          0.77         1.67 o                         
  -2  11   0          6.56          8.03         1.65 o                         
  -1  11   0          8.92         16.48         1.96 o                         
   0  11   0          2.85          0.45         1.20 o                         
   1  11   0         68.79         96.56         3.88 o                         
   2  11   0         17.96         15.05         2.30 o                         
   3  11   0         72.15         49.29         3.20 o                         
   4  11   0         58.27         62.44         2.88 o                         
   5  11   0          4.21          7.23         1.19 o                         
   6  11   0          0.07         -0.91         1.87 o                         
   7  11   0          1.62          1.45         1.17 o                         
   8  11   0          0.08         -0.15         1.24 o                         
  -4  12   0          0.11          1.83         1.21 o                         
  -3  12   0          4.22          3.43         1.61 o                         
  -2  12   0          5.56          9.42         1.91 o                         
  -1  12   0         15.45         23.09         2.09 o                         
   0  12   0          0.72          0.67         1.14 o                         
   1  12   0          5.02          7.27         1.27 o                         
   2  12   0          1.92          5.65         1.19 o                         
   3  12   0         12.27          1.00         1.24 o                         
   4  12   0         19.45         21.04         2.97 o                         
   5  12   0          0.71          0.08         1.12 o                         
   6  12   0          0.23         -0.78         1.49 o                         
   7  12   0          0.16         -0.13         1.21 o                         
  -2  13   0          2.30          2.70         1.62 o                         
  -1  13   0         22.80         28.53         2.41 o                         
   0  13   0          0.43          1.82         1.87 o                         
   1  13   0          0.48          2.30         2.04 o                         
   2  13   0         16.76         17.20         2.63 o                         
   3  13   0          3.91          2.63         1.51 o                         
   4  13   0         15.88         16.13         2.78 o                         
  -3 -13   1          0.33          2.73         1.39 o                         
  -2 -13   1          5.70         10.60         2.07 o                         
  -1 -13   1          6.56         11.89         2.47 o                         
   0 -13   1          7.56         19.51         2.98 o                         
   1 -13   1          5.48         10.68         2.47 o                         
   2 -13   1          0.15          0.58         1.44 o                         
  -6 -12   1          0.54          1.54         1.39 o                         
  -5 -12   1          7.80          3.92         1.11 o                         
  -4 -12   1          2.13          1.75         1.42 o                         
  -3 -12   1         27.65         23.86         2.49 o                         
  -2 -12   1          0.04         -0.81         1.38 o                         
  -1 -12   1          1.04          1.41         1.18 o                         
   0 -12   1         11.87         19.51         2.65 o                         
   1 -12   1          3.29          6.41         1.43 o                         
   2 -12   1         24.06         29.90         2.10 o                         
   3 -12   1          1.56          1.34         1.39 o                         
   4 -12   1          4.51          2.95         1.35 o                         
  -7 -11   1          0.06         -0.16         1.08 o                         
  -6 -11   1          1.74          0.13         1.25 o                         
  -5 -11   1          3.85          3.47         1.27 o                         
  -4 -11   1         32.32         42.53         3.21 o                         
  -3 -11   1         44.77         32.26         3.21 o                         
  -2 -11   1          7.73          3.76         1.25 o                         
  -1 -11   1          2.27          0.19         0.96 o                         
   0 -11   1          0.64          1.53         1.17 o                         
   1 -11   1          0.34          2.64         1.37 o                         
   2 -11   1         12.36         14.31         1.62 o                         
   3 -11   1          9.58         16.94         2.35 o                         
   4 -11   1          2.98          2.85         1.66 o                         
   5 -11   1          0.29          0.37         1.30 o                         
   6 -11   1          0.09          2.29         1.34 o                         
  -8 -10   1         12.05         13.60         1.81 o                         
  -7 -10   1          2.49          3.63         1.10 o                         
  -6 -10   1          2.58          3.20         1.44 o                         
  -5 -10   1          0.18          2.25         1.02 o                         
  -4 -10   1         73.91        105.61         3.86 o                         
  -3 -10   1         21.67         24.15         1.86 o                         
  -2 -10   1          0.97          5.43         1.45 o                         
  -1 -10   1          8.20          5.37         1.21 o                         
   0 -10   1         10.83         12.03         1.48 o                         
   1 -10   1         17.29         19.04         3.00 o                         
   2 -10   1          7.35         12.36         1.61 o                         
   3 -10   1         45.23         46.33         3.72 o                         
   4 -10   1          7.84          7.37         1.67 o                         
   5 -10   1          3.44          4.24         2.40 o                         
   6 -10   1          0.52          0.54         1.28 o                         
   7 -10   1         44.12         33.56         2.64 o                         
  -9  -9   1          6.54          4.98         1.15 o                         
  -8  -9   1         25.51         23.21         2.41 o                         
  -7  -9   1          3.40          1.89         0.90 o                         
  -6  -9   1          0.78          0.92         0.86 o                         
  -5  -9   1          1.07          1.79         0.97 o                         
  -4  -9   1         35.59         32.63         2.19 o                         
  -3  -9   1        241.86        230.44         7.19 o                         
  -2  -9   1        103.86        120.90         4.05 o                         
  -1  -9   1          0.47          1.36         1.22 o                         
   0  -9   1         15.88         21.27         1.37 o                         
   1  -9   1         12.61         22.89         1.57 o                         
   2  -9   1          1.19          0.73         0.83 o                         
   3  -9   1          3.40          2.80         1.10 o                         
   4  -9   1          2.04          1.56         1.15 o                         
   5  -9   1         58.42         51.09         5.11 o                         
   6  -9   1          6.41          6.77         1.95 o                         
   7  -9   1          9.47          6.50         1.61 o                         
   8  -9   1         22.78         26.61         2.67 o                         
 -10  -8   1         21.05         20.86         3.10 o                         
  -9  -8   1         16.30         20.76         2.05 o                         
  -8  -8   1         64.41         63.76         4.44 o                         
  -7  -8   1          5.96          6.36         1.66 o                         
  -6  -8   1          2.99          4.74         1.29 o                         
  -5  -8   1         98.91         91.64         3.93 o                         
  -4  -8   1         48.76         42.00         2.61 o                         
  -3  -8   1        161.48        156.49         5.50 o                         
  -2  -8   1        251.99        244.08         5.95 o                         
  -1  -8   1         24.11         28.19         2.74 o                         
   0  -8   1         48.01         66.66         2.25 o                         
   1  -8   1         49.36         60.89         2.27 o                         
   2  -8   1        165.67        203.00         4.74 o                         
   3  -8   1        128.28        169.63         3.91 o                         
   4  -8   1        343.38        403.00         9.25 o                         
   5  -8   1        273.78        259.97         6.27 o                         
   6  -8   1         29.75         27.53         1.83 o                         
   7  -8   1          2.36          6.34         1.10 o                         
   8  -8   1        116.64        110.29         5.27 o                         
   9  -8   1          6.15          7.19         2.60 o                         
 -10  -7   1         23.87         16.73         1.47 o                         
  -9  -7   1         27.68         41.39         2.68 o                         
  -8  -7   1          4.72          4.52         1.21 o                         
  -7  -7   1          9.80          8.54         1.58 o                         
  -6  -7   1         39.93         40.24         2.66 o                         
  -5  -7   1          7.52         12.10         1.68 o                         
  -4  -7   1         49.60         39.21         4.87 o                         
  -3  -7   1         74.08         86.22         4.51 o                         
  -2  -7   1        949.32        877.21        21.84 o                         
  -1  -7   1        178.89        157.16         7.62 o                         
   0  -7   1         26.91         32.20         2.36 o                         
   1  -7   1         54.62         53.19         2.05 o                         
   2  -7   1          7.30          6.32         0.99 o                         
   3  -7   1        163.53        165.11         3.28 o                         
   4  -7   1        424.27        442.30         7.87 o                         
   5  -7   1        203.67        230.65         4.91 o                         
   6  -7   1         88.74         96.30         2.75 o                         
   7  -7   1          9.62          8.72         1.00 o                         
   8  -7   1        379.69        391.47         8.70 o                         
   9  -7   1         44.90         46.56         4.06 o                         
 -11  -6   1         45.74         32.89         2.10 o                         
 -10  -6   1         21.77         23.04         1.91 o                         
  -9  -6   1          7.00         14.92         1.84 o                         
  -8  -6   1         47.31         36.12         2.49 o                         
  -7  -6   1        144.79        130.64         8.54 o                         
  -6  -6   1        194.82        193.00         6.76 o                         
  -5  -6   1         55.91         65.18         3.21 o                         
  -4  -6   1         26.46         22.43         2.58 o                         
  -3  -6   1        256.89        275.82        23.17 o                         
  -2  -6   1       1059.50       1073.93        37.07 o                         
  -1  -6   1         16.50         18.89         2.81 o                         
   0  -6   1        237.31        170.64         6.89 o                         
   1  -6   1         12.20         10.07         3.76 o                         
   2  -6   1          2.84          2.52         3.46 o                         
   3  -6   1        361.19        342.72         6.13 o                         
   4  -6   1        687.11        659.25         9.06 o                         
   5  -6   1        307.53        295.83         5.33 o                         
   6  -6   1        189.98        219.39         4.38 o                         
   7  -6   1         34.27         43.56         1.87 o                         
   8  -6   1        239.61        257.51         5.91 o                         
   9  -6   1         41.81         44.01         2.98 o                         
  10  -6   1         10.70         10.78         2.04 o                         
 -11  -5   1         15.03         17.16         1.38 o                         
 -10  -5   1         48.63         44.55         2.33 o                         
  -9  -5   1         83.68         77.75         6.64 o                         
  -8  -5   1        125.05        130.58         5.70 o                         
  -7  -5   1        905.98        890.84        70.44 o                         
  -6  -5   1          2.33          4.47         1.37 o                         
  -5  -5   1          7.19          7.59         1.43 o                         
  -4  -5   1       1442.58       1792.55        77.07 o                         
  -3  -5   1       1438.31       1425.77        46.98 o                         
  -2  -5   1       6106.28       6926.32       198.57 o                         
  -1  -5   1       1898.22       2087.65        51.75 o                         
   0  -5   1        823.25        930.84        29.91 o                         
   1  -5   1        448.48        560.91        30.04 o                         
   2  -5   1        737.47        827.18        41.63 o                         
   3  -5   1        168.33        180.06        15.40 o                         
   4  -5   1         56.28         68.33         2.59 o                         
   5  -5   1       1453.89       1422.50        19.04 o                         
   6  -5   1        286.26        285.77         4.93 o                         
   7  -5   1          0.29         14.59         1.24 o                         
   8  -5   1         90.89        101.42         3.75 o                         
   9  -5   1        121.97        129.18         4.09 o                         
  10  -5   1        148.08        156.24         5.17 o                         
 -11  -4   1         20.77         15.48         1.37 o                         
 -10  -4   1         66.35         53.92         2.29 o                         
  -9  -4   1        288.37        275.62        16.50 o                         
  -8  -4   1        297.62        300.62        37.28 o                         
  -7  -4   1        225.24        203.32        23.11 o                         
  -6  -4   1        536.24        531.89        16.90 o                         
  -5  -4   1        186.35        198.38         7.84 o                         
  -4  -4   1         34.59         42.67         2.91 o                         
  -3  -4   1        463.33        362.22        21.89 o                         
  -2  -4   1        225.66        209.48        12.33 o                         
  -1  -4   1       8826.11       9039.80       253.89 o                         
   0  -4   1        239.93        253.82        10.07 o                         
   1  -4   1        147.41        186.39         5.76 o                         
   2  -4   1         47.00         56.09         6.87 o                         
   3  -4   1         17.71         18.23         4.57 o                         
   4  -4   1        440.01        418.84        24.95 o                         
   5  -4   1        119.98         98.98         2.80 o                         
   6  -4   1        124.59        106.77         2.52 o                         
   7  -4   1        290.15        289.57         5.87 o                         
   8  -4   1          9.41         10.72         1.39 o                         
   9  -4   1        346.90        328.96         7.78 o                         
  10  -4   1         28.52         32.54         2.37 o                         
  11  -4   1         49.03         53.43         2.38 o                         
 -11  -3   1         79.62         62.58         2.82 o                         
 -10  -3   1         43.38         47.47         2.09 o                         
  -9  -3   1         31.12         40.52         1.96 o                         
  -8  -3   1         62.44         64.28         2.88 o                         
  -7  -3   1       1403.14       1430.25        55.15 o                         
  -6  -3   1        685.22        712.90        39.86 o                         
  -5  -3   1        120.69         78.34         4.60 o                         
  -4  -3   1         26.93         12.31         1.72 o                         
  -3  -3   1        181.49        139.77        11.33 o                         
  -2  -3   1        389.64        367.34        19.64 o                         
  -1  -3   1       7464.10       6907.63       195.33 o                         
   0  -3   1       2795.86       2520.38        69.34 o                         
   1  -3   1       1470.10       1218.31        91.36 o                         
   2  -3   1          2.16         19.64         3.43 o                         
   3  -3   1        130.52        164.06         6.51 o                         
   4  -3   1       1499.49       1569.97        46.09 o                         
   5  -3   1       2254.62       2307.13        92.57 o                         
   6  -3   1       2132.57       2137.46        30.72 o                         
   7  -3   1        747.42        753.09        11.56 o                         
   8  -3   1         21.31         24.50         1.74 o                         
   9  -3   1        245.79        254.94         7.07 o                         
  10  -3   1          5.77         10.25         2.45 o                         
  11  -3   1        110.46         90.69         4.51 o                         
 -11  -2   1        151.85        155.73         4.46 o                         
 -10  -2   1         59.19         73.57         2.45 o                         
  -9  -2   1          5.25          6.92         1.22 o                         
  -8  -2   1         30.99         32.29         2.71 o                         
  -7  -2   1        644.54        685.89        16.17 o                         
  -6  -2   1        720.45        716.62        39.04 o                         
  -5  -2   1         70.47        128.98         8.61 o                         
  -4  -2   1        241.41        178.47        13.18 o                         
  -3  -2   1        109.22         53.07         4.35 o                         
  -2  -2   1        128.27         47.05         5.28 o                         
  -1  -2   1       7399.99       6848.39       271.65 o                         
   0  -2   1        623.20        388.54        35.91 o                         
   1  -2   1       2924.64       3199.16       128.94 o                         
   2  -2   1        690.22        512.82        23.02 o                         
   3  -2   1        721.43        602.64        26.73 o                         
   4  -2   1         45.56         84.31         6.01 o                         
   5  -2   1        554.69        553.45        17.92 o                         
   6  -2   1       2150.77       2237.65        30.61 o                         
   7  -2   1        957.25        961.55        14.15 o                         
   8  -2   1        897.31        933.95        14.78 o                         
   9  -2   1        588.79        697.73        16.03 o                         
  10  -2   1        323.79        362.42        21.08 o                         
  11  -2   1        340.11        401.70        19.06 o                         
 -11  -1   1        104.74        101.43         4.93 o                         
 -10  -1   1         22.96         26.38         1.75 o                         
  -9  -1   1        119.87        150.90         3.62 o                         
  -8  -1   1          2.62          2.53         1.05 o                         
  -7  -1   1        165.38        149.97         5.99 o                         
  -6  -1   1        264.40        293.57        11.85 o                         
  -5  -1   1         46.70         18.33         3.37 o                         
  -4  -1   1        985.25        906.74        30.19 o                         
  -3  -1   1       3409.84       3697.09       150.27 o                         
  -2  -1   1         10.18         16.37         2.34 o                         
  -1  -1   1        546.18        642.90        27.74 o                         
   0  -1   1        886.60        914.40        25.14 o                         
   1  -1   1       5027.88       5421.98       213.48 o                         
   2  -1   1       2573.39       2467.38        56.62 o                         
   3  -1   1       1213.60       1094.60        31.86 o                         
   4  -1   1        888.06        956.01        25.41 o                         
   5  -1   1        582.96        522.87        14.58 o                         
   6  -1   1       5395.75       5610.35       118.61 o                         
   7  -1   1        804.15        803.43        11.28 o                         
   8  -1   1        282.96        282.46         5.96 o                         
   9  -1   1        144.26        163.10         5.02 o                         
  10  -1   1        122.63        121.90         5.03 o                         
  11  -1   1        212.24        229.57        10.14 o                         
 -11   0   1         31.48         27.15         1.99 o                         
 -10   0   1        233.94        220.05         6.27 o                         
  -9   0   1        222.39        222.31         5.49 o                         
  -8   0   1        815.37        863.87        16.08 o                         
  -7   0   1          1.79          4.04         1.04 o                         
  -6   0   1        602.88        481.13        13.64 o                         
  -5   0   1       4561.08       5003.63       114.71 o                         
  -4   0   1         35.08          9.77         4.04 o                         
  -3   0   1        622.65        935.27        29.37 o                         
  -2   0   1      22844.18      25240.98       991.92 o                         
  -1   0   1       4405.37       4741.40       107.54 o                         
   1   0   1       1016.52       1139.44        34.07 o                         
   2   0   1       8278.16       7777.37       306.91 o                         
   3   0   1      15939.51      15749.04       439.26 o                         
   4   0   1       2246.97       2731.75        80.16 o                         
   5   0   1       1074.01       1153.30        28.10 o                         
   6   0   1        197.90        240.31         6.87 o                         
   7   0   1       2663.02       2853.85        44.55 o                         
   8   0   1       1453.85       1603.75        25.94 o                         
   9   0   1        630.36        699.26        12.50 o                         
  10   0   1         34.56         33.25         2.49 o                         
  11   0   1         13.82         20.15         1.87 o                         
  12   0   1        232.58        196.60         9.08 o                         
 -11   1   1        314.27        305.31         8.76 o                         
 -10   1   1          8.62         11.35         1.52 o                         
  -9   1   1         12.51         10.50         1.25 o                         
  -8   1   1        466.21        453.92         8.06 o                         
  -7   1   1        130.77        140.96         3.06 o                         
  -6   1   1       3822.41       3919.34        59.88 o                         
  -5   1   1         93.09         70.75         2.88 o                         
  -4   1   1        159.77        150.60         5.66 o                         
  -3   1   1       9065.98      10546.41       296.17 o                         
  -2   1   1       5693.22       6762.16       189.88 o                         
  -1   1   1       2734.43       2513.76        57.90 o                         
   0   1   1       1740.40       1547.73        62.28 o                         
   1   1   1       5936.48       4998.16       197.18 o                         
   2   1   1       1432.35       1468.58        44.40 o                         
   3   1   1       3332.33       3897.47       111.42 o                         
   4   1   1         95.40        110.72         7.17 o                         
   5   1   1         51.73         52.78         5.16 o                         
   6   1   1       4702.90       5364.90       156.57 o                         
   7   1   1       1277.62       1301.74        19.94 o                         
   8   1   1         61.70         73.70         2.60 o                         
   9   1   1        416.59        494.34        10.17 o                         
  10   1   1        403.66        429.24         8.56 o                         
  11   1   1        385.39        409.11        11.33 o                         
  12   1   1          9.88         13.60         1.51 o                         
 -11   2   1          1.67          3.07         1.13 o                         
 -10   2   1         56.91         66.56         4.76 o                         
  -9   2   1        225.65        229.21         5.45 o                         
  -8   2   1         99.42        124.72         3.75 o                         
  -7   2   1          0.48          2.02         0.73 o                         
  -6   2   1        755.34        753.08        10.55 o                         
  -5   2   1       3697.99       3715.26        52.72 o                         
  -4   2   1        289.31        278.34         5.98 o                         
  -3   2   1        287.20        337.36        10.83 o                         
  -2   2   1        559.72        577.37        15.62 o                         
  -1   2   1        991.23       1258.39        52.73 o                         
   0   2   1      12450.21      12656.64       352.21 o                         
   1   2   1       1291.44        828.79        35.34 o                         
   2   2   1       2526.63       2423.89        97.73 o                         
   3   2   1        106.78        213.30         8.70 o                         
   4   2   1       1345.63       1607.42        49.82 o                         
   5   2   1          0.90          4.36         1.57 o                         
   6   2   1         19.17         38.45         7.17 o                         
   7   2   1        544.52        530.83        11.27 o                         
   8   2   1        130.18        131.45         3.98 o                         
   9   2   1        127.77        110.01         3.49 o                         
  10   2   1        116.03        122.30         3.18 o                         
  11   2   1         68.54         58.19         3.53 o                         
  12   2   1        103.11         92.34        13.75 o                         
 -11   3   1        333.66        383.69        12.53 o                         
 -10   3   1        489.40        506.70        16.89 o                         
  -9   3   1        634.12        700.05        32.24 o                         
  -8   3   1         11.35         14.19         1.94 o                         
  -7   3   1          2.99          8.67         1.08 o                         
  -6   3   1          0.14          5.26         0.98 o                         
  -5   3   1        773.89        826.49        15.44 o                         
  -4   3   1        712.14        662.61        14.01 o                         
  -3   3   1        762.05        535.55        13.02 o                         
  -2   3   1        854.31        825.31        26.85 o                         
  -1   3   1      10826.71      10677.68       299.31 o                         
   0   3   1      15652.10      14277.10       398.79 o                         
   1   3   1        131.60         56.98         3.78 o                         
   2   3   1          7.32          5.12         2.90 o                         
   3   3   1        275.82        278.94        10.69 o                         
   4   3   1         74.07         77.98         4.27 o                         
   5   3   1        224.46        268.00         9.26 o                         
   6   3   1        149.10        178.82         7.37 o                         
   7   3   1        500.06        563.18        13.30 o                         
   8   3   1       1134.26       1210.14        28.18 o                         
   9   3   1        669.47        633.33        11.88 o                         
  10   3   1         46.17         52.14         2.53 o                         
  11   3   1          9.26         15.82         1.34 o                         
 -11   4   1        104.39         95.01         4.01 o                         
 -10   4   1         19.75         20.37         2.26 o                         
  -9   4   1          1.58          4.86         1.70 o                         
  -8   4   1        110.11        121.58         4.41 o                         
  -7   4   1        152.45        140.07         3.91 o                         
  -6   4   1        211.98        251.77         4.38 o                         
  -5   4   1        470.79        536.00         9.69 o                         
  -4   4   1        172.55        161.04         6.32 o                         
  -3   4   1        129.84        217.63        10.71 o                         
  -2   4   1          1.29          1.96         1.78 o                         
  -1   4   1        254.82        226.81        12.51 o                         
   0   4   1          9.13         10.44         1.91 o                         
   1   4   1        621.79        659.85        21.64 o                         
   2   4   1       1116.81       1015.72        46.07 o                         
   3   4   1         29.22         10.62         3.05 o                         
   4   4   1         74.48         66.11         8.18 o                         
   5   4   1         29.32         34.58         7.81 o                         
   6   4   1        112.59        123.00         6.62 o                         
   7   4   1        684.10        747.94        30.63 o                         
   8   4   1        483.61        567.93        17.12 o                         
   9   4   1        541.79        585.38        18.66 o                         
  10   4   1         34.11         38.36         3.02 o                         
  11   4   1          0.16          0.25         0.72 o                         
 -10   5   1         44.36         39.71         2.22 o                         
  -9   5   1         32.21         34.80         1.96 o                         
  -8   5   1         51.30         43.32         2.23 o                         
  -7   5   1        101.70        104.25         3.02 o                         
  -6   5   1        150.32        169.19         3.79 o                         
  -5   5   1          1.30          1.62         0.58 o                         
  -4   5   1        335.80        321.98        11.36 o                         
  -3   5   1          1.39         17.04         3.48 o                         
  -2   5   1        124.67        116.17        10.96 o                         
  -1   5   1        150.64        158.00        12.62 o                         
   0   5   1         66.62         79.03         5.08 o                         
   1   5   1       2399.77       2652.32        55.16 o                         
   2   5   1       1365.19       1407.80        35.64 o                         
   3   5   1       1198.36       1188.56        37.06 o                         
   4   5   1       1211.82       1248.54        59.75 o                         
   5   5   1        138.40        136.79         6.30 o                         
   6   5   1         26.18         21.89         2.76 o                         
   7   5   1        226.44        226.89        14.48 o                         
   8   5   1        372.47        384.94        17.25 o                         
   9   5   1        314.98        385.93         8.86 o                         
  10   5   1         96.08        102.80         3.89 o                         
  11   5   1          0.32          0.13         0.74 o                         
 -10   6   1          1.95          3.84         1.69 o                         
  -9   6   1         16.91         17.09         1.39 o                         
  -8   6   1         35.33         38.72         2.06 o                         
  -7   6   1         23.30         26.05         1.66 o                         
  -6   6   1         39.25         37.09         1.79 o                         
  -5   6   1         89.40         98.69         2.47 o                         
  -4   6   1         52.78         54.51         2.15 o                         
  -3   6   1         49.83         55.55         4.14 o                         
  -2   6   1        938.54        967.05        48.04 o                         
  -1   6   1         58.15         82.82         8.20 o                         
   0   6   1        437.56        355.88        11.61 o                         
   1   6   1       4071.81       4459.98       105.66 o                         
   2   6   1       1088.56       1099.93        25.67 o                         
   3   6   1        705.97        635.42        29.15 o                         
   4   6   1        129.72        179.20        16.00 o                         
   5   6   1          8.50          9.17         3.04 o                         
   6   6   1         56.59         50.83         3.70 o                         
   7   6   1         87.87         92.46         8.20 o                         
   8   6   1        312.30        322.26        12.97 o                         
   9   6   1        202.97        240.84        12.32 o                         
  10   6   1        204.46        202.50         5.75 o                         
  11   6   1         11.21          9.86         0.89 o                         
  -9   7   1         23.32         19.09         1.70 o                         
  -8   7   1         32.25         34.24         2.97 o                         
  -7   7   1         37.30         34.81         1.85 o                         
  -6   7   1        101.56        108.28         3.13 o                         
  -5   7   1          6.44          4.55         1.00 o                         
  -4   7   1        236.16        255.58         5.62 o                         
  -3   7   1        195.85        185.34         5.30 o                         
  -2   7   1         92.36        103.86         3.57 o                         
  -1   7   1        211.49        231.31        18.88 o                         
   0   7   1        448.45        524.96        20.55 o                         
   1   7   1        895.92        899.19        25.61 o                         
   2   7   1        272.01        264.59         9.61 o                         
   3   7   1        318.75        312.28        11.50 o                         
   4   7   1        274.41        289.23         8.62 o                         
   5   7   1         21.36         22.95         1.91 o                         
   6   7   1          3.30          6.39         1.39 o                         
   7   7   1          0.63          2.11         1.71 o                         
   8   7   1         13.67         10.14         2.29 o                         
   9   7   1          8.69          9.40         1.35 o                         
  10   7   1          0.52          3.21         1.08 o                         
  11   7   1          4.94          1.98         0.85 o                         
  -9   8   1         36.14         34.55         2.36 o                         
  -8   8   1        108.54        115.97         6.34 o                         
  -7   8   1         48.05         48.03         2.30 o                         
  -6   8   1         17.45         21.82         1.88 o                         
  -5   8   1         25.22         24.02         1.82 o                         
  -4   8   1         70.56         66.12         2.65 o                         
  -3   8   1        336.93        335.04         6.32 o                         
  -2   8   1         11.19         19.81         1.48 o                         
  -1   8   1         64.61         42.69         2.48 o                         
   0   8   1        920.46       1035.42        18.56 o                         
   1   8   1        102.67         79.44         3.11 o                         
   2   8   1         86.37         59.26         2.30 o                         
   3   8   1          8.68          5.84         1.26 o                         
   4   8   1         40.63         49.91         3.16 o                         
   5   8   1         28.96         16.14         1.81 o                         
   6   8   1         17.04         12.63         1.64 o                         
   7   8   1          2.36          6.64         1.26 o                         
   8   8   1         29.78         35.11         4.61 o                         
   9   8   1        156.00        140.61         4.59 o                         
  10   8   1         61.68         54.76         2.69 o                         
  -8   9   1         27.51         19.36         4.49 o                         
  -7   9   1         37.78         49.86         2.94 o                         
  -6   9   1        112.95        138.59         5.19 o                         
  -5   9   1         96.38        105.91         4.55 o                         
  -4   9   1         65.52         69.49         3.07 o                         
  -3   9   1          9.36         12.52         1.57 o                         
  -2   9   1        450.52        503.75        12.90 o                         
  -1   9   1         31.31         27.85         2.24 o                         
   0   9   1         48.54         36.30         2.19 o                         
   1   9   1         78.31         49.33         2.80 o                         
   2   9   1         50.94         26.35         1.86 o                         
   3   9   1        344.62        340.17         7.52 o                         
   4   9   1          7.82          7.99         1.40 o                         
   5   9   1          1.71          3.54         1.01 o                         
   6   9   1        204.57        233.11         7.91 o                         
   7   9   1          1.35          1.97         2.12 o                         
   8   9   1         25.38         16.94         2.49 o                         
   9   9   1          5.46          7.54         1.01 o                         
  10   9   1         68.33         67.63         5.17 o                         
  -7  10   1          1.43          4.52         1.89 o                         
  -6  10   1         15.94          9.53         1.50 o                         
  -5  10   1        160.04        193.40         7.75 o                         
  -4  10   1         22.40         34.54         2.51 o                         
  -3  10   1         99.08        115.98         5.18 o                         
  -2  10   1         99.06        121.17         3.87 o                         
  -1  10   1         23.08         30.75         2.49 o                         
   0  10   1        450.19        505.06        12.79 o                         
   1  10   1          5.99          8.80         1.45 o                         
   2  10   1        175.53        112.70         5.32 o                         
   3  10   1         12.08          7.58         1.55 o                         
   4  10   1          0.77         -0.24         1.39 o                         
   5  10   1         46.11         50.20         2.42 o                         
   6  10   1         27.59         23.62         2.58 o                         
   7  10   1          3.55          4.97         1.11 o                         
   8  10   1         12.70         14.03         1.27 o                         
   9  10   1         34.93         25.47         3.13 o                         
  -6  11   1         22.87         18.91         1.75 o                         
  -5  11   1          0.18          2.31         1.43 o                         
  -4  11   1          3.25          8.21         1.89 o                         
  -3  11   1          0.08          2.56         1.24 o                         
  -2  11   1          7.81          6.85         1.40 o                         
  -1  11   1         12.07         18.46         1.79 o                         
   0  11   1          2.67          3.60         1.23 o                         
   1  11   1         53.40         54.24         2.81 o                         
   2  11   1          1.79          0.26         1.07 o                         
   3  11   1          8.72          5.42         1.28 o                         
   4  11   1         18.33          8.74         1.58 o                         
   5  11   1          6.90         12.21         1.45 o                         
   6  11   1         30.78         27.59         2.40 o                         
   7  11   1          3.07          2.86         1.37 o                         
   8  11   1          0.76         -0.44         1.07 o                         
  -5  12   1         17.22         16.91         1.37 o                         
  -4  12   1          0.26          0.71         1.67 o                         
  -3  12   1          1.50          2.02         1.43 o                         
  -2  12   1          0.09         -0.20         1.47 o                         
  -1  12   1         17.21         28.52         2.83 o                         
   0  12   1          1.83          2.24         1.42 o                         
   1  12   1         40.13         56.20         3.33 o                         
   2  12   1          0.85          0.82         1.26 o                         
   3  12   1         15.73          7.98         1.65 o                         
   4  12   1          5.46          6.08         1.20 o                         
   5  12   1          2.95          8.67         1.58 o                         
   6  12   1          9.31         11.70         1.37 o                         
   7  12   1          3.96          3.82         1.13 o                         
  -3  13   1          1.20          3.82         1.08 o                         
  -2  13   1          1.78          0.82         1.00 o                         
  -1  13   1          3.10          3.97         1.41 o                         
   0  13   1          0.29          2.69         1.45 o                         
   1  13   1         30.90         36.93         2.90 o                         
   2  13   1          1.42          1.78         1.38 o                         
   3  13   1         10.56          1.85         0.88 o                         
   4  13   1          2.59          2.02         1.30 o                         
   5  13   1          2.18          1.51         1.10 o                         
   1  14   1          8.08          7.70         1.94 o                         
   2  14   1          1.10          0.81         1.24 o                         
  -2 -13   2          0.42          0.73         1.35 o                         
   1 -13   2          3.56          7.19         1.82 o                         
  -5 -12   2          4.10          2.96         1.01 o                         
  -4 -12   2          4.92          5.78         1.14 o                         
  -3 -12   2          4.00          8.09         1.40 o                         
  -2 -12   2          1.47          2.15         1.43 o                         
  -1 -12   2          1.45          4.06         1.36 o                         
   0 -12   2          0.46         -0.20         1.87 o                         
   1 -12   2          1.99          4.85         1.65 o                         
   2 -12   2          2.13          5.96         1.63 o                         
   3 -12   2          8.23         11.34         1.64 o                         
   4 -12   2         24.71         23.84         3.23 o                         
  -7 -11   2          5.14          1.99         1.49 o                         
  -6 -11   2          7.80          1.41         1.69 o                         
  -5 -11   2         21.12         24.23         4.18 o                         
  -4 -11   2          0.55         -0.18         1.22 o                         
  -3 -11   2         24.67         28.95         2.43 o                         
  -2 -11   2         16.19         12.14         1.81 o                         
  -1 -11   2          9.87         11.34         1.42 o                         
   0 -11   2          0.53          6.40         1.71 o                         
   1 -11   2          7.56         10.05         1.56 o                         
   2 -11   2          8.20         10.82         1.39 o                         
   3 -11   2         13.87         26.24         7.47 o                         
   4 -11   2          4.81          6.60         1.71 o                         
   5 -11   2          9.99          9.60         1.52 o                         
  -8 -10   2         17.59         18.12         2.63 o                         
  -7 -10   2          5.21          4.04         1.44 o                         
  -6 -10   2         17.24          8.22         1.71 o                         
  -5 -10   2         12.30         14.99         1.53 o                         
  -4 -10   2         30.85         32.01         2.39 o                         
  -3 -10   2         38.39         41.76         2.45 o                         
  -2 -10   2          2.71          3.22         1.09 o                         
  -1 -10   2          2.54          9.78         1.39 o                         
   0 -10   2          1.17          1.10         1.00 o                         
   1 -10   2          7.72          6.81         1.27 o                         
   2 -10   2          3.85          5.50         1.18 o                         
   3 -10   2         11.91         15.87         2.50 o                         
   4 -10   2         89.13         78.25         3.89 o                         
   5 -10   2         28.98         23.69         2.05 o                         
   6 -10   2          3.31          3.70         2.11 o                         
   7 -10   2         57.33         30.80         5.71 o                         
  -9  -9   2          9.08          7.30         1.51 o                         
  -8  -9   2         17.10         19.75         2.72 o                         
  -7  -9   2         23.13         24.16         1.86 o                         
  -6  -9   2         49.15         25.42         2.00 o                         
  -5  -9   2         30.86         31.91         2.39 o                         
  -4  -9   2          1.23          4.47         1.40 o                         
  -3  -9   2         75.93         81.13         3.86 o                         
  -2  -9   2         99.18         89.27         4.48 o                         
  -1  -9   2         27.65         26.31         1.98 o                         
   0  -9   2         11.26         14.39         1.29 o                         
   1  -9   2          0.00          3.29         1.02 o                         
   2  -9   2         12.05         13.28         1.47 o                         
   3  -9   2         20.60         19.92         1.57 o                         
   4  -9   2          0.78          1.39         1.14 o                         
   5  -9   2         23.56         34.35         2.34 o                         
   6  -9   2         16.79         14.91         4.30 o                         
   7  -9   2         73.07         74.31         3.34 o                         
   8  -9   2          1.53          2.17         1.86 o                         
  -9  -8   2          1.01          0.77         1.15 o                         
  -8  -8   2         32.66         37.48         1.97 o                         
  -7  -8   2          1.92          2.12         0.95 o                         
  -6  -8   2         34.55         18.38         1.92 o                         
  -5  -8   2         29.37         22.78         2.03 o                         
  -4  -8   2         70.48         61.60         3.14 o                         
  -3  -8   2         10.38          8.14         1.36 o                         
  -2  -8   2         11.34          7.42         1.04 o                         
  -1  -8   2         67.12         63.89         3.03 o                         
   0  -8   2         53.13         53.82         2.49 o                         
   1  -8   2         32.35         31.69         1.54 o                         
   2  -8   2         40.38         52.70         2.25 o                         
   3  -8   2         87.43         81.52         2.73 o                         
   4  -8   2        460.36        489.20        17.05 o                         
   5  -8   2        257.79        270.92         8.78 o                         
   6  -8   2        126.80        116.49         7.02 o                         
   7  -8   2         36.04         34.14         2.52 o                         
   8  -8   2          2.28          3.02         2.19 o                         
 -10  -7   2          4.53          6.34         0.98 o                         
  -9  -7   2          3.51          3.89         1.16 o                         
  -8  -7   2         72.46         87.27         3.90 o                         
  -7  -7   2         63.15         47.51         2.34 o                         
  -6  -7   2         18.84         22.58         2.14 o                         
  -5  -7   2          8.31          8.42         1.62 o                         
  -4  -7   2        131.70        121.86         4.73 o                         
  -3  -7   2          1.14          2.87         1.12 o                         
  -2  -7   2        215.36        186.49         4.53 o                         
  -1  -7   2         38.71         30.28         1.98 o                         
   0  -7   2         37.01         28.18         1.99 o                         
   1  -7   2         15.59         14.97         1.27 o                         
   2  -7   2          8.45          7.55         0.99 o                         
   3  -7   2        151.96        159.11         3.43 o                         
   4  -7   2        148.26        157.52         3.27 o                         
   5  -7   2        313.19        278.55         6.06 o                         
   6  -7   2        421.63        402.94        11.54 o                         
   7  -7   2          3.90          3.29         0.87 o                         
   8  -7   2        160.28        163.46         5.34 o                         
   9  -7   2         21.90         20.19         3.69 o                         
 -10  -6   2          0.01         -0.22         0.95 o                         
  -9  -6   2         49.75         37.80         2.63 o                         
  -8  -6   2         23.21         24.04         2.10 o                         
  -7  -6   2          8.94         15.57         2.12 o                         
  -6  -6   2         33.26         30.35         2.25 o                         
  -5  -6   2        329.75        287.38         8.29 o                         
  -4  -6   2         50.14         46.32         2.60 o                         
  -3  -6   2          6.37         12.56         2.35 o                         
  -2  -6   2       1307.80       1228.83        34.23 o                         
  -1  -6   2        646.80        608.29        23.39 o                         
   0  -6   2        173.78        175.82        14.57 o                         
   1  -6   2         38.48         37.08         6.54 o                         
   2  -6   2          0.35         -2.49         2.49 o                         
   3  -6   2        356.08        347.60         5.88 o                         
   4  -6   2        109.86        109.00         2.78 o                         
   5  -6   2        446.58        421.45         8.21 o                         
   6  -6   2        547.40        568.23        10.18 o                         
   7  -6   2        112.21        120.89         2.88 o                         
   8  -6   2        342.14        379.40         7.21 o                         
   9  -6   2          0.61          2.25         0.98 o                         
  10  -6   2         18.72         19.06         2.52 o                         
 -11  -5   2         11.10         10.42         1.46 o                         
 -10  -5   2          6.34          7.05         1.66 o                         
  -9  -5   2         31.24         31.69         2.93 o                         
  -8  -5   2        323.13        363.15        13.27 o                         
  -7  -5   2        367.98        443.10        11.98 o                         
  -6  -5   2         10.80          9.28         1.38 o                         
  -5  -5   2        675.23        729.15        17.83 o                         
  -4  -5   2        179.15        201.96        12.82 o                         
  -3  -5   2        424.64        486.88        20.75 o                         
  -2  -5   2        791.24        864.35        30.80 o                         
  -1  -5   2        181.03        124.98         6.32 o                         
   0  -5   2       5711.02       5359.52       160.90 o                         
   1  -5   2       1119.45       1193.29        55.41 o                         
   2  -5   2        465.52        466.63        26.91 o                         
   3  -5   2        193.62        207.50        16.71 o                         
   4  -5   2        186.61        160.06         3.25 o                         
   5  -5   2       1712.14       1709.35        23.81 o                         
   6  -5   2        279.65        268.03         5.01 o                         
   7  -5   2         40.73         25.24         1.47 o                         
   8  -5   2        151.26        143.48         3.28 o                         
   9  -5   2         11.65         10.34         1.24 o                         
  10  -5   2        182.70        179.35         5.67 o                         
 -11  -4   2         65.46         46.80         3.86 o                         
 -10  -4   2         40.14         40.13         2.56 o                         
  -9  -4   2         99.56         93.58         7.62 o                         
  -8  -4   2         10.28         14.76         2.86 o                         
  -7  -4   2         12.47         12.02         1.32 o                         
  -6  -4   2       1156.36       1151.70        29.41 o                         
  -5  -4   2        606.93        723.36        21.04 o                         
  -4  -4   2        119.70        156.50         6.55 o                         
  -3  -4   2          0.52         10.65         3.99 o                         
  -2  -4   2        775.84        873.83        41.45 o                         
  -1  -4   2       3937.95       3997.60       170.39 o                         
   0  -4   2        130.69         85.89         4.97 o                         
   1  -4   2         38.28         75.30         7.50 o                         
   2  -4   2       1167.42       1104.44        94.11 o                         
   3  -4   2        263.65        281.41        18.76 o                         
   4  -4   2        694.07        721.02        46.71 o                         
   5  -4   2         70.61         74.64         2.02 o                         
   6  -4   2        313.81        303.52         5.15 o                         
   7  -4   2        904.78        976.97        14.27 o                         
   8  -4   2        645.73        681.83        11.10 o                         
   9  -4   2         47.35         51.12         2.67 o                         
  10  -4   2         13.33         12.93         1.61 o                         
  11  -4   2         69.49         60.20         2.53 o                         
 -11  -3   2         40.07         37.39         2.63 o                         
 -10  -3   2         14.02         11.16         1.12 o                         
  -9  -3   2         84.52         91.33         3.25 o                         
  -8  -3   2          7.99          9.75         2.21 o                         
  -7  -3   2        471.61        446.30        27.97 o                         
  -6  -3   2        237.66        194.93         8.84 o                         
  -5  -3   2        232.28        209.20         7.92 o                         
  -4  -3   2       2346.90       2382.37        57.19 o                         
  -3  -3   2         59.98         34.42         3.87 o                         
  -2  -3   2        519.00        504.19        25.77 o                         
  -1  -3   2        131.98        245.47        13.88 o                         
   0  -3   2       3205.28       3184.01        90.55 o                         
   1  -3   2        910.78        748.67        34.33 o                         
   2  -3   2        326.87        411.77        21.76 o                         
   3  -3   2         46.13         41.58         2.69 o                         
   4  -3   2         10.79         11.67         2.13 o                         
   5  -3   2        307.61        282.67        10.26 o                         
   6  -3   2       1927.56       1878.02        26.08 o                         
   7  -3   2       1092.23       1145.11        17.80 o                         
   8  -3   2         37.92         43.71         2.04 o                         
   9  -3   2         56.23         47.15         2.64 o                         
  10  -3   2         45.60         62.23         5.73 o                         
  11  -3   2          3.44          6.49         2.20 o                         
 -11  -2   2        299.78        314.90         8.59 o                         
 -10  -2   2        211.80        231.99         5.10 o                         
  -9  -2   2          1.28          2.43         0.90 o                         
  -8  -2   2        111.90         95.77         4.05 o                         
  -7  -2   2        151.70        148.25         5.09 o                         
  -6  -2   2        127.52        148.78         7.61 o                         
  -5  -2   2         24.12          8.77         1.77 o                         
  -4  -2   2       3191.34       3007.58        89.58 o                         
  -3  -2   2        211.69        183.44         8.88 o                         
  -2  -2   2       1046.75        927.47        41.80 o                         
  -1  -2   2       1715.05       1099.99        47.05 o                         
   0  -2   2         26.40         25.47         1.79 o                         
   1  -2   2        396.01        379.01        12.76 o                         
   2  -2   2         27.10         59.75         4.10 o                         
   3  -2   2        702.27        924.08        30.18 o                         
   4  -2   2        164.76        180.22         6.64 o                         
   5  -2   2        332.99        294.36         8.71 o                         
   6  -2   2        706.38        652.22        11.71 o                         
   7  -2   2       1341.87       1322.59        24.93 o                         
   8  -2   2        255.56        251.68         6.36 o                         
   9  -2   2        334.14        347.06         8.84 o                         
  10  -2   2         91.09         94.84         7.19 o                         
  11  -2   2        211.61        210.15        11.51 o                         
 -11  -1   2         93.83         91.76         4.81 o                         
 -10  -1   2        250.11        286.91         6.62 o                         
  -9  -1   2         18.63         25.36         1.47 o                         
  -8  -1   2        160.94        168.27         6.80 o                         
  -7  -1   2         51.19         68.47         3.76 o                         
  -6  -1   2         70.71         80.13         3.20 o                         
  -5  -1   2        132.22        210.02         8.84 o                         
  -4  -1   2       1761.13       1684.37        51.85 o                         
  -3  -1   2        165.98         75.78         6.77 o                         
  -2  -1   2          4.37          3.98         1.63 o                         
  -1  -1   2       6586.08       5631.12       223.94 o                         
   0  -1   2         36.29         39.59         2.31 o                         
   1  -1   2       2617.09       2209.72        51.36 o                         
   2  -1   2        456.28        541.26        13.64 o                         
   3  -1   2       1446.88       1809.36        43.15 o                         
   4  -1   2         35.41         36.05         3.79 o                         
   5  -1   2        692.12        716.42        21.85 o                         
   6  -1   2       1628.56       1844.72        74.70 o                         
   7  -1   2        931.80        893.54        13.61 o                         
   8  -1   2       1532.62       1524.85        20.44 o                         
   9  -1   2         44.40         50.93         2.58 o                         
  10  -1   2        109.69        106.92         7.64 o                         
  11  -1   2         71.01         69.85         3.56 o                         
  12  -1   2          9.27          4.20         1.13 o                         
 -11   0   2          0.60          0.35         1.05 o                         
 -10   0   2        302.36        326.19         7.45 o                         
  -9   0   2         55.44         71.09         2.48 o                         
  -8   0   2        147.16        151.15         3.86 o                         
  -7   0   2          2.29          0.98         1.16 o                         
  -6   0   2        184.95        249.05         6.88 o                         
  -5   0   2       2932.06       3033.52        87.30 o                         
  -4   0   2         48.14         64.79         2.89 o                         
  -3   0   2        519.61        583.86        27.84 o                         
  -2   0   2        493.82        344.27        16.74 o                         
  -1   0   2       6057.64       5632.84       222.27 o                         
   1   0   2        643.37        549.12        23.07 o                         
   2   0   2      18015.62      17784.55       401.64 o                         
   3   0   2      12703.03      12767.42       356.13 o                         
   4   0   2         63.09         48.25         3.63 o                         
   5   0   2        735.26        685.82        23.25 o                         
   6   0   2          4.58          6.04         1.08 o                         
   7   0   2       2236.05       2494.05        34.19 o                         
   8   0   2       1152.18       1367.62        19.58 o                         
   9   0   2        611.48        728.03        12.89 o                         
  10   0   2         29.47         29.14         2.02 o                         
  11   0   2          3.23          4.33         1.27 o                         
  12   0   2        180.57        167.05         6.31 o                         
 -11   1   2        159.03        131.53         4.55 o                         
 -10   1   2         84.11         87.12         3.37 o                         
  -9   1   2         59.13         68.73         2.32 o                         
  -8   1   2        273.76        339.09         6.91 o                         
  -7   1   2         22.15         27.00         1.18 o                         
  -6   1   2         87.74        110.16         2.73 o                         
  -5   1   2         34.98         68.43         3.46 o                         
  -4   1   2       2080.56       2232.19        45.47 o                         
  -3   1   2       8689.92       9232.98       276.95 o                         
  -2   1   2        612.56        759.66        17.98 o                         
  -1   1   2       2789.52       3036.50        70.12 o                         
   0   1   2       2165.33       1994.64        79.59 o                         
   1   1   2       8963.80       7656.81       301.56 o                         
   2   1   2          9.67         39.86         2.85 o                         
   3   1   2       3585.65       3868.54        90.13 o                         
   4   1   2        252.61        247.68        15.08 o                         
   5   1   2         73.84         36.33         3.30 o                         
   6   1   2       1061.89       1212.02        33.12 o                         
   7   1   2        409.37        445.98         8.47 o                         
   8   1   2       2697.74       2957.86        49.47 o                         
   9   1   2        191.93        216.29         5.64 o                         
  10   1   2        151.29        158.73         4.05 o                         
  11   1   2        266.66        300.83         8.89 o                         
  12   1   2         12.71         14.27         1.28 o                         
 -11   2   2         11.28          9.49         1.29 o                         
 -10   2   2         30.80         25.78         2.72 o                         
  -9   2   2        277.55        277.14         7.89 o                         
  -8   2   2          2.69          4.46         1.00 o                         
  -7   2   2        123.38        117.88         2.97 o                         
  -6   2   2         25.46         33.24         1.34 o                         
  -5   2   2        435.24        379.63         6.76 o                         
  -4   2   2        390.55        305.07         5.40 o                         
  -3   2   2       6009.94       6173.00       143.42 o                         
  -2   2   2        249.37        326.32         8.61 o                         
  -1   2   2         15.87         25.29         3.31 o                         
   0   2   2         40.22         60.46         3.43 o                         
   1   2   2         20.20         12.90         2.50 o                         
   2   2   2       1482.47       1326.72        55.46 o                         
   3   2   2        357.95        351.43        12.92 o                         
   4   2   2         96.07        154.51         8.26 o                         
   5   2   2         62.30         55.02         3.24 o                         
   6   2   2        152.55        144.99         8.39 o                         
   7   2   2        292.46        301.89         7.82 o                         
   8   2   2        223.39        234.24         5.37 o                         
   9   2   2         68.06         66.70         2.64 o                         
  10   2   2         22.47         24.19         1.44 o                         
  11   2   2        160.24        164.91         5.56 o                         
  12   2   2          6.78          3.93         0.87 o                         
 -11   3   2         14.82         24.95         1.99 o                         
 -10   3   2        419.49        491.54        16.35 o                         
  -9   3   2       1088.38       1117.79        34.17 o                         
  -8   3   2        260.81        255.15         7.19 o                         
  -7   3   2        604.97        541.23         9.24 o                         
  -6   3   2         23.58         11.84         1.37 o                         
  -5   3   2        260.03        257.38         6.13 o                         
  -4   3   2        317.61        207.00         4.95 o                         
  -3   3   2        126.10         99.85         4.94 o                         
  -2   3   2        398.29        368.62        11.55 o                         
  -1   3   2         28.38         42.63         3.68 o                         
   0   3   2       2261.81       2482.67       102.06 o                         
   1   3   2       3747.01       4041.69        92.54 o                         
   2   3   2        153.54        124.53         9.06 o                         
   3   3   2       1029.98       1029.15        44.66 o                         
   4   3   2        107.74         44.47         2.93 o                         
   5   3   2         91.86        113.61         7.22 o                         
   6   3   2          5.24          6.40         1.54 o                         
   7   3   2        307.20        307.05         8.40 o                         
   8   3   2        893.42        854.65        15.59 o                         
   9   3   2        365.45        385.17         7.34 o                         
  10   3   2          3.82          5.24         1.18 o                         
  11   3   2          3.73          6.66         1.21 o                         
  12   3   2         13.63         13.35         2.30 o                         
 -10   4   2         35.30         32.96         2.20 o                         
  -9   4   2        124.62        140.56         4.72 o                         
  -8   4   2         97.37        114.07         3.84 o                         
  -7   4   2         15.65         19.22         1.71 o                         
  -6   4   2         10.07         12.24         1.46 o                         
  -5   4   2          0.49          5.73         1.12 o                         
  -4   4   2        124.99        140.96         5.50 o                         
  -3   4   2       2202.32       2101.54        82.09 o                         
  -2   4   2          7.65          3.99         2.27 o                         
  -1   4   2         70.19         36.40         3.36 o                         
   0   4   2       1224.76       1717.48        51.92 o                         
   1   4   2         11.23          7.31         1.59 o                         
   2   4   2        319.83        249.10        15.15 o                         
   3   4   2        782.13        705.60        26.69 o                         
   4   4   2         18.85         21.04         4.06 o                         
   5   4   2        109.71        109.50         5.82 o                         
   6   4   2          9.05         14.96         2.01 o                         
   7   4   2        147.53        164.47         6.38 o                         
   8   4   2        297.48        354.60        11.95 o                         
   9   4   2       1303.50       1377.32        28.21 o                         
  10   4   2          0.67          2.56         1.00 o                         
  11   4   2          1.39          1.55         0.76 o                         
  12   4   2         10.18         15.63         2.04 o                         
 -10   5   2         25.84         23.78         2.90 o                         
  -9   5   2         70.78         65.90         3.35 o                         
  -8   5   2        113.22        126.82         4.42 o                         
  -7   5   2        312.28        330.58         7.11 o                         
  -6   5   2         52.43         48.56         2.14 o                         
  -5   5   2          2.79          1.90         0.79 o                         
  -4   5   2        423.84        445.50        11.71 o                         
  -3   5   2         30.60         35.76         6.08 o                         
  -2   5   2        678.23        727.18        26.38 o                         
  -1   5   2        341.74        218.91         9.01 o                         
   0   5   2       1405.68       1442.41        45.57 o                         
   1   5   2         78.68         90.91         5.44 o                         
   2   5   2        264.67        243.87         8.07 o                         
   3   5   2       1160.59       1036.23        48.77 o                         
   4   5   2        577.39        579.64        38.85 o                         
   5   5   2        540.46        661.01        17.20 o                         
   6   5   2        203.81        238.81        10.76 o                         
   7   5   2         45.72         58.08         4.00 o                         
   8   5   2        175.93        191.13         8.11 o                         
   9   5   2        592.32        656.27        17.69 o                         
  10   5   2         22.73         24.05         2.03 o                         
  11   5   2          0.54          0.07         0.93 o                         
  12   5   2          8.09          4.34         0.94 o                         
 -10   6   2         21.17         14.36         2.25 o                         
  -9   6   2         24.52         29.59         1.90 o                         
  -8   6   2         33.68         29.51         1.93 o                         
  -7   6   2         33.18         35.83         2.28 o                         
  -6   6   2        157.70        166.41         4.11 o                         
  -5   6   2         95.52        107.31         3.28 o                         
  -4   6   2          4.44          4.13         0.77 o                         
  -3   6   2        406.76        431.78        14.00 o                         
  -2   6   2        600.46        647.55        25.26 o                         
  -1   6   2        971.81       1112.20        38.12 o                         
   0   6   2        126.42        128.29        11.66 o                         
   1   6   2         32.47         65.87         5.30 o                         
   2   6   2        529.21        506.80        13.67 o                         
   3   6   2        640.82        680.71        23.71 o                         
   4   6   2        347.33        348.82        16.80 o                         
   5   6   2        268.56        248.04        12.05 o                         
   6   6   2          2.43          5.04         1.67 o                         
   7   6   2         33.40         33.97         2.93 o                         
   8   6   2         18.67         20.31         2.93 o                         
   9   6   2        540.38        607.08        16.29 o                         
  10   6   2        145.26        168.20         5.08 o                         
  11   6   2         21.05         15.31         1.33 o                         
  -9   7   2          5.15          5.64         1.30 o                         
  -8   7   2         79.39         79.59         2.68 o                         
  -7   7   2         35.90         35.71         1.90 o                         
  -6   7   2         69.29         80.03         3.17 o                         
  -5   7   2         68.36         81.22         2.57 o                         
  -4   7   2        131.87        126.32         3.23 o                         
  -3   7   2          2.86          2.19         1.13 o                         
  -2   7   2        639.44        627.45        13.69 o                         
  -1   7   2        700.86        824.60        44.33 o                         
   0   7   2        306.15        287.47        18.18 o                         
   1   7   2          9.24         13.58         2.51 o                         
   2   7   2        136.48        153.52         7.63 o                         
   3   7   2         76.09         73.59         4.61 o                         
   4   7   2        640.95        669.20        28.87 o                         
   5   7   2         35.22         29.59         2.45 o                         
   6   7   2          5.00          7.28         1.60 o                         
   7   7   2          0.01         -0.21         1.38 o                         
   8   7   2         20.86         15.62         3.19 o                         
   9   7   2         33.84         34.35         2.54 o                         
  10   7   2          0.11          0.98         0.91 o                         
  11   7   2         29.03         21.48         1.59 o                         
  -9   8   2          4.42          3.95         1.24 o                         
  -8   8   2         86.71        101.72         3.48 o                         
  -7   8   2        114.70        125.67         4.61 o                         
  -6   8   2        173.98        169.07         5.12 o                         
  -5   8   2        105.50        116.64         3.60 o                         
  -4   8   2         93.13         89.58         2.76 o                         
  -3   8   2          0.79          2.89         1.29 o                         
  -2   8   2        191.62        202.91         6.79 o                         
  -1   8   2        447.16        475.23        12.88 o                         
   0   8   2        336.32        329.46         8.23 o                         
   1   8   2        293.33        255.63         7.53 o                         
   2   8   2        126.70        129.25         3.55 o                         
   3   8   2         11.48         17.33         1.98 o                         
   4   8   2        136.89        136.33         8.41 o                         
   5   8   2         20.63         23.86         2.25 o                         
   6   8   2          1.60          2.18         1.31 o                         
   7   8   2         78.81         81.08         5.23 o                         
   8   8   2          4.45          7.29         4.13 o                         
   9   8   2         39.69         23.83         2.61 o                         
  10   8   2         50.52         39.31         4.20 o                         
  11   8   2          2.06          2.27         1.21 o                         
  -8   9   2          0.47         -0.09         1.13 o                         
  -7   9   2         87.53         96.33         3.67 o                         
  -6   9   2         63.20         85.80         3.89 o                         
  -5   9   2         58.26         55.10         3.02 o                         
  -4   9   2        109.43        106.86         5.50 o                         
  -3   9   2         43.51         68.47         3.00 o                         
  -2   9   2        810.90        851.69        37.79 o                         
  -1   9   2         24.03         30.89         2.16 o                         
   0   9   2        105.61        134.68         4.32 o                         
   1   9   2         23.71         34.15         2.00 o                         
   2   9   2         29.99         32.26         1.84 o                         
   3   9   2        205.19        184.56         8.14 o                         
   4   9   2        165.73        168.41         5.93 o                         
   5   9   2          0.06         -0.28         1.96 o                         
   6   9   2        251.71        269.75        10.29 o                         
   7   9   2         40.41         49.45         5.23 o                         
   8   9   2         11.43         11.61         3.28 o                         
   9   9   2         49.76         58.80         3.64 o                         
  10   9   2        132.66        102.56         3.90 o                         
  -7  10   2          3.22          2.42         1.05 o                         
  -6  10   2          0.53          4.61         1.37 o                         
  -5  10   2        337.27        417.59        15.43 o                         
  -4  10   2          9.91          8.17         2.09 o                         
  -3  10   2         57.07         72.34         3.54 o                         
  -2  10   2        421.52        383.26        11.25 o                         
  -1  10   2          4.57          4.14         1.38 o                         
   0  10   2        327.73        320.82         8.16 o                         
   1  10   2        118.02        138.60         4.58 o                         
   2  10   2          4.34          3.13         1.21 o                         
   3  10   2        270.42        315.03         9.04 o                         
   4  10   2        244.90        222.79         8.96 o                         
   5  10   2        102.37        104.74         4.54 o                         
   6  10   2         48.52         45.11         4.95 o                         
   7  10   2         26.62         43.94         3.65 o                         
   8  10   2          0.92          0.63         1.69 o                         
   9  10   2         40.76         17.27         1.54 o                         
  -6  11   2         40.34         39.77         5.71 o                         
  -5  11   2          2.37          4.31         1.18 o                         
  -4  11   2          8.86         14.26         3.69 o                         
  -3  11   2         29.20         57.42         3.18 o                         
  -2  11   2         27.03         26.84         3.16 o                         
  -1  11   2         41.12         44.77         3.08 o                         
   0  11   2         22.66         42.58         2.54 o                         
   1  11   2         39.37         37.71         2.52 o                         
   2  11   2          1.60          0.42         1.33 o                         
   3  11   2          1.78          1.90         1.21 o                         
   4  11   2          8.84         11.63         1.64 o                         
   5  11   2          0.75          0.60         1.00 o                         
   6  11   2         45.55         40.15         2.78 o                         
   7  11   2         16.49         15.72         1.72 o                         
   8  11   2          0.74          2.83         0.86 o                         
  -5  12   2          3.60          4.17         1.43 o                         
  -4  12   2          0.20         -0.08         1.29 o                         
  -3  12   2         14.48         20.20         2.31 o                         
  -2  12   2          0.63          4.19         1.45 o                         
  -1  12   2         10.07         11.90         1.63 o                         
   0  12   2          9.10         18.01         2.97 o                         
   1  12   2         51.71         57.70         3.48 o                         
   2  12   2          4.44          7.73         1.63 o                         
   3  12   2          0.70          1.48         1.24 o                         
   4  12   2          2.59          1.16         0.98 o                         
   5  12   2          2.20          2.62         1.17 o                         
   6  12   2         10.43          9.24         1.40 o                         
   7  12   2          4.88          7.19         1.42 o                         
  -3  13   2          4.62          0.78         1.51 o                         
  -2  13   2          0.47          0.59         1.09 o                         
  -1  13   2          0.83         -0.01         1.26 o                         
   0  13   2         15.58         15.99         2.22 o                         
   1  13   2         25.07         36.66         4.59 o                         
   2  13   2          5.67          2.71         1.51 o                         
   3  13   2          1.73          6.81         1.27 o                         
   4  13   2          3.73         10.51         1.91 o                         
   5  13   2          3.30          2.09         0.96 o                         
   6  13   2          3.23          5.68         1.82 o                         
   0  14   2          6.36          6.44         1.36 o                         
   1  14   2         13.30         12.63         1.59 o                         
   2  14   2          1.59          3.97         1.12 o                         
   3  14   2          3.00          2.45         1.59 o                         
  -4 -12   3          0.22          0.26         0.91 o                         
  -3 -12   3          5.80          6.23         1.38 o                         
  -2 -12   3          2.44          4.63         2.04 o                         
  -1 -12   3          1.02         -0.17         0.98 o                         
   0 -12   3          0.02         -1.33         1.33 o                         
   1 -12   3          0.23         -0.73         1.67 o                         
   2 -12   3          1.88         10.70         2.25 o                         
  -6 -11   3          2.10          0.40         1.22 o                         
  -5 -11   3          1.80          0.69         0.99 o                         
  -4 -11   3          3.25          2.93         1.21 o                         
  -3 -11   3         19.61         27.46         2.23 o                         
  -2 -11   3          6.90         11.47         1.42 o                         
  -1 -11   3          4.47          4.51         1.20 o                         
   0 -11   3          1.81         -0.52         1.66 o                         
   1 -11   3          5.07          3.28         1.62 o                         
   2 -11   3          0.95          5.54         1.29 o                         
   3 -11   3         11.84         12.75         2.60 o                         
   4 -11   3         15.05         19.97         1.70 o                         
   5 -11   3         11.68          9.27         1.40 o                         
  -7 -10   3          7.53          7.11         1.56 o                         
  -6 -10   3         18.12         11.58         1.64 o                         
  -5 -10   3          1.94          2.12         0.98 o                         
  -4 -10   3          6.19          6.03         1.53 o                         
  -3 -10   3         72.44         78.77         3.53 o                         
  -2 -10   3          6.88          8.89         1.77 o                         
  -1 -10   3         17.46         22.10         2.16 o                         
   0 -10   3          3.29          3.95         1.00 o                         
   1 -10   3         12.83         11.45         1.60 o                         
   2 -10   3          1.64          2.35         1.03 o                         
   3 -10   3          4.41          6.94         1.52 o                         
   4 -10   3        110.43        127.28         5.00 o                         
   5 -10   3          7.22          4.63         1.44 o                         
   6 -10   3          7.64         10.15         2.34 o                         
  -8  -9   3          4.48          3.13         1.79 o                         
  -7  -9   3         41.64         47.64         2.79 o                         
  -6  -9   3         38.64         33.26         2.18 o                         
  -5  -9   3          6.46         19.74         2.11 o                         
  -4  -9   3          2.31         -0.59         1.57 o                         
  -3  -9   3          1.04          7.12         1.31 o                         
  -2  -9   3         18.13         11.96         1.94 o                         
  -1  -9   3          3.36          2.12         1.01 o                         
   0  -9   3         30.65         28.32         1.60 o                         
   1  -9   3         13.83          4.92         0.95 o                         
   2  -9   3          2.84          2.94         1.06 o                         
   3  -9   3          2.77          7.56         1.35 o                         
   4  -9   3         28.36         34.77         2.68 o                         
   5  -9   3          1.43          5.51         1.36 o                         
   6  -9   3          1.56          0.44         1.23 o                         
   7  -9   3         83.17         83.45         7.50 o                         
  -9  -8   3          6.18          3.89         1.54 o                         
  -8  -8   3         16.11         16.10         1.40 o                         
  -7  -8   3          6.43          6.73         1.24 o                         
  -6  -8   3         44.85         38.06         2.40 o                         
  -5  -8   3          0.55          1.02         1.43 o                         
  -4  -8   3          0.78          2.94         1.17 o                         
  -3  -8   3         43.45         72.28         4.28 o                         
  -2  -8   3         14.85         14.47         2.08 o                         
  -1  -8   3         16.68         27.95         1.60 o                         
   0  -8   3         25.81         15.03         1.21 o                         
   1  -8   3          1.46          1.07         0.71 o                         
   2  -8   3         54.42         61.78         2.48 o                         
   3  -8   3          0.40          2.55         1.11 o                         
   4  -8   3        145.48        131.41         4.63 o                         
   5  -8   3        246.29        275.23         8.80 o                         
   6  -8   3        110.07        116.53         7.10 o                         
   7  -8   3          0.16          4.10         1.65 o                         
   8  -8   3         16.09         14.66         2.87 o                         
  -9  -7   3          3.34          3.07         1.32 o                         
  -8  -7   3          0.11          0.60         0.92 o                         
  -7  -7   3         12.06         13.44         1.51 o                         
  -6  -7   3        149.48        129.62         5.81 o                         
  -5  -7   3          5.48          4.79         2.40 o                         
  -4  -7   3          1.15         -1.68         2.01 o                         
  -3  -7   3          9.08         14.28         1.84 o                         
  -2  -7   3        120.85        139.14         5.28 o                         
  -1  -7   3         46.34         46.37         2.84 o                         
   0  -7   3         11.25          3.77         0.78 o                         
   1  -7   3         15.64         17.50         1.10 o                         
   2  -7   3          1.78          3.18         0.84 o                         
   3  -7   3         11.39         15.28         1.28 o                         
   4  -7   3         97.23         94.03         2.74 o                         
   5  -7   3        338.58        308.66         7.18 o                         
   6  -7   3        183.68        170.69         5.50 o                         
   7  -7   3         26.92         29.25         1.90 o                         
   8  -7   3          8.82          9.16         1.71 o                         
   9  -7   3         19.45         17.44         3.33 o                         
 -10  -6   3         11.10          9.73         1.05 o                         
  -9  -6   3         27.00         16.10         2.41 o                         
  -8  -6   3         28.30         16.90         1.88 o                         
  -7  -6   3         70.66         56.44         2.65 o                         
  -6  -6   3          2.16          5.02         1.28 o                         
  -5  -6   3        126.03        100.48         4.80 o                         
  -4  -6   3         38.92         20.76         3.66 o                         
  -3  -6   3          3.15          1.45         1.39 o                         
  -2  -6   3         79.46         60.45         6.50 o                         
  -1  -6   3        458.98        440.17        16.22 o                         
   0  -6   3         51.72         47.10         7.17 o                         
   1  -6   3        274.92        283.35         6.95 o                         
   2  -6   3          0.10          1.70         0.88 o                         
   3  -6   3         14.53         12.61         0.97 o                         
   4  -6   3         50.31         65.66         2.16 o                         
   5  -6   3        427.84        435.43         7.27 o                         
   6  -6   3        584.37        597.87        12.37 o                         
   7  -6   3          0.61          1.16         0.76 o                         
   8  -6   3         10.42         12.37         1.23 o                         
   9  -6   3          0.20          0.62         1.17 o                         
  10  -6   3         13.01         13.71         2.30 o                         
 -10  -5   3         20.89         25.78         1.64 o                         
  -9  -5   3        184.59        187.89         7.97 o                         
  -8  -5   3         53.52         59.86         3.92 o                         
  -7  -5   3        160.81        204.40         5.95 o                         
  -6  -5   3        168.43        185.39         7.69 o                         
  -5  -5   3       1334.67       1346.90        52.70 o                         
  -4  -5   3          6.52          2.64         1.79 o                         
  -3  -5   3          3.72          4.82         3.99 o                         
  -2  -5   3         45.54         64.28         4.91 o                         
  -1  -5   3          5.18         21.22         4.95 o                         
   0  -5   3       2006.38       1822.30        79.54 o                         
   1  -5   3       1034.00        974.64        32.53 o                         
   2  -5   3        119.54        109.69         5.34 o                         
   3  -5   3        393.76        510.07        30.14 o                         
   4  -5   3         47.00         36.38         1.61 o                         
   5  -5   3        744.33        811.19        12.95 o                         
   6  -5   3         99.21        115.39         3.02 o                         
   7  -5   3         16.76         22.28         1.25 o                         
   8  -5   3         36.80         43.39         1.72 o                         
   9  -5   3         33.52         31.04         2.06 o                         
  10  -5   3         92.70         89.88         4.38 o                         
 -11  -4   3        122.77         92.37        10.07 o                         
 -10  -4   3         20.99         28.26         2.53 o                         
  -9  -4   3         13.00         14.44         3.08 o                         
  -8  -4   3          7.08         13.94         2.35 o                         
  -7  -4   3         13.47          9.95         1.29 o                         
  -6  -4   3        465.82        538.13        11.58 o                         
  -5  -4   3        935.00        994.56        21.84 o                         
  -4  -4   3          8.75          3.83         1.29 o                         
  -3  -4   3       1164.34       1116.33        37.36 o                         
  -2  -4   3        986.89       1048.92        49.07 o                         
  -1  -4   3       2083.08       2112.13        62.97 o                         
   0  -4   3         32.95         24.81         4.01 o                         
   1  -4   3        917.60        702.91        23.87 o                         
   2  -4   3        738.48        673.16        36.21 o                         
   3  -4   3        167.85        201.70        15.12 o                         
   4  -4   3         13.46         26.00         5.91 o                         
   5  -4   3          6.73          3.59         1.33 o                         
   6  -4   3        777.58        791.35        13.26 o                         
   7  -4   3        167.64        196.00         3.93 o                         
   8  -4   3        710.94        758.43        12.13 o                         
   9  -4   3         24.59         27.18         1.80 o                         
  10  -4   3          1.45          3.80         1.51 o                         
  11  -4   3        200.13        177.03         9.16 o                         
 -11  -3   3         28.68         33.90         3.28 o                         
 -10  -3   3          0.39          0.63         1.07 o                         
  -9  -3   3        156.48        158.05         7.03 o                         
  -8  -3   3          9.23          5.60         2.50 o                         
  -7  -3   3         28.12         17.48         2.01 o                         
  -6  -3   3          3.51          2.43         0.95 o                         
  -5  -3   3       1337.42       1553.28        47.30 o                         
  -4  -3   3       1460.53       1592.58        38.05 o                         
  -3  -3   3        188.85        159.84         8.74 o                         
  -2  -3   3        150.59        196.02        13.43 o                         
  -1  -3   3         52.81         42.39         3.98 o                         
   0  -3   3        619.09        466.39        16.88 o                         
   1  -3   3        117.06         78.88         4.79 o                         
   2  -3   3         28.03         61.64         6.59 o                         
   3  -3   3         28.15         17.26         1.98 o                         
   4  -3   3        282.54        325.87        10.70 o                         
   5  -3   3        412.90        403.41        13.35 o                         
   6  -3   3        120.84         83.00         2.40 o                         
   7  -3   3       1339.98       1380.54        18.82 o                         
   8  -3   3         21.31         25.61         1.35 o                         
   9  -3   3         51.61         68.16         3.18 o                         
  10  -3   3         45.08         40.97         4.54 o                         
  11  -3   3          0.31          1.31         1.62 o                         
 -11  -2   3        201.54        173.80        29.40 o                         
 -10  -2   3        235.87        242.62         7.41 o                         
  -9  -2   3        324.76        346.58         8.71 o                         
  -8  -2   3        138.06        156.07         9.73 o                         
  -7  -2   3          0.17          0.00         1.22 o                         
  -6  -2   3         46.09         34.59         2.12 o                         
  -5  -2   3        592.79        613.95        13.94 o                         
  -4  -2   3        918.29        933.56        29.11 o                         
  -3  -2   3        245.16        256.70        15.12 o                         
  -2  -2   3        604.33        493.64        23.45 o                         
  -1  -2   3        483.49        578.40        28.85 o                         
   0  -2   3       1120.35       1230.40        37.13 o                         
   1  -2   3        958.53        803.59        25.28 o                         
   2  -2   3         27.85         33.16         3.09 o                         
   3  -2   3        466.16        360.92        14.30 o                         
   4  -2   3        124.33        114.63         4.95 o                         
   5  -2   3        520.07        487.94        14.97 o                         
   6  -2   3        618.72        502.24         8.42 o                         
   7  -2   3        936.55        930.14        13.03 o                         
   8  -2   3         41.57         49.15         1.92 o                         
   9  -2   3        166.20        191.72         5.70 o                         
  10  -2   3         26.30         23.05         2.28 o                         
  11  -2   3         24.30         25.48         2.01 o                         
 -11  -1   3         66.70         50.49         3.86 o                         
 -10  -1   3        281.00        298.16         7.88 o                         
  -9  -1   3         74.44         84.82         3.01 o                         
  -8  -1   3        250.08        256.91         6.77 o                         
  -7  -1   3        244.94        271.61         7.86 o                         
  -6  -1   3         18.00         27.17         2.94 o                         
  -5  -1   3          3.74          5.24         1.54 o                         
  -4  -1   3        170.67        148.45         5.04 o                         
  -3  -1   3          1.61          9.16         2.75 o                         
  -2  -1   3       3267.56       3217.21       129.57 o                         
  -1  -1   3       1291.34       1707.14        48.61 o                         
   0  -1   3         10.92         33.20         1.79 o                         
   1  -1   3        231.42        124.67         4.20 o                         
   2  -1   3        885.54        770.50        24.05 o                         
   3  -1   3        983.60        893.40        22.60 o                         
   4  -1   3         13.32         41.57         2.80 o                         
   5  -1   3        209.04        182.79        14.94 o                         
   6  -1   3        951.22       1003.33        25.55 o                         
   7  -1   3       1891.26       1830.88        22.92 o                         
   8  -1   3        292.42        273.17         5.49 o                         
   9  -1   3        116.11        103.97         3.90 o                         
  10  -1   3          0.51          1.55         1.82 o                         
  11  -1   3          4.76          5.16         1.69 o                         
  12  -1   3         31.75         31.39         2.16 o                         
 -11   0   3          6.12          4.85         2.80 o                         
 -10   0   3        169.01        162.82         4.62 o                         
  -9   0   3        185.93        224.91         5.21 o                         
  -8   0   3        218.19        235.93         5.72 o                         
  -7   0   3        182.92        182.21         5.47 o                         
  -6   0   3        331.25        283.98         5.86 o                         
  -5   0   3          1.71          4.17         1.29 o                         
  -4   0   3       5710.69       5998.87       167.78 o                         
  -3   0   3       2808.75       2699.49       111.07 o                         
  -2   0   3       2877.94       2726.42        77.75 o                         
  -1   0   3        639.75       1035.82        40.53 o                         
   2   0   3         12.79         14.11         2.85 o                         
   3   0   3       7028.30       7843.43       221.31 o                         
   4   0   3       1185.80       1365.19        34.11 o                         
   5   0   3       2344.49       2806.38        67.36 o                         
   6   0   3        365.27        418.62        12.19 o                         
   7   0   3       1096.14       1192.61        22.43 o                         
   8   0   3        891.78        951.03        16.76 o                         
   9   0   3         79.63         88.21         3.36 o                         
  10   0   3         34.79         46.62         2.50 o                         
  11   0   3          0.04          0.14         1.02 o                         
  12   0   3        103.46        106.75         4.61 o                         
 -11   1   3          0.34         -0.14         0.87 o                         
 -10   1   3         78.19         73.41         3.46 o                         
  -9   1   3         21.01         22.38         1.45 o                         
  -8   1   3        914.96        953.51        17.68 o                         
  -7   1   3         62.11         80.54         2.35 o                         
  -6   1   3         18.43         24.67         1.37 o                         
  -5   1   3        441.94        485.08        23.99 o                         
  -4   1   3       2423.85       2511.43        60.14 o                         
  -3   1   3        786.23        737.13        19.82 o                         
  -2   1   3        221.48        256.19         6.87 o                         
  -1   1   3       2316.28       2427.43        56.64 o                         
   0   1   3       3017.84       3128.23       123.95 o                         
   1   1   3       8701.22       8202.35       323.65 o                         
   2   1   3      11256.89      11680.83       229.70 o                         
   3   1   3        225.79        179.75         5.89 o                         
   4   1   3        703.31        733.93        20.09 o                         
   5   1   3        134.62         93.78         6.13 o                         
   6   1   3        285.41        311.12        13.86 o                         
   7   1   3        207.46        213.25         4.72 o                         
   8   1   3       1408.84       1577.18        29.32 o                         
   9   1   3          4.55          8.08         0.89 o                         
  10   1   3        160.39        173.12         4.76 o                         
  11   1   3          0.06          1.65         1.24 o                         
  12   1   3          0.71         -0.03         0.83 o                         
 -11   2   3         23.69         13.72         1.42 o                         
 -10   2   3         60.30         49.86         3.49 o                         
  -9   2   3         67.90         64.52         2.65 o                         
  -8   2   3        115.20        110.71         3.22 o                         
  -7   2   3         74.51         95.37         2.63 o                         
  -6   2   3         39.41         52.51         1.72 o                         
  -5   2   3         63.77        114.90         3.61 o                         
  -4   2   3       2494.09       2526.92        42.18 o                         
  -3   2   3       3767.95       4024.88        95.10 o                         
  -2   2   3       2198.06       2219.14        46.12 o                         
  -1   2   3         31.36          3.96         2.10 o                         
   0   2   3       1308.94       1164.03        34.59 o                         
   1   2   3        107.18         43.82         4.22 o                         
   2   2   3        130.51        197.03         7.72 o                         
   3   2   3         13.48          9.18         1.86 o                         
   4   2   3        535.47        517.56        15.39 o                         
   5   2   3        221.32        256.22        12.04 o                         
   6   2   3        252.01        248.97        16.94 o                         
   7   2   3        114.79        126.00         3.94 o                         
   8   2   3        746.51        823.39        14.98 o                         
   9   2   3         77.58         85.86         2.94 o                         
  10   2   3          4.50          5.94         0.91 o                         
  11   2   3         27.61         30.54         2.14 o                         
  12   2   3          0.20          0.39         0.79 o                         
 -11   3   3         32.63         29.18         4.39 o                         
 -10   3   3        117.48        133.25         6.02 o                         
  -9   3   3        531.16        584.57        29.84 o                         
  -8   3   3       1260.59       1275.50        27.38 o                         
  -7   3   3        824.57        761.59        12.86 o                         
  -6   3   3        206.20        216.76         4.27 o                         
  -5   3   3         35.86         26.74         1.38 o                         
  -4   3   3         58.97         47.68         1.98 o                         
  -3   3   3       1355.23       1429.73        31.59 o                         
  -2   3   3       1759.23       1804.02        44.58 o                         
  -1   3   3        196.29        146.66         9.79 o                         
   0   3   3       2581.02       2360.24        75.00 o                         
   1   3   3          0.52          5.71         0.96 o                         
   2   3   3         30.32         44.23         3.51 o                         
   3   3   3        609.51        526.66        25.82 o                         
   4   3   3        311.64        341.75        11.48 o                         
   5   3   3          4.51          8.60         2.82 o                         
   6   3   3        335.90        416.25        11.97 o                         
   7   3   3         30.05         28.29         1.80 o                         
   8   3   3        816.81        768.86        15.61 o                         
   9   3   3         27.86         29.59         1.70 o                         
  10   3   3         78.03         82.50         3.25 o                         
  11   3   3         35.59         40.01         2.75 o                         
  12   3   3         20.64         20.74         1.92 o                         
 -10   4   3         49.96         42.19         2.99 o                         
  -9   4   3        419.00        445.94        10.81 o                         
  -8   4   3         64.59         65.32         4.02 o                         
  -7   4   3        231.14        223.42         6.49 o                         
  -6   4   3        234.37        232.27         4.85 o                         
  -5   4   3         55.25         50.30         2.16 o                         
  -4   4   3         38.47         43.21         2.44 o                         
  -3   4   3       2878.86       3025.86        71.08 o                         
  -2   4   3       2284.72       2556.71        52.56 o                         
  -1   4   3       2378.25       2639.71       110.39 o                         
   0   4   3        709.87        731.54        51.27 o                         
   1   4   3         13.26         17.01         3.07 o                         
   2   4   3        967.48        837.84        27.48 o                         
   3   4   3         58.98         69.88         6.97 o                         
   4   4   3        533.60        480.21        24.69 o                         
   5   4   3        364.21        314.65         9.26 o                         
   6   4   3        465.62        475.80        13.62 o                         
   7   4   3         67.53         47.50         2.80 o                         
   8   4   3        939.58        924.39        18.46 o                         
   9   4   3        236.21        252.97         7.28 o                         
  10   4   3         10.49         12.47         1.63 o                         
  11   4   3         67.67         60.55         3.53 o                         
  12   4   3         29.66         23.24         2.63 o                         
 -10   5   3          1.77          2.98         1.59 o                         
  -9   5   3         25.64         31.85         2.55 o                         
  -8   5   3        154.17        159.64         5.58 o                         
  -7   5   3        469.05        453.69         9.89 o                         
  -6   5   3          3.05          5.69         1.22 o                         
  -5   5   3         76.09         80.06         3.30 o                         
  -4   5   3       1819.18       1946.57        41.79 o                         
  -3   5   3       1546.75       1601.91        52.06 o                         
  -2   5   3        106.70        100.21         7.30 o                         
  -1   5   3          0.90         12.44         2.52 o                         
   0   5   3        756.52        890.80        30.23 o                         
   1   5   3        677.75        794.51        26.75 o                         
   2   5   3        960.92       1067.50        41.13 o                         
   3   5   3         47.43         52.99         6.10 o                         
   4   5   3        172.08        165.21         9.28 o                         
   5   5   3       1690.11       1905.08        41.89 o                         
   6   5   3        623.77        659.18        23.64 o                         
   7   5   3          3.31          8.46         1.69 o                         
   8   5   3          4.95          2.38         1.44 o                         
   9   5   3        468.35        521.00        14.81 o                         
  10   5   3         55.36         45.71         2.38 o                         
  11   5   3          9.00          9.02         1.31 o                         
  12   5   3         26.94         24.10         5.54 o                         
 -10   6   3         88.16         87.87         5.50 o                         
  -9   6   3        105.46         96.92         3.91 o                         
  -8   6   3         22.63         23.43         1.84 o                         
  -7   6   3        144.81        155.51         5.05 o                         
  -6   6   3        271.58        284.28         7.99 o                         
  -5   6   3        154.44        157.73         4.02 o                         
  -4   6   3         47.20         48.31         2.93 o                         
  -3   6   3         66.94         72.84         4.33 o                         
  -2   6   3        189.32        224.25        12.49 o                         
  -1   6   3       1270.43       1454.80        39.15 o                         
   0   6   3         63.45         65.41         6.11 o                         
   1   6   3        583.83        534.94        14.62 o                         
   2   6   3          5.78          2.24         1.63 o                         
   3   6   3        524.33        571.27        20.49 o                         
   4   6   3       1651.89       1785.20        55.15 o                         
   5   6   3        648.73        629.14        17.10 o                         
   6   6   3         99.90        119.01         4.68 o                         
   7   6   3         25.29         28.31         2.61 o                         
   8   6   3          4.81          5.31         1.95 o                         
   9   6   3        331.62        374.13        13.49 o                         
  10   6   3          7.38         11.16         1.58 o                         
  11   6   3         53.88         42.85         2.72 o                         
  -9   7   3          1.50          5.58         1.56 o                         
  -8   7   3         30.31         35.35         2.41 o                         
  -7   7   3         92.53         93.67         3.69 o                         
  -6   7   3        177.30        183.97         4.86 o                         
  -5   7   3         81.60         74.30         2.48 o                         
  -4   7   3        199.30        260.49         7.16 o                         
  -3   7   3         16.94         18.79         1.63 o                         
  -2   7   3        504.24        571.44        14.62 o                         
  -1   7   3       1544.59       1697.44        56.43 o                         
   0   7   3        227.42        208.70        12.32 o                         
   1   7   3         23.75         21.25         5.14 o                         
   2   7   3         97.99        108.83         6.61 o                         
   3   7   3          2.42          2.48         1.43 o                         
   4   7   3          0.40          4.14         1.47 o                         
   5   7   3        108.00         94.39         3.94 o                         
   6   7   3        368.91        421.85        11.30 o                         
   7   7   3         34.70         34.87         2.76 o                         
   8   7   3          0.56          4.35         1.92 o                         
   9   7   3        361.56        374.87        14.84 o                         
  10   7   3          0.81          1.10         0.88 o                         
  11   7   3          0.52          0.44         0.82 o                         
  -8   8   3         43.18         45.59         2.75 o                         
  -7   8   3        127.24        138.54         5.89 o                         
  -6   8   3        260.73        264.55         7.18 o                         
  -5   8   3         48.55         45.90         2.47 o                         
  -4   8   3         88.69        100.57         3.64 o                         
  -3   8   3         40.13         25.68         2.13 o                         
  -2   8   3        411.76        378.27        10.85 o                         
  -1   8   3        531.58        628.34        12.50 o                         
   0   8   3         95.06         90.13         2.97 o                         
   1   8   3        202.45        207.49         7.16 o                         
   2   8   3        200.64        223.91         6.49 o                         
   3   8   3          8.22         12.43         2.37 o                         
   4   8   3         32.36         30.25         3.55 o                         
   5   8   3          1.96          8.15         2.19 o                         
   6   8   3         30.53         31.64         2.78 o                         
   7   8   3         76.28         55.31         3.53 o                         
   8   8   3          4.12         16.14         2.56 o                         
   9   8   3         52.79         50.00         5.57 o                         
  10   8   3          0.31          2.21         1.10 o                         
  11   8   3          9.43         10.43         1.77 o                         
  -8   9   3          6.21          2.98         1.83 o                         
  -7   9   3        197.83        205.79         6.53 o                         
  -6   9   3         42.58         68.20         2.98 o                         
  -5   9   3          0.40          5.61         1.55 o                         
  -4   9   3        171.11        183.18         5.39 o                         
  -3   9   3          1.36          7.30         1.70 o                         
  -2   9   3        460.73        444.84        16.38 o                         
  -1   9   3         39.19         53.91         3.07 o                         
   0   9   3        148.71        166.33         5.98 o                         
   1   9   3        416.76        549.34        17.20 o                         
   2   9   3          0.53          1.29         0.98 o                         
   3   9   3         32.17         25.31         2.56 o                         
   4   9   3        130.07        138.84         5.76 o                         
   5   9   3        269.78        319.23        13.02 o                         
   6   9   3        120.57        118.03         6.45 o                         
   7   9   3         24.60         20.02         2.38 o                         
   8   9   3         54.68         58.45         4.15 o                         
   9   9   3          3.15          3.16         1.59 o                         
  10   9   3        144.14         97.75         6.64 o                         
  -7  10   3         21.96         16.05         1.48 o                         
  -6  10   3         28.98         33.81         2.50 o                         
  -5  10   3        269.35        312.07        13.18 o                         
  -4  10   3         59.83         72.69         3.48 o                         
  -3  10   3         35.23         39.70         2.45 o                         
  -2  10   3        233.02        221.46        12.72 o                         
  -1  10   3         54.39         97.95         5.44 o                         
   0  10   3        104.97        114.75         4.83 o                         
   1  10   3        515.49        500.02        12.95 o                         
   2  10   3        167.94        126.22         4.20 o                         
   3  10   3        106.34        140.14         4.93 o                         
   4  10   3        215.69        185.45         5.70 o                         
   5  10   3          1.16          1.20         1.80 o                         
   6  10   3         25.70         21.61         3.26 o                         
   7  10   3        184.66        229.84        13.25 o                         
   8  10   3          9.88         12.27         3.60 o                         
   9  10   3         40.49         25.41         3.43 o                         
  10  10   3          1.99         -0.64         0.93 o                         
  -6  11   3         40.02         49.76         2.60 o                         
  -5  11   3          1.67          2.15         1.07 o                         
  -4  11   3         21.27         20.97         2.10 o                         
  -3  11   3        125.50        154.53         6.90 o                         
  -2  11   3         21.38         18.12         2.45 o                         
  -1  11   3          2.08          1.27         2.07 o                         
   0  11   3          2.03          7.89         2.25 o                         
   1  11   3         45.46         59.70         3.42 o                         
   2  11   3         31.62         34.44         2.59 o                         
   3  11   3          6.32          6.14         1.45 o                         
   4  11   3         11.25         10.07         1.69 o                         
   5  11   3          1.94          2.45         1.39 o                         
   6  11   3         37.20         31.02         2.55 o                         
   7  11   3          1.80          2.66         1.94 o                         
   8  11   3          5.43          5.62         1.44 o                         
   9  11   3         26.51         24.29         4.37 o                         
  -5  12   3         13.99         16.61         2.40 o                         
  -4  12   3          9.79         10.48         1.36 o                         
  -3  12   3         23.91         45.94         3.17 o                         
  -2  12   3          0.22          0.24         1.26 o                         
  -1  12   3          2.65          1.54         1.32 o                         
   0  12   3         17.98         35.56         3.24 o                         
   1  12   3          1.43          1.93         1.78 o                         
   2  12   3         11.56         12.20         1.90 o                         
   3  12   3          0.30          0.85         1.33 o                         
   4  12   3          2.50          5.49         1.32 o                         
   5  12   3          2.80          0.17         1.16 o                         
   6  12   3         25.50         22.59         2.43 o                         
   7  12   3          4.27          8.35         1.28 o                         
   8  12   3          0.05          0.31         0.94 o                         
  -3  13   3         10.31          6.16         1.24 o                         
  -2  13   3         18.93         12.20         1.77 o                         
  -1  13   3          0.75          6.46         1.86 o                         
   0  13   3         50.81         58.79         6.26 o                         
   1  13   3          5.71          4.52         1.81 o                         
   2  13   3          2.25          3.15         1.69 o                         
   3  13   3         29.44         37.21         3.10 o                         
   4  13   3          0.21          3.53         1.19 o                         
   5  13   3          4.04          2.33         1.11 o                         
   6  13   3          0.48          0.01         1.00 o                         
  -1  14   3          2.90          0.54         0.82 o                         
   0  14   3          3.31          0.66         1.55 o                         
   1  14   3          2.59          2.43         1.26 o                         
   2  14   3          0.85          3.35         1.27 o                         
   3  14   3          2.78          5.60         1.36 o                         
   4  14   3          0.17          1.88         1.01 o                         
  -3 -12   4          1.41          2.25         0.96 o                         
  -2 -12   4          0.37          0.70         1.06 o                         
  -1 -12   4          0.59          0.39         1.12 o                         
   0 -12   4          1.49          0.70         1.01 o                         
   1 -12   4          7.46          3.13         1.63 o                         
   2 -12   4          6.03          8.87         1.30 o                         
  -5 -11   4          0.14         -0.58         0.83 o                         
  -4 -11   4          4.41         11.10         1.35 o                         
  -3 -11   4          0.29          0.47         1.06 o                         
  -2 -11   4          1.01          1.18         0.87 o                         
  -1 -11   4         13.24         13.08         1.65 o                         
   0 -11   4          4.54          3.65         1.26 o                         
   1 -11   4          6.16          2.54         1.04 o                         
   2 -11   4          0.68         -0.66         1.04 o                         
   3 -11   4         18.64         20.45         3.26 o                         
   4 -11   4          9.00         11.11         2.15 o                         
  -6 -10   4         12.08          6.38         1.10 o                         
  -5 -10   4         18.79         16.98         1.76 o                         
  -4 -10   4          4.97          8.44         1.48 o                         
  -3 -10   4         10.09          9.64         1.68 o                         
  -2 -10   4          0.68         -0.32         0.88 o                         
  -1 -10   4         69.69         53.10         2.66 o                         
   0 -10   4         71.38         74.81         3.17 o                         
   1 -10   4          4.96          3.24         0.94 o                         
   2 -10   4          7.35          5.15         0.98 o                         
   3 -10   4         10.21         13.57         1.56 o                         
   4 -10   4         33.67         46.33         3.80 o                         
   5 -10   4          0.52          1.00         1.31 o                         
   6 -10   4          1.54          5.35         2.47 o                         
  -8  -9   4          0.82          2.32         1.39 o                         
  -7  -9   4         41.62         35.69         2.23 o                         
  -6  -9   4         62.73         61.32         3.17 o                         
  -5  -9   4          0.03          0.76         1.33 o                         
  -4  -9   4         23.96         14.34         1.91 o                         
  -3  -9   4          3.57          1.80         1.30 o                         
  -2  -9   4          7.34         16.70         2.33 o                         
  -1  -9   4          2.73          2.56         1.19 o                         
   0  -9   4          4.62          6.65         1.44 o                         
   1  -9   4         55.06         47.37         2.14 o                         
   2  -9   4         13.66         10.34         1.24 o                         
   3  -9   4        123.88        114.59         3.77 o                         
   4  -9   4          7.29         10.03         2.32 o                         
   5  -9   4          0.92          3.52         1.38 o                         
   6  -9   4          1.85         -0.19         1.50 o                         
   7  -9   4          4.72          2.88         5.57 o                         
  -8  -8   4         10.23          7.29         1.98 o                         
  -7  -8   4          4.91          5.86         1.10 o                         
  -6  -8   4         31.51         49.49         3.18 o                         
  -5  -8   4        113.41        103.11         4.92 o                         
  -4  -8   4         12.35         16.22         1.64 o                         
  -3  -8   4         73.57         88.97         4.03 o                         
  -2  -8   4          0.34          3.39         1.54 o                         
  -1  -8   4          3.30          5.67         1.04 o                         
   0  -8   4         21.90         28.01         1.75 o                         
   1  -8   4          0.85          2.47         1.04 o                         
   2  -8   4         17.07         15.15         1.39 o                         
   3  -8   4         75.69         78.00         2.97 o                         
   4  -8   4         31.65         32.53         2.01 o                         
   5  -8   4         56.70         51.20         3.95 o                         
   6  -8   4         14.05         17.95         1.94 o                         
   7  -8   4         87.63         93.24         5.57 o                         
  -9  -7   4         13.49         19.82         2.90 o                         
  -8  -7   4          4.96          3.28         1.31 o                         
  -7  -7   4          5.88          9.40         1.55 o                         
  -6  -7   4        145.23        123.99         5.11 o                         
  -5  -7   4         73.05         73.44         3.80 o                         
  -4  -7   4        100.77        121.16         4.81 o                         
  -3  -7   4          3.20          6.20         1.74 o                         
  -2  -7   4          5.98          9.47         1.72 o                         
  -1  -7   4          9.27          2.69         1.05 o                         
   0  -7   4         62.41         70.88         2.25 o                         
   1  -7   4         64.79         50.13         2.10 o                         
   2  -7   4         30.83         39.41         1.66 o                         
   3  -7   4          1.04          4.03         0.88 o                         
   4  -7   4        345.58        335.93         6.60 o                         
   5  -7   4         43.13         52.01         3.24 o                         
   6  -7   4         56.68         61.55         2.47 o                         
   7  -7   4          7.39          4.45         1.54 o                         
   8  -7   4         78.78         73.86         5.01 o                         
 -10  -6   4        107.17         85.44         3.88 o                         
  -9  -6   4         11.17         13.38         2.93 o                         
  -8  -6   4         10.86         11.52         1.46 o                         
  -7  -6   4          1.40          0.11         1.05 o                         
  -6  -6   4          8.28          6.59         1.22 o                         
  -5  -6   4         17.27         10.46         1.57 o                         
  -4  -6   4          0.24          2.13         6.56 o                         
  -3  -6   4         12.18          8.38         2.37 o                         
  -2  -6   4          2.20          1.83         1.01 o                         
  -1  -6   4         59.58         46.07         2.35 o                         
   0  -6   4        332.08        322.16         6.46 o                         
   1  -6   4        545.06        484.81         8.29 o                         
   2  -6   4        469.42        434.56         8.59 o                         
   3  -6   4         51.38         43.24         1.57 o                         
   4  -6   4        242.02        241.63         4.36 o                         
   5  -6   4         27.71         24.61         1.57 o                         
   6  -6   4        191.57        191.70         6.03 o                         
   7  -6   4          2.71          1.60         1.16 o                         
   8  -6   4         77.03         80.90         2.65 o                         
   9  -6   4          2.19          1.78         1.88 o                         
 -10  -5   4         89.02         87.04         2.93 o                         
  -9  -5   4         47.36         40.97         4.62 o                         
  -8  -5   4         32.44         30.21         2.49 o                         
  -7  -5   4         30.01         34.10         2.08 o                         
  -6  -5   4        157.73        153.00         4.87 o                         
  -5  -5   4        585.54        598.33        13.70 o                         
  -4  -5   4       1235.59       1247.79        36.76 o                         
  -3  -5   4         22.83         29.79         3.02 o                         
  -2  -5   4         11.11          9.69         3.58 o                         
  -1  -5   4         19.99         17.87         4.11 o                         
   0  -5   4         71.06         66.57         7.45 o                         
   1  -5   4         32.65         20.35         2.27 o                         
   2  -5   4        780.50        679.42        22.39 o                         
   3  -5   4       1030.14       1156.41        18.73 o                         
   4  -5   4          1.77          1.37         0.57 o                         
   5  -5   4        264.96        287.64         6.82 o                         
   6  -5   4        104.47        101.82         4.31 o                         
   7  -5   4         11.50         10.67         1.18 o                         
   8  -5   4        388.23        392.90         9.59 o                         
   9  -5   4         38.60         37.23         3.26 o                         
  10  -5   4          8.54          7.62         1.89 o                         
 -10  -4   4        127.03        133.81         4.04 o                         
  -9  -4   4         33.99         42.81         4.80 o                         
  -8  -4   4          2.96          8.23         1.52 o                         
  -7  -4   4         12.47         18.48         1.59 o                         
  -6  -4   4        228.74        261.54         7.02 o                         
  -5  -4   4        414.04        390.70         9.43 o                         
  -4  -4   4        801.39        757.02        19.12 o                         
  -3  -4   4       1131.57       1032.84        42.06 o                         
  -2  -4   4         14.38         29.06         4.14 o                         
  -1  -4   4        462.58        369.08        15.42 o                         
   0  -4   4         16.61          8.94         2.38 o                         
   1  -4   4       1286.62       1327.16        33.03 o                         
   2  -4   4       1779.74       1826.69        53.33 o                         
   3  -4   4        125.18        153.40        12.75 o                         
   4  -4   4         21.88         29.11         1.68 o                         
   5  -4   4        199.49        164.95         3.61 o                         
   6  -4   4        348.18        351.20         8.91 o                         
   7  -4   4          6.45          6.97         0.95 o                         
   8  -4   4          4.43          3.17         0.96 o                         
   9  -4   4         44.17         51.37         2.69 o                         
  10  -4   4          5.76          9.90         1.70 o                         
  11  -4   4         89.03         70.20         4.70 o                         
 -10  -3   4         53.13         64.30         5.15 o                         
  -9  -3   4        318.75        275.58        13.93 o                         
  -8  -3   4         14.00         18.21         1.89 o                         
  -7  -3   4          0.92          0.94         1.09 o                         
  -6  -3   4          2.61          3.92         1.01 o                         
  -5  -3   4       1540.29       1521.93        28.76 o                         
  -4  -3   4       1521.69       1505.84        45.56 o                         
  -3  -3   4        224.03        181.34         7.34 o                         
  -2  -3   4        444.24        405.72        15.97 o                         
  -1  -3   4         11.45          6.92         1.75 o                         
   0  -3   4        151.24        137.89         6.90 o                         
   1  -3   4         55.79         44.12         3.72 o                         
   2  -3   4          5.07          5.17         2.55 o                         
   3  -3   4        825.59        802.26        39.00 o                         
   4  -3   4         95.53        103.28         5.43 o                         
   5  -3   4        681.49        654.49        10.14 o                         
   6  -3   4          4.43          3.05         0.69 o                         
   7  -3   4         27.09         20.44         1.17 o                         
   8  -3   4        135.99        148.20         3.15 o                         
   9  -3   4        252.54        264.93         6.64 o                         
  10  -3   4         22.35         23.60         2.12 o                         
  11  -3   4          0.08          1.49         1.87 o                         
 -11  -2   4         60.59         43.14         3.56 o                         
 -10  -2   4        261.18        243.86         8.73 o                         
  -9  -2   4        694.16        693.42        29.70 o                         
  -8  -2   4         91.83        127.10         9.09 o                         
  -7  -2   4         84.01         95.60         4.05 o                         
  -6  -2   4         29.99         59.39         2.83 o                         
  -5  -2   4        630.94        581.48        17.60 o                         
  -4  -2   4         83.28         97.33         3.30 o                         
  -3  -2   4       1621.67       1579.05        45.93 o                         
  -2  -2   4          0.84          3.38         1.82 o                         
  -1  -2   4        232.49        139.68        15.94 o                         
   0  -2   4        111.74        104.17         5.98 o                         
   1  -2   4          1.60          1.87         1.96 o                         
   2  -2   4         12.77         29.56         4.09 o                         
   3  -2   4        198.12        153.72         8.06 o                         
   4  -2   4        415.00        435.51        13.05 o                         
   5  -2   4        426.78        409.45        15.26 o                         
   6  -2   4        552.52        504.08         6.87 o                         
   7  -2   4        445.75        404.09         6.09 o                         
   8  -2   4         14.66         15.40         1.06 o                         
   9  -2   4        527.55        562.39        10.54 o                         
  10  -2   4          9.91         10.59         1.49 o                         
  11  -2   4          0.63         -1.10         1.41 o                         
 -11  -1   4         67.77         47.21         3.46 o                         
 -10  -1   4        222.63        198.89         7.44 o                         
  -9  -1   4        626.79        610.82        17.31 o                         
  -8  -1   4        239.62        239.02        15.01 o                         
  -7  -1   4         94.24        102.42         5.19 o                         
  -6  -1   4        201.23        192.22         7.05 o                         
  -5  -1   4         25.39         15.06         1.70 o                         
  -4  -1   4          5.31         10.40         1.03 o                         
  -3  -1   4        828.85        783.63        19.47 o                         
  -1  -1   4       1014.02       1422.45        40.58 o                         
   0  -1   4       3614.71       3444.17        98.17 o                         
   1  -1   4        407.41        349.06        29.57 o                         
   2  -1   4       1659.50       1627.24        47.87 o                         
   3  -1   4        783.81        634.42        16.67 o                         
   4  -1   4       3064.06       2987.35       232.71 o                         
   5  -1   4          3.93          8.91         4.09 o                         
   6  -1   4        118.38         95.61         3.21 o                         
   7  -1   4       1054.33       1029.32        15.06 o                         
   8  -1   4         40.59         41.83         1.65 o                         
   9  -1   4        746.89        772.94        22.54 o                         
  10  -1   4        157.94        166.11         6.54 o                         
  11  -1   4          4.12          3.61         1.05 o                         
  12  -1   4         24.51         18.72         1.69 o                         
 -11   0   4         12.12         12.39         1.89 o                         
 -10   0   4         37.71         35.23         1.69 o                         
  -9   0   4        358.87        364.61         8.17 o                         
  -8   0   4        155.26        150.83         4.94 o                         
  -7   0   4        186.53        193.69         5.21 o                         
  -6   0   4        723.49        731.89        12.83 o                         
  -5   0   4         53.82         32.59         2.73 o                         
  -4   0   4       1007.72        953.80        24.65 o                         
  -3   0   4       2956.44       2590.95        53.21 o                         
  -2   0   4       1182.86       1229.92        30.89 o                         
  -1   0   4        666.61        392.55        26.91 o                         
   1   0   4       5926.94       6915.97       200.94 o                         
   2   0   4          9.58         22.19         3.05 o                         
   3   0   4        625.79        589.33        28.07 o                         
   4   0   4       8102.00       8839.82       248.53 o                         
   5   0   4        783.30        884.97        29.59 o                         
   6   0   4        366.86        390.61        11.86 o                         
   7   0   4        608.93        636.15        10.35 o                         
   8   0   4         52.95         52.98         2.21 o                         
   9   0   4        545.59        572.49        12.64 o                         
  10   0   4         82.91         90.09         4.07 o                         
  11   0   4        111.41        111.67         5.55 o                         
  12   0   4         10.02          8.75         1.37 o                         
 -11   1   4         37.49         33.67         1.72 o                         
 -10   1   4         57.90         62.52         3.03 o                         
  -9   1   4        136.68        132.57         3.60 o                         
  -8   1   4        556.19        520.27        10.94 o                         
  -7   1   4        242.07        267.20         6.32 o                         
  -6   1   4          1.20          2.61         0.79 o                         
  -5   1   4         34.70         25.60         1.62 o                         
  -4   1   4        196.41        140.61         5.20 o                         
  -3   1   4       1736.04       1535.99        37.40 o                         
  -2   1   4       6144.44       5719.41       114.22 o                         
  -1   1   4       1283.56       1564.57        76.08 o                         
   0   1   4       5027.87       5351.87       149.01 o                         
   1   1   4       1159.06        963.95        39.73 o                         
   2   1   4      16777.73      17068.10       388.93 o                         
   3   1   4      20409.23      22457.89       626.33 o                         
   4   1   4       4643.61       5227.46       122.03 o                         
   5   1   4       1951.52       2319.06        57.18 o                         
   6   1   4         81.56        111.33         6.19 o                         
   7   1   4        769.80        762.63        15.80 o                         
   8   1   4        119.39         97.61         3.37 o                         
   9   1   4        223.88        238.76         6.66 o                         
  10   1   4        333.54        333.39        12.95 o                         
  11   1   4        126.53        115.37         4.77 o                         
  12   1   4          0.62          1.49         1.03 o                         
 -11   2   4        145.75        132.06         6.89 o                         
 -10   2   4          4.97          6.84         1.65 o                         
  -9   2   4        134.24        136.59         4.06 o                         
  -8   2   4        722.82        771.92        15.49 o                         
  -7   2   4         69.86         73.87         2.30 o                         
  -6   2   4        135.25        126.61         2.94 o                         
  -5   2   4        195.65        199.87         6.32 o                         
  -4   2   4       2527.29       2631.09        48.32 o                         
  -3   2   4       1388.15       1318.60        27.83 o                         
  -2   2   4       5553.68       5136.36       118.99 o                         
  -1   2   4       3016.79       2936.40       118.59 o                         
   0   2   4         21.68          9.38         1.66 o                         
   1   2   4         65.51         83.68         6.54 o                         
   2   2   4       1349.02       1333.10        39.99 o                         
   3   2   4         14.56         23.21         1.98 o                         
   4   2   4       1952.28       1936.05        41.61 o                         
   5   2   4       2497.10       2733.16        57.46 o                         
   6   2   4        182.01        244.05        10.31 o                         
   7   2   4        129.87        135.05         5.03 o                         
   8   2   4        422.28        481.68        10.08 o                         
   9   2   4          4.17          5.20         1.19 o                         
  10   2   4         45.21         56.84         3.16 o                         
  11   2   4          0.82          0.97         0.95 o                         
  12   2   4          0.59          0.50         0.80 o                         
 -10   3   4          3.67          3.16         1.33 o                         
  -9   3   4         96.10        111.12         5.70 o                         
  -8   3   4        923.32        964.35        25.20 o                         
  -7   3   4        690.94        734.36        12.48 o                         
  -6   3   4        926.80       1021.77        15.86 o                         
  -5   3   4        770.11        799.24        13.13 o                         
  -4   3   4        294.81        347.21         7.53 o                         
  -3   3   4       1328.35       1265.57        32.23 o                         
  -2   3   4       5610.55       6053.45       141.06 o                         
  -1   3   4       1721.79       1831.77        76.89 o                         
   0   3   4         34.41         40.44         3.48 o                         
   1   3   4        114.96        112.54         8.86 o                         
   2   3   4       1160.36        997.23        33.57 o                         
   3   3   4        140.87        113.08         6.01 o                         
   4   3   4          1.96          5.36         1.18 o                         
   5   3   4       2508.66       2716.05        56.54 o                         
   6   3   4         52.75         48.17         5.45 o                         
   7   3   4         44.84         46.55         2.03 o                         
   8   3   4        232.23        271.25         7.32 o                         
   9   3   4        155.63        163.98         4.53 o                         
  10   3   4        222.82        254.53         6.78 o                         
  11   3   4         94.72         86.91         4.03 o                         
  12   3   4         29.28         17.79         1.75 o                         
 -10   4   4         81.81         71.47         3.79 o                         
  -9   4   4        302.25        300.32         8.98 o                         
  -8   4   4        943.76        858.47        22.09 o                         
  -7   4   4        442.31        396.54        10.00 o                         
  -6   4   4        126.11        116.19         3.85 o                         
  -5   4   4         27.73         30.40         1.75 o                         
  -4   4   4          8.58          7.13         1.25 o                         
  -3   4   4          5.63         11.16         1.51 o                         
  -2   4   4       3980.96       4495.69       106.72 o                         
  -1   4   4       2744.69       3004.68       124.75 o                         
   0   4   4        742.76        937.45        30.78 o                         
   1   4   4       5038.33       5027.88       203.77 o                         
   2   4   4          7.10         13.66         1.74 o                         
   3   4   4        131.61        130.47         7.30 o                         
   4   4   4        203.54        166.99        12.32 o                         
   5   4   4        260.79        231.77         9.86 o                         
   6   4   4        462.70        518.99        22.48 o                         
   7   4   4          2.24          1.23         0.88 o                         
   8   4   4        722.22        719.35        20.57 o                         
   9   4   4        266.28        271.41         7.10 o                         
  10   4   4        246.77        275.08         8.38 o                         
  11   4   4        244.69        229.39        12.24 o                         
  12   4   4         54.97         54.42         3.24 o                         
 -10   5   4         31.32         37.64         2.44 o                         
  -9   5   4         34.70         22.43         2.36 o                         
  -8   5   4        443.76        444.24        10.79 o                         
  -7   5   4        536.27        572.50        13.46 o                         
  -6   5   4          0.41          6.11         2.52 o                         
  -5   5   4        972.06        989.89        29.53 o                         
  -4   5   4        118.31        124.16         4.78 o                         
  -3   5   4        641.35        729.50        27.73 o                         
  -2   5   4          4.30         31.80         3.70 o                         
  -1   5   4          7.01         35.09         6.26 o                         
   0   5   4       2433.24       2699.08        72.40 o                         
   1   5   4          0.13          7.07         3.99 o                         
   2   5   4         90.52        126.91        10.87 o                         
   3   5   4        797.42        918.33        44.96 o                         
   4   5   4        289.09        339.54        13.03 o                         
   5   5   4       2676.19       2730.09       115.69 o                         
   6   5   4        146.68        165.88         5.57 o                         
   7   5   4        198.79        182.54         6.93 o                         
   8   5   4         11.55         12.16         1.74 o                         
   9   5   4         18.27         29.18         2.40 o                         
  10   5   4        134.77        130.39         7.58 o                         
  11   5   4         20.50         24.31         2.25 o                         
  12   5   4        134.14        112.70        29.07 o                         
  -9   6   4         39.61         42.06         2.35 o                         
  -8   6   4         13.19         15.97         1.83 o                         
  -7   6   4        142.13        156.65         4.92 o                         
  -6   6   4        377.76        395.52         9.03 o                         
  -5   6   4         22.99         16.24         1.43 o                         
  -4   6   4        118.06        121.33         5.07 o                         
  -3   6   4        553.54        607.09        18.49 o                         
  -2   6   4        368.40        364.27        17.23 o                         
  -1   6   4       2091.08       2298.58        58.56 o                         
   0   6   4        328.84        256.74        10.67 o                         
   1   6   4         29.44         45.36         4.15 o                         
   2   6   4        495.34        539.34        21.05 o                         
   3   6   4        420.01        478.71        42.13 o                         
   4   6   4       1039.91       1234.68        55.49 o                         
   5   6   4        340.32        373.18        11.30 o                         
   6   6   4       2252.12       2629.67        64.35 o                         
   7   6   4        233.72        234.53         6.43 o                         
   8   6   4        218.28        223.48         9.78 o                         
   9   6   4          2.36          3.89         1.34 o                         
  10   6   4          7.99          8.30         1.20 o                         
  11   6   4        137.64        143.22         8.25 o                         
  12   6   4         99.68         86.18         5.30 o                         
  -9   7   4         26.73         20.85         2.80 o                         
  -8   7   4          1.86          1.62         1.62 o                         
  -7   7   4        196.54        205.66         7.51 o                         
  -6   7   4        109.81        115.00         3.96 o                         
  -5   7   4        140.20        147.18         4.80 o                         
  -4   7   4        306.42        311.92         9.44 o                         
  -3   7   4         44.98         57.07         4.14 o                         
  -2   7   4         66.70         77.45         3.67 o                         
  -1   7   4        489.96        525.30        18.66 o                         
   0   7   4        475.41        557.61        23.50 o                         
   1   7   4        368.99        414.74        15.30 o                         
   2   7   4        176.26        151.55         9.45 o                         
   3   7   4          1.70          2.19         1.36 o                         
   4   7   4         15.91         25.16         2.44 o                         
   5   7   4        109.09        108.67         7.34 o                         
   6   7   4        311.12        352.15         9.94 o                         
   7   7   4        188.89        207.74        11.60 o                         
   8   7   4          4.98          3.96         1.60 o                         
   9   7   4        109.93        114.02         8.36 o                         
  10   7   4          3.20          3.41         2.15 o                         
  11   7   4         32.12         28.63         5.02 o                         
  -8   8   4         10.81         13.51         2.65 o                         
  -7   8   4        187.76        194.78         7.73 o                         
  -6   8   4        134.46        160.28         5.84 o                         
  -5   8   4         37.56         40.89         3.17 o                         
  -4   8   4        483.91        490.29        15.81 o                         
  -3   8   4          0.77          3.22         1.37 o                         
  -2   8   4         60.73         77.16         3.88 o                         
  -1   8   4        266.61        262.55         8.13 o                         
   0   8   4        356.95        423.70         9.02 o                         
   1   8   4        413.79        471.11        10.90 o                         
   2   8   4          6.06          9.83         1.20 o                         
   3   8   4          0.38          0.73         0.95 o                         
   4   8   4         15.21         14.37         2.36 o                         
   5   8   4         54.74         56.56         7.71 o                         
   6   8   4        278.73        322.90         9.58 o                         
   7   8   4         32.44         39.22         3.07 o                         
   8   8   4         51.23         58.64         5.06 o                         
   9   8   4         33.46         40.49         4.75 o                         
  10   8   4         84.90         86.71         4.53 o                         
  11   8   4          0.10         -0.97         0.97 o                         
  -8   9   4          1.19          0.49         0.78 o                         
  -7   9   4        125.50        127.44         4.76 o                         
  -6   9   4        102.99        113.55         4.53 o                         
  -5   9   4         48.01         62.57         3.72 o                         
  -4   9   4         47.73         64.32         3.30 o                         
  -3   9   4          7.72         14.89         1.81 o                         
  -2   9   4          0.72          0.73         1.56 o                         
  -1   9   4         30.72         37.49         2.57 o                         
   0   9   4        426.87        474.95        11.66 o                         
   1   9   4        547.90        575.52        13.17 o                         
   2   9   4         40.52         54.86         3.65 o                         
   3   9   4         84.98        110.25         4.68 o                         
   4   9   4          5.25          8.69         2.24 o                         
   5   9   4         25.06         26.73         3.56 o                         
   6   9   4         37.32         53.72         4.47 o                         
   7   9   4          0.21          5.88         1.80 o                         
   8   9   4         71.10         81.85         4.98 o                         
   9   9   4         33.09         35.11         4.39 o                         
  10   9   4          8.94          4.50         1.44 o                         
  -7  10   4         23.44         16.90         1.49 o                         
  -6  10   4         88.06         87.50         4.53 o                         
  -5  10   4         81.10         80.94         4.41 o                         
  -4  10   4          7.39          6.85         1.34 o                         
  -3  10   4         40.73         46.34         2.51 o                         
  -2  10   4          1.50          5.12         1.73 o                         
  -1  10   4        245.28        300.09        14.96 o                         
   0  10   4          0.94         11.60         1.79 o                         
   1  10   4         89.96         70.52         3.72 o                         
   2  10   4         30.94         32.03         2.95 o                         
   3  10   4          3.06          1.39         1.48 o                         
   4  10   4         90.96         93.87         6.49 o                         
   5  10   4         36.53         55.73         5.14 o                         
   6  10   4         55.07         60.65         3.59 o                         
   7  10   4        226.43        223.46        13.66 o                         
   8  10   4         22.98         39.84         9.58 o                         
   9  10   4         58.56         51.75         3.39 o                         
  10  10   4         11.84         13.50         1.65 o                         
  -6  11   4         18.45         21.75         1.63 o                         
  -5  11   4          8.41          2.53         1.48 o                         
  -4  11   4         30.81         41.60         5.06 o                         
  -3  11   4         46.11         35.62         2.78 o                         
  -2  11   4         24.87         18.48         2.05 o                         
  -1  11   4         37.15         44.16         3.64 o                         
   0  11   4          5.50          2.32         2.65 o                         
   1  11   4        151.22        154.50         7.26 o                         
   2  11   4         17.05         21.85         2.58 o                         
   3  11   4          0.57          3.29         1.74 o                         
   4  11   4         31.49         41.30         3.33 o                         
   5  11   4          3.96          5.74         1.94 o                         
   6  11   4         11.82         11.91         2.04 o                         
   7  11   4          6.77          7.55         1.65 o                         
   8  11   4         36.98         44.11         5.57 o                         
   9  11   4          3.90          4.02         1.26 o                         
  -5  12   4          3.00          6.69         1.93 o                         
  -4  12   4          6.43         11.87         1.78 o                         
  -3  12   4         10.32         10.03         2.02 o                         
  -2  12   4          0.81          2.06         1.25 o                         
  -1  12   4          0.94          2.93         1.47 o                         
   0  12   4          0.35          1.31         2.25 o                         
   1  12   4         12.54         18.65         3.53 o                         
   2  12   4         33.58         30.92         4.32 o                         
   3  12   4          7.11         14.64         2.35 o                         
   4  12   4          5.20          8.65         2.01 o                         
   5  12   4          1.43         -0.88         1.30 o                         
   6  12   4         14.74          9.22         2.00 o                         
   7  12   4         15.82         18.37         2.31 o                         
   8  12   4         17.54         26.41         2.33 o                         
  -3  13   4          5.52         10.68         2.32 o                         
  -2  13   4          8.49         12.46         1.69 o                         
  -1  13   4          0.53          2.98         1.80 o                         
   0  13   4         11.88         13.55         2.02 o                         
   1  13   4          1.54          4.34         1.76 o                         
   2  13   4         22.31         15.73         2.47 o                         
   3  13   4         28.24         31.04         6.41 o                         
   4  13   4          1.33          0.93         1.34 o                         
   5  13   4          0.43          0.64         1.00 o                         
   6  13   4          3.82          4.61         1.09 o                         
   7  13   4          7.62          7.22         1.36 o                         
  -1  14   4          1.71          5.48         1.94 o                         
   0  14   4          0.36         -0.08         0.94 o                         
   1  14   4          2.45          4.63         1.36 o                         
   2  14   4          3.23          4.31         2.06 o                         
   3  14   4          5.43          6.60         1.48 o                         
   4  14   4          2.72          6.25         2.51 o                         
   5  14   4          0.21         -0.45         0.83 o                         
  -4 -11   5          0.29          0.73         1.26 o                         
  -3 -11   5          4.50          3.01         1.17 o                         
  -2 -11   5          0.89          0.86         1.41 o                         
  -1 -11   5         15.73         17.88         4.15 o                         
   0 -11   5          6.14          5.30         1.31 o                         
   1 -11   5          5.52          3.04         1.11 o                         
   2 -11   5          0.62          1.15         1.15 o                         
   3 -11   5         11.62         20.65         3.04 o                         
   4 -11   5          1.96          1.41         0.95 o                         
  -6 -10   5         12.66          2.63         1.31 o                         
  -5 -10   5          4.83          3.06         1.40 o                         
  -4 -10   5          1.91          3.65         1.67 o                         
  -3 -10   5          4.99          3.59         1.24 o                         
  -2 -10   5          1.32          1.20         0.81 o                         
  -1 -10   5         77.24         71.52         3.88 o                         
   0 -10   5          0.88          1.23         1.21 o                         
   1 -10   5         26.28         22.62         1.84 o                         
   2 -10   5         29.59         20.49         1.75 o                         
   3 -10   5         23.57         25.28         2.39 o                         
   4 -10   5          7.26          3.98         1.58 o                         
   5 -10   5          0.15          0.00         1.03 o                         
  -7  -9   5         44.32         27.87         2.14 o                         
  -6  -9   5         18.50         14.26         1.35 o                         
  -5  -9   5          0.04          2.50         1.33 o                         
  -4  -9   5         59.87         46.91         3.60 o                         
  -3  -9   5          2.52          4.00         1.76 o                         
  -2  -9   5         13.97         21.73         1.83 o                         
  -1  -9   5          2.09          0.22         1.11 o                         
   0  -9   5          2.08          0.58         0.97 o                         
   1  -9   5        183.01        179.12         5.89 o                         
   2  -9   5          0.35          2.20         0.97 o                         
   3  -9   5         41.57         36.93         1.95 o                         
   4  -9   5         47.45         44.58         2.41 o                         
   5  -9   5         73.78         81.54         3.15 o                         
   6  -9   5          6.73          5.75         1.16 o                         
  -8  -8   5          8.49          9.03         1.64 o                         
  -7  -8   5          3.08          1.10         1.00 o                         
  -6  -8   5         47.79         42.26         2.34 o                         
  -5  -8   5        147.56        141.01         6.07 o                         
  -4  -8   5          7.96         10.77         1.51 o                         
  -3  -8   5          1.11          1.22         1.12 o                         
  -2  -8   5        104.33         88.98         3.12 o                         
  -1  -8   5         47.87         43.66         2.23 o                         
   0  -8   5        149.60        166.45         5.29 o                         
   1  -8   5         32.33         46.21         2.25 o                         
   2  -8   5        121.24        114.74         4.92 o                         
   3  -8   5          6.28          6.34         1.22 o                         
   4  -8   5         46.19         56.94         2.26 o                         
   5  -8   5         13.90         17.37         1.74 o                         
   6  -8   5         57.38         64.90         3.20 o                         
   7  -8   5         87.91         78.64         4.48 o                         
  -9  -7   5          3.53          1.24         1.34 o                         
  -8  -7   5         10.18          5.43         1.35 o                         
  -7  -7   5          4.29          6.04         1.08 o                         
  -6  -7   5         25.63         33.38         2.13 o                         
  -5  -7   5         41.31         40.82         2.34 o                         
  -4  -7   5         77.30         65.37         4.24 o                         
  -3  -7   5         69.71         64.93         4.87 o                         
  -2  -7   5          8.35          8.06         2.37 o                         
  -1  -7   5          0.30          2.19         0.95 o                         
   0  -7   5          1.03          2.09         0.95 o                         
   1  -7   5         66.06         58.76         2.48 o                         
   2  -7   5        254.86        228.53         5.33 o                         
   3  -7   5          8.24          1.89         0.85 o                         
   4  -7   5         56.64         61.53         2.27 o                         
   5  -7   5         67.94         76.28         2.80 o                         
   6  -7   5        109.19        116.39         3.71 o                         
   7  -7   5        119.54        134.19         7.84 o                         
   8  -7   5         47.76         41.19         3.76 o                         
  -9  -6   5          4.65          4.60         1.18 o                         
  -8  -6   5          0.13          0.14         1.19 o                         
  -7  -6   5         12.22         10.96         1.56 o                         
  -6  -6   5         24.67         37.39         2.64 o                         
  -5  -6   5          5.32          8.41         1.61 o                         
  -4  -6   5          0.49          4.29         2.05 o                         
  -3  -6   5          9.17          3.24         1.70 o                         
  -2  -6   5          0.98          0.92         1.09 o                         
  -1  -6   5         57.66         71.36         2.82 o                         
   0  -6   5         50.85         47.62         2.17 o                         
   1  -6   5        149.10        105.15         2.79 o                         
   2  -6   5        751.21        638.52        12.49 o                         
   3  -6   5        253.08        228.70         4.67 o                         
   4  -6   5         29.10         20.96         1.32 o                         
   5  -6   5          7.12          3.30         0.96 o                         
   6  -6   5         48.79         46.99         2.08 o                         
   7  -6   5         38.36         35.45         1.92 o                         
   8  -6   5        107.00        106.28         4.26 o                         
 -10  -5   5         68.81         52.97         2.86 o                         
  -9  -5   5         23.67         19.66         3.10 o                         
  -8  -5   5         64.37         55.40         3.69 o                         
  -7  -5   5         68.48         69.90         3.08 o                         
  -6  -5   5         42.14         55.03         2.56 o                         
  -5  -5   5        346.43        284.98        12.86 o                         
  -4  -5   5       1009.75        956.79        41.34 o                         
  -3  -5   5        311.42        297.68         7.28 o                         
  -2  -5   5         42.96         60.58        10.65 o                         
  -1  -5   5        124.34        133.05         4.13 o                         
   0  -5   5         66.35         68.25         3.87 o                         
   1  -5   5         59.77         62.03         2.56 o                         
   2  -5   5        464.01        418.86         9.02 o                         
   3  -5   5       1409.97       1240.52        20.14 o                         
   4  -5   5          5.46          3.07         0.70 o                         
   5  -5   5         54.45         44.65         1.94 o                         
   6  -5   5         11.70          8.44         1.02 o                         
   7  -5   5         43.98         38.05         2.34 o                         
   8  -5   5        141.50        130.30         4.51 o                         
   9  -5   5         21.81         27.42         2.60 o                         
  10  -5   5          9.84         12.62         2.10 o                         
 -10  -4   5        130.38        129.47         5.35 o                         
  -9  -4   5         11.03         13.23         2.88 o                         
  -8  -4   5         43.86         39.26         3.14 o                         
  -7  -4   5         15.55         14.70         1.69 o                         
  -6  -4   5         63.09         50.30         2.42 o                         
  -5  -4   5        257.26        209.85         5.13 o                         
  -4  -4   5        466.00        398.11         9.43 o                         
  -3  -4   5        588.01        598.43        12.57 o                         
  -2  -4   5        156.99        170.62         6.01 o                         
  -1  -4   5        102.99        114.52         7.06 o                         
   0  -4   5        574.78        505.15        16.32 o                         
   1  -4   5        873.35        964.91        25.20 o                         
   2  -4   5       2960.62       2990.47        70.01 o                         
   3  -4   5       2426.40       2565.36        60.81 o                         
   4  -4   5         15.82         20.19         1.14 o                         
   5  -4   5         65.91         64.91         1.85 o                         
   6  -4   5        182.68        183.88         3.95 o                         
   7  -4   5          2.53          3.49         0.91 o                         
   8  -4   5        164.22        164.64         4.06 o                         
   9  -4   5         68.40         72.51         2.83 o                         
  10  -4   5         20.89         33.21         2.71 o                         
 -10  -3   5        166.71        163.22         5.27 o                         
  -9  -3   5        226.46        222.37         8.82 o                         
  -8  -3   5         39.10         45.32         3.31 o                         
  -7  -3   5         23.74         26.72         2.14 o                         
  -6  -3   5         27.02         27.34         1.85 o                         
  -5  -3   5        129.45        120.63         3.53 o                         
  -4  -3   5       1356.57       1203.07        22.51 o                         
  -3  -3   5       1680.46       1667.40        36.51 o                         
  -2  -3   5        148.35        141.88         5.59 o                         
  -1  -3   5        562.64        599.34        92.98 o                         
   0  -3   5         17.66          6.34         1.25 o                         
   1  -3   5        354.55        190.48         6.49 o                         
   2  -3   5        784.34        689.84        17.44 o                         
   3  -3   5       2708.83       2906.51       121.85 o                         
   4  -3   5         44.32         34.63         6.31 o                         
   5  -3   5         26.41         20.62         1.04 o                         
   6  -3   5         84.12         98.64         2.38 o                         
   7  -3   5        130.64        126.70         2.76 o                         
   8  -3   5        171.39        166.27         3.90 o                         
   9  -3   5         84.15         85.97         2.62 o                         
  10  -3   5        229.20        207.69         5.82 o                         
  11  -3   5         69.24         74.65         3.82 o                         
 -10  -2   5        147.88        120.87         5.07 o                         
  -9  -2   5        233.78        231.01         7.20 o                         
  -8  -2   5        252.52        255.29        13.28 o                         
  -7  -2   5        266.39        286.26         8.31 o                         
  -6  -2   5          9.74          5.61         1.26 o                         
  -5  -2   5         36.95         53.12         2.50 o                         
  -4  -2   5       2269.39       2242.30        52.33 o                         
  -3  -2   5       3050.17       2913.47        67.24 o                         
  -2  -2   5        624.65        628.87        16.53 o                         
  -1  -2   5        168.97        116.55         9.48 o                         
   0  -2   5        156.00        156.62         5.59 o                         
   1  -2   5        352.67        440.33        55.85 o                         
   2  -2   5        325.20        148.84         9.82 o                         
   3  -2   5       1791.18       1864.08        79.69 o                         
   4  -2   5       1679.74       1578.16        47.92 o                         
   5  -2   5         14.82         14.08         2.11 o                         
   6  -2   5        384.23        414.38         5.80 o                         
   7  -2   5         22.68         24.59         1.44 o                         
   8  -2   5        806.72        836.15        12.74 o                         
   9  -2   5        251.91        256.33         6.44 o                         
  10  -2   5        236.63        229.90         7.35 o                         
  11  -2   5         60.96         53.80         4.91 o                         
 -10  -1   5        203.22        168.79         5.94 o                         
  -9  -1   5        722.28        708.29        22.54 o                         
  -8  -1   5        123.47        125.53        13.01 o                         
  -7  -1   5        134.25        131.37         8.41 o                         
  -6  -1   5        136.68        137.32         4.81 o                         
  -5  -1   5          7.33          6.05         0.93 o                         
  -4  -1   5        336.72        375.61         8.46 o                         
  -3  -1   5       1500.58       1168.32        22.37 o                         
  -2  -1   5       2224.65       2020.02        52.27 o                         
  -1  -1   5          6.37          9.41         1.56 o                         
   0  -1   5          1.04          6.50         1.98 o                         
   1  -1   5          0.31          5.48         3.13 o                         
   2  -1   5          0.78          6.03         2.02 o                         
   3  -1   5       3817.61       3338.26       132.58 o                         
   4  -1   5       3979.66       3940.30       112.21 o                         
   5  -1   5         68.02         55.47         3.75 o                         
   6  -1   5          2.63          2.88         0.75 o                         
   7  -1   5          4.63          1.96         0.63 o                         
   8  -1   5          1.79          1.72         0.83 o                         
   9  -1   5        551.63        601.77        11.37 o                         
  10  -1   5        541.65        548.58        10.67 o                         
  11  -1   5         86.61         93.52         5.73 o                         
 -10   0   5          0.51          1.56         0.82 o                         
  -9   0   5        560.48        513.22        12.80 o                         
  -8   0   5        221.94        205.90         6.97 o                         
  -7   0   5        109.08         98.98         3.87 o                         
  -6   0   5        184.72        177.65         6.06 o                         
  -5   0   5        135.49        154.52         5.41 o                         
  -4   0   5         46.60         19.64         1.31 o                         
  -3   0   5        794.83        646.13        13.00 o                         
  -2   0   5       6222.32       5822.81       252.59 o                         
  -1   0   5       1090.89       1096.78        50.16 o                         
   0   0   5       7244.34       9498.89       265.77 o                         
   1   0   5       1550.37       1899.04        79.52 o                         
   2   0   5        209.78        217.39        12.21 o                         
   3   0   5       2435.27       1780.26       382.67 o                         
   4   0   5       4900.08       5046.23       143.60 o                         
   5   0   5         18.95          9.31         2.26 o                         
   6   0   5        399.09        432.73        20.78 o                         
   7   0   5         24.35         34.01         1.56 o                         
   8   0   5          0.37          2.73         0.90 o                         
   9   0   5        330.14        320.48         6.25 o                         
  10   0   5        236.75        239.96         5.50 o                         
  11   0   5        242.63        248.24         7.74 o                         
  12   0   5         34.60         37.69         2.61 o                         
 -10   1   5          1.83          0.87         0.93 o                         
  -9   1   5        215.29        213.88         7.06 o                         
  -8   1   5        122.29        134.89         5.94 o                         
  -7   1   5        130.12        140.11         3.90 o                         
  -6   1   5        126.85        118.24         3.93 o                         
  -5   1   5         12.93         18.18         1.87 o                         
  -4   1   5         90.04        104.28         7.08 o                         
  -3   1   5       3425.24       2949.13        60.55 o                         
  -2   1   5       1671.56       1511.15        45.64 o                         
  -1   1   5         11.13          1.86         1.06 o                         
   0   1   5        161.46         78.66         6.03 o                         
   1   1   5         34.34         78.45         6.13 o                         
   2   1   5          7.56         25.17         3.98 o                         
   3   1   5       4954.97       5287.50       144.66 o                         
   4   1   5      19026.62      21196.86       483.99 o                         
   5   1   5       7332.82       7214.29       206.29 o                         
   6   1   5        555.78        541.96        21.32 o                         
   7   1   5        218.95        233.66         6.69 o                         
   8   1   5        246.50        217.37         6.55 o                         
   9   1   5        287.20        313.02        10.99 o                         
  10   1   5        232.03        228.70         5.68 o                         
  11   1   5        170.68        185.18         5.36 o                         
  12   1   5         49.76         41.68         2.16 o                         
 -10   2   5         67.32         60.63         3.37 o                         
  -9   2   5        259.63        284.59         7.50 o                         
  -8   2   5        472.15        521.13        12.40 o                         
  -7   2   5         84.65         75.72         2.36 o                         
  -6   2   5        135.28        127.04         3.21 o                         
  -5   2   5         65.32         53.92         2.16 o                         
  -4   2   5          2.10          2.49         0.89 o                         
  -3   2   5       2059.12       2045.41        55.70 o                         
  -2   2   5       5135.12       4841.43       102.28 o                         
  -1   2   5       5133.36       4598.81       183.62 o                         
   0   2   5        798.13        801.06        37.98 o                         
   1   2   5        100.38        122.89         8.84 o                         
   2   2   5        160.02        255.12        10.26 o                         
   3   2   5         14.98          9.16         1.49 o                         
   4   2   5       2790.81       3031.13        71.53 o                         
   5   2   5        345.76        352.93        11.10 o                         
   6   2   5        254.57        220.83        11.95 o                         
   7   2   5        198.02        232.73        11.75 o                         
   8   2   5         19.03         13.00         1.18 o                         
   9   2   5        378.44        419.91        11.22 o                         
  10   2   5        222.55        215.64         6.05 o                         
  11   2   5        228.94        234.81         7.34 o                         
  12   2   5         39.15         33.23         3.65 o                         
 -10   3   5         39.02         42.25         2.77 o                         
  -9   3   5         13.31          9.19         2.73 o                         
  -8   3   5        273.10        279.60        10.48 o                         
  -7   3   5        702.18        821.16        14.89 o                         
  -6   3   5        496.76        505.70         8.62 o                         
  -5   3   5        565.97        532.20         9.42 o                         
  -4   3   5        108.13         81.68         3.68 o                         
  -3   3   5       1026.62       1095.03        21.79 o                         
  -2   3   5       2870.57       2951.06        68.81 o                         
  -1   3   5       3761.47       3441.21       125.74 o                         
   0   3   5         26.40         19.49         2.67 o                         
   1   3   5       1557.56       2066.79        87.09 o                         
   2   3   5          1.34          2.20         2.12 o                         
   3   3   5          7.77         13.28         2.41 o                         
   4   3   5       2214.81       2194.89        45.98 o                         
   5   3   5       2785.39       3038.13        56.77 o                         
   6   3   5         41.00         25.24         2.83 o                         
   7   3   5        148.97        139.28         3.78 o                         
   8   3   5         51.20         36.19         2.20 o                         
   9   3   5         15.01         17.94         1.76 o                         
  10   3   5         39.02         51.85         4.17 o                         
  11   3   5        156.99        141.87         4.35 o                         
  12   3   5        104.97         75.36         4.62 o                         
 -10   4   5          1.03          0.96         1.06 o                         
  -9   4   5         85.57         82.47         4.54 o                         
  -8   4   5       1191.89       1169.25        50.03 o                         
  -7   4   5       1392.07       1349.60        28.69 o                         
  -6   4   5        187.11        195.52         4.94 o                         
  -5   4   5         92.32         91.74         3.52 o                         
  -4   4   5        133.61        131.46         4.87 o                         
  -3   4   5         54.11         66.13         3.45 o                         
  -2   4   5       2176.88       2356.11        52.87 o                         
  -1   4   5       2682.40       2667.25       111.45 o                         
   0   4   5       1291.39       1178.00        80.80 o                         
   1   4   5       1021.03       1180.89        53.49 o                         
   2   4   5         97.12        157.97        11.44 o                         
   3   4   5         19.48         28.00         1.96 o                         
   4   4   5          1.25          3.40         1.54 o                         
   5   4   5       1966.20       2147.34        41.54 o                         
   6   4   5        570.16        626.01        16.69 o                         
   7   4   5         37.34         30.11         1.81 o                         
   8   4   5          6.85         11.58         1.62 o                         
   9   4   5         22.85         22.41         2.54 o                         
  10   4   5        315.18        349.19        13.49 o                         
  11   4   5        348.95        370.64        21.63 o                         
  12   4   5         86.76         75.59         3.66 o                         
 -10   5   5         75.89         64.92         3.13 o                         
  -9   5   5         50.85         52.05         3.32 o                         
  -8   5   5        389.78        416.53        15.15 o                         
  -7   5   5         34.19         46.91         2.59 o                         
  -6   5   5         32.59         32.61         2.95 o                         
  -5   5   5        576.26        578.07        25.08 o                         
  -4   5   5          4.28          9.50         1.55 o                         
  -3   5   5         27.55         44.78         5.50 o                         
  -2   5   5         20.58         30.57         3.58 o                         
  -1   5   5       1031.70       1357.62        62.02 o                         
   0   5   5        283.23        291.21        13.50 o                         
   1   5   5        306.15        490.10        27.57 o                         
   2   5   5         17.14         12.40         3.16 o                         
   3   5   5       1136.61       1310.16        72.38 o                         
   4   5   5        693.04        762.77        27.97 o                         
   5   5   5       3258.52       3351.65        70.49 o                         
   6   5   5         13.28          9.22         1.41 o                         
   7   5   5        466.95        494.93        18.46 o                         
   8   5   5          0.24          3.89         1.10 o                         
   9   5   5          2.22          3.72         1.67 o                         
  10   5   5         64.97         72.13         3.35 o                         
  11   5   5         43.34         48.16         4.47 o                         
  12   5   5        289.49        301.66        14.19 o                         
  -9   6   5         20.90         16.53         1.89 o                         
  -8   6   5          0.90          1.80         1.34 o                         
  -7   6   5        110.96        122.55         5.00 o                         
  -6   6   5        359.25        405.92        20.55 o                         
  -5   6   5          4.50          7.18         1.58 o                         
  -4   6   5        186.26        182.18         6.49 o                         
  -3   6   5        656.05        726.10        21.25 o                         
  -2   6   5        210.12        206.76        10.04 o                         
  -1   6   5        882.50        976.65        48.75 o                         
   0   6   5         24.73         60.72         4.87 o                         
   1   6   5        862.87        914.74        39.85 o                         
   2   6   5        420.00        468.23        16.21 o                         
   3   6   5        158.80        263.33        13.34 o                         
   4   6   5         43.92         27.47         2.71 o                         
   5   6   5       1720.35       1766.25        54.99 o                         
   6   6   5       2245.58       2363.29        91.12 o                         
   7   6   5        626.86        621.47        16.23 o                         
   8   6   5         80.95         88.33         3.66 o                         
   9   6   5        155.87        157.19         7.62 o                         
  10   6   5         87.86         79.79         4.33 o                         
  11   6   5        106.59         98.53         9.96 o                         
  12   6   5         42.68         38.52         3.41 o                         
  -9   7   5        112.57        114.48         6.87 o                         
  -8   7   5          1.34          0.39         1.16 o                         
  -7   7   5         86.30        108.12         4.47 o                         
  -6   7   5          8.84          9.67         1.34 o                         
  -5   7   5         42.38         56.45         3.59 o                         
  -4   7   5         30.14         25.29         2.40 o                         
  -3   7   5         10.12          4.03         2.16 o                         
  -2   7   5         52.93         70.06         4.38 o                         
  -1   7   5        552.24        553.41        19.60 o                         
   0   7   5        951.63       1109.03        32.30 o                         
   1   7   5        583.23        668.19        23.12 o                         
   2   7   5          6.89          4.29         2.57 o                         
   3   7   5         60.01         68.18         9.59 o                         
   4   7   5        102.34         99.31         4.86 o                         
   5   7   5        445.64        498.01        16.18 o                         
   6   7   5        211.78        219.87         9.73 o                         
   7   7   5        127.16        122.23         5.10 o                         
   8   7   5         19.36         19.29         2.52 o                         
   9   7   5         58.26         50.08         5.15 o                         
  10   7   5         21.80         27.31         3.51 o                         
  11   7   5         65.64         56.77         3.87 o                         
  -8   8   5         17.38         13.70         1.85 o                         
  -7   8   5         83.13         71.48         3.49 o                         
  -6   8   5         22.45         19.18         2.07 o                         
  -5   8   5         96.18        107.86         7.65 o                         
  -4   8   5        137.35        141.24         5.94 o                         
  -3   8   5          0.08          3.02         2.04 o                         
  -2   8   5         10.39          1.45         1.63 o                         
  -1   8   5         60.28         75.90         6.23 o                         
   0   8   5        948.68        988.03        27.93 o                         
   1   8   5        341.71        363.73         9.63 o                         
   2   8   5         80.18         68.99         2.90 o                         
   3   8   5         78.50        112.44         7.85 o                         
   4   8   5         44.92         67.22         4.91 o                         
   5   8   5        141.56        119.43         6.66 o                         
   6   8   5        408.56        460.70        15.32 o                         
   7   8   5        137.67        180.79         5.62 o                         
   8   8   5          3.16          3.46         1.90 o                         
   9   8   5          1.00          1.79         2.40 o                         
  10   8   5         13.83         12.12         2.57 o                         
  11   8   5          0.17          0.35         0.99 o                         
  -8   9   5          9.01          5.54         1.12 o                         
  -7   9   5         46.67         36.02         4.04 o                         
  -6   9   5        106.59         95.51         7.46 o                         
  -5   9   5         83.48         83.71         4.69 o                         
  -4   9   5         54.34         56.51         4.83 o                         
  -3   9   5         55.63         88.45         9.72 o                         
  -2   9   5          0.43          0.85         1.30 o                         
  -1   9   5         73.27         75.12         3.21 o                         
   0   9   5        211.07        242.27        12.31 o                         
   1   9   5        128.18        131.55         5.33 o                         
   2   9   5        159.82        158.15         4.94 o                         
   3   9   5         46.18         46.48         4.03 o                         
   4   9   5         29.52         34.35         5.88 o                         
   5   9   5          0.36          3.35         3.42 o                         
   6   9   5        156.52        152.22         6.66 o                         
   7   9   5         59.44         75.32         4.27 o                         
   8   9   5         10.90         10.34         2.33 o                         
   9   9   5          1.22          0.28         1.97 o                         
  10   9   5          5.17          4.60         2.45 o                         
  -7  10   5          2.37          2.36         1.13 o                         
  -6  10   5         40.66         55.84         2.63 o                         
  -5  10   5         22.60         23.68         2.08 o                         
  -4  10   5         13.63         17.44         1.94 o                         
  -3  10   5          2.37          3.62         1.30 o                         
  -2  10   5         26.01         32.63         5.79 o                         
  -1  10   5          1.41         -0.48         1.64 o                         
   0  10   5         92.65        105.91         4.20 o                         
   1  10   5          8.12         14.57         2.28 o                         
   2  10   5         92.08        133.72         5.58 o                         
   3  10   5         19.77         22.05         1.92 o                         
   4  10   5          0.21          4.90         2.50 o                         
   5  10   5          4.19         13.26         2.97 o                         
   6  10   5         10.50          9.17         2.77 o                         
   7  10   5         81.87         71.66         4.73 o                         
   8  10   5         10.33         14.19         2.32 o                         
   9  10   5         15.22          9.06         2.65 o                         
  10  10   5         52.15         42.37         2.13 o                         
  -6  11   5         11.49          8.88         1.15 o                         
  -5  11   5          0.41          2.58         1.53 o                         
  -4  11   5         56.94         75.76         6.26 o                         
  -3  11   5          6.05          5.35         1.44 o                         
  -2  11   5          1.54          2.15         1.34 o                         
  -1  11   5         43.20         53.29         3.76 o                         
   0  11   5          4.73          8.29         2.10 o                         
   1  11   5         14.09          4.76         1.77 o                         
   2  11   5         13.26         17.28         2.36 o                         
   3  11   5          8.87         15.37         3.86 o                         
   4  11   5          6.00         12.54         5.88 o                         
   5  11   5          1.86          4.87         2.52 o                         
   6  11   5         13.64         12.56         2.50 o                         
   7  11   5          0.45          0.83         2.65 o                         
   8  11   5         15.55         18.81         1.92 o                         
   9  11   5         10.36         10.95         1.63 o                         
  -5  12   5          4.06          4.08         1.09 o                         
  -4  12   5          0.67          0.99         1.53 o                         
  -3  12   5          2.13          0.25         1.47 o                         
  -2  12   5          6.72         10.95         1.55 o                         
  -1  12   5          9.45         12.82         4.24 o                         
   0  12   5          0.49          0.13         1.51 o                         
   1  12   5         14.73         21.34         2.70 o                         
   2  12   5          2.38          1.89         2.22 o                         
   3  12   5          0.66          2.47         2.15 o                         
   4  12   5          6.22          7.40         2.60 o                         
   5  12   5          2.93          6.11         2.63 o                         
   6  12   5          2.75          0.41         1.21 o                         
   7  12   5          6.83          1.91         1.48 o                         
   8  12   5         24.04         25.57         3.33 o                         
  -3  13   5          7.25         11.53         1.88 o                         
  -2  13   5          0.90          3.50         1.44 o                         
  -1  13   5          0.87          2.00         1.32 o                         
   0  13   5          1.10          3.92         1.52 o                         
   1  13   5          0.80         -1.94         1.94 o                         
   2  13   5         11.26          7.88         2.75 o                         
   3  13   5         10.30          8.68         2.63 o                         
   4  13   5          0.10         -1.51         1.89 o                         
   5  13   5          7.29          8.52         1.54 o                         
   6  13   5          0.13          0.48         0.94 o                         
   7  13   5          6.18          1.66         1.20 o                         
   0  14   5          0.72          3.41         1.44 o                         
   1  14   5          0.05         -0.15         1.21 o                         
   2  14   5          0.76          2.10         1.51 o                         
   3  14   5         13.24         11.23         2.84 o                         
   4  14   5          0.50          1.30         1.03 o                         
   5  14   5          0.15         -0.53         1.29 o                         
  -3 -11   6          3.08         -0.56         1.29 o                         
  -2 -11   6          4.44          8.58         1.97 o                         
  -1 -11   6          5.91          3.79         1.39 o                         
   0 -11   6          0.56          0.97         0.74 o                         
   1 -11   6          9.21          7.67         1.18 o                         
   2 -11   6          4.43          3.51         1.13 o                         
  -5 -10   6          4.92          2.17         1.44 o                         
  -4 -10   6         19.32         13.70         1.84 o                         
  -3 -10   6          5.06          0.78         0.93 o                         
  -2 -10   6          3.12          2.74         0.81 o                         
  -1 -10   6          3.16          5.48         1.15 o                         
   0 -10   6         21.92         21.82         1.65 o                         
   1 -10   6         52.86         44.67         2.32 o                         
   2 -10   6         17.11         10.75         1.32 o                         
   3 -10   6          0.07          0.20         1.79 o                         
   4 -10   6          9.84          5.64         1.34 o                         
   5 -10   6          0.11          0.63         0.92 o                         
  -6  -9   6          2.50          4.06         1.17 o                         
  -5  -9   6         17.03         25.57         3.87 o                         
  -4  -9   6        102.41         83.68         6.87 o                         
  -3  -9   6          2.01          5.49         1.63 o                         
  -2  -9   6          5.35          2.80         1.02 o                         
  -1  -9   6         11.68          4.90         1.04 o                         
   0  -9   6         10.45         15.10         1.65 o                         
   1  -9   6         78.26         89.78         3.70 o                         
   2  -9   6         17.43          7.05         1.15 o                         
   3  -9   6         12.94          6.86         1.23 o                         
   4  -9   6          8.06          6.18         1.45 o                         
   5  -9   6         51.06         45.61         2.52 o                         
   6  -9   6          5.71          3.08         1.89 o                         
  -7  -8   6          4.64          2.96         1.31 o                         
  -6  -8   6         69.41         52.50         3.19 o                         
  -5  -8   6         14.05         17.72         1.62 o                         
  -4  -8   6         10.03          6.86         1.18 o                         
  -3  -8   6        114.30         96.03         5.24 o                         
  -2  -8   6         62.96         68.58         2.78 o                         
  -1  -8   6        153.14        137.99         6.16 o                         
   0  -8   6          5.64          4.93         1.16 o                         
   1  -8   6          6.30         15.27         1.75 o                         
   2  -8   6        222.32        226.29         5.88 o                         
   3  -8   6          0.94          0.54         0.96 o                         
   4  -8   6          4.51          3.58         0.93 o                         
   5  -8   6         19.58         16.46         1.59 o                         
   6  -8   6         25.35         17.11         1.55 o                         
   7  -8   6          9.64         11.91         3.44 o                         
  -8  -7   6          6.27          3.43         1.12 o                         
  -7  -7   6          2.49          3.47         1.12 o                         
  -6  -7   6         14.83         19.38         2.35 o                         
  -5  -7   6          0.70          2.83         1.47 o                         
  -4  -7   6         86.46         78.60         4.02 o                         
  -3  -7   6         21.08         16.95         3.29 o                         
  -2  -7   6         12.91         12.37         1.33 o                         
  -1  -7   6          4.64          4.80         1.02 o                         
   0  -7   6          4.37          7.86         1.23 o                         
   1  -7   6        122.18        131.58         3.55 o                         
   2  -7   6        142.74        111.38         4.50 o                         
   3  -7   6          9.25          6.40         1.07 o                         
   4  -7   6         63.98         59.89         2.16 o                         
   5  -7   6        117.48        120.29         3.52 o                         
   6  -7   6         47.97         47.49         2.52 o                         
   7  -7   6         74.82         85.80         4.10 o                         
   8  -7   6        114.99        104.18         6.71 o                         
  -9  -6   6         18.81         16.11         2.25 o                         
  -8  -6   6         64.98         56.24         2.63 o                         
  -7  -6   6          8.94         11.46         2.80 o                         
  -6  -6   6         31.53         33.38         2.41 o                         
  -5  -6   6         39.47         46.31         2.71 o                         
  -4  -6   6         65.81         72.00         4.19 o                         
  -3  -6   6          5.70          4.94         2.38 o                         
  -2  -6   6          0.33          1.75         1.13 o                         
  -1  -6   6        107.31         99.92         3.43 o                         
   0  -6   6         19.34         13.71         1.28 o                         
   1  -6   6         45.00         36.55         1.69 o                         
   2  -6   6        463.48        378.06         8.37 o                         
   3  -6   6         83.25         74.29         2.86 o                         
   4  -6   6        158.14        157.84         5.01 o                         
   5  -6   6         14.34         14.12         1.22 o                         
   6  -6   6          2.05          2.78         1.04 o                         
   7  -6   6         75.03         68.21         2.77 o                         
   8  -6   6         51.51         45.45         3.92 o                         
  -9  -5   6         38.85         43.68         2.81 o                         
  -8  -5   6          5.35          7.04         2.10 o                         
  -7  -5   6         47.91         38.40         3.19 o                         
  -6  -5   6         41.81         41.59         3.46 o                         
  -5  -5   6          1.98          8.81         2.06 o                         
  -4  -5   6         18.55         10.55         1.69 o                         
  -3  -5   6        466.70        447.37        12.93 o                         
  -2  -5   6        870.22        833.44        25.15 o                         
  -1  -5   6        145.62        132.22         4.95 o                         
   0  -5   6         53.27         63.63         2.56 o                         
   1  -5   6        296.35        236.23         4.94 o                         
   2  -5   6        261.94        221.61         5.99 o                         
   3  -5   6        410.58        336.64         7.57 o                         
   4  -5   6         28.88         30.39         1.45 o                         
   5  -5   6          2.00          2.38         0.82 o                         
   6  -5   6          0.52          1.28         0.79 o                         
   7  -5   6         10.42          8.55         1.18 o                         
   8  -5   6        137.53        133.78         4.54 o                         
   9  -5   6        233.62        235.25         7.33 o                         
  -9  -4   6          2.44          1.97         1.69 o                         
  -8  -4   6         27.94         25.47         3.26 o                         
  -7  -4   6         34.42         31.10         5.73 o                         
  -6  -4   6         77.11         77.97         3.55 o                         
  -5  -4   6        209.02        201.36         8.36 o                         
  -4  -4   6        248.86        223.30         6.78 o                         
  -3  -4   6       1448.57       1369.02        26.52 o                         
  -2  -4   6        404.82        451.18        12.33 o                         
  -1  -4   6         51.57         35.21         3.84 o                         
   0  -4   6         17.24         28.99         4.58 o                         
   1  -4   6         15.16          7.63         3.23 o                         
   2  -4   6       2227.26       2254.24        84.10 o                         
   3  -4   6       2188.24       2045.86        32.06 o                         
   4  -4   6        506.28        487.11         7.39 o                         
   5  -4   6        279.94        256.98         4.65 o                         
   6  -4   6         43.74         38.51         1.46 o                         
   7  -4   6         92.00         87.30         2.76 o                         
   8  -4   6         17.89         12.47         1.29 o                         
   9  -4   6        111.84        109.91         4.32 o                         
  10  -4   6        142.65        161.67         6.65 o                         
 -10  -3   6         39.21         34.58         3.26 o                         
  -9  -3   6         91.65        111.79         5.34 o                         
  -8  -3   6         42.90         43.52         3.27 o                         
  -7  -3   6         39.67         39.73         3.85 o                         
  -6  -3   6         25.56         10.83         1.59 o                         
  -5  -3   6         50.49         72.77         2.68 o                         
  -4  -3   6        480.24        415.93        10.48 o                         
  -3  -3   6       1106.64        875.92        16.47 o                         
  -2  -3   6        445.24        408.11        12.11 o                         
  -1  -3   6        962.47       1061.22        38.04 o                         
   0  -3   6       1023.91        769.89        21.66 o                         
   1  -3   6          2.57          3.24         4.19 o                         
   2  -3   6         63.18         50.89         3.23 o                         
   3  -3   6       1551.33       1502.95        45.22 o                         
   4  -3   6        369.18        337.94         6.27 o                         
   5  -3   6        103.74         87.70         1.96 o                         
   6  -3   6         62.37         59.58         2.58 o                         
   7  -3   6         14.44          8.60         1.05 o                         
   8  -3   6         44.47         35.83         1.77 o                         
   9  -3   6         69.47         67.53         2.54 o                         
  10  -3   6        109.86         98.68         6.48 o                         
  11  -3   6        111.76         94.56         4.33 o                         
 -10  -2   6         84.78         73.49         3.66 o                         
  -9  -2   6         16.34         20.91         1.62 o                         
  -8  -2   6        219.39        209.71        16.62 o                         
  -7  -2   6        238.64        254.59         9.20 o                         
  -6  -2   6         84.76         73.12         3.34 o                         
  -5  -2   6          9.26         17.51         1.28 o                         
  -4  -2   6         16.43         11.85         1.15 o                         
  -3  -2   6        473.07        398.74         9.85 o                         
  -2  -2   6        727.41        599.96        14.62 o                         
  -1  -2   6       1080.94       1298.53        40.13 o                         
   0  -2   6        123.96         94.74         8.82 o                         
   1  -2   6        318.37        322.86        15.27 o                         
   2  -2   6        351.92        268.54        12.57 o                         
   3  -2   6       1145.14       1066.97        30.88 o                         
   4  -2   6        427.86        362.60        16.48 o                         
   5  -2   6        401.67        397.27         6.46 o                         
   6  -2   6          6.84         11.05         0.74 o                         
   7  -2   6         62.85         90.41         2.17 o                         
   8  -2   6         80.83         71.27         2.22 o                         
   9  -2   6        409.57        375.59        23.58 o                         
  10  -2   6        619.58        590.59        19.14 o                         
  11  -2   6        231.60        215.91        11.54 o                         
 -10  -1   6        167.27        144.83        18.31 o                         
  -9  -1   6        310.64        324.75         9.52 o                         
  -8  -1   6        354.88        379.06        16.53 o                         
  -7  -1   6        203.59        226.18        12.47 o                         
  -6  -1   6        167.12        213.26        13.89 o                         
  -5  -1   6         33.65         28.11         1.70 o                         
  -4  -1   6         18.71         15.26         1.46 o                         
  -3  -1   6        299.05        303.10         7.77 o                         
  -2  -1   6        527.93        377.57        10.82 o                         
  -1  -1   6        902.09        949.52        24.02 o                         
   0  -1   6          8.56         12.33         2.10 o                         
   1  -1   6          1.21          1.87         1.49 o                         
   2  -1   6         77.93         57.33         3.96 o                         
   3  -1   6        568.16        467.91        23.78 o                         
   4  -1   6        729.50        593.92        15.39 o                         
   5  -1   6       1451.98       1516.54        58.26 o                         
   6  -1   6          6.71          6.09         0.70 o                         
   7  -1   6          0.37          1.67         0.70 o                         
   8  -1   6         64.21         59.16         1.81 o                         
   9  -1   6        109.67        128.32         3.37 o                         
  10  -1   6        363.09        369.78         9.05 o                         
  11  -1   6        217.32        216.81         8.40 o                         
 -10   0   6          0.44          0.24         0.81 o                         
  -9   0   6        130.76        114.60        11.61 o                         
  -8   0   6        269.26        306.26        18.02 o                         
  -7   0   6         28.79         23.36         3.25 o                         
  -6   0   6        252.73        291.97         9.60 o                         
  -5   0   6        340.15        413.34        18.92 o                         
  -4   0   6         45.37         51.63         3.95 o                         
  -3   0   6         11.89         11.44         1.85 o                         
  -2   0   6        297.44        274.64         7.14 o                         
  -1   0   6       4408.37       4758.19       111.11 o                         
   0   0   6        262.25        218.45         9.61 o                         
   1   0   6        187.57         84.94         7.60 o                         
   2   0   6         82.97         77.12        13.92 o                         
   3   0   6        583.37        409.40        28.65 o                         
   4   0   6       3504.77       3083.86        72.46 o                         
   5   0   6        117.58         94.27         4.88 o                         
   6   0   6         46.98         33.11         1.73 o                         
   7   0   6         81.76        107.72         3.18 o                         
   8   0   6        163.05        172.62         3.92 o                         
   9   0   6        174.56        185.40         4.20 o                         
  10   0   6        307.40        313.77         8.02 o                         
  11   0   6        781.74        765.91        19.47 o                         
  12   0   6        104.25         87.06         3.86 o                         
 -10   1   6          5.43          2.92         1.14 o                         
  -9   1   6          1.39          1.69         1.10 o                         
  -8   1   6          0.29          0.91         1.30 o                         
  -7   1   6        427.49        438.89        14.40 o                         
  -6   1   6         41.69         35.19         2.05 o                         
  -5   1   6          1.76          1.04         0.93 o                         
  -4   1   6          3.64          3.36         2.17 o                         
  -3   1   6       1092.48       1060.44        34.50 o                         
  -2   1   6       7435.16       7464.05       207.48 o                         
  -1   1   6        701.09        456.93        25.37 o                         
   0   1   6        893.05        733.98        33.57 o                         
   1   1   6       1257.27       1060.19       218.15 o                         
   2   1   6         14.64         70.61         4.96 o                         
   3   1   6        586.16        652.11        21.63 o                         
   4   1   6       5263.83       5797.14       137.60 o                         
   5   1   6       7059.36       6907.31       158.08 o                         
   6   1   6       2261.62       2241.25        41.49 o                         
   7   1   6         22.60         18.97         1.47 o                         
   8   1   6         53.12         43.31         2.03 o                         
   9   1   6          3.04          2.45         0.85 o                         
  10   1   6        243.35        251.99         6.25 o                         
  11   1   6        167.16        187.32         5.34 o                         
  12   1   6        116.23        118.59         4.82 o                         
 -10   2   6        165.56        156.87        10.91 o                         
  -9   2   6         42.19         37.58         2.74 o                         
  -8   2   6         83.33         82.74         3.80 o                         
  -7   2   6         32.02         38.72         2.20 o                         
  -6   2   6        191.76        195.98         5.18 o                         
  -5   2   6        264.26        262.79         6.51 o                         
  -4   2   6         13.02         16.00         2.75 o                         
  -3   2   6          0.85          7.97         1.41 o                         
  -2   2   6       1791.09       1623.60        33.54 o                         
  -1   2   6       2463.30       2330.40        94.44 o                         
   0   2   6       6183.99       6213.71       174.43 o                         
   1   2   6        639.64        772.78        36.12 o                         
   2   2   6         48.00         48.67         5.93 o                         
   3   2   6        388.59        414.75        10.46 o                         
   4   2   6       2436.01       2686.04        64.16 o                         
   5   2   6         31.90         12.18         1.87 o                         
   6   2   6        224.00        200.08         6.37 o                         
   7   2   6          2.03          3.82         1.77 o                         
   8   2   6          5.17          6.21         1.32 o                         
   9   2   6        161.38        160.63         6.46 o                         
  10   2   6        249.37        241.15         5.58 o                         
  11   2   6        380.06        379.79         9.26 o                         
  12   2   6        242.19        208.86         6.06 o                         
 -10   3   6         66.43         61.44         3.47 o                         
  -9   3   6          0.77          1.07         1.40 o                         
  -8   3   6         14.93          9.51         1.55 o                         
  -7   3   6        157.70        160.71         4.57 o                         
  -6   3   6         75.71         74.11         3.00 o                         
  -5   3   6        130.76        134.58         3.38 o                         
  -4   3   6        262.80        264.10         8.12 o                         
  -3   3   6        552.55        471.50        12.59 o                         
  -2   3   6       1488.65       1422.95        29.96 o                         
  -1   3   6       1769.28       1671.56        34.51 o                         
   0   3   6       6073.22       6003.69       338.81 o                         
   1   3   6          1.12         73.28         7.55 o                         
   2   3   6        243.52        270.43        15.83 o                         
   3   3   6        160.04        231.65        10.39 o                         
   4   3   6       1741.49       1968.85        41.06 o                         
   5   3   6        283.82        295.34         7.52 o                         
   6   3   6        928.11        973.96        26.81 o                         
   7   3   6          4.45          2.72         0.98 o                         
   8   3   6          8.94         10.32         2.52 o                         
   9   3   6         17.81         22.12         2.27 o                         
  10   3   6          6.91         10.72         1.56 o                         
  11   3   6         52.71         54.94         2.48 o                         
  12   3   6        163.64        158.14         4.91 o                         
 -10   4   6         32.04         25.87         1.90 o                         
  -9   4   6          9.41         11.88         1.86 o                         
  -8   4   6        190.42        217.25        12.50 o                         
  -7   4   6        518.63        542.50        12.82 o                         
  -6   4   6       1040.84       1025.73        21.83 o                         
  -5   4   6        488.13        428.51        13.53 o                         
  -4   4   6        403.04        319.77         9.62 o                         
  -3   4   6         32.61         37.10         2.23 o                         
  -2   4   6        231.17        234.86         8.29 o                         
  -1   4   6        298.63        308.11        13.53 o                         
   0   4   6       1405.02       1168.16        41.16 o                         
   1   4   6         83.24         75.76         8.28 o                         
   2   4   6        493.57        411.95        22.85 o                         
   3   4   6        177.00        213.59         7.74 o                         
   4   4   6         41.05         35.52         2.08 o                         
   5   4   6        924.32       1079.00        25.41 o                         
   6   4   6        822.91        863.24        17.40 o                         
   7   4   6          6.52         10.51         2.12 o                         
   8   4   6         88.75         81.35         3.85 o                         
   9   4   6         25.70         22.74         2.75 o                         
  10   4   6         65.04         61.74         2.98 o                         
  11   4   6        208.86        229.68        11.39 o                         
  12   4   6        141.52        122.03        15.07 o                         
  -9   5   6          2.72          7.70         1.54 o                         
  -8   5   6        113.22        104.73         4.58 o                         
  -7   5   6         20.77         20.26         1.69 o                         
  -6   5   6          2.74          1.07         1.26 o                         
  -5   5   6         99.85        124.04         6.54 o                         
  -4   5   6         45.88         39.35         3.33 o                         
  -3   5   6         93.83         84.74         4.72 o                         
  -2   5   6          2.03         -0.27         2.00 o                         
  -1   5   6        805.31        849.81        24.89 o                         
   0   5   6        838.71        896.82        53.45 o                         
   1   5   6         17.90         31.34         4.12 o                         
   2   5   6        164.65        213.98        24.39 o                         
   3   5   6        104.16         85.20         4.61 o                         
   4   5   6        336.83        357.68        13.44 o                         
   5   5   6        740.54        744.59        19.02 o                         
   6   5   6        257.35        221.78         5.62 o                         
   7   5   6        355.90        401.77         9.33 o                         
   8   5   6        215.17        250.42        10.38 o                         
   9   5   6         18.76         19.03         4.74 o                         
  10   5   6          7.85          9.01         1.63 o                         
  11   5   6         53.11         56.04         4.72 o                         
  12   5   6        358.35        400.41        18.18 o                         
  -9   6   6         26.92         27.33         1.77 o                         
  -8   6   6         37.97         38.86         2.41 o                         
  -7   6   6         49.02         51.53         2.61 o                         
  -6   6   6        125.47        141.79         5.53 o                         
  -5   6   6          2.25          2.58         2.35 o                         
  -4   6   6         20.93         18.79         2.70 o                         
  -3   6   6        258.53        278.08         9.97 o                         
  -2   6   6         29.34         18.86         3.33 o                         
  -1   6   6         43.92         36.60         6.54 o                         
   0   6   6         30.43         40.32         4.22 o                         
   1   6   6       1443.82       1540.71        65.84 o                         
   2   6   6          1.99          2.91         1.32 o                         
   3   6   6         53.56         67.14         6.77 o                         
   4   6   6         93.27         98.15        10.88 o                         
   5   6   6        819.76        805.18        20.67 o                         
   6   6   6       1041.37       1004.24        22.38 o                         
   7   6   6        348.15        359.85         8.81 o                         
   8   6   6        208.94        192.13         6.95 o                         
   9   6   6        193.23        202.45        10.75 o                         
  10   6   6          9.91          8.61         2.73 o                         
  11   6   6         85.34         75.23         5.55 o                         
  -8   7   6          4.82          4.37         1.49 o                         
  -7   7   6          2.24          1.89         1.19 o                         
  -6   7   6         17.60         15.76         2.33 o                         
  -5   7   6         58.24         63.39         4.81 o                         
  -4   7   6         29.48         37.80         4.00 o                         
  -3   7   6        114.76        102.68         4.53 o                         
  -2   7   6         29.37         26.45         1.99 o                         
  -1   7   6        126.77        120.59         6.61 o                         
   0   7   6        591.66        674.57        22.30 o                         
   1   7   6        690.73        718.72        23.17 o                         
   2   7   6         97.32         94.48         4.71 o                         
   3   7   6        116.36        112.71        12.34 o                         
   4   7   6          8.00          6.66         1.81 o                         
   5   7   6        344.43        354.39        16.54 o                         
   6   7   6        265.09        258.43        10.08 o                         
   7   7   6        274.60        256.70         9.23 o                         
   8   7   6          8.09         15.86         2.31 o                         
   9   7   6         15.92         12.52         2.90 o                         
  10   7   6          1.18          1.57         1.39 o                         
  11   7   6         17.49         13.23         1.92 o                         
  -8   8   6          4.27          2.90         1.26 o                         
  -7   8   6          0.36          2.66         1.21 o                         
  -6   8   6         10.01          6.11         3.87 o                         
  -5   8   6         32.66         29.91         2.31 o                         
  -4   8   6         20.38         30.46         2.83 o                         
  -3   8   6         58.04         60.91         3.65 o                         
  -2   8   6         74.51         82.38         3.96 o                         
  -1   8   6         41.94         53.93         5.18 o                         
   0   8   6        113.49        100.73         5.26 o                         
   1   8   6        458.57        461.53        21.76 o                         
   2   8   6        120.22        116.10         4.51 o                         
   3   8   6        179.40        189.89         9.30 o                         
   4   8   6        145.97        186.67        12.43 o                         
   5   8   6        146.84        154.80         7.49 o                         
   6   8   6         25.42         18.68         3.23 o                         
   7   8   6        151.17        154.33        13.06 o                         
   8   8   6         40.13         60.08         9.59 o                         
   9   8   6         30.34         30.17         4.22 o                         
  10   8   6          4.19          2.60         1.82 o                         
  11   8   6          0.36          1.07         1.04 o                         
  -7   9   6          1.31          2.11         1.25 o                         
  -6   9   6         61.83         61.93         4.12 o                         
  -5   9   6         37.19         33.62         2.51 o                         
  -4   9   6        113.73        107.93         5.08 o                         
  -3   9   6         97.21        112.06         5.47 o                         
  -2   9   6         29.74         52.07         4.48 o                         
  -1   9   6         23.51         22.78         3.15 o                         
   0   9   6         29.34         22.98         3.18 o                         
   1   9   6        184.39        215.46         8.64 o                         
   2   9   6        226.44        203.00         9.07 o                         
   3   9   6         37.56         20.73         2.08 o                         
   4   9   6        147.14        160.65         7.66 o                         
   5   9   6         17.14         20.22         7.17 o                         
   6   9   6         60.20         33.78        11.57 o                         
   7   9   6         20.57         21.36         2.17 o                         
   8   9   6          0.27          0.99         1.24 o                         
   9   9   6         40.56         38.77         4.59 o                         
  10   9   6          0.72          1.29         1.12 o                         
  11   9   6          2.84          1.57         1.24 o                         
  -7  10   6          0.74          0.96         1.31 o                         
  -6  10   6          2.82          2.98         1.27 o                         
  -5  10   6          7.35         12.37         1.97 o                         
  -4  10   6          0.84          4.11         1.84 o                         
  -3  10   6          0.32          3.16         2.73 o                         
  -2  10   6         96.64        106.03        12.00 o                         
  -1  10   6          1.61          2.60         1.33 o                         
   0  10   6         13.33          4.46         1.64 o                         
   1  10   6         91.64        104.69         4.74 o                         
   2  10   6         26.54         36.62         4.06 o                         
   3  10   6         21.94         40.06         2.90 o                         
   4  10   6         23.86         23.10         2.83 o                         
   5  10   6          0.51          2.16         2.97 o                         
   6  10   6         36.20         25.67         3.81 o                         
   7  10   6         25.54         31.57         2.55 o                         
   8  10   6          5.29          2.66         1.74 o                         
   9  10   6         24.43         28.50         3.84 o                         
  10  10   6          9.50          6.72         1.24 o                         
  -6  11   6          0.30         -0.96         1.41 o                         
  -5  11   6          0.87          0.63         1.51 o                         
  -4  11   6         11.59          6.71         2.27 o                         
  -3  11   6          6.84         17.09         4.70 o                         
  -2  11   6          7.62         10.00         3.16 o                         
  -1  11   6         29.93         33.91         4.22 o                         
   0  11   6          6.02          5.03         1.29 o                         
   1  11   6          1.48          5.74         1.84 o                         
   2  11   6          1.95          1.37         1.53 o                         
   3  11   6          0.53         -0.04         2.07 o                         
   4  11   6         28.95         36.03         3.02 o                         
   5  11   6         32.20         43.75         7.67 o                         
   6  11   6         39.00         22.72         3.27 o                         
   7  11   6         26.67         30.22         4.11 o                         
   8  11   6          5.69          3.36         1.61 o                         
   9  11   6          0.90          0.96         1.74 o                         
  -5  12   6          0.17          1.16         0.71 o                         
  -4  12   6          0.93         -0.33         1.19 o                         
  -3  12   6          0.11          1.07         1.89 o                         
  -2  12   6          2.37          0.81         1.64 o                         
  -1  12   6         28.64         34.89         4.67 o                         
   0  12   6          2.93          0.62         1.35 o                         
   1  12   6          6.79          5.26         1.67 o                         
   2  12   6         16.39         24.04         2.75 o                         
   3  12   6         13.03         19.06         2.66 o                         
   4  12   6          4.78          5.94         1.91 o                         
   5  12   6          8.75         14.01         2.36 o                         
   6  12   6          2.36          0.81         1.99 o                         
   7  12   6          2.06          0.23         1.82 o                         
   8  12   6          7.12          6.08         2.12 o                         
  -3  13   6          0.07         -0.47         1.05 o                         
  -2  13   6          1.14         -0.90         1.44 o                         
  -1  13   6         17.79         22.94         2.47 o                         
   0  13   6          1.42          3.08         2.40 o                         
   1  13   6          0.99          5.12         1.56 o                         
   2  13   6         14.61         17.57         2.29 o                         
   3  13   6          5.20          4.72         1.26 o                         
   4  13   6          2.86          3.99         1.51 o                         
   5  13   6          3.83          5.95         1.65 o                         
   6  13   6          0.57          1.23         1.09 o                         
   7  13   6          2.66          0.42         1.68 o                         
  -1  14   6          2.50          1.22         1.05 o                         
   0  14   6          0.04          2.38         1.27 o                         
   1  14   6          2.63          8.85         1.54 o                         
   2  14   6          3.56          3.21         1.99 o                         
   3  14   6          5.60          4.59         1.64 o                         
   4  14   6          0.92          1.31         1.02 o                         
   5  14   6          2.97          2.70         1.39 o                         
  -4 -10   7         10.15          7.62         1.72 o                         
  -3 -10   7          4.26          1.49         0.95 o                         
  -2 -10   7          0.67          3.39         1.62 o                         
  -1 -10   7          2.03          0.72         1.04 o                         
   0 -10   7          8.87         12.74         1.44 o                         
   1 -10   7         17.28         13.72         1.28 o                         
   2 -10   7          7.74          6.84         1.03 o                         
   3 -10   7          7.23          6.43         1.40 o                         
   4 -10   7          0.21          1.46         0.93 o                         
  -5  -9   7         26.00         25.87         2.14 o                         
  -4  -9   7         55.09         55.84         5.15 o                         
  -3  -9   7         11.66         13.47         2.08 o                         
  -2  -9   7          0.13          0.44         0.97 o                         
  -1  -9   7          1.53          0.97         1.01 o                         
   0  -9   7         82.24         92.68         3.44 o                         
   1  -9   7         15.48         23.14         1.78 o                         
   2  -9   7          0.54          0.08         0.92 o                         
   3  -9   7          7.54         11.32         1.51 o                         
   4  -9   7          0.82          1.41         1.17 o                         
   5  -9   7         14.28         11.59         1.33 o                         
   6  -9   7          0.40         -0.63         3.41 o                         
  -6  -8   7          7.25         16.03         1.44 o                         
  -5  -8   7         13.01         13.73         4.38 o                         
  -4  -8   7         64.19         81.01         9.08 o                         
  -3  -8   7         67.42         60.43         3.80 o                         
  -2  -8   7          0.15         -0.39         0.95 o                         
  -1  -8   7          1.60          0.90         1.14 o                         
   0  -8   7         24.75         21.48         2.02 o                         
   1  -8   7         19.18         25.96         1.92 o                         
   2  -8   7        188.67        184.03         4.98 o                         
   3  -8   7          1.30          2.05         1.12 o                         
   4  -8   7          0.35          0.72         1.12 o                         
   5  -8   7          4.06          2.83         1.21 o                         
   6  -8   7          0.02          2.03         1.01 o                         
   7  -8   7          9.19          9.16         5.65 o                         
  -7  -7   7          1.70          2.28         0.71 o                         
  -6  -7   7          0.71          0.08         1.31 o                         
  -5  -7   7          0.40          3.49         1.39 o                         
  -4  -7   7        118.59        136.58         5.46 o                         
  -3  -7   7          9.00          6.16         2.49 o                         
  -2  -7   7         20.36         17.75         1.48 o                         
  -1  -7   7          4.76          2.55         1.00 o                         
   0  -7   7          3.07          3.79         0.98 o                         
   1  -7   7         38.67         35.03         1.93 o                         
   2  -7   7         19.88         30.51         1.93 o                         
   3  -7   7         79.11         69.13         2.48 o                         
   4  -7   7          7.97          8.99         1.38 o                         
   5  -7   7          1.99          3.66         1.04 o                         
   6  -7   7          1.36          1.63         1.11 o                         
   7  -7   7         71.70         54.40         3.89 o                         
   8  -7   7        197.17        196.70        10.12 o                         
  -8  -6   7         12.22         13.95         1.26 o                         
  -7  -6   7          0.35          0.01         0.93 o                         
  -6  -6   7          0.03          2.20         2.32 o                         
  -5  -6   7         41.35         30.00         3.06 o                         
  -4  -6   7        188.58        210.38        12.08 o                         
  -3  -6   7        100.54        102.02         4.21 o                         
  -2  -6   7         12.06         18.00         1.64 o                         
  -1  -6   7         40.40         50.68         2.30 o                         
   0  -6   7          2.38          5.86         1.06 o                         
   1  -6   7        109.11        116.71         3.32 o                         
   2  -6   7        107.87        111.99         5.25 o                         
   3  -6   7        149.25        144.24         3.60 o                         
   4  -6   7         95.54         80.78         2.53 o                         
   5  -6   7          0.37          0.06         1.07 o                         
   6  -6   7          9.09         11.46         1.55 o                         
   7  -6   7          9.63         10.48         1.73 o                         
   8  -6   7         65.76         61.76         3.74 o                         
  -8  -5   7         37.08         48.95         2.45 o                         
  -7  -5   7         33.25         34.89         4.14 o                         
  -6  -5   7          2.37          1.79         2.47 o                         
  -5  -5   7        244.78        242.08         7.26 o                         
  -4  -5   7         10.06         14.50         1.73 o                         
  -3  -5   7        112.57        110.76        10.11 o                         
  -2  -5   7        165.41        162.76        18.69 o                         
  -1  -5   7          3.56          1.93         0.90 o                         
   0  -5   7         39.32         35.32         2.67 o                         
   1  -5   7         49.18         44.97         1.71 o                         
   2  -5   7        364.51        329.10         8.22 o                         
   3  -5   7        138.42        135.28         5.43 o                         
   4  -5   7        345.50        338.45         7.82 o                         
   5  -5   7          5.30          4.67         1.10 o                         
   6  -5   7          9.27         10.03         1.25 o                         
   7  -5   7          0.38          0.45         0.60 o                         
   8  -5   7        172.36        181.38        10.91 o                         
   9  -5   7        134.22         76.43        48.96 o                         
  -9  -4   7         14.87         13.22         1.56 o                         
  -8  -4   7          4.33          6.17         1.25 o                         
  -7  -4   7         64.45         74.39         6.34 o                         
  -6  -4   7         14.23         18.99         3.40 o                         
  -5  -4   7         69.32         76.26         3.52 o                         
  -4  -4   7        291.09        314.17         7.57 o                         
  -3  -4   7        442.26        487.51        12.47 o                         
  -2  -4   7        955.08        983.48        23.95 o                         
  -1  -4   7         12.92         15.79         2.69 o                         
   0  -4   7         44.91         38.56         1.97 o                         
   1  -4   7          2.06          1.07         0.90 o                         
   2  -4   7        261.78        218.65         5.86 o                         
   3  -4   7        865.78        692.36        11.56 o                         
   4  -4   7       1249.46       1199.01        17.02 o                         
   5  -4   7        115.02        144.57         3.46 o                         
   6  -4   7         36.84         47.62         1.63 o                         
   7  -4   7         12.44          8.21         1.16 o                         
   8  -4   7         71.15         63.91         3.36 o                         
   9  -4   7         99.91         87.49         3.30 o                         
  10  -4   7        278.23        273.51        13.78 o                         
  -9  -3   7          6.75          7.66         1.58 o                         
  -8  -3   7        121.59        119.73         6.18 o                         
  -7  -3   7        106.43        140.68         9.16 o                         
  -6  -3   7          0.94          2.01         2.55 o                         
  -5  -3   7          9.51          2.69         1.07 o                         
  -4  -3   7        100.40        125.72         3.95 o                         
  -3  -3   7        810.88        826.71        17.84 o                         
  -2  -3   7        987.83       1087.79        21.21 o                         
  -1  -3   7        262.77        292.92        10.79 o                         
   0  -3   7         73.05         43.14         5.28 o                         
   1  -3   7        104.72        136.42         5.24 o                         
   2  -3   7        537.43        529.47        16.81 o                         
   3  -3   7        545.50        424.27         8.04 o                         
   4  -3   7        639.39        564.00         9.15 o                         
   5  -3   7         49.29         40.92         1.50 o                         
   6  -3   7         13.90         15.71         1.00 o                         
   7  -3   7         33.68         29.64         1.79 o                         
   8  -3   7         56.73         47.38         2.64 o                         
   9  -3   7         44.90         41.39         2.12 o                         
  10  -3   7         92.26         94.21         3.89 o                         
  11  -3   7         85.00         82.87         5.30 o                         
  -9  -2   7         13.42         16.12         1.58 o                         
  -8  -2   7         30.66         38.02         5.35 o                         
  -7  -2   7         55.95         62.24         3.45 o                         
  -6  -2   7          8.42         17.12         2.23 o                         
  -5  -2   7          8.66         15.17         2.19 o                         
  -4  -2   7         61.44         46.60         2.21 o                         
  -3  -2   7       1381.41       1269.29        23.02 o                         
  -2  -2   7       1322.05       1207.09        27.02 o                         
  -1  -2   7        457.34        324.01        12.99 o                         
   0  -2   7        564.63        581.11        23.53 o                         
   1  -2   7        339.55        332.26        15.63 o                         
   2  -2   7         17.93         19.06         2.68 o                         
   3  -2   7        192.29        137.65         5.34 o                         
   4  -2   7          0.96          0.81         0.70 o                         
   5  -2   7        622.53        623.44         8.44 o                         
   6  -2   7          1.37          1.70         0.58 o                         
   7  -2   7          1.73          1.67         0.71 o                         
   8  -2   7          0.19          1.46         0.86 o                         
   9  -2   7        459.05        419.32        11.63 o                         
  10  -2   7        446.89        408.24        13.96 o                         
  11  -2   7        283.45        267.10        13.28 o                         
 -10  -1   7          1.37          1.24         0.68 o                         
  -9  -1   7         35.37         34.66         1.89 o                         
  -8  -1   7        227.82        256.49         8.09 o                         
  -7  -1   7        499.27        551.86        21.91 o                         
  -6  -1   7        269.61        251.38         8.85 o                         
  -5  -1   7          4.71          5.62         1.51 o                         
  -4  -1   7        172.59        167.06         5.71 o                         
  -3  -1   7        184.06        214.95         5.52 o                         
  -2  -1   7        417.36        390.22        12.89 o                         
  -1  -1   7       1037.30        745.95        24.71 o                         
   0  -1   7        478.83        510.63        24.33 o                         
   1  -1   7        149.88        156.74         8.43 o                         
   2  -1   7         16.42         19.77         2.75 o                         
   3  -1   7        782.85        748.50        31.48 o                         
   4  -1   7         53.86         31.87         1.87 o                         
   5  -1   7       1419.65       1413.69        22.51 o                         
   6  -1   7          9.06         11.97         0.85 o                         
   7  -1   7          2.93          1.86         0.77 o                         
   8  -1   7         12.56         13.90         1.03 o                         
   9  -1   7        113.81        104.95         3.25 o                         
  10  -1   7        227.79        209.72         5.39 o                         
  11  -1   7        216.11        212.13         8.09 o                         
 -10   0   7          2.81          5.00         1.46 o                         
  -9   0   7         61.01         60.51         2.93 o                         
  -8   0   7          3.48          6.24         1.24 o                         
  -7   0   7        117.14        114.41         5.37 o                         
  -6   0   7        519.94        591.71        15.89 o                         
  -5   0   7         36.49         46.76         7.95 o                         
  -4   0   7         26.27         25.64         5.71 o                         
  -3   0   7        200.98        261.30        20.65 o                         
  -2   0   7        291.38        275.02        13.38 o                         
  -1   0   7       1672.50       1422.85        38.89 o                         
   0   0   7         64.92        179.92         6.47 o                         
   1   0   7         15.65         12.98         3.86 o                         
   2   0   7       1866.01       1963.41        57.83 o                         
   3   0   7       1537.64       1676.89       123.95 o                         
   4   0   7        348.94        301.24         7.66 o                         
   5   0   7       1164.62       1026.78        25.84 o                         
   6   0   7        163.31        152.86         3.47 o                         
   7   0   7        222.55        220.49         4.27 o                         
   8   0   7        122.57        118.67         2.88 o                         
   9   0   7         66.26         77.94         3.08 o                         
  10   0   7         87.42         85.77         2.76 o                         
  11   0   7        695.33        642.08        14.20 o                         
 -10   1   7          0.45          0.56         1.29 o                         
  -9   1   7        150.95        159.87         8.96 o                         
  -8   1   7          7.36          4.49         1.37 o                         
  -7   1   7        256.56        269.73         7.01 o                         
  -6   1   7          0.74          3.47         1.52 o                         
  -5   1   7         14.07         19.19         1.55 o                         
  -4   1   7       1286.52       1406.29        26.13 o                         
  -3   1   7        132.83         47.81         2.25 o                         
  -2   1   7        289.26        365.77         8.95 o                         
  -1   1   7        534.74        599.42        15.60 o                         
   0   1   7        630.05        655.37        17.64 o                         
   1   1   7       2321.19       2109.30        61.58 o                         
   2   1   7       2306.93       1800.83       179.05 o                         
   3   1   7          2.67          5.16         1.14 o                         
   4   1   7         16.74          1.77         0.99 o                         
   5   1   7       3377.23       3714.95        88.25 o                         
   6   1   7       3224.05       3198.35        53.00 o                         
   7   1   7        331.77        372.35         7.91 o                         
   8   1   7        334.16        412.25         8.06 o                         
   9   1   7         29.27         36.77         1.78 o                         
  10   1   7        574.63        614.79        11.50 o                         
  11   1   7        165.76        176.91         4.45 o                         
  12   1   7        115.69        118.10        12.95 o                         
 -10   2   7        144.09        111.02         6.36 o                         
  -9   2   7          0.95          6.19         2.50 o                         
  -8   2   7         12.01         11.94         1.53 o                         
  -7   2   7         40.41         36.21         1.84 o                         
  -6   2   7        448.65        433.65        12.74 o                         
  -5   2   7        437.06        436.31        11.11 o                         
  -4   2   7        127.73        128.89         5.59 o                         
  -3   2   7        203.86        197.86         5.45 o                         
  -2   2   7         28.91         22.02         2.39 o                         
  -1   2   7       3753.89       4152.06        83.21 o                         
   0   2   7       1125.51        942.51        55.11 o                         
   1   2   7         11.87          7.17         1.01 o                         
   2   2   7         14.40         10.23         1.68 o                         
   3   2   7        414.54        453.00        16.64 o                         
   4   2   7       3270.82       3331.56        78.42 o                         
   5   2   7       1271.04       1170.06        26.87 o                         
   6   2   7        231.25        173.87         7.27 o                         
   7   2   7         51.10         43.73         2.40 o                         
   8   2   7        174.72        159.35         4.28 o                         
   9   2   7        124.20        118.15         3.55 o                         
  10   2   7         31.34         36.31         1.75 o                         
  11   2   7        482.43        488.53        11.29 o                         
  12   2   7        344.72        316.51        14.78 o                         
  -9   3   7        101.06         72.26         4.52 o                         
  -8   3   7         26.95         18.60         3.23 o                         
  -7   3   7          1.14          4.44         1.11 o                         
  -6   3   7         48.63         47.75         3.44 o                         
  -5   3   7        107.42        103.14         2.92 o                         
  -4   3   7        120.28        114.54         4.01 o                         
  -3   3   7        179.81        189.98         5.59 o                         
  -2   3   7        124.41        113.78         3.65 o                         
  -1   3   7        553.24        576.82        12.02 o                         
   0   3   7       3040.62       2575.94        75.46 o                         
   1   3   7        154.51        197.97         7.47 o                         
   2   3   7         41.98         37.62         2.88 o                         
   3   3   7         10.42         11.60         2.01 o                         
   4   3   7        158.29        211.88         6.13 o                         
   5   3   7          0.64          2.66         0.91 o                         
   6   3   7        787.88        817.92        22.20 o                         
   7   3   7        160.92        139.60         5.38 o                         
   8   3   7          2.65          3.32         1.93 o                         
   9   3   7         12.22         12.01         1.23 o                         
  10   3   7         38.34         34.46         2.28 o                         
  11   3   7        100.09        106.09         4.58 o                         
  12   3   7         89.75        104.05         6.18 o                         
  -9   4   7         21.16         17.92         1.95 o                         
  -8   4   7         35.52         27.29         3.76 o                         
  -7   4   7        207.24        244.14         9.62 o                         
  -6   4   7        661.12        641.65        21.61 o                         
  -5   4   7       1020.59        902.44        18.45 o                         
  -4   4   7        217.89        172.37         5.12 o                         
  -3   4   7        332.67        281.66        10.92 o                         
  -2   4   7         10.12          8.58         1.66 o                         
  -1   4   7         42.26         36.60         4.06 o                         
   0   4   7        647.06        677.15        29.79 o                         
   1   4   7        374.41        263.69         9.85 o                         
   2   4   7        328.54        307.07        11.30 o                         
   3   4   7        126.51        134.55         8.13 o                         
   4   4   7         87.93         99.36         3.59 o                         
   5   4   7         10.41         12.02         1.88 o                         
   6   4   7        506.95        565.85        13.35 o                         
   7   4   7        155.97        137.19         6.18 o                         
   8   4   7          0.17          0.60         1.76 o                         
   9   4   7         61.77         60.45         4.96 o                         
  10   4   7         19.75         18.97         1.56 o                         
  11   4   7         57.53         55.85         3.62 o                         
  12   4   7        119.63        124.78         7.17 o                         
  -9   5   7          8.47         11.16         1.50 o                         
  -8   5   7          5.22          3.34         1.59 o                         
  -7   5   7          0.76          2.57         2.32 o                         
  -6   5   7         18.23         29.69         2.37 o                         
  -5   5   7        129.80        133.68         8.01 o                         
  -4   5   7         55.17         63.72         3.29 o                         
  -3   5   7         25.38         19.15         1.45 o                         
  -2   5   7         79.96         83.96        11.22 o                         
  -1   5   7          7.58         15.24         2.69 o                         
   0   5   7       2517.39       2584.16        91.85 o                         
   1   5   7        166.13        126.46         5.84 o                         
   2   5   7         36.53         37.13         6.46 o                         
   3   5   7         15.81         19.31         3.14 o                         
   4   5   7        254.23        281.68         9.55 o                         
   5   5   7         28.94         30.31         2.07 o                         
   6   5   7        366.76        418.13         9.40 o                         
   7   5   7        306.21        336.49         8.66 o                         
   8   5   7        198.78        191.89         6.83 o                         
   9   5   7          0.22          1.83         2.42 o                         
  10   5   7          2.04          1.90         1.13 o                         
  11   5   7          5.07          7.04         1.82 o                         
  12   5   7        184.25        181.90         9.52 o                         
  -9   6   7         10.41          8.84         1.23 o                         
  -8   6   7         60.02         51.44         3.28 o                         
  -7   6   7         10.96         10.41         2.07 o                         
  -6   6   7          3.48          3.88         1.46 o                         
  -5   6   7         32.71         31.55         4.16 o                         
  -4   6   7         74.17         86.97         5.43 o                         
  -3   6   7        348.10        330.86         7.84 o                         
  -2   6   7        104.75         87.62         4.46 o                         
  -1   6   7        184.32        172.04         9.03 o                         
   0   6   7         30.20         29.49        10.59 o                         
   1   6   7         91.76         88.08         7.28 o                         
   2   6   7        116.16        104.64        11.68 o                         
   3   6   7         27.48         40.99         3.26 o                         
   4   6   7         21.75         27.72         2.89 o                         
   5   6   7          5.32          7.32         1.36 o                         
   6   6   7        250.52        300.65         8.56 o                         
   7   6   7        404.19        426.57        10.55 o                         
   8   6   7        228.90        242.65         8.14 o                         
   9   6   7        126.92        144.76         8.08 o                         
  10   6   7          0.82         -0.72         1.55 o                         
  11   6   7          4.30          4.20         2.10 o                         
  -8   7   7         34.88         31.28         3.53 o                         
  -7   7   7         61.07         67.17         3.50 o                         
  -6   7   7         28.78         30.19         2.38 o                         
  -5   7   7         32.60         29.46         3.51 o                         
  -4   7   7        125.54        125.02         5.31 o                         
  -3   7   7          0.52          0.68         1.10 o                         
  -2   7   7        231.00        253.12         8.30 o                         
  -1   7   7         60.67         48.64         2.96 o                         
   0   7   7        131.32        151.71         6.35 o                         
   1   7   7        123.94        131.68         8.92 o                         
   2   7   7        296.30        247.80         9.36 o                         
   3   7   7        323.68        313.62         9.84 o                         
   4   7   7         97.36         86.94        13.47 o                         
   5   7   7        115.01        102.92         5.82 o                         
   6   7   7        103.25         92.44         4.38 o                         
   7   7   7        201.34        223.98         6.72 o                         
   8   7   7        175.20        201.51         7.41 o                         
   9   7   7          0.43          4.44         2.22 o                         
  10   7   7          0.04          0.24         1.34 o                         
  11   7   7          0.38         -0.39         1.07 o                         
  -8   8   7          8.78         10.93         2.12 o                         
  -7   8   7         31.52         29.65         4.62 o                         
  -6   8   7         14.67          6.79         2.20 o                         
  -5   8   7          1.80          2.92         1.38 o                         
  -4   8   7         77.99         84.09         5.10 o                         
  -3   8   7         96.56        104.22        10.07 o                         
  -2   8   7        240.10        270.94         8.63 o                         
  -1   8   7         35.43         53.04         3.22 o                         
   0   8   7         31.03         40.94         2.58 o                         
   1   8   7        452.12        463.61        15.37 o                         
   2   8   7        188.97        177.92         5.75 o                         
   3   8   7        205.39        188.82        18.93 o                         
   4   8   7         66.18         62.98         5.14 o                         
   5   8   7          0.19          2.21         1.75 o                         
   6   8   7         60.47         71.00         3.99 o                         
   7   8   7         38.98         30.95         2.46 o                         
   8   8   7         63.09         63.28         5.00 o                         
   9   8   7         41.68         44.96         4.75 o                         
  10   8   7          0.49          0.38         1.26 o                         
  11   8   7          0.41          1.60         1.02 o                         
  -7   9   7         10.27          7.53         1.41 o                         
  -6   9   7          1.51          1.56         1.27 o                         
  -5   9   7         12.09         11.20         2.24 o                         
  -4   9   7         84.09         96.33         6.54 o                         
  -3   9   7        113.84         97.09         4.88 o                         
  -2   9   7        188.07        193.02        12.18 o                         
  -1   9   7         42.07         44.79         3.07 o                         
   0   9   7         48.81         63.38         3.36 o                         
   1   9   7        257.74        242.19        14.30 o                         
   2   9   7         46.01         48.96         3.81 o                         
   3   9   7         11.01         10.79         1.75 o                         
   4   9   7        143.68        146.57         9.92 o                         
   5   9   7          1.98          3.07         2.36 o                         
   6   9   7         15.45         13.09         2.14 o                         
   7   9   7          7.04          7.87         2.53 o                         
   8   9   7          3.63          3.93         1.62 o                         
   9   9   7         31.40         28.42         3.86 o                         
  10   9   7          3.42          5.41         1.37 o                         
  11   9   7          0.02          0.53         1.14 o                         
  -6  10   7         13.95         22.35         1.78 o                         
  -5  10   7          7.77          9.79         1.86 o                         
  -4  10   7         38.97         53.82         3.89 o                         
  -3  10   7         38.79         57.31         4.16 o                         
  -2  10   7         36.43         46.74         6.31 o                         
  -1  10   7         28.34         14.54         2.07 o                         
   0  10   7          0.04          0.65         1.39 o                         
   1  10   7         27.65         16.59         3.33 o                         
   2  10   7         32.82         34.96         3.50 o                         
   3  10   7         27.67         38.38         3.73 o                         
   4  10   7         58.28        102.70         5.05 o                         
   5  10   7          4.29          2.19         3.26 o                         
   6  10   7         16.51         32.61         4.04 o                         
   7  10   7         12.03         13.52         2.28 o                         
   8  10   7          7.09          8.81        11.73 o                         
   9  10   7         11.49         10.16         1.72 o                         
  10  10   7          7.21          7.13         1.26 o                         
  -5  11   7          6.44          8.24         1.47 o                         
  -4  11   7          1.51         -0.33         1.11 o                         
  -3  11   7         17.76         19.13         2.62 o                         
  -2  11   7         21.69         41.15         5.15 o                         
  -1  11   7         13.23         14.40         2.19 o                         
   0  11   7         67.12         75.55         5.33 o                         
   1  11   7          6.05          3.40         1.44 o                         
   2  11   7          0.23          2.58         2.35 o                         
   3  11   7         24.75         34.69         2.79 o                         
   4  11   7          3.52          3.06         2.11 o                         
   5  11   7          0.22         -0.77         1.79 o                         
   6  11   7          4.28         11.51         3.26 o                         
   7  11   7          3.31          7.27         1.53 o                         
   8  11   7          0.42          0.59         1.13 o                         
   9  11   7         18.51         16.53         3.05 o                         
  -4  12   7          0.31         -0.13         1.46 o                         
  -3  12   7          0.16          0.23         2.02 o                         
  -2  12   7          2.91          1.51         1.06 o                         
  -1  12   7         14.16         23.25         3.89 o                         
   0  12   7         15.86         28.60         4.29 o                         
   1  12   7          7.98         13.93         2.04 o                         
   2  12   7          3.12          2.76         1.53 o                         
   3  12   7          4.96         13.24         2.41 o                         
   4  12   7         22.70         36.96         3.36 o                         
   5  12   7          6.24          8.08         3.10 o                         
   6  12   7          0.07          0.02         1.53 o                         
   7  12   7          8.12          4.13         2.54 o                         
   8  12   7          3.32          2.37         1.29 o                         
  -3  13   7          0.23         -0.08         1.01 o                         
  -2  13   7         13.61         12.78         1.85 o                         
  -1  13   7          8.97         11.60         2.09 o                         
   0  13   7          2.58         11.18         2.80 o                         
   1  13   7          0.58          1.57         2.22 o                         
   2  13   7          2.43          1.09         2.25 o                         
   3  13   7          1.81          3.25         1.44 o                         
   4  13   7          2.55          3.82         1.83 o                         
   5  13   7          8.81          7.29         1.38 o                         
   6  13   7          0.62          2.83         1.05 o                         
   7  13   7          1.41          1.52         0.82 o                         
  -1  14   7          0.48          0.87         1.08 o                         
   0  14   7          1.00         -0.01         1.15 o                         
   1  14   7          8.81         16.32         2.27 o                         
   2  14   7          6.58          3.56         2.22 o                         
   3  14   7          4.76          3.74         2.10 o                         
   4  14   7          0.02         -0.10         1.18 o                         
   5  14   7         12.63         12.52         1.80 o                         
  -2 -10   8          3.30          0.58         1.03 o                         
  -1 -10   8          0.90          0.82         0.64 o                         
   0 -10   8          9.36         14.60         1.32 o                         
   1 -10   8          4.64          5.01         0.95 o                         
   2 -10   8          2.78          3.89         1.08 o                         
  -4  -9   8          0.72          0.66         1.57 o                         
  -3  -9   8          9.42         11.45         1.77 o                         
  -2  -9   8          8.46          5.64         2.80 o                         
  -1  -9   8          7.54          8.65         1.31 o                         
   0  -9   8          8.90          4.70         1.25 o                         
   1  -9   8         20.78         20.90         1.90 o                         
   2  -9   8         19.55         25.09         1.63 o                         
   3  -9   8          4.40          9.30         1.58 o                         
   4  -9   8          1.07          1.46         1.29 o                         
   5  -9   8          0.13         -0.13         1.19 o                         
  -6  -8   8          4.96          0.96         1.34 o                         
  -5  -8   8         30.43         28.75         7.31 o                         
  -4  -8   8          5.80          8.55         2.84 o                         
  -3  -8   8         20.45         24.84         2.21 o                         
  -2  -8   8          2.46          1.45         1.01 o                         
  -1  -8   8         20.68         18.08         1.80 o                         
   0  -8   8         12.56          9.06         1.21 o                         
   1  -8   8         28.33         23.33         1.78 o                         
   2  -8   8          2.41          3.69         1.03 o                         
   3  -8   8         11.91         13.78         1.79 o                         
   4  -8   8         19.60         14.49         1.50 o                         
   5  -8   8          3.15          4.42         1.19 o                         
   6  -8   8          8.67         10.96         2.10 o                         
  -7  -7   8          8.07          5.45         1.15 o                         
  -6  -7   8         29.86         24.30         1.78 o                         
  -5  -7   8         24.02         26.12         2.59 o                         
  -4  -7   8          4.30          4.95         2.37 o                         
  -3  -7   8         17.77         33.29         2.63 o                         
  -2  -7   8         15.03         17.45         1.72 o                         
  -1  -7   8          0.24          0.43         1.00 o                         
   0  -7   8         25.25         36.88         2.14 o                         
   1  -7   8          1.10          0.40         0.86 o                         
   2  -7   8         27.01         37.19         2.04 o                         
   3  -7   8         26.52         28.08         1.81 o                         
   4  -7   8          0.29          0.28         1.01 o                         
   5  -7   8         52.79         54.93         2.58 o                         
   6  -7   8         27.44         21.91         1.83 o                         
   7  -7   8         42.14         27.97         6.46 o                         
  -7  -6   8          6.07          7.98         1.02 o                         
  -6  -6   8         66.61         48.54         3.87 o                         
  -5  -6   8         13.01         12.23         2.20 o                         
  -4  -6   8         60.23         67.89         4.53 o                         
  -3  -6   8         45.83         53.40         3.31 o                         
  -2  -6   8          3.66         11.61         2.71 o                         
  -1  -6   8         54.18         87.70         3.47 o                         
   0  -6   8          0.01          1.01         0.92 o                         
   1  -6   8         32.22         37.68         1.79 o                         
   2  -6   8         21.47         26.86         1.86 o                         
   3  -6   8          4.62          2.82         1.06 o                         
   4  -6   8         66.28         60.67         2.66 o                         
   5  -6   8         34.87         35.37         2.14 o                         
   6  -6   8          0.34          2.45         1.23 o                         
   7  -6   8         41.68         36.04         3.65 o                         
   8  -6   8         25.69         22.86         2.25 o                         
  -8  -5   8         42.87         44.67         2.57 o                         
  -7  -5   8         20.41         28.35         1.75 o                         
  -6  -5   8         18.84         18.41         5.33 o                         
  -5  -5   8        158.66        143.89         9.67 o                         
  -4  -5   8         66.46         97.08         5.15 o                         
  -3  -5   8        132.44        119.05        11.32 o                         
  -2  -5   8         50.34         47.07         2.53 o                         
  -1  -5   8         90.54         85.90         3.47 o                         
   0  -5   8        238.97        251.67         6.67 o                         
   1  -5   8          5.92          6.02         0.98 o                         
   2  -5   8         79.22         59.47         2.66 o                         
   3  -5   8         99.61         90.55         3.52 o                         
   4  -5   8        526.74        533.44        10.32 o                         
   5  -5   8         16.67         17.22         1.43 o                         
   6  -5   8          1.64          1.03         1.12 o                         
   7  -5   8          5.79          6.64         1.78 o                         
   8  -5   8         70.33         71.34         4.22 o                         
   9  -5   8         92.01         47.36         3.76 o                         
  -8  -4   8         24.66         21.09         1.63 o                         
  -7  -4   8         80.39         89.40         4.48 o                         
  -6  -4   8         71.03         90.39         4.93 o                         
  -5  -4   8        108.39        115.93         6.98 o                         
  -4  -4   8         15.71         34.34         2.52 o                         
  -3  -4   8         33.41         64.64         4.11 o                         
  -2  -4   8       1514.70       1474.62        39.14 o                         
  -1  -4   8        167.92        145.16         6.11 o                         
   0  -4   8         45.65         69.97         5.39 o                         
   1  -4   8        199.54        214.23         7.19 o                         
   2  -4   8         53.42         31.01         1.67 o                         
   3  -4   8        327.81        260.04         9.87 o                         
   4  -4   8          7.25          5.04         1.07 o                         
   5  -4   8        334.69        345.31         6.33 o                         
   6  -4   8        715.44        777.81        12.40 o                         
   7  -4   8         17.83         16.49         1.52 o                         
   8  -4   8         61.47         68.32         4.41 o                         
   9  -4   8          1.84          1.95         1.55 o                         
  -9  -3   8          7.87          7.70         1.62 o                         
  -8  -3   8        160.07        172.26         5.69 o                         
  -7  -3   8          5.04          4.43         1.19 o                         
  -6  -3   8          0.25         -0.11         1.69 o                         
  -5  -3   8        892.32       1134.87        37.26 o                         
  -4  -3   8         19.00         32.18         2.39 o                         
  -3  -3   8        177.58        237.00         8.16 o                         
  -2  -3   8        175.08        208.27         6.58 o                         
  -1  -3   8         95.18         56.53         2.73 o                         
   0  -3   8       1481.69       1310.33        28.39 o                         
   1  -3   8         12.52          2.45         1.01 o                         
   2  -3   8        175.96        166.53         7.60 o                         
   3  -3   8         55.38         45.75         1.75 o                         
   4  -3   8        660.65        510.76         9.01 o                         
   5  -3   8        221.98        211.31         4.35 o                         
   6  -3   8          0.33          3.22         0.88 o                         
   7  -3   8         33.58         42.85         2.19 o                         
   8  -3   8         76.86         74.56         3.39 o                         
   9  -3   8         77.24         79.61         3.22 o                         
  10  -3   8         65.77         65.70         3.64 o                         
  -9  -2   8          0.69          2.15         1.22 o                         
  -8  -2   8          0.27          0.13         0.90 o                         
  -7  -2   8        127.67        120.83         5.05 o                         
  -6  -2   8        148.79        151.96         6.62 o                         
  -5  -2   8        211.73        253.23         8.60 o                         
  -4  -2   8         69.43        117.35         5.08 o                         
  -3  -2   8        155.68        116.37         4.95 o                         
  -2  -2   8        280.51        341.95         7.64 o                         
  -1  -2   8        354.89        363.49         8.80 o                         
   0  -2   8        124.79        135.66        14.57 o                         
   1  -2   8        249.59        233.75        12.07 o                         
   2  -2   8          4.07          1.01         1.74 o                         
   3  -2   8          8.27          2.68         0.80 o                         
   4  -2   8        356.52        250.98         4.98 o                         
   5  -2   8         34.21         25.04         1.18 o                         
   6  -2   8          0.31          1.43         0.70 o                         
   7  -2   8         65.12         75.20         3.04 o                         
   8  -2   8         73.63         58.30         3.39 o                         
   9  -2   8         47.54         45.93         2.56 o                         
  10  -2   8        206.38        196.38         7.82 o                         
  11  -2   8        230.82        232.09        11.49 o                         
  -9  -1   8          2.07          2.19         0.78 o                         
  -8  -1   8         30.22         36.74         2.33 o                         
  -7  -1   8        223.41        217.50         7.29 o                         
  -6  -1   8        516.76        463.40        20.12 o                         
  -5  -1   8        242.51        259.67         9.16 o                         
  -4  -1   8        201.51        228.56         8.11 o                         
  -3  -1   8         11.92          1.47         1.34 o                         
  -2  -1   8         31.51         30.05         1.90 o                         
  -1  -1   8         80.00         64.77         9.09 o                         
   0  -1   8        745.08        734.13        39.18 o                         
   1  -1   8        266.62        235.98        11.91 o                         
   2  -1   8          4.44          4.11         1.77 o                         
   3  -1   8          0.54          0.18         1.46 o                         
   4  -1   8        257.92        262.30         5.95 o                         
   5  -1   8         34.75         28.38         1.39 o                         
   6  -1   8        202.45        184.64         3.97 o                         
   7  -1   8         33.25         30.79         1.63 o                         
   8  -1   8          9.92          8.36         1.01 o                         
   9  -1   8         63.03         51.92         2.01 o                         
  10  -1   8        283.27        256.16         6.93 o                         
  11  -1   8        129.16        127.54         5.43 o                         
  -9   0   8          3.60          3.93         1.05 o                         
  -8   0   8          3.78          2.97         1.19 o                         
  -7   0   8         98.12         88.94         7.74 o                         
  -6   0   8        337.45        359.21        10.29 o                         
  -5   0   8         49.87         49.85         2.38 o                         
  -4   0   8        517.22        506.75        11.13 o                         
  -3   0   8         45.35         53.77         2.77 o                         
  -2   0   8          1.32          1.02         0.94 o                         
  -1   0   8         15.56          8.59         1.20 o                         
   0   0   8       1099.68       1049.24        22.82 o                         
   1   0   8        954.10        946.71        44.98 o                         
   2   0   8        190.27        309.20        12.38 o                         
   3   0   8          7.47         23.86         3.03 o                         
   4   0   8        211.22        232.07         9.15 o                         
   5   0   8         24.19         16.08         1.22 o                         
   6   0   8       1011.88       1016.29        14.74 o                         
   7   0   8        147.78        122.54         3.12 o                         
   8   0   8         12.90         20.66         1.31 o                         
   9   0   8         10.79         11.31         1.12 o                         
  10   0   8         24.79         23.96         1.44 o                         
  11   0   8        412.66        378.34        10.31 o                         
  -9   1   8        235.14        240.80         8.80 o                         
  -8   1   8         10.84         12.60         1.34 o                         
  -7   1   8          1.68          3.82         1.29 o                         
  -6   1   8         13.89         28.57         2.75 o                         
  -5   1   8        160.84        158.38         5.72 o                         
  -4   1   8       2137.73       2068.80        37.63 o                         
  -3   1   8        473.28        467.13        12.17 o                         
  -2   1   8         36.25         39.49         1.89 o                         
  -1   1   8          0.25          2.77         0.86 o                         
   0   1   8       4341.27       3990.92        80.22 o                         
   1   1   8        220.21        168.66         7.43 o                         
   2   1   8        110.33        110.57        10.91 o                         
   3   1   8         10.32         85.28         5.83 o                         
   4   1   8        539.92        550.00        18.29 o                         
   5   1   8       1825.11       1966.25        36.89 o                         
   6   1   8        211.78        221.51         5.79 o                         
   7   1   8        556.65        574.50        11.28 o                         
   8   1   8       2400.41       2501.20        36.66 o                         
   9   1   8          0.04          1.95         0.97 o                         
  10   1   8         69.84         87.64         2.77 o                         
  11   1   8         33.45         44.41         1.86 o                         
  -9   2   8          6.87          8.84         2.25 o                         
  -8   2   8        147.64        124.66         5.53 o                         
  -7   2   8         81.06         92.20         3.09 o                         
  -6   2   8        403.96        385.90        12.39 o                         
  -5   2   8        101.40        102.96         3.56 o                         
  -4   2   8        278.76        254.54         6.49 o                         
  -3   2   8        459.79        518.59         9.83 o                         
  -2   2   8        124.11        110.85         3.66 o                         
  -1   2   8        608.36        658.31        20.49 o                         
   0   2   8        213.26        254.52         8.66 o                         
   1   2   8       1069.68       1132.45        37.52 o                         
   2   2   8       4394.04       4408.54       107.94 o                         
   3   2   8        146.11        155.07         7.01 o                         
   4   2   8        659.25        640.33        42.25 o                         
   5   2   8       2182.67       2022.38        35.14 o                         
   6   2   8       1145.43       1145.51        22.88 o                         
   7   2   8        988.22        968.27        21.85 o                         
   8   2   8         17.13         15.51         1.84 o                         
   9   2   8         15.05         17.32         1.47 o                         
  10   2   8          1.24          2.46         0.78 o                         
  11   2   8        183.39        191.63         6.33 o                         
  -9   3   8        166.35        143.62        22.63 o                         
  -8   3   8        182.53        137.45         8.00 o                         
  -7   3   8         13.34         10.87         1.31 o                         
  -6   3   8        102.88         85.91         2.96 o                         
  -5   3   8        166.81        162.71         5.83 o                         
  -4   3   8        481.86        474.32        10.54 o                         
  -3   3   8        137.81        170.11         4.60 o                         
  -2   3   8          2.32          6.51         1.26 o                         
  -1   3   8        566.13        530.49        14.68 o                         
   0   3   8         82.24        122.41        11.94 o                         
   1   3   8       1674.40       1416.85        43.07 o                         
   2   3   8       2341.52       1944.14        50.48 o                         
   3   3   8        187.65        129.10         7.14 o                         
   4   3   8        574.09        576.13        16.07 o                         
   5   3   8         39.13         58.80         2.57 o                         
   6   3   8          6.97          6.22         1.14 o                         
   7   3   8        140.41        132.64         5.91 o                         
   8   3   8        206.54        171.00         9.21 o                         
   9   3   8          2.36          1.78         0.92 o                         
  10   3   8         11.58         11.06         1.49 o                         
  11   3   8         85.05         85.93         3.53 o                         
  12   3   8         92.83         92.85         5.58 o                         
  -9   4   8         62.38         56.57         4.19 o                         
  -8   4   8         91.09         76.51         5.73 o                         
  -7   4   8         16.19          7.35         1.92 o                         
  -6   4   8         80.59        101.98         4.31 o                         
  -5   4   8        527.67        571.93        12.56 o                         
  -4   4   8       1507.96       1441.26        27.86 o                         
  -3   4   8       2420.85       2289.39        35.99 o                         
  -2   4   8         17.47          8.02         1.85 o                         
  -1   4   8         38.23         26.94         3.49 o                         
   0   4   8        121.88        101.07         4.91 o                         
   1   4   8       1033.51        872.13        31.83 o                         
   2   4   8         54.05         64.38        14.05 o                         
   3   4   8        326.36        314.95         8.89 o                         
   4   4   8        144.84        117.71         5.91 o                         
   5   4   8        184.09        171.42         5.49 o                         
   6   4   8         57.61         83.08         3.12 o                         
   7   4   8         38.17         39.49         2.33 o                         
   8   4   8        119.15        128.01         6.82 o                         
   9   4   8         65.85         51.08         3.24 o                         
  10   4   8          0.95          1.19         1.84 o                         
  11   4   8         22.56         21.17         2.28 o                         
  12   4   8         49.71         57.25         4.27 o                         
  -9   5   8         43.36         30.46         3.34 o                         
  -8   5   8         25.04         22.00         2.35 o                         
  -7   5   8          1.83         -0.28         1.51 o                         
  -6   5   8         52.39         50.50         3.78 o                         
  -5   5   8        628.55        529.08        20.75 o                         
  -4   5   8         56.51         41.37         2.48 o                         
  -3   5   8        350.64        328.47         8.31 o                         
  -2   5   8         38.23         29.47         2.34 o                         
  -1   5   8         97.35        101.23         5.11 o                         
   0   5   8        152.16        155.31         6.65 o                         
   1   5   8         34.79         16.99         1.88 o                         
   2   5   8        694.32        793.13        41.05 o                         
   3   5   8       1230.84       1401.43        35.96 o                         
   4   5   8         67.66         50.98         2.53 o                         
   5   5   8         12.08         21.01         1.59 o                         
   6   5   8          0.43          3.73         1.22 o                         
   7   5   8         67.25         84.02         3.45 o                         
   8   5   8        167.81        157.98        11.42 o                         
   9   5   8         29.51         23.93         3.69 o                         
  10   5   8          8.37          8.47         1.77 o                         
  11   5   8          1.46          2.30         1.72 o                         
  12   5   8         54.14         43.14         3.61 o                         
  -8   6   8         82.97         73.12         8.57 o                         
  -7   6   8        148.41        154.88         8.63 o                         
  -6   6   8         14.26         11.29         2.24 o                         
  -5   6   8         27.20         25.82         8.41 o                         
  -4   6   8         61.17         66.47         3.79 o                         
  -3   6   8       1044.53        990.10        22.06 o                         
  -2   6   8         23.37         25.53         2.71 o                         
  -1   6   8         82.61         63.24         3.03 o                         
   0   6   8         27.48         25.07         2.54 o                         
   1   6   8        213.23        275.36        14.07 o                         
   2   6   8        121.63         90.86         4.63 o                         
   3   6   8        149.18        114.14         6.05 o                         
   4   6   8         76.54         79.91         3.60 o                         
   5   6   8        335.96        363.80         8.94 o                         
   6   6   8        166.99        211.33         6.73 o                         
   7   6   8         44.10         62.94         3.05 o                         
   8   6   8        119.71        153.82         6.03 o                         
   9   6   8        353.81        381.10        19.66 o                         
  10   6   8         69.57         59.63         4.22 o                         
  11   6   8          0.68          0.98         1.07 o                         
  -8   7   8         33.35         26.18         2.98 o                         
  -7   7   8         73.87         66.79         3.99 o                         
  -6   7   8         92.06         92.70         5.16 o                         
  -5   7   8         22.13         27.44         2.93 o                         
  -4   7   8         13.44         16.70         3.08 o                         
  -3   7   8        112.38        116.66         5.29 o                         
  -2   7   8        301.26        327.86         9.06 o                         
  -1   7   8        447.19        408.18        12.85 o                         
   0   7   8          6.84         11.43         1.51 o                         
   1   7   8          5.20          7.59         1.51 o                         
   2   7   8        109.32         87.47         5.37 o                         
   3   7   8        417.31        419.43        15.90 o                         
   4   7   8         63.24         59.58         3.53 o                         
   5   7   8         42.86         42.13         3.21 o                         
   6   7   8          8.63          5.09         1.46 o                         
   7   7   8        155.34        180.60         5.82 o                         
   8   7   8        136.95        151.24         5.19 o                         
   9   7   8        119.52        159.66         5.77 o                         
  10   7   8          9.09         13.45         2.93 o                         
  11   7   8          1.01          2.93         1.05 o                         
  -7   8   8         58.73         56.32         3.39 o                         
  -6   8   8         60.73         48.75         4.38 o                         
  -5   8   8          4.17          1.53         1.78 o                         
  -4   8   8         27.28         20.69         7.88 o                         
  -3   8   8        182.24        184.26         7.27 o                         
  -2   8   8        215.15        217.47        12.42 o                         
  -1   8   8        112.24        116.59         4.33 o                         
   0   8   8          2.47          2.44         1.21 o                         
   1   8   8          0.41          2.40         1.51 o                         
   2   8   8         33.70         29.08         2.23 o                         
   3   8   8        298.34        322.09        16.07 o                         
   4   8   8        120.30        104.56         6.81 o                         
   5   8   8        182.76        159.31         7.22 o                         
   6   8   8          1.40          0.66         1.39 o                         
   7   8   8          3.17          2.31         1.28 o                         
   8   8   8         16.93          9.61         1.71 o                         
   9   8   8         11.33         13.02         1.67 o                         
  10   8   8         10.65          6.34         2.32 o                         
  11   8   8          3.52          6.41         1.89 o                         
  -7   9   8         46.66         38.95         3.58 o                         
  -6   9   8         39.37         43.88         6.22 o                         
  -5   9   8          9.89         10.93         2.09 o                         
  -4   9   8          7.42         10.63         3.13 o                         
  -3   9   8        144.53        134.64         4.94 o                         
  -2   9   8        333.27        298.06        17.37 o                         
  -1   9   8         68.40         70.99         6.04 o                         
   0   9   8         12.39         11.20         1.79 o                         
   1   9   8         10.69          7.15         1.99 o                         
   2   9   8         62.95         60.70         4.16 o                         
   3   9   8        144.14        159.87         7.87 o                         
   4   9   8         49.12         41.61         4.78 o                         
   5   9   8         76.36         85.34         8.90 o                         
   6   9   8         20.86         16.77         2.28 o                         
   7   9   8          2.69          2.58         1.33 o                         
   8   9   8          2.86          5.00         1.18 o                         
   9   9   8         15.90         19.59         2.32 o                         
  10   9   8          4.01          2.93         1.87 o                         
  11   9   8          2.17          3.36         1.29 o                         
  -6  10   8         30.48         27.36         1.98 o                         
  -5  10   8          5.08          9.35         3.29 o                         
  -4  10   8         67.24         64.38         4.73 o                         
  -3  10   8          2.36          8.18         1.65 o                         
  -2  10   8         58.71         76.21         4.31 o                         
  -1  10   8         57.44         65.56         4.26 o                         
   0  10   8         10.40          8.36         1.61 o                         
   1  10   8          8.73          2.14         1.33 o                         
   2  10   8          0.89          3.38         2.04 o                         
   3  10   8        138.19        128.78         6.53 o                         
   4  10   8         89.49         96.60         6.90 o                         
   5  10   8          2.87         19.96         2.86 o                         
   6  10   8          2.46          8.00         1.94 o                         
   7  10   8          1.13          2.63         1.37 o                         
   8  10   8         21.59         23.75         1.78 o                         
   9  10   8          0.03         -1.62         1.62 o                         
  10  10   8          0.78          0.13         1.39 o                         
  -5  11   8         13.21         13.65         1.39 o                         
  -4  11   8          4.03          3.46         1.13 o                         
  -3  11   8         10.62          5.74         1.97 o                         
  -2  11   8         76.13         87.70         5.05 o                         
  -1  11   8          9.96         18.10         3.58 o                         
   0  11   8         16.66         20.21         2.63 o                         
   1  11   8          6.45          8.21         1.85 o                         
   2  11   8          1.45          6.49         1.92 o                         
   3  11   8         10.42          6.15         2.01 o                         
   4  11   8          1.30          2.52         1.90 o                         
   5  11   8          0.76          3.56         2.80 o                         
   6  11   8          2.82          1.96         1.86 o                         
   7  11   8          3.61          0.24         1.24 o                         
   8  11   8          0.00         -0.48         2.17 o                         
   9  11   8         14.47         12.57         2.70 o                         
  -4  12   8          1.63          2.10         1.72 o                         
  -3  12   8          7.67         12.36         2.44 o                         
  -2  12   8          7.73         19.08         1.83 o                         
  -1  12   8         20.75         25.49         3.55 o                         
   0  12   8          8.70         11.71         9.47 o                         
   1  12   8          2.47          1.92         2.11 o                         
   2  12   8          4.82         12.84         2.26 o                         
   3  12   8          0.98          3.36         2.65 o                         
   4  12   8         23.05         32.61         4.75 o                         
   5  12   8          0.09         -0.69         1.74 o                         
   6  12   8         14.60         16.13         3.64 o                         
   7  12   8          1.40          1.89         2.07 o                         
   8  12   8          0.16          0.38         1.79 o                         
  -3  13   8          0.31         -0.38         1.24 o                         
  -2  13   8          1.50          5.86         2.02 o                         
  -1  13   8          3.80          1.03         2.12 o                         
   0  13   8         13.22         17.22         3.18 o                         
   1  13   8          1.73          4.72         2.50 o                         
   2  13   8          0.27          7.15         1.53 o                         
   3  13   8          0.05          2.65         2.50 o                         
   4  13   8          8.06          6.77         2.60 o                         
   5  13   8          2.72          1.64         2.32 o                         
   6  13   8          4.42         12.22         2.46 o                         
   7  13   8          4.32          2.04         1.84 o                         
  -1  14   8          3.29          2.98         1.17 o                         
   0  14   8          5.89          9.26         1.64 o                         
   1  14   8          1.21          0.90         1.20 o                         
   2  14   8          6.59          4.90         2.10 o                         
   3  14   8          0.31          0.56         1.67 o                         
   4  14   8          1.19          1.62         1.82 o                         
   5  14   8          7.71          8.25         1.46 o                         
  -3  -9   9          5.18          5.20         1.13 o                         
  -2  -9   9          7.97          5.25         1.72 o                         
  -1  -9   9          5.24          2.07         0.92 o                         
   0  -9   9          0.05          1.92         1.16 o                         
   1  -9   9         12.05         11.31         1.31 o                         
   2  -9   9          1.11          1.39         1.64 o                         
   3  -9   9         27.19         20.68         2.15 o                         
   4  -9   9         16.44         21.96         2.42 o                         
  -5  -8   9         30.04         42.16         3.53 o                         
  -4  -8   9          1.92          1.36         1.19 o                         
  -3  -8   9         42.52         49.28         3.28 o                         
  -2  -8   9         33.01         21.98         1.80 o                         
  -1  -8   9         12.13          7.95         1.28 o                         
   0  -8   9          2.72          5.21         2.52 o                         
   1  -8   9          0.61          3.42         1.22 o                         
   2  -8   9          5.72          2.49         0.99 o                         
   3  -8   9          0.66         -0.54         1.38 o                         
   4  -8   9         13.16         12.20         1.52 o                         
   5  -8   9         15.44         13.26         2.65 o                         
  -6  -7   9         19.71         14.92         1.58 o                         
  -5  -7   9         36.96         46.46         2.49 o                         
  -4  -7   9          0.87          0.23         1.74 o                         
  -3  -7   9         25.00         42.77         2.74 o                         
  -2  -7   9         11.95         14.82         1.57 o                         
  -1  -7   9         10.30         15.00         1.61 o                         
   0  -7   9         27.33         19.92         1.91 o                         
   1  -7   9          0.66          2.67         1.09 o                         
   2  -7   9         61.87         52.77         2.42 o                         
   3  -7   9          0.50          0.76         0.67 o                         
   4  -7   9         33.84         36.33         4.36 o                         
   5  -7   9         33.97         30.23         2.70 o                         
   6  -7   9          0.45          0.20         1.04 o                         
  -7  -6   9         11.58         13.08         1.13 o                         
  -6  -6   9         64.81         46.13         3.25 o                         
  -5  -6   9         19.66         19.84         3.08 o                         
  -4  -6   9          7.11          6.49         1.88 o                         
  -3  -6   9          0.68         -0.47         1.71 o                         
  -2  -6   9          0.57          2.61         1.36 o                         
  -1  -6   9        244.35        286.11         7.75 o                         
   0  -6   9          4.58          6.01         1.31 o                         
   1  -6   9         26.18         20.59         1.67 o                         
   2  -6   9          6.19          7.09         1.19 o                         
   3  -6   9          2.20          0.77         0.92 o                         
   4  -6   9         79.60         70.89         3.09 o                         
   5  -6   9          4.76          3.59         1.04 o                         
   6  -6   9         15.09         10.39         1.36 o                         
   7  -6   9          7.45          4.06         2.25 o                         
   8  -6   9         31.29         28.15         3.08 o                         
  -7  -5   9         20.85         13.97         1.45 o                         
  -6  -5   9        167.09        153.08         7.28 o                         
  -5  -5   9          0.99          2.42         1.27 o                         
  -4  -5   9          0.45          0.98         1.74 o                         
  -3  -5   9         35.43         32.02         3.82 o                         
  -2  -5   9        102.65        104.84         4.38 o                         
  -1  -5   9          6.94         10.38         1.65 o                         
   0  -5   9         13.70         16.47         2.07 o                         
   1  -5   9         17.28          9.98         1.43 o                         
   2  -5   9         59.72         52.98         3.93 o                         
   3  -5   9          1.15          2.70         1.11 o                         
   4  -5   9        186.09        155.98         5.57 o                         
   5  -5   9         36.63         33.05         2.40 o                         
   6  -5   9        107.61         96.47         4.38 o                         
   7  -5   9          0.46         -0.15         1.59 o                         
   8  -5   9          0.04         -0.10         1.37 o                         
  -8  -4   9         29.14         30.51         2.01 o                         
  -7  -4   9        209.25        209.81        13.51 o                         
  -6  -4   9         87.04         93.61         4.17 o                         
  -5  -4   9         15.32         14.91         1.91 o                         
  -4  -4   9        192.72        211.99        24.97 o                         
  -3  -4   9          0.74          2.24         1.83 o                         
  -2  -4   9        581.28        589.47        23.02 o                         
  -1  -4   9         75.78         78.48         3.87 o                         
   0  -4   9        114.93        134.68         5.22 o                         
   1  -4   9        896.67        903.62        28.67 o                         
   2  -4   9         92.78        103.34         4.41 o                         
   3  -4   9         73.27         51.00         2.26 o                         
   4  -4   9        257.22        290.64         6.89 o                         
   5  -4   9        642.77        630.79        11.02 o                         
   6  -4   9        475.49        500.50        16.10 o                         
   7  -4   9         65.93         71.24         3.48 o                         
   8  -4   9         29.02         22.01         2.53 o                         
   9  -4   9         11.25          6.49         2.02 o                         
  -8  -3   9         14.39         15.86         1.61 o                         
  -7  -3   9         26.06         35.73         2.33 o                         
  -6  -3   9        177.26        196.41         6.01 o                         
  -5  -3   9        686.32        788.22        15.64 o                         
  -4  -3   9        568.45        583.98        16.24 o                         
  -3  -3   9         49.45         42.57         7.17 o                         
  -2  -3   9        307.22        307.92        12.27 o                         
  -1  -3   9        701.92        718.30        21.58 o                         
   0  -3   9        958.80       1010.44        21.71 o                         
   1  -3   9         47.77         73.42         4.56 o                         
   2  -3   9         20.77         29.76         1.63 o                         
   3  -3   9         12.78         15.92         1.43 o                         
   4  -3   9        777.80        739.28        21.76 o                         
   5  -3   9        447.56        455.76        10.91 o                         
   6  -3   9          6.33         14.70         1.27 o                         
   7  -3   9        288.08        307.23         8.84 o                         
   8  -3   9          0.06          0.68         1.44 o                         
   9  -3   9        167.42        159.35        16.08 o                         
  10  -3   9          4.19          5.17         1.92 o                         
  -8  -2   9         44.69         50.59         2.17 o                         
  -7  -2   9        222.93        253.38         7.90 o                         
  -6  -2   9        121.42        109.67         3.56 o                         
  -5  -2   9        289.52        297.48         7.29 o                         
  -4  -2   9        148.13        159.46         4.70 o                         
  -3  -2   9        287.25        268.67        13.95 o                         
  -2  -2   9         40.22         51.59         2.67 o                         
  -1  -2   9         28.46         29.07         1.75 o                         
   0  -2   9        817.50        740.92        18.76 o                         
   1  -2   9       1103.51        991.00        35.95 o                         
   2  -2   9         25.42         31.69         1.80 o                         
   3  -2   9         31.22         30.99         2.08 o                         
   4  -2   9          9.04         11.04         1.26 o                         
   5  -2   9         61.81         44.60         1.95 o                         
   6  -2   9        119.70        132.47         3.97 o                         
   7  -2   9        104.84        109.67         3.63 o                         
   8  -2   9         38.57         26.83         2.44 o                         
   9  -2   9         28.52         25.26         2.07 o                         
  10  -2   9         39.85         42.44         5.97 o                         
  -9  -1   9          6.55          2.83         1.03 o                         
  -8  -1   9         23.11         23.15         1.51 o                         
  -7  -1   9         21.59         18.87         1.99 o                         
  -6  -1   9        305.86        333.76         8.92 o                         
  -5  -1   9       1516.74       1650.43        35.42 o                         
  -4  -1   9         76.97         75.27         2.67 o                         
  -3  -1   9        234.30        235.53         7.95 o                         
  -2  -1   9        107.06         91.54         2.81 o                         
  -1  -1   9          2.47          2.61         0.85 o                         
   0  -1   9        174.91        166.66         9.47 o                         
   1  -1   9        412.91        449.56        20.93 o                         
   2  -1   9        176.80        170.09         9.64 o                         
   3  -1   9          8.54         16.87         1.84 o                         
   4  -1   9        176.19        146.83         3.94 o                         
   5  -1   9         42.20         38.83         1.79 o                         
   6  -1   9        206.06        183.29         3.92 o                         
   7  -1   9        257.83        259.56         6.80 o                         
   8  -1   9          8.77          3.77         1.00 o                         
   9  -1   9          2.23          3.80         1.18 o                         
  10  -1   9        140.09        133.44         4.28 o                         
  -9   0   9         17.91         16.61         2.15 o                         
  -8   0   9          0.65          0.59         1.24 o                         
  -7   0   9         54.92         49.81         2.52 o                         
  -6   0   9         72.95         61.39         2.90 o                         
  -5   0   9        907.90        884.17        26.03 o                         
  -4   0   9        391.18        397.54         8.39 o                         
  -3   0   9         58.71         65.89         2.40 o                         
  -2   0   9          4.09          3.72         0.85 o                         
  -1   0   9        649.66        769.74        18.97 o                         
   0   0   9        566.96        475.44        16.72 o                         
   1   0   9        259.59        256.17        17.70 o                         
   2   0   9        164.12        153.93         8.86 o                         
   3   0   9          1.40         -0.22         1.15 o                         
   4   0   9        161.36        232.37        12.02 o                         
   5   0   9         13.07         12.70         1.04 o                         
   6   0   9        337.32        329.39         6.92 o                         
   7   0   9        574.05        528.44        10.00 o                         
   8   0   9          4.81          4.93         0.95 o                         
   9   0   9        149.27        132.37         5.02 o                         
  10   0   9         28.58         27.22         2.17 o                         
  11   0   9         85.75         88.23         8.72 o                         
  -9   1   9         81.34         72.27         4.90 o                         
  -8   1   9         25.89         22.08         1.84 o                         
  -7   1   9         60.07         58.87         3.08 o                         
  -6   1   9         16.65         24.32         2.94 o                         
  -5   1   9        809.68        798.63        20.67 o                         
  -4   1   9        539.60        587.40        27.91 o                         
  -3   1   9        190.43        129.72         3.86 o                         
  -2   1   9       1052.24       1096.87        19.40 o                         
  -1   1   9        204.59        225.42         6.59 o                         
   0   1   9        522.77        507.10        13.81 o                         
   1   1   9       1641.03       1574.66        50.05 o                         
   2   1   9       2299.53       2171.12        95.80 o                         
   3   1   9       1688.94       1898.09        57.47 o                         
   4   1   9        107.48        111.31         3.64 o                         
   5   1   9         79.20         91.72         4.18 o                         
   6   1   9         52.08         49.53         2.13 o                         
   7   1   9        426.73        391.74         9.81 o                         
   8   1   9        450.34        483.72         8.51 o                         
   9   1   9         90.62         75.93         2.65 o                         
  10   1   9          6.81          4.66         1.02 o                         
  11   1   9          0.38          1.59         1.13 o                         
  -9   2   9         10.70          5.53         1.72 o                         
  -8   2   9        180.92        143.21         8.10 o                         
  -7   2   9        192.95        194.12         8.07 o                         
  -6   2   9         39.47         49.96         3.24 o                         
  -5   2   9          6.93         11.57         1.78 o                         
  -4   2   9        954.28        992.11        24.23 o                         
  -3   2   9        205.71        178.32         5.15 o                         
  -2   2   9          0.93          1.41         0.76 o                         
  -1   2   9        127.10        110.48         3.74 o                         
   0   2   9         73.45        132.30         6.55 o                         
   1   2   9       1307.02       1262.61        42.13 o                         
   2   2   9       1114.76       1080.42        36.71 o                         
   3   2   9        150.12        137.10         5.82 o                         
   4   2   9          1.07          4.69         1.24 o                         
   5   2   9        227.75        234.75         5.89 o                         
   6   2   9       2086.92       2329.42        43.45 o                         
   7   2   9       1229.30       1275.29        32.94 o                         
   8   2   9        448.54        406.31        12.64 o                         
   9   2   9        149.71        126.75         3.56 o                         
  10   2   9          0.11         -0.51         0.73 o                         
  11   2   9         74.69         73.87         3.68 o                         
  -9   3   9         66.03         64.85         4.57 o                         
  -8   3   9         89.13         85.63         3.94 o                         
  -7   3   9        126.43        111.19         5.53 o                         
  -6   3   9          3.51          2.54         1.49 o                         
  -5   3   9        111.62        112.29         4.38 o                         
  -4   3   9       1524.90       1593.03        30.84 o                         
  -3   3   9         27.14         16.51         1.45 o                         
  -2   3   9        321.97        311.58         6.98 o                         
  -1   3   9          3.40          1.78         1.58 o                         
   0   3   9          0.20         18.07         5.43 o                         
   1   3   9       1428.84       1295.31        37.36 o                         
   2   3   9       1660.75       1424.70        36.26 o                         
   3   3   9       1185.25       1020.26        33.18 o                         
   4   3   9         38.60         31.16         2.86 o                         
   5   3   9         93.48        107.46         3.54 o                         
   6   3   9         68.31         80.65         2.90 o                         
   7   3   9          1.20          2.35         1.16 o                         
   8   3   9        185.40        175.53         9.46 o                         
   9   3   9          6.30          7.51         1.81 o                         
  10   3   9         40.88         32.01         1.93 o                         
  11   3   9         31.34         30.69         2.01 o                         
  12   3   9         76.37         68.66         4.47 o                         
  -8   4   9         57.11         42.59         3.48 o                         
  -7   4   9         86.71         85.04         4.42 o                         
  -6   4   9         48.21         47.68         6.30 o                         
  -5   4   9        111.30        130.19         8.73 o                         
  -4   4   9       2959.99       2935.43        60.93 o                         
  -3   4   9        829.78        868.40        19.71 o                         
  -2   4   9        341.99        329.69         9.54 o                         
  -1   4   9        187.90        136.00         5.46 o                         
   0   4   9          2.96         14.70         2.20 o                         
   1   4   9        171.37        189.76         8.47 o                         
   2   4   9        957.64        821.39        27.29 o                         
   3   4   9        512.95        480.28        23.78 o                         
   4   4   9        785.25        711.78        20.24 o                         
   5   4   9          5.20          4.35         0.90 o                         
   6   4   9          5.83          3.55         0.94 o                         
   7   4   9          1.90          1.85         1.22 o                         
   8   4   9        357.91        336.85        15.16 o                         
   9   4   9         23.46         26.32         2.91 o                         
  10   4   9         35.14         38.55         4.27 o                         
  11   4   9          0.01         -0.24         0.79 o                         
  12   4   9         10.16         11.71         1.92 o                         
  -8   5   9         36.51         40.52         3.91 o                         
  -7   5   9         44.10         37.05         2.82 o                         
  -6   5   9         52.00         32.17         2.93 o                         
  -5   5   9        148.64        116.05         5.43 o                         
  -4   5   9       1076.69        960.44        22.03 o                         
  -3   5   9        757.50        754.81        16.35 o                         
  -2   5   9        177.02        145.69         4.60 o                         
  -1   5   9          0.50          8.51         1.23 o                         
   0   5   9        422.19        385.29         9.76 o                         
   1   5   9         37.35         23.69         2.30 o                         
   2   5   9        946.91        928.61        29.61 o                         
   3   5   9        750.50        761.77        32.79 o                         
   4   5   9        487.43        461.11        10.89 o                         
   5   5   9         11.00         13.14         1.82 o                         
   6   5   9         52.88         46.19         2.98 o                         
   7   5   9          0.36          4.86         1.55 o                         
   8   5   9        130.85        136.52         8.47 o                         
   9   5   9         65.75         83.00         7.12 o                         
  10   5   9         69.20         66.99         7.06 o                         
  11   5   9          5.05          4.77         2.01 o                         
  12   5   9         44.31         45.74         3.61 o                         
  -8   6   9         32.58         29.13         2.90 o                         
  -7   6   9         83.71         78.62         4.21 o                         
  -6   6   9         53.79         46.49         3.55 o                         
  -5   6   9          3.97          1.18         1.53 o                         
  -4   6   9        126.04        101.61         4.24 o                         
  -3   6   9        579.23        561.19        15.85 o                         
  -2   6   9        133.83        133.18         4.69 o                         
  -1   6   9         21.30         20.63         1.98 o                         
   0   6   9        255.47        210.03         8.07 o                         
   1   6   9         68.76         74.71         6.90 o                         
   2   6   9         44.27         35.72         4.76 o                         
   3   6   9         28.28         17.94         2.37 o                         
   4   6   9        143.23        148.69         7.19 o                         
   5   6   9         34.11         35.90         2.16 o                         
   6   6   9          0.96          1.08         1.01 o                         
   7   6   9         29.20         44.06         2.25 o                         
   8   6   9         62.09         69.41         3.99 o                         
   9   6   9        106.79        114.63         8.71 o                         
  10   6   9        121.46        116.52         5.58 o                         
  11   6   9         23.96         21.60         2.13 o                         
  -7   7   9         32.98         27.95         2.85 o                         
  -6   7   9        211.11        190.75         7.91 o                         
  -5   7   9         38.59         32.61         3.11 o                         
  -4   7   9          1.08          0.84         1.18 o                         
  -3   7   9        659.13        654.13        19.95 o                         
  -2   7   9        106.76         91.82         3.99 o                         
  -1   7   9         18.32         22.52         2.07 o                         
   0   7   9         33.57         36.36         3.04 o                         
   1   7   9        130.01        150.82         9.12 o                         
   2   7   9          0.22          1.08         1.37 o                         
   3   7   9        568.77        551.03        20.98 o                         
   4   7   9        241.39        248.12         9.71 o                         
   5   7   9        137.73        132.18         4.60 o                         
   6   7   9         34.52         33.75         2.16 o                         
   7   7   9         42.29         41.66         2.53 o                         
   8   7   9        223.34        253.54         9.05 o                         
   9   7   9        295.08        303.26        11.38 o                         
  10   7   9         81.00         90.78         6.99 o                         
  11   7   9         46.74         49.73         4.34 o                         
  -7   8   9         34.82         40.49         2.62 o                         
  -6   8   9         61.04         82.26         4.46 o                         
  -5   8   9          9.20         12.02         2.32 o                         
  -4   8   9         19.99         17.34         3.66 o                         
  -3   8   9        330.29        317.40        11.64 o                         
  -2   8   9         64.06         73.86         2.99 o                         
  -1   8   9         81.41         65.63         2.99 o                         
   0   8   9          4.80          5.31         1.45 o                         
   1   8   9        129.08        134.68         5.54 o                         
   2   8   9         67.20         59.54         4.04 o                         
   3   8   9        282.94        272.45        17.87 o                         
   4   8   9        303.60        305.04        25.32 o                         
   5   8   9        118.87        111.18         6.23 o                         
   6   8   9          4.91          5.21         1.23 o                         
   7   8   9          0.58          0.82         1.05 o                         
   8   8   9          0.18          0.24         1.08 o                         
   9   8   9         52.77         43.78         3.55 o                         
  10   8   9         25.11         25.55         3.48 o                         
  11   8   9         30.61         30.19         3.13 o                         
  -6   9   9         27.34         24.59         3.28 o                         
  -5   9   9         14.06         15.73         3.26 o                         
  -4   9   9         17.00         18.15         3.64 o                         
  -3   9   9        303.94        290.24         8.82 o                         
  -2   9   9        113.13        132.38         6.52 o                         
  -1   9   9         96.17         86.88         3.75 o                         
   0   9   9         25.97         19.09         2.38 o                         
   1   9   9         81.72         68.57         3.60 o                         
   2   9   9          5.40          1.75         1.72 o                         
   3   9   9         66.66         61.73         4.38 o                         
   4   9   9        197.79        190.28         8.30 o                         
   5   9   9        228.33        225.72        12.91 o                         
   6   9   9          7.58         12.70         2.20 o                         
   7   9   9          0.68          0.62         1.10 o                         
   8   9   9          3.46          6.06         1.42 o                         
   9   9   9         90.14         86.88         4.44 o                         
  10   9   9         14.48         18.10         2.70 o                         
  -6  10   9         57.86         39.81         2.52 o                         
  -5  10   9          1.20          0.91         1.42 o                         
  -4  10   9          1.35          0.27         2.68 o                         
  -3  10   9          3.81          4.00         1.72 o                         
  -2  10   9        273.50        299.78         9.17 o                         
  -1  10   9        182.16        219.68         8.75 o                         
   0  10   9         22.49         33.29         2.13 o                         
   1  10   9          3.95          3.56         1.46 o                         
   2  10   9         29.37         24.85         3.08 o                         
   3  10   9         51.95         39.95         5.46 o                         
   4  10   9        185.25        131.89         8.64 o                         
   5  10   9         48.99         54.66         4.68 o                         
   6  10   9        168.83        178.62        11.26 o                         
   7  10   9          0.99          1.05         1.63 o                         
   8  10   9          2.74          0.35         1.08 o                         
   9  10   9          6.59          5.23         1.69 o                         
  10  10   9          5.47          6.11         1.44 o                         
  -5  11   9         18.92         14.64         1.67 o                         
  -4  11   9         19.86         19.43         2.45 o                         
  -3  11   9         23.08         24.64         3.96 o                         
  -2  11   9         59.38         47.75         3.82 o                         
  -1  11   9          0.33          5.71         2.55 o                         
   0  11   9         53.21         47.84         3.84 o                         
   1  11   9         10.60         14.59         1.76 o                         
   2  11   9          1.77          2.25         1.30 o                         
   3  11   9          1.03         -0.13         1.47 o                         
   4  11   9          0.43         -0.30         2.50 o                         
   5  11   9         52.78         51.60         5.55 o                         
   6  11   9          1.63          3.80         1.71 o                         
   7  11   9          2.08          5.32         1.44 o                         
   8  11   9          6.55          7.79         1.50 o                         
   9  11   9          4.07          3.23         1.87 o                         
  -4  12   9          1.22          1.30         0.78 o                         
  -3  12   9         10.00          8.01         1.56 o                         
  -2  12   9         33.71         35.60         2.29 o                         
  -1  12   9         36.43         43.14         3.49 o                         
   0  12   9          1.96          0.75         1.30 o                         
   1  12   9          0.06          0.78         1.75 o                         
   2  12   9         41.78         45.18         3.64 o                         
   3  12   9          0.87          2.79         1.55 o                         
   4  12   9         14.01          5.71         2.70 o                         
   5  12   9          7.12         10.74         2.05 o                         
   6  12   9         27.15         31.12         3.13 o                         
   7  12   9         11.26         15.59         1.68 o                         
   8  12   9          0.96          2.50         1.72 o                         
  -2  13   9          2.48          1.74         1.77 o                         
  -1  13   9         10.86         12.02         1.48 o                         
   0  13   9          5.32          5.26         1.67 o                         
   1  13   9          0.12          2.73         2.02 o                         
   2  13   9          4.90          5.19         2.90 o                         
   3  13   9          1.38         -0.03         1.27 o                         
   4  13   9          0.81         -0.20         1.34 o                         
   5  13   9          3.10          1.30         1.38 o                         
   6  13   9          5.75          2.63         1.61 o                         
   7  13   9          3.80          2.42         1.74 o                         
   0  14   9          5.12         14.43         2.70 o                         
   1  14   9          0.03          0.48         1.59 o                         
   2  14   9          0.37          1.03         1.49 o                         
   3  14   9          1.25          2.10         1.54 o                         
   4  14   9          0.00          0.08         0.80 o                         
   5  14   9          2.23          1.57         1.13 o                         
   0  -9  10          0.01         -0.09         0.63 o                         
   1  -9  10          2.77          1.26         0.89 o                         
  -3  -8  10         21.89         17.70         2.45 o                         
  -2  -8  10         16.01         12.55         2.30 o                         
  -1  -8  10          0.69          0.63         1.54 o                         
   0  -8  10         21.09         16.51         1.64 o                         
   1  -8  10          5.50          7.14         1.24 o                         
   2  -8  10          0.93          2.56         1.40 o                         
   3  -8  10          3.56          3.08         1.19 o                         
   4  -8  10          1.58          1.00         1.17 o                         
  -5  -7  10          3.62          1.03         1.36 o                         
  -4  -7  10          2.29          2.52         1.18 o                         
  -3  -7  10          3.09          3.32         1.19 o                         
  -2  -7  10          6.44         11.32         1.27 o                         
  -1  -7  10         35.74         35.85         2.35 o                         
   0  -7  10         37.36         26.65         2.66 o                         
   1  -7  10          2.07          6.29         2.47 o                         
   2  -7  10          6.45          7.79         1.36 o                         
   3  -7  10         18.02         12.35         2.01 o                         
   4  -7  10         45.81         50.75         4.52 o                         
   5  -7  10         13.57         12.70         3.07 o                         
   6  -7  10          4.67          8.68         2.07 o                         
  -6  -6  10         39.66         32.76         2.26 o                         
  -5  -6  10          8.34         10.18         1.40 o                         
  -4  -6  10          6.56          6.18         1.78 o                         
  -3  -6  10         14.47          8.54         3.64 o                         
  -2  -6  10         20.14         26.34         1.90 o                         
  -1  -6  10         84.89         68.51         3.06 o                         
   0  -6  10         27.11         21.01         1.83 o                         
   1  -6  10         22.15         21.65         1.68 o                         
   2  -6  10         56.90         60.79         5.26 o                         
   3  -6  10         17.55         15.83         3.26 o                         
   4  -6  10         65.99         55.40         2.61 o                         
   5  -6  10          2.43          1.98         1.05 o                         
   6  -6  10         28.18         31.64         2.08 o                         
   7  -6  10          9.75          6.84         2.10 o                         
  -6  -5  10        157.88        175.27         6.49 o                         
  -5  -5  10          0.18          0.00         1.24 o                         
  -4  -5  10         29.91         46.91         3.77 o                         
  -3  -5  10          2.12          9.13         2.08 o                         
  -2  -5  10         10.87         16.10         1.70 o                         
  -1  -5  10         25.86         31.66         2.43 o                         
   0  -5  10          3.48         10.49         1.73 o                         
   1  -5  10          1.87          8.47         1.38 o                         
   2  -5  10         76.83         64.27         3.41 o                         
   3  -5  10          4.13          4.86         1.08 o                         
   4  -5  10         95.71         82.48         3.32 o                         
   5  -5  10         20.96         22.87         1.82 o                         
   6  -5  10         94.03         86.36         3.81 o                         
   7  -5  10        122.08        106.17         7.37 o                         
   8  -5  10          5.10          5.03         1.45 o                         
  -7  -4  10        161.39        176.13         6.69 o                         
  -6  -4  10         68.01         62.13         4.37 o                         
  -5  -4  10          2.70          3.42         1.46 o                         
  -4  -4  10        317.08        364.58        22.78 o                         
  -3  -4  10          0.32          1.74         1.50 o                         
  -2  -4  10          0.58          3.43         2.52 o                         
  -1  -4  10         13.03         20.08         2.18 o                         
   0  -4  10       1301.24       1317.79        35.48 o                         
   1  -4  10       1287.72       1308.82        38.65 o                         
   2  -4  10        125.28        140.19         9.59 o                         
   3  -4  10        108.76        105.24         4.46 o                         
   4  -4  10          4.49          3.21         1.26 o                         
   5  -4  10        185.53        185.37         6.39 o                         
   6  -4  10        138.07        120.56         4.37 o                         
   7  -4  10         42.79         34.00         3.71 o                         
   8  -4  10        337.19        317.04        11.24 o                         
   9  -4  10          7.28          5.65         1.74 o                         
  -7  -3  10         65.91         50.47         5.11 o                         
  -6  -3  10        484.64        467.02        28.82 o                         
  -5  -3  10        270.08        240.21         7.99 o                         
  -4  -3  10        112.37        121.92         5.04 o                         
  -3  -3  10         13.33         28.11         2.02 o                         
  -2  -3  10        217.53        244.92         9.94 o                         
  -1  -3  10       1146.54       1214.83        30.10 o                         
   0  -3  10        357.84        320.79         8.54 o                         
   1  -3  10          0.48          0.93         0.99 o                         
   2  -3  10        825.07        916.55        20.60 o                         
   3  -3  10        229.20        230.96         7.28 o                         
   4  -3  10       1023.53       1163.81        24.95 o                         
   5  -3  10          2.15          2.99         0.97 o                         
   6  -3  10        305.40        282.47        12.22 o                         
   7  -3  10        729.83        784.89        20.45 o                         
   8  -3  10         35.72         29.49         2.40 o                         
   9  -3  10        115.73        103.02         6.59 o                         
  10  -3  10         53.91         43.75         3.61 o                         
  -8  -2  10        110.81        111.45         6.24 o                         
  -7  -2  10        137.74        154.64         6.26 o                         
  -6  -2  10        290.01        312.16         9.67 o                         
  -5  -2  10         38.75         39.13         2.75 o                         
  -4  -2  10        382.65        341.57         8.85 o                         
  -3  -2  10         26.52         21.82         1.82 o                         
  -2  -2  10        193.17        174.13         6.01 o                         
  -1  -2  10          6.59          2.66         1.37 o                         
   0  -2  10        225.63        210.12         6.23 o                         
   1  -2  10       1289.89       1328.35        28.43 o                         
   2  -2  10         14.03         24.40         2.40 o                         
   3  -2  10          8.77         19.12         1.83 o                         
   4  -2  10         95.12         74.33         3.05 o                         
   5  -2  10         22.63         18.72         2.00 o                         
   6  -2  10        359.16        365.05         8.12 o                         
   7  -2  10         15.18         10.70         1.59 o                         
   8  -2  10        318.01        320.01        10.35 o                         
   9  -2  10          2.82          1.85         1.37 o                         
  10  -2  10         33.86         29.11         3.26 o                         
  -8  -1  10        103.73        114.24         8.92 o                         
  -7  -1  10          3.90          6.34         1.05 o                         
  -6  -1  10        333.44        417.95        10.14 o                         
  -5  -1  10        673.41        824.02        16.33 o                         
  -4  -1  10         65.61         65.51         2.63 o                         
  -3  -1  10        164.76        133.59         5.98 o                         
  -2  -1  10         66.60         48.73         2.17 o                         
  -1  -1  10          0.06          1.33         1.15 o                         
   0  -1  10        152.15        178.12         6.45 o                         
   1  -1  10        905.51        800.52        20.58 o                         
   2  -1  10        591.08        518.25        17.33 o                         
   3  -1  10         43.49         70.49         3.98 o                         
   4  -1  10        134.98        164.67         7.61 o                         
   5  -1  10         81.51         53.57         5.93 o                         
   6  -1  10         42.26         53.16         2.15 o                         
   7  -1  10         94.83        102.65         4.31 o                         
   8  -1  10        142.81        166.29         6.10 o                         
   9  -1  10         48.81         42.27         2.28 o                         
  10  -1  10          9.77          7.17         2.20 o                         
  -8   0  10         10.43         10.80         1.53 o                         
  -7   0  10          0.47         -0.83         1.13 o                         
  -6   0  10        215.29        232.73         6.51 o                         
  -5   0  10       1658.45       1851.89        35.06 o                         
  -4   0  10         34.65         42.83         2.13 o                         
  -3   0  10         40.56         57.30         2.40 o                         
  -2   0  10        262.29        287.09         6.40 o                         
  -1   0  10         61.21         94.79         3.79 o                         
   0   0  10         54.57         46.36         2.29 o                         
   1   0  10        430.09        372.28        14.90 o                         
   2   0  10        194.46        156.36         7.06 o                         
   3   0  10        165.81        163.26         5.61 o                         
   4   0  10        111.76        120.38         5.65 o                         
   5   0  10         49.36         32.08         1.59 o                         
   6   0  10          5.31          3.87         0.87 o                         
   7   0  10        448.91        413.59         9.33 o                         
   8   0  10        328.13        376.03         7.97 o                         
   9   0  10        157.92        144.11         4.83 o                         
  10   0  10          3.12          2.49         1.38 o                         
  11   0  10          6.42          8.13         1.94 o                         
  -8   1  10         86.34         71.34         4.90 o                         
  -7   1  10         35.84         32.45         3.42 o                         
  -6   1  10          0.06          1.12         0.84 o                         
  -5   1  10        790.65        876.59        20.13 o                         
  -4   1  10          0.41          3.10         1.16 o                         
  -3   1  10        365.69        337.50         7.64 o                         
  -2   1  10        247.40        219.63         5.39 o                         
  -1   1  10        386.13        483.32        10.45 o                         
   0   1  10          2.00          1.08         0.87 o                         
   1   1  10        692.35        749.15        19.85 o                         
   2   1  10       1706.67       1949.67        41.68 o                         
   3   1  10        974.47        974.19        25.43 o                         
   4   1  10        283.51        277.25         9.59 o                         
   5   1  10         24.16         36.73         3.84 o                         
   6   1  10         14.91         25.31         1.88 o                         
   7   1  10        592.89        703.61        16.19 o                         
   8   1  10         85.50        107.61         4.28 o                         
   9   1  10        432.74        421.09         9.26 o                         
  10   1  10         83.96         84.68         4.33 o                         
  11   1  10          4.25          6.87         2.02 o                         
  -8   2  10         97.97         73.51         4.92 o                         
  -7   2  10        129.10        122.36         5.78 o                         
  -6   2  10         23.27         15.92         2.17 o                         
  -5   2  10        481.99        515.09        13.26 o                         
  -4   2  10        480.49        502.80        11.47 o                         
  -3   2  10        212.94        232.49         6.15 o                         
  -2   2  10         14.92         11.42         1.25 o                         
  -1   2  10        354.45        403.70         8.98 o                         
   0   2  10         91.54         71.13         3.02 o                         
   1   2  10        873.92        838.75        31.09 o                         
   2   2  10       1534.78       1458.81        48.18 o                         
   3   2  10        484.10        426.45        10.93 o                         
   4   2  10       1065.89       1037.64        21.72 o                         
   5   2  10          7.23          7.39         1.24 o                         
   6   2  10        230.72        280.66         8.74 o                         
   7   2  10       1065.02       1119.91        27.96 o                         
   8   2  10        846.43        815.65        16.19 o                         
   9   2  10        945.90        876.45        17.27 o                         
  10   2  10         23.99         13.72         1.46 o                         
  11   2  10         12.76         10.59         1.62 o                         
  -8   3  10         26.24         29.96         2.78 o                         
  -7   3  10        258.00        318.93        15.68 o                         
  -6   3  10         60.89         50.78         5.53 o                         
  -5   3  10        257.11        246.41         7.46 o                         
  -4   3  10        600.56        639.92        13.97 o                         
  -3   3  10        252.09        233.88         6.56 o                         
  -2   3  10         63.39         48.01         2.49 o                         
  -1   3  10        116.77        111.23         4.95 o                         
   0   3  10          7.87          3.63         1.42 o                         
   1   3  10        153.04        171.99         5.02 o                         
   2   3  10       2683.49       2670.38        66.65 o                         
   3   3  10       1474.02       1446.25        31.61 o                         
   4   3  10        186.85        207.88        12.12 o                         
   5   3  10        128.69        162.85         5.41 o                         
   6   3  10          4.01          5.04         1.38 o                         
   7   3  10         97.42         85.88         5.14 o                         
   8   3  10         15.34          7.19         1.52 o                         
   9   3  10        103.65        104.91         3.86 o                         
  10   3  10         46.72         39.12         2.83 o                         
  11   3  10          3.89          3.97         1.38 o                         
  -8   4  10         46.22         38.85         2.98 o                         
  -7   4  10        189.22        230.75        11.97 o                         
  -6   4  10         40.30         41.17         4.27 o                         
  -5   4  10         15.73          7.99         1.73 o                         
  -4   4  10       1199.15       1366.86        35.89 o                         
  -3   4  10         43.48         48.01         3.57 o                         
  -2   4  10        680.53        644.75        16.59 o                         
  -1   4  10        849.90        704.71        21.46 o                         
   0   4  10        374.93        314.91         8.47 o                         
   1   4  10         54.97         63.75         2.91 o                         
   2   4  10       1269.38       1097.18        29.88 o                         
   3   4  10       1068.65        935.38        47.13 o                         
   4   4  10        216.58        218.08         7.68 o                         
   5   4  10        151.81        172.47         5.28 o                         
   6   4  10          1.21          5.31         1.23 o                         
   7   4  10          1.97         -0.92         1.64 o                         
   8   4  10        130.55        137.72        13.54 o                         
   9   4  10        125.47        153.76         7.06 o                         
  10   4  10        144.81        123.07         5.68 o                         
  11   4  10          0.31          0.40         0.94 o                         
  -8   5  10         26.83         23.30         1.79 o                         
  -7   5  10         15.36         13.53         2.47 o                         
  -6   5  10         47.68         50.90         3.31 o                         
  -5   5  10          1.07          1.05         1.54 o                         
  -4   5  10       2232.21       2232.71        55.53 o                         
  -3   5  10        796.97        740.09        23.40 o                         
  -2   5  10        131.22        134.27         7.53 o                         
  -1   5  10        123.18        157.04         4.95 o                         
   0   5  10        106.70        132.09         4.02 o                         
   1   5  10         61.82         65.14         3.47 o                         
   2   5  10         34.65         43.28         2.70 o                         
   3   5  10        784.21        659.32        82.51 o                         
   4   5  10        587.29        532.66        23.39 o                         
   5   5  10        390.83        393.22         9.54 o                         
   6   5  10          0.66          2.43         1.36 o                         
   7   5  10         10.75         10.99         2.23 o                         
   8   5  10        268.55        309.99        11.74 o                         
   9   5  10         69.68         80.53         7.14 o                         
  10   5  10         63.53         64.99         4.58 o                         
  11   5  10         56.99         53.72         3.51 o                         
  -7   6  10        158.11        122.81        13.93 o                         
  -6   6  10         38.25         33.66         2.80 o                         
  -5   6  10         11.31         10.84         2.07 o                         
  -4   6  10         38.93         28.64         2.25 o                         
  -3   6  10         85.15         79.21         3.58 o                         
  -2   6  10        423.15        397.65         9.86 o                         
  -1   6  10         17.16         18.19         2.12 o                         
   0   6  10        128.99        135.40         4.73 o                         
   1   6  10        224.67        182.74         9.29 o                         
   2   6  10        230.43        263.62        11.70 o                         
   3   6  10        600.16        618.28        16.89 o                         
   4   6  10          3.11          5.68         1.19 o                         
   5   6  10        105.36         94.12         4.09 o                         
   6   6  10         17.28         22.79         1.91 o                         
   7   6  10         10.22         14.22         3.16 o                         
   8   6  10        122.59        115.22         6.52 o                         
   9   6  10         12.13         19.39         3.74 o                         
  10   6  10        380.62        390.34        19.31 o                         
  11   6  10         32.39         28.37         2.36 o                         
  -7   7  10          3.12          3.96         0.90 o                         
  -6   7  10        108.93        108.36         9.48 o                         
  -5   7  10        253.80        234.48         9.50 o                         
  -4   7  10        192.81        160.47         6.98 o                         
  -3   7  10        218.71        231.24         7.06 o                         
  -2   7  10          9.40         11.59         1.64 o                         
  -1   7  10         68.32         69.63         3.24 o                         
   0   7  10        137.96        168.12         8.00 o                         
   1   7  10         91.76         96.84         6.59 o                         
   2   7  10          1.23          1.69         1.12 o                         
   3   7  10        165.73        156.72         6.84 o                         
   4   7  10        468.90        496.32        14.31 o                         
   5   7  10        252.33        247.37         6.94 o                         
   6   7  10          1.79          0.89         1.21 o                         
   7   7  10         41.52         34.17         2.41 o                         
   8   7  10         72.85         79.32         4.91 o                         
   9   7  10         55.93         58.21         5.86 o                         
  10   7  10        181.31        177.51        10.50 o                         
  11   7  10        105.19        104.39         6.26 o                         
  -7   8  10         21.47         18.86         2.15 o                         
  -6   8  10         42.90         52.48         4.09 o                         
  -5   8  10        134.09        146.99         6.57 o                         
  -4   8  10         23.43         17.57         3.31 o                         
  -3   8  10        133.61        144.38         5.10 o                         
  -2   8  10         59.96         54.67         3.05 o                         
  -1   8  10         12.31         14.62         1.94 o                         
   0   8  10         90.76         77.97         4.17 o                         
   1   8  10          7.21          9.52         2.16 o                         
   2   8  10         11.66          8.87         1.60 o                         
   3   8  10        144.61        128.67         7.78 o                         
   4   8  10        352.34        350.20        17.35 o                         
   5   8  10        162.40        170.47         8.19 o                         
   6   8  10         87.43         88.01         7.44 o                         
   7   8  10          5.29          7.06         1.36 o                         
   8   8  10         10.88         12.86         2.21 o                         
   9   8  10          7.30          9.22         1.90 o                         
  10   8  10         17.78         16.94         2.98 o                         
  11   8  10         17.62         14.41         1.61 o                         
  -6   9  10         17.49          9.82         1.49 o                         
  -5   9  10         60.72         63.15         3.82 o                         
  -4   9  10         11.41         13.43         3.08 o                         
  -3   9  10        113.26        109.73         5.54 o                         
  -2   9  10         45.67         61.14         3.38 o                         
  -1   9  10         47.66         41.85         3.06 o                         
   0   9  10         40.52         31.55         2.34 o                         
   1   9  10         23.72         21.83         2.47 o                         
   2   9  10          1.06          0.59         1.25 o                         
   3   9  10         34.40         27.94         2.87 o                         
   4   9  10        201.51        171.01         9.08 o                         
   5   9  10        144.40        121.35         5.86 o                         
   6   9  10         51.04         48.42         4.16 o                         
   7   9  10         20.00         23.88         2.11 o                         
   8   9  10          1.01          2.37         1.43 o                         
   9   9  10          3.79          2.51         1.34 o                         
  10   9  10          9.78         12.45         2.27 o                         
  -5  10  10          3.22          2.12         1.72 o                         
  -4  10  10         43.84         50.23         4.82 o                         
  -3  10  10         75.26         56.91         3.70 o                         
  -2  10  10        222.17        234.41        11.82 o                         
  -1  10  10         38.13         35.01         2.84 o                         
   0  10  10          1.15          8.03         1.41 o                         
   1  10  10         84.76         86.38         3.69 o                         
   2  10  10         35.64         39.79         2.85 o                         
   3  10  10        102.76         86.61         5.27 o                         
   4  10  10          4.34          4.97         2.14 o                         
   5  10  10         32.41         19.16         2.56 o                         
   6  10  10        148.50        113.17         5.95 o                         
   7  10  10         12.16         11.84         2.14 o                         
   8  10  10          0.91          0.49         1.29 o                         
   9  10  10          0.07          0.79         1.03 o                         
  10  10  10          0.25          0.61         0.58 o                         
  -4  11  10         51.73         49.05         3.14 o                         
  -3  11  10         72.68         74.52         6.16 o                         
  -2  11  10          0.42          1.44         1.18 o                         
  -1  11  10          1.25          2.57         1.34 o                         
   0  11  10         40.88         30.17         3.29 o                         
   1  11  10         11.28          8.56         1.44 o                         
   2  11  10          0.22          1.04         1.50 o                         
   3  11  10         27.27         30.35         6.05 o                         
   4  11  10         49.06         63.03         5.93 o                         
   5  11  10         45.61         60.25         4.28 o                         
   6  11  10         14.76          4.11         2.06 o                         
   7  11  10          1.90          9.68         1.59 o                         
   8  11  10         10.24          6.25         1.47 o                         
   9  11  10         21.53         11.28         2.45 o                         
  -3  12  10          7.79          6.03         1.39 o                         
  -2  12  10         24.94         14.31         2.26 o                         
  -1  12  10         23.96         34.31         2.26 o                         
   0  12  10          4.29          3.18         2.02 o                         
   1  12  10          9.75          5.89         2.40 o                         
   2  12  10         40.90         28.92         2.80 o                         
   3  12  10          1.80          5.91         1.71 o                         
   4  12  10          1.04          8.09         1.85 o                         
   5  12  10          0.40          1.53         1.47 o                         
   6  12  10         30.72         20.66         2.44 o                         
   7  12  10          3.30          1.84         1.13 o                         
   8  12  10          1.86          3.03         1.67 o                         
  -2  13  10          7.29          4.62         1.77 o                         
  -1  13  10          4.38          7.25         1.15 o                         
   0  13  10          0.37          1.05         0.99 o                         
   1  13  10          0.01         -0.58         1.67 o                         
   2  13  10          5.79          0.47         1.57 o                         
   3  13  10          1.70          2.41         1.40 o                         
   4  13  10          4.18          0.72         0.98 o                         
   5  13  10          0.46         -0.32         1.12 o                         
   6  13  10         15.20         13.13         1.60 o                         
   7  13  10          3.88          5.76         1.28 o                         
   0  14  10          0.74          0.33         0.71 o                         
   1  14  10          1.37          3.28         1.38 o                         
   2  14  10          0.41          1.44         1.57 o                         
   3  14  10          0.85          1.49         1.44 o                         
   4  14  10          0.28          0.08         0.87 o                         
   5  14  10          4.82          2.51         0.83 o                         
  -1  -8  11         17.25         17.32         2.15 o                         
   0  -8  11         86.11         63.19         3.23 o                         
   1  -8  11          1.80          1.94         1.12 o                         
   2  -8  11         11.08          9.67         1.40 o                         
   3  -8  11          0.58          2.40         1.36 o                         
  -3  -7  11          4.62          2.60         1.49 o                         
  -2  -7  11         21.82         25.95         2.76 o                         
  -1  -7  11         36.19         29.48         3.58 o                         
   0  -7  11          6.12          1.62         2.12 o                         
   1  -7  11         21.32         25.74         2.00 o                         
   2  -7  11         38.31         37.73         2.90 o
[truncated: 138,513 more chars]
