# Supplementary material for: Supra­molecular hy­dro­gen-bonded networks formed from copper(II) car­box­yl­ate dimers
Source: Acta Crystallogr C Struct Chem. 2024 May 22;80(Pt 6):239–53. doi: 10.1107/S2053229624004534 (PMC11150878; doi:10.1107/S2053229624004534)
Supplement: Supplementary file 9 [file c-80-00239-compound_8sup9.hkl]

data_compound_8                                                                 
_shelx_title ' cc_190b_withsmartpeakhunting_a.res in C2/c'                      
_shelx_refln_list_code          4                                               
_shelx_F_calc_maximum      413.61                                               
_exptl_crystal_F_000      1800.00                                               
_reflns_d_resolution_high  0.7948                                               
                                                                                
loop_                                                                           
 _space_group_symop_operation_xyz                                               
 'x, y, z'                                                                      
 '-x, y, -z+1/2'                                                                
 'x+1/2, y+1/2, z'                                                              
 '-x+1/2, y+1/2, -z+1/2'                                                        
 '-x, -y, -z'                                                                   
 'x, -y, z-1/2'                                                                 
 '-x+1/2, -y+1/2, -z'                                                           
 'x+1/2, -y+1/2, z-1/2'                                                         
                                                                                
_cell_length_a    11.9851                                                       
_cell_length_b    17.7472                                                       
_cell_length_c    17.1294                                                       
_cell_angle_alpha  90.000                                                       
_cell_angle_beta   92.637                                                       
_cell_angle_gamma  90.000                                                       
                                                                                
_shelx_F_squared_multiplier     1.000                                           
                                                                                
loop_                                                                           
 _refln_index_h                                                                 
 _refln_index_k                                                                 
 _refln_index_l                                                                 
 _refln_F_squared_calc                                                          
 _refln_F_squared_meas                                                          
 _refln_F_squared_sigma                                                         
 _refln_observed_status                                                         
   2   0   0       2487.95       2522.26        92.89 o                         
   4   0   0          5.83         59.51        27.42 o                         
   6   0   0       1103.71       1430.95       121.60 o                         
   8   0   0       1383.78       1011.48       128.85 o                         
  10   0   0        167.77        171.77        27.22 o                         
  12   0   0       3784.99       4013.20       153.53 o                         
  14   0   0        894.40        847.31        53.54 o                         
   1   1   0      92937.23      94383.95      1179.37 o                         
   3   1   0       1731.99       1380.29        57.30 o                         
   5   1   0        703.40        512.35        48.28 o                         
   7   1   0        797.75        702.01        67.40 o                         
   9   1   0       2771.01       2812.55        90.34 o                         
  11   1   0       2651.80       2814.92        92.59 o                         
  13   1   0       1480.85       1599.86        60.84 o                         
   0   2   0      30163.20      32442.97       453.17 o                         
   2   2   0      24678.87      22564.39       382.53 o                         
   4   2   0       1523.34       1231.66        85.39 o                         
   6   2   0        825.13        795.56        65.11 o                         
   8   2   0       3983.23       3256.16       162.12 o                         
  10   2   0      10628.05      11192.25       172.39 o                         
  12   2   0       2320.02       2471.80        83.98 o                         
  14   2   0       5334.78       5611.22       147.56 o                         
   1   3   0      60691.44      60229.21       586.28 o                         
   3   3   0       5328.68       5651.54       172.08 o                         
   5   3   0      21604.06      23869.43       374.07 o                         
   7   3   0       1125.40       1048.96        84.27 o                         
   9   3   0       4307.83       4377.71        86.67 o                         
  11   3   0        474.33        501.65        38.40 o                         
  13   3   0       5867.81       6487.22       129.87 o                         
   0   4   0      41774.02      42468.46       634.76 o                         
   2   4   0      22464.92      21729.65       393.98 o                         
   4   4   0       2282.29       2406.97        96.89 o                         
   6   4   0       4635.34       4781.81       238.36 o                         
   8   4   0       2647.58       2370.34       199.17 o                         
  10   4   0       4582.42       4567.64        92.95 o                         
  12   4   0        142.98        178.93        23.89 o                         
  14   4   0       1449.20       1608.83        70.15 o                         
   1   5   0       4460.28       4183.35       250.05 o                         
   3   5   0      36758.27      38248.16       460.78 o                         
   5   5   0       9374.91      10267.75       230.53 o                         
   7   5   0        245.87        227.07        66.77 o                         
   9   5   0       6294.37       6699.68       133.49 o                         
  11   5   0        974.85        963.98        53.40 o                         
  13   5   0        258.78        262.22        33.71 o                         
   0   6   0     107763.72     109023.39      1498.84 o                         
   2   6   0        728.57        772.94        48.53 o                         
   4   6   0      44441.47      48221.41       588.98 o                         
   6   6   0      16847.09      17696.78       529.29 o                         
   8   6   0        100.58        102.23        15.60 o                         
  10   6   0         44.54         31.06         8.33 o                         
  12   6   0        212.38        255.77        37.41 o                         
  14   6   0         29.99         36.29        10.97 o                         
   1   7   0       2012.31       2445.87        92.53 o                         
   3   7   0      12821.28      13937.72       254.38 o                         
   5   7   0         50.34         50.96        36.61 o                         
   7   7   0       1209.69       1285.48       145.79 o                         
   9   7   0         24.33         15.57        13.47 o                         
  11   7   0         32.77         48.54        22.42 o                         
  13   7   0        280.46        262.55        31.45 o                         
   0   8   0       1665.12       1508.52       109.02 o                         
   2   8   0        754.99        591.67        48.75 o                         
   4   8   0      16494.33      17740.40       317.49 o                         
   6   8   0        652.18        594.60        98.21 o                         
   8   8   0         50.79         47.69        10.70 o                         
  10   8   0       2107.07       2190.21       112.08 o                         
  12   8   0       1337.88       1456.75        82.09 o                         
  14   8   0        470.24        481.55        29.35 o                         
   1   9   0      15356.16      15308.96       287.86 o                         
   3   9   0      12599.26      12744.18       353.50 o                         
   5   9   0       7271.53       6133.74       315.44 o                         
   7   9   0       1529.03       1575.15        57.92 o                         
   9   9   0        967.80       1030.00        49.68 o                         
  11   9   0       1244.58       1336.26        58.80 o                         
  13   9   0       1495.60       1562.06        68.54 o                         
   0  10   0      11253.30      14397.68       410.27 o                         
   2  10   0      18998.02      19444.06       349.97 o                         
   4  10   0       9305.62       9338.97       369.15 o                         
   6  10   0        970.75        991.00        45.01 o                         
   8  10   0       2240.82       2069.87        95.15 o                         
  10  10   0      10979.40      11389.19       273.03 o                         
  12  10   0       1024.21       1167.75        66.77 o                         
   1  11   0       2562.09       2373.73       115.06 o                         
   3  11   0      11727.35      11095.52       407.21 o                         
   5  11   0       5829.19       5849.55       103.54 o                         
   7  11   0        899.34        813.90        43.35 o                         
   9  11   0       7738.28       8274.11       230.78 o                         
  11  11   0       4998.79       5467.17       276.66 o                         
  13  11   0       3688.66       3721.30        92.25 o                         
   0  12   0       9781.79       9464.12       348.02 o                         
   2  12   0      10526.76      10405.13       392.85 o                         
   4  12   0       6495.51       6471.76       196.59 o                         
   6  12   0       4221.95       4197.30       143.80 o                         
   8  12   0        836.03        911.66        73.70 o                         
  10  12   0       1557.76       1594.47        85.15 o                         
  12  12   0       4583.14       4813.10       124.50 o                         
   1  13   0      20403.85      19321.85       308.76 o                         
   3  13   0       4241.67       4162.51       178.65 o                         
   5  13   0       3564.00       3362.68        98.02 o                         
   7  13   0        986.68        917.30        74.35 o                         
   9  13   0       2633.62       2653.37       114.99 o                         
  11  13   0       3694.68       4027.23       123.37 o                         
   0  14   0      21451.42      21082.96       402.85 o                         
   2  14   0       6392.17       6016.70       130.84 o                         
   4  14   0        880.32        804.32        45.36 o                         
   6  14   0        761.04        731.04        66.44 o                         
   8  14   0        500.40        539.29        53.22 o                         
  10  14   0          2.98         -2.58         8.39 o                         
   1  15   0       8294.18       8242.06       160.45 o                         
   3  15   0       2876.98       3010.50        91.37 o                         
   5  15   0        823.77        809.97        44.82 o                         
   7  15   0        426.97        472.84        50.64 o                         
   9  15   0         54.06         53.70        15.97 o                         
  11  15   0       1111.25        972.13        42.74 o                         
   0  16   0       3964.00       4092.06       153.05 o                         
   2  16   0       2489.95       2438.55        81.82 o                         
   4  16   0       1609.09       1616.25        85.15 o                         
   6  16   0        731.23        750.07        63.86 o                         
   8  16   0          9.63        -11.45        12.90 o                         
  10  16   0         66.80         87.22         9.57 o                         
   1  17   0        333.05        336.52        67.98 o                         
   3  17   0        178.73        181.15        21.57 o                         
   5  17   0         90.91         95.96        24.51 o                         
   7  17   0        827.85        826.35        57.09 o                         
   9  17   0         13.69          8.71         5.97 o                         
   0  18   0         79.10         95.47        23.87 o                         
   2  18   0         17.43         23.34        14.68 o                         
   4  18   0       1271.08       1214.20        76.93 o                         
   6  18   0        156.38        165.30        25.96 o                         
   8  18   0         13.83         14.35         7.58 o                         
   1  19   0        971.59        954.43        44.83 o                         
   3  19   0        474.17        460.36        29.22 o                         
   5  19   0       1391.26       1399.50        70.47 o                         
   7  19   0         16.89         25.32         9.19 o                         
   0  20   0        128.91        128.53        20.64 o                         
   2  20   0       2049.97       1893.09        56.01 o                         
   4  20   0          1.51          3.55         8.55 o                         
   6  20   0        499.05        422.69        27.42 o                         
   1  21   0        746.41        677.33        44.51 o                         
   3  21   0        306.50        282.22        26.93 o                         
   0  22   0       2518.11       2139.57        66.77 o                         
 -13   1   1        329.44        377.90        29.58 o                         
 -11   1   1       1412.00       1424.54        64.31 o                         
  -9   1   1       2000.76       2028.39        79.82 o                         
  -7   1   1        795.70        868.57        73.76 o                         
  -5   1   1       3631.79       3249.79       114.72 o                         
  -3   1   1       3977.29       3571.29        72.79 o                         
  -1   1   1        817.20        839.38        40.48 o                         
   1   1   1        283.40        347.38        25.80 o                         
   3   1   1       7027.77       7101.91       143.00 o                         
   5   1   1      15567.88      16140.67       289.59 o                         
   7   1   1        643.61        437.95        55.53 o                         
   9   1   1        223.38        222.99        21.81 o                         
  11   1   1       2320.71       2336.68        83.69 o                         
  13   1   1        807.84        874.58        44.96 o                         
 -14   2   1        710.95        652.01        45.64 o                         
 -12   2   1         24.41         20.91        10.54 o                         
 -10   2   1       6648.93       6816.08       137.20 o                         
  -8   2   1       1022.55        862.17        81.45 o                         
  -6   2   1      13786.87      14518.84       289.99 o                         
  -4   2   1       6229.71       5941.73       211.83 o                         
  -2   2   1       7054.71       7285.05       139.50 o                         
   0   2   1       6492.86       6665.57       256.58 o                         
   2   2   1      57655.09      56947.75       803.12 o                         
   4   2   1      18223.00      16725.39       272.17 o                         
   6   2   1        185.06        113.80        28.74 o                         
   8   2   1       1347.16       1169.79        98.16 o                         
  10   2   1       7366.45       7365.32       135.75 o                         
  12   2   1        171.11        153.59        21.49 o                         
  14   2   1        317.99        305.61        31.61 o                         
 -13   3   1        831.53        885.80        44.30 o                         
 -11   3   1       1281.29       1246.33        59.97 o                         
  -9   3   1        420.56        435.04        26.08 o                         
  -7   3   1       8263.05       7357.57       221.51 o                         
  -5   3   1      20576.29      21554.01       346.31 o                         
  -3   3   1        267.83        280.12        29.57 o                         
  -1   3   1      20667.23      19630.21       218.95 o                         
   1   3   1      11868.41      11667.36       445.67 o                         
   3   3   1      63886.20      64891.84       684.04 o                         
   5   3   1      11773.49      11581.44       244.22 o                         
   7   3   1       1834.89       1682.95       107.93 o                         
   9   3   1      11182.37      11935.34       148.26 o                         
  11   3   1          3.68         14.92        11.11 o                         
  13   3   1       2347.23       2516.44       110.95 o                         
 -14   4   1        398.08        475.26        37.25 o                         
 -12   4   1        572.81        660.18        42.52 o                         
 -10   4   1       7215.06       7365.94       157.43 o                         
  -8   4   1       6956.45       5944.57       314.15 o                         
  -6   4   1      15662.87      15384.65       447.04 o                         
  -4   4   1      28224.60      28358.09       324.71 o                         
  -2   4   1      32099.93      30534.34       466.39 o                         
   0   4   1      70753.48      67776.54       668.18 o                         
   2   4   1       6649.76       7416.81       171.27 o                         
   4   4   1      46473.31      45821.92      1534.00 o                         
   6   4   1        899.24        557.77        60.65 o                         
   8   4   1       2378.04       2035.06       184.33 o                         
  10   4   1        188.30        202.08        20.86 o                         
  12   4   1       3231.50       3396.02        98.29 o                         
  14   4   1        688.19        691.69        44.99 o                         
 -13   5   1        115.15        150.79        26.29 o                         
 -11   5   1       5783.39       6378.10       144.08 o                         
  -9   5   1       3753.14       3668.19        94.61 o                         
  -7   5   1      24360.93      23950.98       647.18 o                         
  -5   5   1      36986.32      37817.21       492.78 o                         
  -3   5   1      32427.29      33026.38       397.78 o                         
  -1   5   1        438.19        396.89        32.71 o                         
   1   5   1         85.29         49.94        15.38 o                         
   3   5   1       3048.37       2384.92        91.04 o                         
   5   5   1      61191.39      65198.09       790.90 o                         
   7   5   1       6780.10       6645.12       323.18 o                         
   9   5   1       2183.83       2102.46        71.70 o                         
  11   5   1          0.34         -0.94        12.10 o                         
  13   5   1        846.30        932.14        61.77 o                         
 -14   6   1        422.00        374.63        30.48 o                         
 -12   6   1         30.91         32.09        17.74 o                         
 -10   6   1      13292.06      13906.10       226.99 o                         
  -8   6   1       8355.87       8649.22       149.40 o                         
  -6   6   1      12422.24      11270.34       406.08 o                         
  -4   6   1      16651.32      18062.41       281.16 o                         
  -2   6   1        113.79        189.48        19.43 o                         
   0   6   1        821.44        839.90        49.18 o                         
   2   6   1      10843.49       9440.81       190.78 o                         
   4   6   1      30224.27      30912.36       626.86 o                         
   6   6   1      19531.76      20247.00       584.76 o                         
   8   6   1       8151.28       8585.24       196.42 o                         
  10   6   1        170.44        177.50        19.92 o                         
  12   6   1        120.34        121.60        27.90 o                         
  14   6   1        883.30        915.04        47.25 o                         
 -13   7   1        345.56        304.80        33.87 o                         
 -11   7   1       1509.34       1539.32        96.12 o                         
  -9   7   1      24914.30      24528.77       289.60 o                         
  -7   7   1      10621.23      10522.53       428.82 o                         
  -5   7   1      11085.36      11290.39       269.81 o                         
  -3   7   1        340.94        267.19        33.54 o                         
  -1   7   1      10331.60      10519.73       203.17 o                         
   1   7   1       1252.19        968.98        58.31 o                         
   3   7   1       5303.52       4389.61       140.09 o                         
   5   7   1      22900.21      23745.35       414.59 o                         
   7   7   1       4778.02       4238.01       272.87 o                         
   9   7   1       4041.78       3929.22       141.19 o                         
  11   7   1       1847.97       1928.47        73.30 o                         
  13   7   1        278.54        302.06        32.25 o                         
 -14   8   1        580.89        477.36        29.03 o                         
 -12   8   1        338.50        371.89        40.48 o                         
 -10   8   1       1912.15       1931.14        77.97 o                         
  -8   8   1       7481.12       7281.21       158.73 o                         
  -6   8   1       7568.51       7045.23       337.05 o                         
  -4   8   1      19653.40      19851.34       512.68 o                         
  -2   8   1       1035.23       1018.22        84.34 o                         
   0   8   1       2336.01       3006.14       109.36 o                         
   2   8   1       1790.21       1376.57       100.15 o                         
   4   8   1       6716.88       6583.84       262.71 o                         
   6   8   1      35212.10      35467.58       860.70 o                         
   8   8   1       3351.31       3283.90       121.74 o                         
  10   8   1         21.52         21.61        19.03 o                         
  12   8   1          0.36         -0.32        14.03 o                         
  14   8   1        112.81         85.15        12.26 o                         
 -13   9   1         57.37         54.19        13.87 o                         
 -11   9   1       1228.10       1203.06        55.53 o                         
  -9   9   1       9565.70       9957.89       174.64 o                         
  -7   9   1       3114.63       3059.28        82.17 o                         
  -5   9   1      15280.42      15397.46       353.90 o                         
  -3   9   1       3171.97       3112.67       187.72 o                         
  -1   9   1        215.73        270.04        36.84 o                         
   1   9   1       1305.51       1144.17        72.62 o                         
   3   9   1      22519.97      24120.92       814.90 o                         
   5   9   1         70.95         24.19        27.09 o                         
   7   9   1       3474.45       3355.50       135.46 o                         
   9   9   1        266.18        230.62        37.58 o                         
  11   9   1        397.69        395.85        32.03 o                         
  13   9   1          2.16         11.93         9.03 o                         
 -12  10   1        599.26        591.38        47.41 o                         
 -10  10   1        120.09         96.52        15.61 o                         
  -8  10   1       6120.49       5990.62       202.23 o                         
  -6  10   1       5507.98       5501.80       113.71 o                         
  -4  10   1       4873.91       4660.86       253.03 o                         
  -2  10   1        119.54        128.80        37.25 o                         
   0  10   1      12014.64      13337.21       470.42 o                         
   2  10   1       2109.29       2046.05       105.26 o                         
   6  10   1        355.43        329.87        26.21 o                         
   8  10   1       1536.04       1483.43        80.72 o                         
  10  10   1       3469.29       3391.18       136.27 o                         
  12  10   1         39.41         26.77        11.77 o                         
 -13  11   1         58.01         48.86         9.68 o                         
 -11  11   1        307.48        298.57        25.48 o                         
  -9  11   1         27.64         28.13         9.60 o                         
  -7  11   1        396.27        381.12        29.99 o                         
  -5  11   1        276.40        218.96        22.01 o                         
  -3  11   1       1425.12       1140.18       124.82 o                         
  -1  11   1         88.66         75.84        21.24 o                         
   1  11   1          4.91         -3.37        17.34 o                         
   3  11   1         86.02         46.45        28.54 o                         
   5  11   1         11.62         11.55         7.42 o                         
   7  11   1         13.77         11.50        13.63 o                         
   9  11   1        457.96        467.68        51.61 o                         
  11  11   1         46.15         50.07        12.67 o                         
  13  11   1        207.15        184.65        17.58 o                         
 -12  12   1          3.05         -3.23         8.06 o                         
 -10  12   1        247.83        260.13        33.87 o                         
  -8  12   1       1174.20       1003.37        52.17 o                         
  -6  12   1        949.45        830.06        44.29 o                         
  -4  12   1         95.35        112.20        15.78 o                         
  -2  12   1         23.03         46.93        23.71 o                         
   0  12   1        191.11        129.60        27.74 o                         
   2  12   1        197.15        262.61        43.52 o                         
   4  12   1        107.66         93.21        23.22 o                         
   6  12   1         33.19         22.42        16.06 o                         
   8  12   1       1223.26       1096.63        79.34 o                         
  10  12   1       2740.64       2798.68       114.50 o                         
  12  12   1         91.39        105.63        16.29 o                         
 -11  13   1          1.93         21.93        12.42 o                         
  -9  13   1       1620.78       1695.75        88.70 o                         
  -7  13   1       2302.37       2214.72        74.79 o                         
  -5  13   1        650.32        587.04        36.91 o                         
  -3  13   1        154.55        154.68        18.49 o                         
  -1  13   1        688.53        683.65        36.70 o                         
   1  13   1        595.72        655.51        42.66 o                         
   3  13   1        100.06         95.31        23.22 o                         
   5  13   1         29.92         38.70        15.70 o                         
   7  13   1        693.48        609.44        60.31 o                         
   9  13   1        984.76        954.39        68.06 o                         
  11  13   1          4.29          2.41         5.66 o                         
 -10  14   1        159.59        229.16        26.93 o                         
  -8  14   1       2139.00       2250.36       105.79 o                         
  -6  14   1       1989.86       2077.59        73.18 o                         
  -4  14   1       1432.91       1355.56        59.96 o                         
  -2  14   1        111.92         94.09        18.69 o                         
   0  14   1        334.58        332.92        35.63 o                         
   2  14   1       7244.13       7071.78       322.22 o                         
   4  14   1        724.94        699.27        64.51 o                         
   6  14   1       7114.30       7348.42       221.91 o                         
   8  14   1       1600.00       1743.49        95.31 o                         
  10  14   1        240.04        226.26        27.90 o                         
 -11  15   1         22.39         42.74        10.48 o                         
  -9  15   1       2548.02       2739.17        99.99 o                         
  -7  15   1       1392.97       1502.07        87.09 o                         
  -5  15   1        780.97        758.86        44.52 o                         
  -3  15   1        694.14        612.73        41.09 o                         
  -1  15   1        287.46        248.88        26.51 o                         
   1  15   1       6559.93       6443.27       204.09 o                         
   3  15   1      17023.64      17020.06       681.36 o                         
   5  15   1        463.92        395.43        49.35 o                         
   7  15   1        641.72        666.53        60.80 o                         
   9  15   1        100.22        120.47        23.38 o                         
 -10  16   1        201.03        262.87        24.51 o                         
  -8  16   1       3097.70       3450.04       116.92 o                         
  -6  16   1       3327.13       3392.92        88.84 o                         
  -4  16   1         19.94         29.07        10.46 o                         
  -2  16   1        655.80        608.36        40.12 o                         
   0  16   1       1506.22       1460.94        70.07 o                         
   2  16   1       5531.95       5494.63       126.74 o                         
   4  16   1        425.69        430.43        53.22 o                         
   6  16   1       3984.02       4387.99       159.33 o                         
   8  16   1         99.50        110.15        21.77 o                         
  10  16   1       2121.90       1982.33        69.35 o                         
  -9  17   1       1079.69        936.65        42.41 o                         
  -7  17   1       6109.21       6703.82       174.01 o                         
  -5  17   1       2901.90       2942.82        82.02 o                         
  -3  17   1       1216.59       1186.62        75.47 o                         
  -1  17   1        111.55        135.79        19.33 o                         
   1  17   1       4862.47       5074.20       206.99 o                         
   3  17   1        550.94        623.15        59.67 o                         
   5  17   1       3142.58       3473.91       137.56 o                         
   7  17   1       6263.58       6969.76       182.23 o                         
   9  17   1        209.23        210.60        15.44 o                         
  -8  18   1       3015.78       2731.43        78.05 o                         
  -6  18   1       3306.23       3386.02       115.31 o                         
  -4  18   1       2025.60       2048.81       143.29 o                         
  -2  18   1        687.16        721.85        41.09 o                         
   0  18   1        928.20       1004.74        48.93 o                         
   2  18   1       2350.76       2476.78       119.26 o                         
   4  18   1       3734.11       4133.83       148.53 o                         
   6  18   1        398.52        451.88        42.25 o                         
   8  18   1        855.62        866.99        45.32 o                         
  -7  19   1       3005.66       2414.21        70.80 o                         
  -5  19   1       1046.58       1008.42        57.90 o                         
  -3  19   1       1162.36       1097.64        46.05 o                         
  -1  19   1         83.82         88.60        14.20 o                         
   1  19   1       1791.62       1801.63        61.49 o                         
   3  19   1        217.17        224.65        34.67 o                         
   5  19   1       2260.64       2332.45        94.02 o                         
   7  19   1       1503.35       1473.36        58.70 o                         
  -4  20   1         98.40         72.73        15.97 o                         
  -2  20   1          6.25         21.70         7.92 o                         
   0  20   1        121.25        106.12        18.87 o                         
   2  20   1        971.45        822.15        55.32 o                         
   4  20   1        323.12        285.61        30.16 o                         
   6  20   1       2065.60       1916.37        63.38 o                         
  -3  21   1         11.92          9.68         5.97 o                         
  -1  21   1         80.14         53.70        12.58 o                         
   1  21   1          8.79          0.65         9.35 o                         
   3  21   1         37.27         34.51        11.61 o                         
   0  22   1         89.98         72.57        11.93 o                         
   2  22   1        443.55        299.16        21.93 o                         
 -14   0   2      18001.67      18477.32       322.22 o                         
 -12   0   2        456.86        410.75        47.90 o                         
 -10   0   2       4939.38       4988.38       302.30 o                         
  -8   0   2       2208.94       1970.56       168.37 o                         
  -6   0   2       1652.07       1473.84       118.69 o                         
  -4   0   2        393.65        638.79        64.19 o                         
  -2   0   2      61635.14      58681.71      1436.92 o                         
   0   0   2      50155.77      52803.28       748.45 o                         
   2   0   2     119157.70     112719.19      1467.07 o                         
   4   0   2         49.13         60.31        28.06 o                         
   6   0   2      17133.16      17959.97       485.26 o                         
   8   0   2      13799.00      13087.21       484.45 o                         
  10   0   2          9.48         28.09        15.41 o                         
  12   0   2        331.83        394.79        47.25 o                         
  14   0   2        866.96        987.45        57.09 o                         
 -13   1   2       5124.27       5700.81       119.51 o                         
 -11   1   2        400.82        401.40        33.70 o                         
  -9   1   2       9046.33       8807.19       328.72 o                         
  -7   1   2        397.20        205.05        35.14 o                         
  -5   1   2        566.55        350.35        38.54 o                         
  -3   1   2       6151.11       5193.82       149.64 o                         
  -1   1   2      61010.86      61061.63       796.59 o                         
   1   1   2      13449.29      14469.77       238.36 o                         
   3   1   2        593.16        619.42        41.28 o                         
   5   1   2      10730.29      11862.97       245.34 o                         
   7   1   2      12037.24      11588.12       292.75 o                         
   9   1   2      20656.04      22387.04       257.74 o                         
  11   1   2       1284.72       1306.52        61.84 o                         
  13   1   2        488.79        537.97        35.01 o                         
 -14   2   2       2477.26       2563.87        91.76 o                         
 -12   2   2       8274.09       9282.34       172.74 o                         
 -10   2   2         94.82         90.91        15.06 o                         
  -8   2   2        223.46        195.87        40.09 o                         
  -6   2   2      15959.19      15956.84       302.71 o                         
  -4   2   2       1180.75        823.44        40.39 o                         
  -2   2   2       1516.55       1160.01        71.60 o                         
   0   2   2      14439.86      13822.68       309.07 o                         
   2   2   2          2.02         13.39        14.68 o                         
   4   2   2       1283.36       1697.24        79.04 o                         
   6   2   2       2513.17       2724.38       124.57 o                         
   8   2   2      15881.77      15981.06       381.59 o                         
  10   2   2       4479.61       4759.23       107.19 o                         
  12   2   2        474.12        556.61        39.06 o                         
  14   2   2        855.61        896.02        53.22 o                         
 -13   3   2        532.04        538.14        33.81 o                         
 -11   3   2       2074.69       2082.29        77.49 o                         
  -9   3   2        395.31        381.89        20.42 o                         
  -7   3   2       2780.59       2681.40       128.97 o                         
  -5   3   2      28449.60      29248.25       416.90 o                         
  -3   3   2       3858.35       3076.78        60.98 o                         
  -1   3   2      79941.06      79855.72       739.23 o                         
   1   3   2      22470.26      20255.81       408.17 o                         
   3   3   2       5024.43       4698.46       122.72 o                         
   5   3   2       6738.50       8055.17       257.95 o                         
   7   3   2        234.04        157.36        35.24 o                         
   9   3   2        823.92        850.72        35.61 o                         
  11   3   2        156.74        197.74        24.60 o                         
  13   3   2        298.10        340.44        38.70 o                         
 -14   4   2         10.40         -0.81         6.77 o                         
 -12   4   2        319.81        314.83        28.59 o                         
 -10   4   2       9704.02      10175.28       187.77 o                         
  -8   4   2        924.45        788.93       111.44 o                         
  -6   4   2       1057.11        723.94        93.38 o                         
  -4   4   2       5634.93       4936.64        93.98 o                         
  -2   4   2      21955.26      22323.18       316.33 o                         
   0   4   2      18993.58      17667.62       304.40 o                         
   2   4   2       7811.66       7468.89       248.19 o                         
   4   4   2        481.82        693.30        57.18 o                         
   6   4   2        979.58        826.31        71.77 o                         
   8   4   2       1329.44       1244.87        50.94 o                         
  10   4   2        266.93        261.78        23.44 o                         
  12   4   2        406.95        409.05        33.52 o                         
  14   4   2        275.01        253.84        26.45 o                         
 -13   5   2         40.58         61.28        17.42 o                         
 -11   5   2      15517.69      16533.43       252.90 o                         
  -9   5   2         32.65         18.81         9.82 o                         
  -7   5   2        882.11        806.83       105.79 o                         
  -5   5   2       2123.37       2201.06       122.81 o                         
  -3   5   2       1498.59       1720.47        48.72 o                         
  -1   5   2      17671.67      17143.37       422.37 o                         
   1   5   2       1192.73        804.31        66.20 o                         
   3   5   2      42452.79      43978.59       793.29 o                         
   5   5   2      28476.73      32236.76       500.64 o                         
   7   5   2         55.40         78.00        23.46 o                         
   9   5   2        403.53        384.13        31.07 o                         
  11   5   2        554.34        573.08        41.74 o                         
  13   5   2        735.75        809.57        56.12 o                         
 -14   6   2        167.63        191.43        21.77 o                         
 -12   6   2        180.24        166.27        30.80 o                         
 -10   6   2      14494.16      14609.29       229.14 o                         
  -8   6   2         36.73         25.34         8.56 o                         
  -6   6   2       1495.09       1589.64       143.05 o                         
  -4   6   2       1936.70       2170.25       100.58 o                         
  -2   6   2        937.30        791.77        36.35 o                         
   0   6   2        102.13         79.19        18.17 o                         
   2   6   2      17507.80      17897.17       393.42 o                         
   4   6   2        909.29       1390.79       120.15 o                         
   6   6   2       5257.66       5710.34       278.11 o                         
   8   6   2        509.39        611.81        47.84 o                         
  10   6   2        250.55        206.06        20.80 o                         
  12   6   2        431.28        434.30        46.45 o                         
  14   6   2        226.72        282.54        25.32 o                         
 -13   7   2       1064.72       1067.28        62.25 o                         
 -11   7   2       1831.50       1757.20       101.44 o                         
  -9   7   2        110.27        113.20        16.99 o                         
  -7   7   2         20.34         42.90        34.03 o                         
  -5   7   2       3545.37       3685.28       120.04 o                         
  -3   7   2        107.36         82.73        36.93 o                         
  -1   7   2       2994.85       2589.80        70.80 o                         
   1   7   2       7212.72       6472.77       334.96 o                         
   3   7   2       2583.44       2644.66       167.40 o                         
   5   7   2       1944.48       2310.53       123.06 o                         
   7   7   2       1159.02       1310.34        70.18 o                         
   9   7   2       6927.42       6812.24       184.12 o                         
  11   7   2        732.50        762.68        45.55 o                         
  13   7   2         13.24         39.35        13.87 o                         
 -12   8   2        983.22       1094.54        70.31 o                         
 -10   8   2       1489.82       1546.89        60.87 o                         
  -8   8   2       1511.85       1386.70        54.94 o                         
  -6   8   2       6771.75       7054.75       331.25 o                         
  -4   8   2       2739.45       2125.70       155.95 o                         
  -2   8   2       6136.40       5843.55       472.20 o                         
   0   8   2       1437.85       1686.54        99.02 o                         
   2   8   2        181.81        272.25        38.20 o                         
   4   8   2        196.30        268.84        62.90 o                         
   6   8   2          2.04         23.55        30.96 o                         
   8   8   2       5079.98       5166.58       156.63 o                         
  10   8   2       1595.93       1715.57        71.02 o                         
  12   8   2       2106.49       2363.41       102.89 o                         
 -13   9   2        439.97        428.01        34.35 o                         
 -11   9   2       3920.89       3584.18       291.74 o                         
  -9   9   2        155.47        192.41        22.62 o                         
  -7   9   2       1924.26       1784.67        62.14 o                         
  -5   9   2       8035.23       7506.52       237.52 o                         
  -3   9   2      10988.71      10750.89       370.92 o                         
  -1   9   2        787.52        789.04        58.62 o                         
   1   9   2      14935.49      14931.69       339.88 o                         
   3   9   2        918.15       1043.58       114.02 o                         
   5   9   2        477.11        420.27        83.70 o                         
   7   9   2       2139.15       2083.00        95.92 o                         
   9   9   2       1728.99       1934.75       105.79 o                         
  11   9   2       3134.29       3497.91        94.96 o                         
  13   9   2        793.93        698.14       168.85 o                         
 -12  10   2       1663.88       1752.04        81.60 o                         
 -10  10   2       5186.12       5205.64       113.62 o                         
  -8  10   2        478.98        480.31        35.41 o                         
  -6  10   2       2283.32       2121.59        67.92 o                         
  -4  10   2      18405.28      19601.38       564.61 o                         
  -2  10   2      18289.14      19220.30       537.19 o                         
   0  10   2       7301.96       6589.48       202.23 o                         
   2  10   2         58.71        123.42        65.07 o                         
   4  10   2       1156.77       1246.13       130.14 o                         
   6  10   2       1537.62       1536.77        81.02 o                         
   8  10   2       4252.05       4377.19       165.95 o                         
  10  10   2       3575.49       3727.11       143.85 o                         
  12  10   2       1623.97       1501.82       191.02 o                         
 -13  11   2       1077.94        930.69        41.12 o                         
 -11  11   2       4593.56       5076.13       160.14 o                         
  -9  11   2          9.39          2.44         7.60 o                         
  -7  11   2       5847.85       5835.07       122.11 o                         
  -5  11   2      15044.53      15211.84       194.01 o                         
  -3  11   2       8917.70       8709.70       363.66 o                         
  -1  11   2       5432.26       4703.92       257.23 o                         
   1  11   2        774.74        532.36        59.13 o                         
   3  11   2        302.75        230.62        67.57 o                         
   5  11   2        136.06        116.62        17.16 o                         
   7  11   2        160.18        153.76        27.38 o                         
   9  11   2       3370.01       3642.44       145.95 o                         
  11  11   2       4060.68       4393.46        98.40 o                         
 -12  12   2        573.26        518.64        36.61 o                         
 -10  12   2       2556.21       2696.11       106.92 o                         
  -8  12   2          3.26         11.70         9.55 o                         
  -6  12   2       2708.14       2540.61        78.20 o                         
  -4  12   2      24815.67      25190.46       294.52 o                         
  -2  12   2      16839.64      17476.00       542.83 o                         
   0  12   2       9424.76       9100.58       243.46 o                         
   2  12   2       5406.45       6178.73       299.32 o                         
   4  12   2        775.17        745.07        62.90 o                         
   6  12   2       2784.01       2664.62       113.84 o                         
   8  12   2         53.34         62.90        22.90 o                         
  10  12   2       3662.94       4122.54       141.27 o                         
  12  12   2       1129.54       1099.54        50.96 o                         
 -11  13   2         35.52         34.67        12.58 o                         
  -9  13   2         99.01         84.40        13.51 o                         
  -7  13   2        629.60        646.53        60.80 o                         
  -5  13   2         22.42         31.65        40.96 o                         
  -3  13   2      11077.78      11328.95       175.50 o                         
  -1  13   2       5014.23       4404.26       149.91 o                         
   1  13   2       2103.63       1908.36        84.37 o                         
   3  13   2         45.08         44.03        15.16 o                         
   5  13   2       6693.63       6741.23       141.19 o                         
   7  13   2       5761.00       6134.54       200.30 o                         
   9  13   2        127.40        139.98        27.42 o                         
  11  13   2        973.48        961.83        37.63 o                         
 -10  14   2        153.12        115.63        17.42 o                         
  -8  14   2         69.43         52.19        19.59 o                         
  -6  14   2        544.15        490.10        35.43 o                         
  -4  14   2       2150.74       2121.63        92.27 o                         
  -2  14   2        860.03        687.85        39.42 o                         
   0  14   2       9040.77       8500.74       324.80 o                         
   2  14   2        229.29        231.75        23.11 o                         
   4  14   2        261.50        242.55        39.51 o                         
   6  14   2       2210.91       2245.84       117.89 o                         
   8  14   2       4744.46       5278.84       173.69 o                         
  10  14   2       1505.56       1550.22        52.06 o                         
 -11  15   2        213.58        235.94        20.97 o                         
  -9  15   2         19.96         20.80        10.32 o                         
  -7  15   2        315.85        300.22        25.87 o                         
  -5  15   2         77.19         73.30        15.42 o                         
  -3  15   2       5982.23       6012.80       136.14 o                         
  -1  15   2       5451.28       5344.67       124.97 o                         
   1  15   2        184.44        155.18        20.40 o                         
   3  15   2       2602.13       2744.12        83.66 o                         
   5  15   2        256.50        229.00        38.54 o                         
   7  15   2        535.25        630.40        59.02 o                         
   9  15   2        380.82        375.76        37.58 o                         
 -10  16   2         53.32         45.32        10.97 o                         
  -8  16   2        313.06        301.41        31.61 o                         
  -6  16   2        151.97        113.59        16.68 o                         
  -4  16   2        790.86        760.81        47.41 o                         
  -2  16   2        283.52        262.70        26.95 o                         
   0  16   2        271.38        292.62        28.26 o                         
   2  16   2        430.16        466.07        52.90 o                         
   4  16   2          0.60         12.70         7.40 o                         
   6  16   2        578.60        616.21        60.15 o                         
   8  16   2         41.55         43.06        17.90 o                         
  10  16   2        214.83        186.17        32.66 o                         
  -7  17   2        888.28        774.87        72.81 o                         
  -5  17   2         16.47          9.42        18.14 o                         
  -3  17   2        497.73        571.38        53.22 o                         
  -1  17   2       1906.21       1912.00        71.15 o                         
   1  17   2         55.88         60.62        13.82 o                         
   3  17   2         43.37         41.77        21.29 o                         
   5  17   2        141.08        159.19        17.87 o                         
   7  17   2        131.56        133.28        14.59 o                         
   9  17   2        346.67        236.18        54.11 o                         
  -6  18   2       1001.32        867.79        67.89 o                         
  -4  18   2       2323.91       2305.78        70.31 o                         
  -2  18   2         11.03         26.45        13.06 o                         
   0  18   2        148.42        134.15        18.79 o                         
   2  18   2        151.26        150.46        29.51 o                         
   4  18   2        195.73        175.14        31.77 o                         
   6  18   2       1818.21       1854.12        85.63 o                         
   8  18   2        413.27        401.56        30.48 o                         
  -5  19   2        110.84         83.33        17.50 o                         
  -3  19   2       2220.05       2208.09        66.39 o                         
  -1  19   2       3148.62       3452.14       126.27 o                         
   1  19   2        125.48        124.02        24.67 o                         
   3  19   2         96.53         88.54        23.22 o                         
   5  19   2        684.82        640.40        48.06 o                         
   7  19   2        743.76        706.68        39.99 o                         
  -4  20   2       1022.26        809.94        31.13 o                         
  -2  20   2       2844.69       2867.57        70.98 o                         
   0  20   2        461.49        461.55        41.61 o                         
   2  20   2        819.39        730.87        53.70 o                         
   4  20   2         11.70         14.68         8.87 o                         
   6  20   2       1224.42       1045.83        45.80 o                         
  -3  21   2       2612.12       1987.65        63.54 o                         
  -1  21   2        980.85        823.34       107.33 o                         
   1  21   2         85.01         68.54        15.64 o                         
   3  21   2        512.00        443.17        34.19 o                         
   0  22   2        290.77        218.52        20.80 o                         
 -13   1   3          0.41         11.68         8.06 o                         
 -11   1   3        217.13        193.81        23.43 o                         
  -9   1   3       2807.90       2649.69        59.51 o                         
  -7   1   3       1945.18       2071.31       110.20 o                         
  -5   1   3       3851.26       3787.53       120.59 o                         
  -3   1   3          3.65          3.85         7.79 o                         
  -1   1   3      22825.93      23109.77       251.92 o                         
   1   1   3      19360.48      20520.91       229.84 o                         
   3   1   3      20481.99      19899.93       321.73 o                         
   5   1   3       2815.82       3329.66       140.95 o                         
   7   1   3        916.40        997.51        84.88 o                         
   9   1   3       1535.80       1693.79        59.69 o                         
  11   1   3       7240.27       7741.36       160.27 o                         
  13   1   3        663.98        767.71        40.65 o                         
 -14   2   3          3.96         15.32         7.58 o                         
 -12   2   3       9714.74      10985.02       187.51 o                         
 -10   2   3         18.91         18.58         6.68 o                         
  -8   2   3        966.13        822.96        77.82 o                         
  -6   2   3       9300.84       9268.87       221.10 o                         
  -4   2   3      11779.34      11867.51       166.27 o                         
  -2   2   3       2052.32       2124.39        75.55 o                         
   0   2   3       1184.69       1069.60        78.62 o                         
   2   2   3       4692.51       4767.85       118.29 o                         
   4   2   3       4221.97       4259.11       129.07 o                         
   6   2   3      17582.09      20275.69       376.74 o                         
   8   2   3       4273.35       4162.96       188.36 o                         
  10   2   3         86.59         73.92        15.75 o                         
  12   2   3       1234.38       1488.50        63.09 o                         
  14   2   3       1057.06       1102.92        56.93 o                         
 -13   3   3       1817.20       1964.91        90.96 o                         
 -11   3   3       4689.09       5050.43       123.70 o                         
  -9   3   3       3666.32       3485.92        74.23 o                         
  -7   3   3        983.36        776.68       102.73 o                         
  -5   3   3       8723.79       8740.21       194.20 o                         
  -3   3   3       4728.76       4407.45       146.03 o                         
  -1   3   3     171072.73     160599.16      1504.93 o                         
   3   3   3       2776.36       3242.10       136.68 o                         
   5   3   3       3021.18       2693.65       115.43 o                         
   7   3   3       6320.90       6099.58       213.11 o                         
   9   3   3        173.61        167.44        16.11 o                         
  11   3   3       4880.65       5123.05       126.92 o                         
  13   3   3       3044.17       3489.72       123.69 o                         
 -14   4   3        449.02        419.95        32.42 o                         
 -12   4   3          4.47         16.55        10.38 o                         
 -10   4   3       3280.46       3326.79        98.93 o                         
  -8   4   3        976.67        707.17       106.60 o                         
  -6   4   3         16.40          7.42        21.45 o                         
  -4   4   3       2597.24       2647.53       112.32 o                         
  -2   4   3      39095.00      39031.27       486.26 o                         
   0   4   3        841.06       1222.10        72.73 o                         
   2   4   3      25627.17      25317.42       533.80 o                         
   4   4   3      28400.82      29797.70       528.80 o                         
   6   4   3       1794.34       1496.84        97.15 o                         
   8   4   3        173.23        205.73        20.16 o                         
  10   4   3       1581.24       1730.27        58.13 o                         
  12   4   3       4522.52       5103.87       169.01 o                         
  14   4   3       2518.56       2708.20        87.57 o                         
 -13   5   3        452.42        502.36        44.83 o                         
 -11   5   3       2536.43       2570.03        71.72 o                         
  -9   5   3      11001.09      10735.85       171.50 o                         
  -7   5   3       4543.71       4591.51       253.19 o                         
  -5   5   3       1553.19       1517.60        84.84 o                         
  -3   5   3         52.27         74.49        24.34 o                         
  -1   5   3       6126.60       5366.60       110.49 o                         
   1   5   3      27223.70      27400.87       564.61 o                         
   3   5   3      26824.98      25134.54       574.60 o                         
   5   5   3       6280.89       5503.83       264.97 o                         
   7   5   3         27.38         42.84        28.19 o                         
   9   5   3         60.09         68.80        13.87 o                         
  11   5   3       4915.46       5420.77       130.88 o                         
  13   5   3       3208.88       3659.70       121.76 o                         
 -14   6   3         71.45         62.41        12.26 o                         
 -12   6   3       4022.56       4360.41       151.59 o                         
 -10   6   3       4819.42       4823.06       112.82 o                         
  -8   6   3      10829.48      10382.80       163.68 o                         
  -6   6   3       2251.23       2176.82       115.21 o                         
  -4   6   3        136.22        128.12        22.53 o                         
  -2   6   3      23236.84      23489.46       503.00 o                         
   0   6   3       8235.53       7975.60       275.77 o                         
   2   6   3      11971.63      11242.60       352.70 o                         
   4   6   3      12927.50      12586.46       413.82 o                         
   6   6   3          3.99         20.23        31.85 o                         
   8   6   3         14.77         23.64        10.85 o                         
  10   6   3        118.80        116.83        19.82 o                         
  12   6   3       3347.78       3569.71       133.53 o                         
  14   6   3       2973.15       2850.18       178.93 o                         
 -13   7   3         26.00         16.45         9.84 o                         
 -11   7   3       5605.48       5650.09       292.62 o                         
  -9   7   3       7918.41       7679.37       148.98 o                         
  -7   7   3       3344.20       2875.76       212.07 o                         
  -5   7   3       1907.89       1670.19        82.83 o                         
  -3   7   3       1724.67       1701.51        90.70 o                         
  -1   7   3       1651.95       2329.61        82.57 o                         
   1   7   3       9073.69       8294.59       303.67 o                         
   3   7   3      20289.54      20042.29       535.58 o                         
   5   7   3         30.64         95.89        31.81 o                         
   7   7   3        797.17        935.54        59.76 o                         
   9   7   3       1024.83        945.85        72.89 o                         
  11   7   3         18.54         35.00        16.61 o                         
  13   7   3       3806.18       4165.11       121.44 o                         
 -12   8   3         74.46         95.15        22.58 o                         
 -10   8   3       7944.09       8367.22       154.78 o                         
  -8   8   3       5412.17       5175.84       110.69 o                         
  -6   8   3       2759.05       2649.54       140.37 o                         
  -4   8   3       1345.66       1428.53       129.34 o                         
  -2   8   3       1524.83       1852.99       147.56 o                         
   0   8   3       1399.41        959.03        80.15 o                         
   2   8   3      14755.52      13791.79       431.72 o                         
   4   8   3       8245.58       7787.72       333.51 o                         
   6   8   3       3506.11       3952.26       180.62 o                         
   8   8   3        346.03        424.42        44.01 o                         
  10   8   3        830.60        769.35        46.41 o                         
  12   8   3       3736.96       4151.08       135.79 o                         
 -13   9   3         17.92         26.77        10.48 o                         
 -11   9   3       2193.84       2248.61        70.19 o                         
  -9   9   3       1355.57       1179.36        54.15 o                         
  -7   9   3       2066.99       1884.78        64.03 o                         
  -5   9   3         22.50         17.87        15.92 o                         
  -3   9   3        306.66        318.19        66.44 o                         
  -1   9   3       1640.25       1609.51       235.62 o                         
   1   9   3      14747.89      14994.71       464.94 o                         
   3   9   3       9580.48       9514.27       369.63 o                         
   5   9   3      17295.57      18187.50       475.34 o                         
   7   9   3       5726.27       5864.56       167.31 o                         
   9   9   3        253.68        258.68        40.48 o                         
  11   9   3          3.57         10.04        10.81 o                         
  13   9   3        366.28        248.73        53.46 o                         
 -12  10   3        524.51        494.29        42.09 o                         
 -10  10   3       2603.46       2545.74        76.35 o                         
  -8  10   3       3455.83       3455.89        96.45 o                         
  -6  10   3      10024.24       9945.39       150.71 o                         
  -4  10   3        252.06        266.74        64.02 o                         
  -2  10   3         87.70         76.12        41.12 o                         
   0  10   3       7281.51       7287.46       320.44 o                         
   2  10   3        306.60        282.87        73.70 o                         
   4  10   3        315.32        253.68        66.12 o                         
   6  10   3        462.08        477.38        52.01 o                         
   8  10   3        581.44        613.15        61.61 o                         
  10  10   3        178.32        191.46        23.66 o                         
  12  10   3          1.07          1.07         5.69 o                         
 -11  11   3         18.68         24.67        13.06 o                         
  -9  11   3         22.94         16.57         8.65 o                         
  -7  11   3        763.26        735.56        43.78 o                         
  -5  11   3        902.82        808.10        38.86 o                         
  -3  11   3       1941.63       1992.00       174.82 o                         
  -1  11   3       2332.73       2591.28       199.49 o                         
   1  11   3       7807.29       8611.65       368.02 o                         
   3  11   3        661.33        586.54       101.44 o                         
   5  11   3        311.43        285.35        26.00 o                         
   7  11   3         32.01         16.45        12.42 o                         
   9  11   3        109.48        113.53        28.71 o                         
  11  11   3       1260.06       1207.89        48.37 o                         
 -12  12   3         58.18         50.64        12.26 o                         
 -10  12   3       1592.27       1568.83        77.41 o                         
  -8  12   3         75.90         64.90        14.59 o                         
  -6  12   3         79.02         66.20        13.77 o                         
  -4  12   3        690.70        702.11        50.72 o                         
  -2  12   3       2819.33       2781.26       211.59 o                         
   0  12   3         79.47        126.60        61.44 o                         
   2  12   3        847.81        781.94        56.61 o                         
   4  12   3        116.05        121.76        25.64 o                         
   6  12   3         85.82         28.96        13.27 o                         
   8  12   3         30.11         34.35        21.61 o                         
  10  12   3        831.51        859.93        43.71 o                         
  12  12   3         51.97         50.48        10.48 o                         
 -11  13   3        310.01        267.39        29.83 o                         
  -9  13   3        665.93        704.59        52.74 o                         
  -7  13   3        108.58         92.90        16.71 o                         
  -5  13   3       3336.07       3170.00        82.80 o                         
  -3  13   3        531.09        468.90        40.90 o                         
  -1  13   3        917.14        875.10        58.32 o                         
   1  13   3      12163.55      11975.07       374.99 o                         
   3  13   3       1966.54       1877.34       101.92 o                         
   5  13   3       5291.54       5220.01       121.96 o                         
   7  13   3        751.63        681.69        63.22 o                         
   9  13   3         25.36         36.12        18.38 o                         
  11  13   3         18.46          9.51         6.61 o                         
 -10  14   3       1626.78       1602.38        64.35 o                         
  -8  14   3       2119.15       2113.75        66.90 o                         
  -6  14   3       4792.06       5010.69       117.61 o                         
  -4  14   3        605.47        537.49        47.12 o                         
  -2  14   3       1047.71       1018.04        48.12 o                         
   0  14   3       7284.22       7008.64       128.16 o                         
   2  14   3       5298.35       5091.84       198.52 o                         
   4  14   3       2938.64       2709.17       130.14 o                         
   6  14   3       2313.29       2459.04       122.24 o                         
   8  14   3       1313.28       1382.73        85.31 o                         
  10  14   3         52.51         46.71         9.78 o                         
 -11  15   3        736.37        546.70        30.32 o                         
  -9  15   3        653.24        613.37        28.25 o                         
  -7  15   3        506.01        490.53        32.27 o                         
  -5  15   3       2162.39       2153.37        75.42 o                         
  -3  15   3        189.88        173.85        32.42 o                         
  -1  15   3       1319.09       1239.86        57.21 o                         
   1  15   3       3504.11       3566.43        95.20 o                         
   3  15   3       8390.33       8449.96       160.77 o                         
   5  15   3       1118.08       1273.87        88.21 o                         
   7  15   3        648.84        616.86        57.90 o                         
   9  15   3       2112.07       2076.99        87.89 o                         
 -10  16   3        709.02        616.21        36.93 o                         
  -8  16   3       1522.54       1401.27        45.96 o                         
  -6  16   3       1078.95       1068.25        48.52 o                         
  -4  16   3          0.22          5.70         8.31 o                         
  -2  16   3        418.38        436.18        34.26 o                         
   0  16   3       9921.60       9766.87       275.77 o                         
   2  16   3       5726.51       5724.50       240.61 o                         
   4  16   3        440.76        409.37        26.86 o                         
   6  16   3       1477.22       1574.80        93.54 o                         
   8  16   3         16.68         10.48        11.29 o                         
  10  16   3       3099.41       3080.09        81.60 o                         
  -7  17   3       4709.05       4710.26        90.83 o                         
  -5  17   3          1.37         -2.82         7.13 o                         
  -3  17   3         14.71         21.61        15.48 o                         
  -1  17   3       3160.66       3242.71        93.10 o                         
   1  17   3       2537.69       2775.29       127.73 o                         
   3  17   3       2154.73       2157.37        98.05 o                         
   5  17   3       1149.80       1249.85        50.06 o                         
   7  17   3       2263.33       2438.04        86.76 o                         
   9  17   3         18.48         27.58         9.19 o                         
  -6  18   3        391.26        357.50        22.73 o                         
  -4  18   3          8.85          7.45         7.21 o                         
  -2  18   3         57.58         67.73        19.67 o                         
   0  18   3       6307.39       7104.74       204.81 o                         
   2  18   3       6489.52       7684.99       215.78 o                         
   4  18   3       1324.84       1440.30        85.15 o                         
   6  18   3       1312.11       1319.67        70.96 o                         
   8  18   3        788.42        829.25        43.06 o                         
  -5  19   3        350.86        297.04        23.71 o                         
  -3  19   3        586.30        518.67        39.03 o                         
  -1  19   3       2394.27       2552.42       107.57 o                         
   1  19   3       4972.25       5583.97       170.30 o                         
   3  19   3        104.27        123.69        25.80 o                         
   5  19   3        390.06        392.85        37.41 o                         
   7  19   3        491.63        521.71        33.22 o                         
  -4  20   3         13.08          7.95         4.27 o                         
  -2  20   3         77.47         63.98        10.85 o                         
   0  20   3        244.30        282.38        32.09 o                         
   2  20   3         23.41         30.48        14.51 o                         
   4  20   3        577.50        546.06        41.12 o                         
   6  20   3         15.63          8.55         5.48 o                         
  -3  21   3        326.19        225.46        19.84 o                         
  -1  21   3        114.87         76.10        23.63 o                         
   1  21   3        219.14        164.66        22.58 o                         
   3  21   3        292.20        242.23        24.51 o                         
   0  22   3        344.78        277.06        22.58 o                         
 -12   0   4        225.42        209.81        31.77 o                         
 -10   0   4         28.49         31.15         9.23 o                         
  -8   0   4      17959.07      17358.60       527.19 o                         
  -6   0   4      20813.23      20765.90       489.62 o                         
  -4   0   4      10749.17      10165.52       168.70 o                         
  -2   0   4       7863.87       7559.49       103.00 o                         
   0   0   4      83728.70      85316.53       894.91 o                         
   2   0   4       1354.89       1417.56        76.28 o                         
   4   0   4       4524.11       3617.60       166.43 o                         
   6   0   4      14890.89      15234.67       458.65 o                         
   8   0   4      35892.53      39438.04       938.59 o                         
  10   0   4        257.76        337.38        44.03 o                         
  12   0   4        979.60       1059.87        73.22 o                         
 -13   1   4        187.59        169.95        18.39 o                         
 -11   1   4        460.77        422.63        26.03 o                         
  -9   1   4       6437.69       6181.85        83.92 o                         
  -7   1   4      30446.92      31679.02       492.17 o                         
  -5   1   4       3538.32       2518.48        94.93 o                         
  -3   1   4        213.87         84.25         8.66 o                         
  -1   1   4       2263.82       2629.06        59.50 o                         
   1   1   4        482.62        538.91        41.77 o                         
   3   1   4      14170.00      13711.08       226.40 o                         
   5   1   4       1184.54        823.01        62.49 o                         
   7   1   4      40636.24      42817.02       656.52 o                         
   9   1   4      24896.08      27308.34       393.99 o                         
  11   1   4       1303.30       1171.90        57.30 o                         
  13   1   4          1.35          9.65         8.22 o                         
 -14   2   4       1926.14       1733.49        67.57 o                         
 -12   2   4          5.68          5.13         7.11 o                         
 -10   2   4       3454.99       3285.83        64.97 o                         
  -8   2   4      10199.37      10317.24       388.82 o                         
  -6   2   4      37065.61      38634.72       526.77 o                         
  -4   2   4       1987.63       1442.52        67.25 o                         
  -2   2   4      29626.41      30242.45       298.25 o                         
   0   2   4       1428.87       1388.82        62.88 o                         
   2   2   4       9010.98       9169.35       177.16 o                         
   4   2   4      10428.76      10170.72       213.84 o                         
   6   2   4      25941.41      26530.38       449.59 o                         
   8   2   4      15396.48      15796.86       169.73 o                         
  10   2   4       4486.12       4659.52       119.95 o                         
  12   2   4        154.10        187.35        22.57 o                         
  14   2   4         16.47         18.38         8.55 o                         
 -13   3   4        249.08        280.13        32.42 o                         
 -11   3   4         83.18         95.41        17.37 o                         
  -9   3   4        361.84        350.89        19.61 o                         
  -7   3   4       1032.75        911.50       104.18 o                         
  -5   3   4      13025.27      12805.77       240.63 o                         
  -3   3   4        631.28        408.97        31.02 o                         
  -1   3   4      34018.05      32921.73       354.81 o                         
   3   3   4      24761.88      26210.95       981.09 o                         
   5   3   4       1699.80       1306.76        82.16 o                         
   7   3   4       7685.29       7202.11       235.29 o                         
   9   3   4         85.66         89.64        14.15 o                         
  11   3   4       1344.38       1366.59        62.32 o                         
  13   3   4         92.94        110.95        21.13 o                         
 -14   4   4          6.14         11.77         6.77 o                         
 -12   4   4       2068.79       1950.80       135.22 o                         
 -10   4   4       3216.55       3170.88        75.33 o                         
  -8   4   4        719.74        752.49        49.12 o                         
  -6   4   4         10.49          1.99        11.68 o                         
  -4   4   4        603.83        490.43        39.16 o                         
  -2   4   4      39242.12      38576.34       506.61 o                         
   0   4   4        149.08        143.43        25.69 o                         
   2   4   4      39682.65      43571.23       811.99 o                         
   4   4   4      17919.10      20074.42       365.46 o                         
   6   4   4       2725.24       2630.54       112.24 o                         
   8   4   4        582.62        567.67        27.94 o                         
  10   4   4        972.88       1027.99        54.39 o                         
  12   4   4         65.49         63.70        19.19 o                         
  14   4   4        233.19        207.80        16.80 o                         
 -13   5   4        184.40        158.37        24.51 o                         
 -11   5   4        107.34         83.34        15.07 o                         
  -9   5   4       5122.79       4941.79       111.20 o                         
  -7   5   4        976.79        883.11       104.99 o                         
  -5   5   4       2429.48       2521.91        96.50 o                         
  -3   5   4       3311.86       3433.68       132.21 o                         
  -1   5   4       1990.59       2169.74        99.67 o                         
   1   5   4      10741.00      11930.10       361.41 o                         
   3   5   4       2318.40       2455.01       175.14 o                         
   5   5   4      14758.56      16343.67       353.44 o                         
   7   5   4       1936.87       2103.72       143.29 o                         
   9   5   4       1357.41       1362.91        48.69 o                         
  11   5   4       1271.20       1236.62        81.12 o                         
  13   5   4        559.47        541.22        42.74 o                         
 -14   6   4        142.47         80.80        12.42 o                         
 -12   6   4         54.42         29.85         8.66 o                         
 -10   6   4       3025.94       2933.98       120.47 o                         
  -8   6   4       2112.87       1813.22        97.20 o                         
  -6   6   4       1356.69       1422.91        80.24 o                         
  -4   6   4        914.65       1046.69        59.48 o                         
  -2   6   4       9651.69       9954.94       184.47 o                         
   0   6   4       7246.92       7922.70       294.80 o                         
   2   6   4       5142.37       6048.75       267.55 o                         
   4   6   4       4229.32       4150.32       163.36 o                         
   6   6   4       4192.36       4422.80       193.05 o                         
   8   6   4       1707.07       1820.04        65.94 o                         
  10   6   4       1051.95        995.40        52.91 o                         
  12   6   4        684.57        713.46        54.67 o                         
  14   6   4         64.57         50.64        12.10 o                         
 -13   7   4       1078.97        940.85        53.86 o                         
 -11   7   4          0.32         13.26         9.88 o                         
  -9   7   4         37.08         57.05        12.26 o                         
  -7   7   4       3680.86       3580.67       232.55 o                         
  -5   7   4       6701.01       6527.05       170.39 o                         
  -3   7   4        564.94        724.50        63.72 o                         
  -1   7   4       5436.44       6593.78       363.10 o                         
   1   7   4         25.69         36.93        39.35 o                         
   3   7   4        777.63        816.67       105.95 o                         
   5   7   4        163.63         90.20        28.85 o                         
   7   7   4        366.78        392.88        40.98 o                         
   9   7   4        985.32        924.77        51.30 o                         
  11   7   4        402.00        449.94        48.22 o                         
  13   7   4        254.00        248.37        20.28 o                         
 -12   8   4          2.08         -1.73        12.82 o                         
 -10   8   4       1227.82       1182.04        74.59 o                         
  -8   8   4        301.50        281.04        26.03 o                         
  -6   8   4      26070.20      25936.62       478.48 o                         
  -4   8   4       9578.00      10145.32       374.15 o                         
  -2   8   4        463.45        438.01        81.60 o                         
   0   8   4       2790.39       2937.85       191.91 o                         
   2   8   4         38.61         16.13        34.03 o                         
   4   8   4       2168.40       2298.74       186.59 o                         
   6   8   4       1080.22        971.81        54.82 o                         
   8   8   4         60.92         61.25        18.98 o                         
  10   8   4       3221.05       3376.47        98.24 o                         
  12   8   4        589.68        548.96        44.83 o                         
 -13   9   4        182.81        155.30        19.35 o                         
 -11   9   4         55.57         55.37        12.20 o                         
  -9   9   4       2117.21       2016.31        70.81 o                         
  -7   9   4         34.53         39.15        13.58 o                         
  -5   9   4       7554.08       7108.35       233.76 o                         
  -3   9   4      33271.68      35252.45       799.25 o                         
  -1   9   4      12400.58      12569.37       427.85 o                         
   1   9   4       2464.07       2178.27       178.36 o                         
   3   9   4      11602.14      11646.10       437.85 o                         
   5   9   4       6335.87       6604.43       242.44 o                         
   7   9   4         51.65         49.00        15.29 o                         
   9   9   4        783.08        883.27        70.31 o                         
  11   9   4        516.55        527.49        34.61 o                         
  13   9   4        220.34        131.89        38.30 o                         
 -12  10   4        176.35        151.75        22.58 o                         
 -10  10   4        960.55       1014.73        46.67 o                         
  -8  10   4          5.68         -5.33         9.43 o                         
  -6  10   4        571.08        551.02        32.25 o                         
  -4  10   4       9701.03       8976.92       379.15 o                         
  -2  10   4       9492.86       9547.49       393.98 o                         
   0  10   4         40.64        -51.77        64.19 o                         
   2  10   4       8117.62       8280.08       369.15 o                         
   4  10   4      14683.60      15192.58       534.45 o                         
   6  10   4       9109.88       9646.92       221.68 o                         
   8  10   4       1338.71       1190.98        83.22 o                         
  10  10   4       1880.70       1923.95        69.98 o                         
  12  10   4        372.06        313.44        28.54 o                         
 -11  11   4        117.21        101.43        13.80 o                         
  -9  11   4        621.73        597.45        37.32 o                         
  -7  11   4       1919.55       1936.53       134.98 o                         
  -5  11   4      15579.98      15848.49       251.62 o                         
  -3  11   4       5486.38       5451.73       301.57 o                         
  -1  11   4       3559.05       3703.88       249.00 o                         
   1  11   4       3504.65       3615.35       248.19 o                         
   3  11   4       7184.30       7268.91       358.34 o                         
   5  11   4      13837.04      14407.61       213.45 o                         
   7  11   4      12563.03      12700.96       307.06 o                         
   9  11   4        202.15        248.33        30.32 o                         
  11  11   4       4634.15       4677.62       161.83 o                         
 -12  12   4        522.59        517.19        33.71 o                         
 -10  12   4       2635.24       2595.74       137.72 o                         
  -8  12   4       3707.16       3747.43       150.06 o                         
  -6  12   4        266.34        243.92        24.21 o                         
  -4  12   4      11400.74      11060.21       228.06 o                         
  -2  12   4       9074.43       9099.20       198.63 o                         
   0  12   4        196.48        169.66        64.67 o                         
   2  12   4       5210.73       5545.82       152.34 o                         
   4  12   4       2518.39       2564.83       121.11 o                         
   6  12   4       2254.99       2206.17       115.31 o                         
   8  12   4       3496.72       3843.87       151.11 o                         
  10  12   4        453.00        494.39        31.99 o                         
 -11  13   4         54.92         45.64        13.71 o                         
  -9  13   4        923.50        860.05        55.15 o                         
  -7  13   4       3137.32       3195.04        91.04 o                         
  -5  13   4        113.25        111.41        16.18 o                         
  -3  13   4       6959.37       6756.86       273.08 o                         
  -1  13   4       2583.87       2428.94       115.00 o                         
   1  13   4        177.31        170.72        19.01 o                         
   3  13   4       2460.52       2435.98       117.40 o                         
   5  13   4      17059.63      17479.14       275.77 o                         
   7  13   4       7136.59       8048.33       231.74 o                         
   9  13   4       5399.33       5916.34       175.78 o                         
  11  13   4        114.95         71.44        12.42 o                         
 -10  14   4        279.76        225.62        22.42 o                         
  -8  14   4       1158.86       1056.81        77.57 o                         
  -6  14   4       8686.82       9309.04       166.95 o                         
  -4  14   4          7.67          7.96        14.76 o                         
  -2  14   4       2993.65       2813.74        65.74 o                         
   0  14   4        461.40        446.05        38.73 o                         
   2  14   4          7.15         14.81         7.78 o                         
   4  14   4       1317.83       1234.52        85.96 o                         
   6  14   4      10484.38      11492.25       289.48 o                         
   8  14   4       3927.72       4442.66       154.17 o                         
  10  14   4         66.38         68.96        10.77 o                         
  -9  15   4        203.86        190.78        22.74 o                         
  -7  15   4       5438.26       5466.44       310.04 o                         
  -5  15   4       2587.20       2578.25        82.73 o                         
  -3  15   4         27.54         16.45        13.22 o                         
  -1  15   4        193.79        170.84        21.05 o                         
   1  15   4       1075.36        920.55        47.83 o                         
   3  15   4        105.00        100.02        17.39 o                         
   5  15   4        466.25        475.26        54.19 o                         
   7  15   4        838.25        989.87        71.60 o                         
   9  15   4       1691.77       1565.37       144.90 o                         
 -10  16   4        863.74        782.48        39.03 o                         
  -8  16   4       2649.45       2661.76        91.92 o                         
  -6  16   4         28.85         22.46         6.85 o                         
  -4  16   4         21.61         30.22        10.05 o                         
  -2  16   4        116.27        124.39        17.93 o                         
   0  16   4       1076.57        937.66        46.73 o                         
   2  16   4         21.69          3.01         8.25 o                         
   4  16   4       3332.12       3522.73        80.05 o                         
   6  16   4        207.93        265.93        38.22 o                         
   8  16   4       2255.03       2440.17        96.44 o                         
  -7  17   4          0.45          1.13         7.58 o                         
  -5  17   4          0.45          0.70         7.18 o                         
  -3  17   4       1135.72       1117.92        89.99 o                         
  -1  17   4        372.99        394.30        47.09 o                         
   1  17   4        930.68        899.77        45.10 o                         
   3  17   4       1448.25       1446.87        57.04 o                         
   5  17   4         86.84         65.49        12.97 o                         
   7  17   4        683.65        657.81        31.56 o                         
   9  17   4         56.17         59.19        11.45 o                         
  -6  18   4        116.90        102.73        18.22 o                         
  -4  18   4          0.68         -4.57        12.66 o                         
  -2  18   4       1468.97       1638.50        89.18 o                         
   0  18   4        385.19        361.41        43.70 o                         
   2  18   4          4.34         18.15         8.70 o                         
   4  18   4        307.31        299.17        23.00 o                         
   6  18   4        101.74         97.02        11.84 o                         
   8  18   4          4.30         14.68         8.06 o                         
  -5  19   4        152.83        144.34        20.48 o                         
  -3  19   4         44.46         49.66        10.38 o                         
  -1  19   4       1582.70       1694.30        86.28 o                         
   1  19   4       1405.00       1425.46        79.83 o                         
   3  19   4        143.95        128.37        24.84 o                         
   5  19   4       1834.14       1874.12        79.67 o                         
   7  19   4       2231.11       2339.54        70.31 o                         
  -4  20   4       1758.04       1746.71        66.77 o                         
  -2  20   4         42.05         19.42        10.97 o                         
   0  20   4          6.66          9.84        10.64 o                         
   2  20   4       1311.43       1248.87        66.93 o                         
   4  20   4        884.40        829.73        48.38 o                         
  -3  21   4       1929.81       1628.99        56.77 o                         
  -1  21   4        380.47        328.18        28.71 o                         
   1  21   4        328.23        278.35        27.58 o                         
   3  21   4        389.89        324.80        27.09 o                         
 -13   1   5          4.17         -2.70         5.93 o                         
 -11   1   5        406.62        395.09        21.19 o                         
  -9   1   5       1183.70       1118.06        36.20 o                         
  -7   1   5        800.69        917.12        68.40 o                         
  -5   1   5       1540.21       1641.62        58.46 o                         
  -3   1   5       4117.71       3758.72        67.32 o                         
  -1   1   5      15262.92      14934.77       179.16 o                         
   1   1   5         79.97         82.00        20.48 o                         
   3   1   5      27257.25      30068.17       388.63 o                         
   5   1   5       5720.51       5738.32       173.33 o                         
   7   1   5       1365.07       1432.10       102.17 o                         
   9   1   5       2521.20       2690.65        76.11 o                         
  11   1   5        693.43        768.93        45.55 o                         
  13   1   5         16.86         39.19        14.19 o                         
 -14   2   5        564.07        295.61        23.55 o                         
 -12   2   5         97.68        105.96        15.89 o                         
 -10   2   5      11116.32      11248.11       136.50 o                         
  -8   2   5        719.48        722.97        94.83 o                         
  -6   2   5       2045.55       1970.72       130.31 o                         
  -4   2   5      20725.48      21429.31       298.16 o                         
  -2   2   5         17.48         79.60         7.63 o                         
   0   2   5       2650.09       2534.87        86.36 o                         
   2   2   5       7887.57       8173.01       151.40 o                         
   4   2   5       4321.36       4312.53       135.13 o                         
   6   2   5        353.60        324.21        45.80 o                         
   8   2   5        898.30        815.76        33.00 o                         
  10   2   5       1392.35       1339.44        61.28 o                         
  12   2   5        496.04        522.12        35.35 o                         
  14   2   5        343.76        296.25        30.48 o                         
 -13   3   5       2474.35       2498.88        94.18 o                         
 -11   3   5        187.28        172.47        16.51 o                         
  -9   3   5       4760.42       4696.32        78.71 o                         
  -7   3   5       1803.39       1928.30       146.27 o                         
  -5   3   5       2047.52       1748.40        80.42 o                         
  -3   3   5       7781.82       6678.68       126.64 o                         
  -1   3   5      64416.36      62562.58       602.56 o                         
   1   3   5       6397.43       6071.00       242.71 o                         
   3   3   5       4445.09       4569.78       135.73 o                         
   5   3   5         25.77         26.70        16.89 o                         
   7   3   5       1833.02       1590.86       109.47 o                         
   9   3   5         75.66         74.18        11.07 o                         
  11   3   5       1276.31       1490.96        64.10 o                         
  13   3   5       4298.81       4571.68       133.53 o                         
 -12   4   5        762.88        785.55        39.55 o                         
 -10   4   5      10174.99      10126.26       124.37 o                         
  -8   4   5        111.95         98.05        17.83 o                         
  -6   4   5        126.46         91.65        19.71 o                         
  -4   4   5      31705.68      34285.64       392.01 o                         
  -2   4   5      31908.77      29798.24       448.74 o                         
   0   4   5       1932.40       1698.44        86.20 o                         
   2   4   5      19070.10      19925.21       517.19 o                         
   4   4   5       3299.23       3153.69       137.81 o                         
   6   4   5       1728.62       1832.80       120.97 o                         
   8   4   5      12203.83      12699.33       152.80 o                         
  10   4   5       6442.13       6502.06       143.78 o                         
  12   4   5       4812.99       5193.21       159.50 o                         
  14   4   5       2103.22       2022.16        76.12 o                         
 -13   5   5       2334.39       2276.32        86.12 o                         
 -11   5   5       5522.73       5884.15       126.00 o                         
  -9   5   5         19.52         24.14         9.29 o                         
  -7   5   5        289.66        285.25        49.53 o                         
  -5   5   5        912.88       1167.97        65.38 o                         
  -3   5   5      35436.25      37366.90       366.81 o                         
  -1   5   5      11015.51       9719.59       186.87 o                         
   1   5   5      11265.66      11436.45       371.40 o                         
   3   5   5       6115.19       6055.04       284.16 o                         
   5   5   5       2609.24       2956.11       146.40 o                         
   7   5   5       8973.69       8839.64       234.39 o                         
   9   5   5       7595.75       7820.83       123.98 o                         
  11   5   5       2945.00       3279.58       131.76 o                         
  13   5   5       5935.59       6236.46       150.79 o                         
 -12   6   5       2737.25       2672.35        72.72 o                         
 -10   6   5       1786.07       1805.91        58.57 o                         
  -8   6   5        284.66        308.98        33.78 o                         
  -6   6   5       2225.08       2191.87       100.65 o                         
  -4   6   5       7537.14       7029.44       163.61 o                         
  -2   6   5      51528.96      54783.16       572.55 o                         
   0   6   5      90003.51      94161.55      1503.68 o                         
   2   6   5      14161.34      14067.24       448.49 o                         
   4   6   5       5004.85       5127.77       189.25 o                         
   6   6   5       5860.82       6040.35       230.74 o                         
   8   6   5         10.14         18.36        12.40 o                         
  10   6   5       1239.70       1432.20        61.85 o                         
  12   6   5       7596.21       8332.00       203.20 o                         
 -13   7   5        305.82        289.64        27.42 o                         
 -11   7   5      10224.75      10811.21       320.93 o                         
  -9   7   5          3.84         11.54        11.93 o                         
  -7   7   5         44.58         44.99        15.80 o                         
  -5   7   5       7011.30       7496.28       186.86 o                         
  -3   7   5      35361.23      38597.70       471.61 o                         
  -1   7   5      37958.46      37820.12       520.45 o                         
   1   7   5      15811.01      15783.80       476.23 o                         
   3   7   5       4289.50       4217.53       249.65 o                         
   5   7   5        333.22        333.57        50.51 o                         
   7   7   5        395.37        414.41        37.65 o                         
   9   7   5       1278.76       1325.47        60.15 o                         
  11   7   5       7864.65       8535.85       219.33 o                         
  13   7   5       2268.98       2360.77        58.79 o                         
 -12   8   5       4456.18       4649.91        93.57 o                         
 -10   8   5        590.60        497.03        50.32 o                         
  -8   8   5        112.00         91.12        22.42 o                         
  -6   8   5          1.14          6.25        11.77 o                         
  -4   8   5       1657.46       1493.67        80.54 o                         
  -2   8   5      30087.06      30883.00       723.46 o                         
   0   8   5      18969.27      18630.37       545.41 o                         
   2   8   5       3676.50       3029.61       214.81 o                         
   4   8   5       7210.43       7088.29       351.41 o                         
   6   8   5        657.27        705.51        47.39 o                         
   8   8   5       1615.53       1915.24       103.21 o                         
  10   8   5       7695.39       7869.96       154.41 o                         
  12   8   5       2881.89       3085.65        78.46 o                         
 -13   9   5       2091.15       1500.78        54.51 o                         
 -11   9   5       1545.88       1527.79        56.82 o                         
  -9   9   5       1294.47       1331.94        56.46 o                         
  -7   9   5        555.82        515.74        52.74 o                         
  -5   9   5       2791.84       2812.96       141.66 o                         
  -3   9   5       3519.32       3572.13       230.13 o                         
  -1   9   5      10080.95      10674.93       406.56 o                         
   1   9   5      10618.13      10653.32       418.33 o                         
   3   9   5      16047.20      16677.23       554.28 o                         
   5   9   5         76.73        134.68        21.33 o                         
   7   9   5        756.20        777.45        57.95 o                         
   9   9   5       4380.45       4540.98       115.23 o                         
  11   9   5       5904.48       6503.64       294.80 o                         
 -12  10   5       1570.53       1515.29        67.25 o                         
 -10  10   5         87.74         79.02        20.16 o                         
  -8  10   5         11.15          1.45        13.39 o                         
  -6  10   5        365.39        316.10        25.48 o                         
  -4  10   5         30.43         38.06        29.35 o                         
  -2  10   5       1819.11       2023.13       182.72 o                         
   0  10   5        186.17        294.48        86.44 o                         
   2  10   5       4486.23       4309.77       275.61 o                         
   4  10   5        786.75        752.32       122.08 o                         
   6  10   5         19.92         18.19        18.06 o                         
   8  10   5        123.13        131.76        28.54 o                         
  10  10   5       1581.17       1653.71        51.93 o                         
  12  10   5       2038.76       1800.79        87.97 o                         
 -11  11   5         87.96         97.52        13.90 o                         
  -9  11   5          4.10         -3.06        14.19 o                         
  -7  11   5        316.25        281.90        38.54 o                         
  -5  11   5       2691.67       2644.77        73.14 o                         
  -3  11   5       3200.73       3103.26       106.39 o                         
  -1  11   5         23.84        -27.09        61.93 o                         
   1  11   5        384.94        316.25        97.08 o                         
   3  11   5       2336.97       2095.50        90.53 o                         
   5  11   5        181.06        208.09        22.62 o                         
   7  11   5        359.51        398.34        48.22 o                         
   9  11   5        732.80        669.75        33.58 o                         
  11  11   5       1016.40        825.33        35.96 o                         
 -12  12   5         81.19         59.83        10.48 o                         
 -10  12   5         38.24         32.90        13.71 o                         
  -8  12   5       2210.66       2313.25       109.34 o                         
  -6  12   5        700.81        704.91        61.12 o                         
  -4  12   5       5728.64       5903.66       159.80 o                         
  -2  12   5         28.66         38.61         7.77 o                         
   0  12   5       6781.04       6907.68       125.70 o                         
   2  12   5       2762.92       2842.20       145.79 o                         
   4  12   5       2091.66       2018.19       100.23 o                         
   6  12   5        956.82        921.66        74.67 o                         
   8  12   5       1515.85       1431.75        88.54 o                         
  10  12   5         31.16         26.15         9.00 o                         
 -11  13   5        758.33        590.58        88.13 o                         
  -9  13   5       1098.12       1128.24        68.06 o                         
  -7  13   5          3.72         15.64        16.61 o                         
  -5  13   5       1438.82       1624.63        91.44 o                         
  -3  13   5        359.88        367.41        28.20 o                         
  -1  13   5       2029.61       1692.82        60.27 o                         
   1  13   5         83.49        113.06        26.53 o                         
   3  13   5        104.72         80.08        47.57 o                         
   5  13   5        647.47        680.36        45.04 o                         
   7  13   5        222.15        180.14        34.35 o                         
   9  13   5       2579.11       2485.12        96.92 o                         
 -10  14   5        207.38        182.40        20.97 o                         
  -8  14   5        270.93        304.32        35.96 o                         
  -6  14   5         65.10         70.47        20.48 o                         
  -4  14   5        315.18        329.80        42.25 o                         
  -2  14   5         23.27         39.50         9.16 o                         
   0  14   5       2702.16       2628.30       101.60 o                         
   2  14   5        827.24        716.07        40.91 o                         
   4  14   5        569.77        499.16        39.00 o                         
   6  14   5       1322.46       1346.76        88.21 o                         
   8  14   5        533.88        601.54        54.19 o                         
  10  14   5       2524.27       2727.88        90.63 o                         
  -9  15   5       1339.86       1359.67        62.09 o                         
  -7  15   5         17.14         54.19        19.19 o                         
  -5  15   5       4440.77       4846.16       164.82 o                         
  -3  15   5        123.59        148.69        31.29 o                         
  -1  15   5       6375.48       6489.52       164.90 o                         
   1  15   5       7012.60       7328.84       236.02 o                         
   3  15   5       4823.49       4901.09       208.68 o                         
   5  15   5         76.36         67.09        20.64 o                         
   7  15   5        605.16        648.30        56.61 o                         
   9  15   5       1640.08       1883.47        77.89 o                         
  -8  16   5          4.13         11.13         7.90 o                         
  -6  16   5        118.57         95.47        21.29 o                         
  -4  16   5       7291.52       8383.61       225.94 o                         
  -2  16   5        892.38        835.42        45.06 o                         
   0  16   5       2600.05       2646.68        82.33 o                         
   2  16   5       4555.51       4804.40       216.34 o                         
   4  16   5        272.76        254.20        21.51 o                         
   6  16   5       1307.66       1278.11        52.42 o                         
   8  16   5       1514.46       1493.48        47.57 o                         
  -7  17   5        621.59        610.41        43.87 o                         
  -5  17   5        452.42        430.91        43.54 o                         
  -3  17   5       3783.43       4147.05       151.27 o                         
  -1  17   5        192.50        191.64        21.34 o                         
   1  17   5       4563.54       4731.05       176.83 o                         
   3  17   5       1262.31       1275.45        60.17 o                         
   5  17   5        192.17        184.73        19.52 o                         
   7  17   5        641.85        641.38        30.35 o                         
  -6  18   5         65.57         59.19        14.03 o                         
  -4  18   5       1168.96       1299.83        73.22 o                         
  -2  18   5       4227.27       4808.74       157.88 o                         
   0  18   5        501.12        506.48        67.57 o                         
   2  18   5       6516.74       7396.49       345.52 o                         
   4  18   5        640.90        656.11        33.86 o                         
   6  18   5          2.67          2.06         4.39 o                         
   8  18   5       2760.73       2689.17        72.09 o                         
  -5  19   5         31.89         20.48         9.35 o                         
  -3  19   5       1476.01       1562.87        75.96 o                         
  -1  19   5       2061.88       2402.44       102.25 o                         
   1  19   5       6697.05       7177.15       192.56 o                         
   3  19   5          6.72         11.24         7.66 o                         
   5  19   5        365.24        294.65        41.37 o                         
  -4  20   5       1222.44       1201.62        53.86 o                         
  -2  20   5       3697.13       3879.67       118.05 o                         
   0  20   5       2357.80       2446.62        93.70 o                         
   2  20   5        273.09        192.23        25.48 o                         
   4  20   5         34.73          5.16         7.90 o                         
  -3  21   5        896.17        774.26        37.25 o                         
  -1  21   5       2408.93       2676.27        84.67 o                         
   1  21   5        397.56        341.09        28.38 o                         
   3  21   5         14.27         19.35         7.26 o                         
 -12   0   6        338.35        338.04        24.86 o                         
 -10   0   6       7934.49       7815.71       218.60 o                         
  -8   0   6       8349.00       7644.83       202.72 o                         
  -6   0   6      65083.56      54629.66       910.85 o                         
  -4   0   6      12432.39      14217.84       248.61 o                         
  -2   0   6         63.01         61.12        21.04 o                         
   0   0   6       4553.48       5155.63       154.37 o                         
   2   0   6      37890.59      42883.25       670.08 o                         
   4   0   6       9787.65       8924.35       289.96 o                         
   6   0   6      49264.30      51461.67      1009.71 o                         
   8   0   6       3501.31       3496.51       118.19 o                         
  10   0   6       1260.84       1042.77        74.67 o                         
  12   0   6       1086.38       1210.65        73.38 o                         
 -13   1   6         15.62        -11.45        11.45 o                         
 -11   1   6        990.01       1013.80        38.79 o                         
  -9   1   6      11178.08      11051.82       185.25 o                         
  -5   1   6      26182.62      28028.56       423.82 o                         
  -3   1   6       1081.28       1193.94        42.73 o                         
  -1   1   6       2414.43       2334.52        69.46 o                         
   1   1   6      13229.77      12791.99       154.70 o                         
   3   1   6      23080.06      23935.35       338.00 o                         
   5   1   6      24384.96      26021.44       424.75 o                         
   7   1   6      19970.95      20110.02       426.62 o                         
   9   1   6       6567.27       6540.05       160.17 o                         
  11   1   6          8.14         12.78        10.08 o                         
  13   1   6        211.73        177.32        15.26 o                         
 -12   2   6          2.14          0.93        16.29 o                         
 -10   2   6       6074.98       6157.89       106.50 o                         
  -8   2   6      23442.87      23970.05       317.50 o                         
  -6   2   6      18424.69      18163.33       658.63 o                         
  -4   2   6       5194.83       5055.36       157.63 o                         
  -2   2   6       1796.03       1889.91        54.98 o                         
   0   2   6      21907.50      22668.56       312.19 o                         
   2   2   6      24021.68      24545.74       279.97 o                         
   4   2   6       4188.85       3942.23       132.17 o                         
   6   2   6       9446.35       9343.98       255.70 o                         
   8   2   6      15619.91      16191.39       200.13 o                         
  10   2   6        464.88        394.16        32.38 o                         
  12   2   6         97.31        100.95        22.42 o                         
  14   2   6         99.37         37.09        10.32 o                         
 -13   3   6       1198.82       1058.44        60.40 o                         
 -11   3   6       4321.93       4499.26        86.16 o                         
  -9   3   6        834.38        725.32        39.87 o                         
  -7   3   6      16965.19      16781.90       674.91 o                         
  -5   3   6       4568.20       4128.67       251.74 o                         
  -3   3   6      15507.14      15634.36       220.81 o                         
  -1   3   6       4134.54       4520.91        99.13 o                         
   1   3   6       4691.54       4932.76       232.71 o                         
   3   3   6      16165.82      17079.32       322.62 o                         
   5   3   6       2738.05       2428.17       116.55 o                         
   7   3   6       3301.05       3248.20       139.31 o                         
   9   3   6        479.56        463.89        31.33 o                         
  11   3   6        131.83        136.70        19.44 o                         
  13   3   6        165.18        160.47        17.16 o                         
 -12   4   6       6039.42       6094.68       117.33 o                         
 -10   4   6         64.52         45.41        12.94 o                         
  -8   4   6       2453.98       2526.71        67.35 o                         
  -6   4   6        294.40        213.05        38.22 o                         
  -4   4   6      12870.88      13907.22       266.97 o                         
  -2   4   6      25263.82      27150.64       535.94 o                         
   0   4   6       1098.28       1286.12        81.33 o                         
   2   4   6      11172.96      12388.10       414.46 o                         
   4   4   6      24646.35      26906.15       468.27 o                         
   6   4   6         90.10         49.67        19.84 o                         
   8   4   6       1836.50       1997.62        54.07 o                         
  10   4   6        467.46        435.28        34.55 o                         
  12   4   6        240.75        244.00        29.83 o                         
  14   4   6         95.13         43.70        10.81 o                         
 -13   5   6        529.34        444.79        31.61 o                         
 -11   5   6         30.52         39.44         8.82 o                         
  -9   5   6        471.25        420.19        32.09 o                         
  -7   5   6        602.81        618.46        66.69 o                         
  -5   5   6       1326.72       1518.78       103.55 o                         
  -3   5   6       1518.48       1304.18        55.48 o                         
  -1   5   6         59.38         61.91        30.57 o                         
   1   5   6      30091.75      34292.57       755.55 o                         
   3   5   6       5689.00       6005.70       191.94 o                         
   5   5   6        292.10        256.56        47.39 o                         
   7   5   6       3589.13       3642.32        86.14 o                         
   9   5   6         73.37        106.71        17.34 o                         
  11   5   6        211.17        211.59        31.29 o                         
  13   5   6        180.81        138.04        14.50 o                         
 -12   6   6        442.02        364.27        25.08 o                         
 -10   6   6       1149.55       1097.69        42.09 o                         
  -8   6   6         31.06         43.40        15.01 o                         
  -6   6   6        555.53        456.28        63.48 o                         
  -4   6   6         11.64         37.06        30.25 o                         
  -2   6   6       9061.26      10223.11       213.43 o                         
   0   6   6       5386.45       5569.94       269.16 o                         
   2   6   6       1874.58       1928.63       169.33 o                         
   4   6   6        789.16        736.63        72.80 o                         
   6   6   6          1.32        -22.35        26.37 o                         
   8   6   6        254.20        279.90        24.34 o                         
  10   6   6       3141.96       3044.71        90.02 o                         
  12   6   6          2.33          5.40         7.58 o                         
 -13   7   6       1322.91        866.05        80.80 o                         
 -11   7   6         80.44         60.50        13.05 o                         
  -9   7   6        298.72        299.83        27.99 o                         
  -7   7   6        427.81        445.10        44.99 o                         
  -5   7   6       3995.31       4139.00       154.00 o                         
  -3   7   6        508.17        511.78        48.56 o                         
  -1   7   6      13922.44      15402.57       312.51 o                         
   1   7   6        264.89        153.05        41.29 o                         
   3   7   6       1489.37       1493.20       156.59 o                         
   5   7   6        472.83        323.67        52.79 o                         
   7   7   6        441.46        389.38        36.25 o                         
   9   7   6        233.67        193.54        22.35 o                         
  11   7   6         74.41         87.57        20.16 o                         
  13   7   6        133.62        128.85        20.64 o                         
 -12   8   6         30.05         14.17         5.29 o                         
 -10   8   6       1577.58       1499.47        58.25 o                         
  -8   8   6       2715.68       2653.21       117.89 o                         
  -6   8   6       4432.69       4470.42       187.32 o                         
  -4   8   6       5398.18       5258.07       202.76 o                         
  -2   8   6        659.28        772.48       108.70 o                         
   0   8   6      20527.20      21903.02       624.76 o                         
   2   8   6       2869.17       2531.13       202.88 o                         
   4   8   6       6427.34       5809.79       224.33 o                         
   6   8   6         54.31         96.32        18.07 o                         
   8   8   6        531.06        547.67        54.51 o                         
  10   8   6        631.54        596.61        37.58 o                         
  12   8   6         72.85         79.28        11.89 o                         
 -11   9   6       3114.71       3208.51        82.45 o                         
  -9   9   6        124.21        126.76        28.22 o                         
  -7   9   6         16.99         19.19        11.45 o                         
  -5   9   6       9110.53       9443.53       217.31 o                         
  -3   9   6        884.79        677.33       109.02 o                         
  -1   9   6       1490.53       2055.87       179.65 o                         
   1   9   6       6542.37       6481.59       332.22 o                         
   3   9   6      28083.32      26686.76       764.58 o                         
   5   9   6       8589.45       8371.60       194.18 o                         
   7   9   6        423.16        426.30        46.53 o                         
   9   9   6         96.13         64.17        13.38 o                         
  11   9   6         21.13         46.80        11.61 o                         
 -12  10   6       1183.59       1003.28        87.65 o                         
 -10  10   6       1711.36       1781.87        88.21 o                         
  -8  10   6       1380.82       1389.66        86.28 o                         
  -6  10   6        392.28        418.16        35.96 o                         
  -4  10   6       7343.81       7386.80       128.91 o                         
  -2  10   6       4293.33       4315.90       272.38 o                         
   0  10   6       5700.34       6087.61       325.60 o                         
   2  10   6      15311.67      14249.15       542.03 o                         
   4  10   6      22389.04      21338.79       246.65 o                         
   6  10   6        958.72       1004.79        50.50 o                         
   8  10   6       2106.83       2250.73        81.55 o                         
  10  10   6       1301.85       1187.92        41.88 o                         
  12  10   6       1010.47        774.42        42.90 o                         
 -11  11   6       4750.63       4798.70       135.31 o                         
  -9  11   6       4663.69       4815.68       160.30 o                         
  -7  11   6      17572.01      19018.71       383.66 o                         
  -5  11   6       1199.75       1064.33        46.21 o                         
  -3  11   6       5713.22       5626.96       110.04 o                         
  -1  11   6        301.67        271.26        97.08 o                         
   1  11   6       7662.66       7498.08       384.14 o                         
   3  11   6       4838.85       4449.55       137.90 o                         
   5  11   6       7329.58       7339.23       133.98 o                         
   7  11   6       2185.62       2279.97        81.59 o                         
   9  11   6       1275.36       1215.38        43.65 o                         
  11  11   6        222.30        137.56        19.51 o                         
 -10  12   6       2116.41       2321.16        93.21 o                         
  -8  12   6       5706.75       6101.32       185.46 o                         
  -6  12   6       6303.50       6357.58       196.43 o                         
  -4  12   6       1942.42       1967.08        62.33 o                         
  -2  12   6        564.94        640.58        30.38 o                         
   0  12   6         13.89         34.22        11.47 o                         
   2  12   6       6459.54       6381.10       170.42 o                         
   4  12   6       6053.64       5960.08       126.94 o                         
   6  12   6       3672.39       3763.71       151.92 o                         
   8  12   6        861.37        845.38        66.12 o                         
  10  12   6        189.43        184.98        25.48 o                         
 -11  13   6        418.57        282.59        16.36 o                         
  -9  13   6       6675.17       7213.76       187.07 o                         
  -7  13   6       3798.39       4044.16       147.56 o                         
  -5  13   6        235.18        222.67        32.98 o                         
  -3  13   6         88.75         70.09        11.54 o                         
  -1  13   6        762.97        723.12        40.11 o                         
   1  13   6       1611.08       1550.26        62.54 o                         
   3  13   6       7057.12       6868.69       614.12 o                         
   5  13   6      11010.71      11454.79       201.78 o                         
   7  13   6       4476.13       4659.41       164.01 o                         
   9  13   6       1626.63       1633.99        80.80 o                         
 -10  14   6       1391.69       1292.15        40.52 o                         
  -8  14   6       5064.45       5633.48       162.72 o                         
  -6  14   6       1037.41       1125.85        53.94 o                         
  -4  14   6        175.54        167.56        32.90 o                         
  -2  14   6        407.41        421.82        32.95 o                         
   0  14   6        296.59        258.35        25.91 o                         
   2  14   6       1146.05       1047.20        52.36 o                         
   4  14   6       2174.73       2120.35        79.60 o                         
   6  14   6      21542.04      23162.21       443.49 o                         
   8  14   6       1611.63       1642.86        84.51 o                         
  10  14   6         76.82        108.21        16.61 o                         
  -9  15   6       5829.29       6126.64       145.95 o                         
  -7  15   6       2864.59       3187.01       120.47 o                         
  -5  15   6       1444.50       1591.41        91.92 o                         
  -3  15   6        196.10        204.97        36.12 o                         
  -1  15   6       1380.90       1453.51        99.02 o                         
   1  15   6        928.84        922.94        49.23 o                         
   3  15   6         49.87         34.54        12.26 o                         
   5  15   6        458.05        469.46        51.28 o                         
   7  15   6       2435.26       2547.42       108.53 o                         
   9  15   6         75.86         90.09        11.16 o                         
  -8  16   6       1485.43       1526.10        68.06 o                         
  -6  16   6       1969.39       2259.87       100.47 o                         
  -4  16   6       1051.85       1158.88        76.76 o                         
  -2  16   6       1131.73       1173.18        54.14 o                         
   0  16   6         57.02         31.81        11.11 o                         
   2  16   6        546.00        576.44        37.99 o                         
   4  16   6        313.29        353.54        24.19 o                         
   6  16   6       2011.41       1915.10        62.98 o                         
   8  16   6        113.23        109.18        12.49 o                         
  -7  17   6         13.92         22.58        10.48 o                         
  -5  17   6        191.72        187.56        30.16 o                         
  -3  17   6       1046.43       1130.98        75.47 o                         
  -1  17   6        511.23        411.73        30.68 o                         
   1  17   6        868.75        811.71        43.55 o                         
   3  17   6        544.12        562.96        29.39 o                         
   5  17   6         80.57         58.26        12.17 o                         
   7  17   6        637.24        652.76        29.41 o                         
  -6  18   6        130.34        144.18        20.64 o                         
  -4  18   6         29.81          5.48        10.16 o                         
  -2  18   6        500.78        506.55        48.38 o                         
   0  18   6        675.80        674.66        57.49 o                         
   2  18   6        104.89        111.16        13.19 o                         
   4  18   6         70.35         69.78        11.73 o                         
   6  18   6        982.98        910.94        33.29 o                         
  -5  19   6        408.15        424.95        33.38 o                         
  -3  19   6        194.28        179.65        25.48 o                         
  -1  19   6       1587.42       1749.29        84.99 o                         
   1  19   6        270.11        255.34        20.06 o                         
   3  19   6        324.40        282.61        19.67 o                         
   5  19   6        929.90        903.24        29.97 o                         
  -4  20   6       1089.39       1119.21        51.12 o                         
  -2  20   6        213.74        194.81        25.00 o                         
   0  20   6         37.43         40.21         9.86 o                         
   2  20   6        459.44        351.08        31.77 o                         
   4  20   6        133.08        113.37        15.80 o                         
  -1  21   6        171.02        134.79        28.22 o                         
   1  21   6       1837.38       1440.95        54.35 o                         
 -13   1   7        227.96        242.87        25.32 o                         
 -11   1   7       1428.79       1426.48        56.94 o                         
  -9   1   7        293.03        283.30        25.85 o                         
  -7   1   7       8456.78       7752.63       349.63 o                         
  -5   1   7        172.31        255.35        63.73 o                         
  -3   1   7       2342.29       2540.66        68.72 o                         
  -1   1   7       1011.08       1269.77        55.61 o                         
   1   1   7      39620.95      45531.90       591.54 o                         
   3   1   7        307.46        496.52        40.25 o                         
   5   1   7        875.99       1035.07        74.23 o                         
   7   1   7       3527.08       3740.15       172.06 o                         
   9   1   7       2590.29       2526.52        81.71 o                         
  11   1   7        812.11        822.53        44.00 o                         
  13   1   7         20.72         23.93         7.86 o                         
 -12   2   7        845.94        895.69        55.32 o                         
 -10   2   7        819.80        716.28        42.71 o                         
  -8   2   7        898.71        830.35        36.51 o                         
  -6   2   7         23.23        -32.26        70.64 o                         
  -4   2   7        764.10        585.39        50.75 o                         
  -2   2   7          4.39         48.81        20.08 o                         
   0   2   7       1524.66       1430.49        51.99 o                         
   2   2   7          0.94         13.89        15.27 o                         
   4   2   7        114.53         99.49        25.72 o                         
   6   2   7       6643.44       7064.18       224.64 o                         
   8   2   7       6797.79       6923.36       177.84 o                         
  10   2   7        770.67        714.85        42.40 o                         
  12   2   7       1523.77       1501.54        94.50 o                         
 -13   3   7       4623.71       4394.76       115.79 o                         
 -11   3   7       2438.36       2516.24       128.61 o                         
  -9   3   7         93.15        119.87        17.60 o                         
  -7   3   7       2644.90       2293.39       163.78 o                         
  -5   3   7      12518.79      11702.45       403.90 o                         
  -3   3   7      10207.58       9501.82       209.65 o                         
  -1   3   7      21361.48      20999.76       312.61 o                         
   1   3   7      21345.74      25128.16      1017.37 o                         
   3   3   7       2056.04       2469.83       114.66 o                         
   5   3   7       6613.00       7738.55       191.24 o                         
   7   3   7       7917.69       7688.45       189.76 o                         
   9   3   7         45.65         41.62        11.49 o                         
  11   3   7        505.51        498.00        46.45 o                         
  13   3   7        685.10        791.83        55.15 o                         
 -12   4   7       1443.44       1518.47        51.23 o                         
 -10   4   7         99.13         84.13        12.25 o                         
  -8   4   7       4451.31       4346.92       142.84 o                         
  -6   4   7      11601.26      10944.09       271.93 o                         
  -4   4   7       3659.39       3136.85       126.58 o                         
  -2   4   7      30532.62      31140.93       657.78 o                         
   0   4   7      15473.80      15594.95       460.10 o                         
   2   4   7      10165.36      11446.03       424.30 o                         
   4   4   7          6.68         -2.79        20.34 o                         
   6   4   7       2735.76       3021.60       166.45 o                         
   8   4   7       7294.21       6940.76       150.95 o                         
  10   4   7       1838.06       2021.68        99.50 o                         
  12   4   7        221.79        248.94        22.62 o                         
 -13   5   7       1692.20       1686.88        63.70 o                         
 -11   5   7        680.83        643.94        39.49 o                         
  -9   5   7          2.64          7.24         6.81 o                         
  -7   5   7       2956.20       2869.48        65.62 o                         
  -5   5   7       9017.75       8686.37       226.22 o                         
  -3   5   7       2570.52       2214.66       115.11 o                         
  -1   5   7      38924.98      42192.46      1476.99 o                         
   1   5   7      13866.92      14623.94       469.78 o                         
   3   5   7       1837.11       1878.09       108.57 o                         
   5   5   7       4137.23       4208.93       187.70 o                         
   7   5   7      11929.00      12435.29       223.00 o                         
   9   5   7       4278.77       4313.72       108.22 o                         
  11   5   7       3540.88       3795.97       129.34 o                         
  13   5   7         91.97         97.41        20.00 o                         
 -12   6   7       3284.15       3005.79       271.90 o                         
 -10   6   7          9.40          4.35         5.88 o                         
  -8   6   7        347.12        294.29        34.99 o                         
  -6   6   7       1381.67       1090.44        83.72 o                         
  -4   6   7      15608.47      15008.56       303.34 o                         
  -2   6   7      57761.66      60628.65       669.42 o                         
   0   6   7       8798.26       8677.12       354.31 o                         
   2   6   7        782.29        937.30       124.66 o                         
   4   6   7        730.62        746.57        75.54 o                         
   6   6   7       3703.23       3357.91       104.09 o                         
   8   6   7       2132.00       2192.23        67.41 o                         
  10   6   7       2717.29       2998.81       119.18 o                         
  12   6   7        976.07       1069.31        43.10 o                         
 -13   7   7         62.04         52.90         9.51 o                         
 -11   7   7        629.38        555.80        26.53 o                         
  -9   7   7        807.48        822.82        45.73 o                         
  -7   7   7         15.07          6.56        18.06 o                         
  -5   7   7       1325.64       1054.18       102.62 o                         
  -3   7   7      76931.73      82436.26      1132.26 o                         
  -1   7   7       3570.56       2933.82       209.17 o                         
   1   7   7         39.95        142.08        61.61 o                         
   3   7   7        949.92        817.48        78.15 o                         
   5   7   7       3634.33       3307.91       174.61 o                         
   7   7   7        991.70        957.88        57.53 o                         
   9   7   7       3826.93       3754.87        99.47 o                         
  11   7   7       2797.60       3162.69       156.67 o                         
  13   7   7       1614.96       1487.71        61.61 o                         
 -12   8   7       1689.84       1381.22       159.66 o                         
 -10   8   7        361.51        378.65        23.70 o                         
  -8   8   7        115.32        144.66        28.54 o                         
  -6   8   7       2183.21       2324.92        72.94 o                         
  -4   8   7      16900.51      17167.42       403.11 o                         
  -2   8   7       9471.85       9133.84       386.56 o                         
   0   8   7       4325.19       3975.30       257.87 o                         
   2   8   7       2489.28       2374.21       206.75 o                         
   4   8   7        659.90        683.22        76.84 o                         
   6   8   7        917.42        930.57        45.05 o                         
   8   8   7       2666.88       2684.09        83.70 o                         
  10   8   7       7776.08       8161.92       162.93 o                         
  12   8   7       3146.60       3109.12       110.15 o                         
 -11   9   7         66.24         60.52        10.70 o                         
  -9   9   7         71.66         62.79        14.23 o                         
  -7   9   7          7.77          1.11        18.30 o                         
  -5   9   7       5393.44       5387.69       113.58 o                         
  -3   9   7      15929.10      16702.87       565.73 o                         
  -1   9   7       1637.01       1480.30       159.82 o                         
   1   9   7        359.11        272.55        71.28 o                         
   3   9   7      10543.61      10855.39       477.52 o                         
   5   9   7        399.93        398.31        29.64 o                         
   7   9   7         45.91         42.42        12.49 o                         
   9   9   7       1061.51       1237.97        45.37 o                         
  11   9   7       1393.89       1429.01        79.83 o                         
 -12  10   7        477.83        393.18        29.03 o                         
 -10  10   7        389.88        413.97        25.51 o                         
  -8  10   7        610.23        632.82        58.06 o                         
  -6  10   7        461.82        435.32        32.72 o                         
  -4  10   7      14673.18      15406.25       169.89 o                         
  -2  10   7       3632.35       3779.68       267.22 o                         
   0  10   7       1063.36       1120.83       153.85 o                         
   2  10   7       7826.44       7779.82       408.17 o                         
   4  10   7       1002.91        916.86        42.66 o                         
   6  10   7        828.64        781.60        44.97 o                         
   8  10   7        672.76        626.25        41.70 o                         
  10  10   7       1013.11       1052.28        47.72 o                         
 -11  11   7       1273.88       1141.58        91.20 o                         
  -9  11   7        907.30        907.22        44.51 o                         
  -7  11   7        645.41        664.59        60.64 o                         
  -5  11   7       2133.04       2175.48        71.03 o                         
  -3  11   7        181.36        180.36        15.48 o                         
  -1  11   7        162.60        165.67        18.76 o                         
   1  11   7        101.30         68.51        13.52 o                         
   3  11   7       1893.41       1759.98        84.52 o                         
   5  11   7        116.19        115.79        19.44 o                         
   7  11   7        306.79        330.35        30.03 o                         
   9  11   7         16.05         16.21         9.09 o                         
  11  11   7        525.35        383.66        30.96 o                         
 -10  12   7        436.33        339.90        47.98 o                         
  -8  12   7         21.24         13.22        14.51 o                         
  -6  12   7          1.01          0.97        16.45 o                         
  -4  12   7        440.64        447.15        29.25 o                         
  -2  12   7       5857.43       5789.86       109.14 o                         
   0  12   7       1206.73       1185.91        50.92 o                         
   2  12   7        165.37        136.28        27.50 o                         
   4  12   7       2675.67       2449.51        77.39 o                         
   6  12   7        536.29        552.99        55.32 o                         
   8  12   7        635.83        663.53        72.33 o                         
  10  12   7        106.35        102.25        18.22 o                         
 -11  13   7       1099.21        886.02        39.51 o                         
  -9  13   7       1030.38       1079.45        42.87 o                         
  -7  13   7        255.86        296.74        39.67 o                         
  -5  13   7       6532.01       6975.58       135.14 o                         
  -3  13   7       2965.02       2904.21        86.14 o                         
  -1  13   7       1594.07       1472.36        57.80 o                         
   1  13   7        535.70        560.39        36.81 o                         
   3  13   7        165.96        158.53        30.64 o                         
   5  13   7         70.77         74.28        16.08 o                         
   7  13   7         31.98         46.93        19.19 o                         
   9  13   7        520.50        501.55        40.96 o                         
 -10  14   7        212.11        165.60        58.14 o                         
  -8  14   7          3.35         -6.29        10.48 o                         
  -6  14   7       1726.15       1802.64        68.16 o                         
  -4  14   7       2139.32       2229.39       111.28 o                         
  -2  14   7        129.70        166.47        22.41 o                         
   0  14   7        328.32        323.70        29.18 o                         
   2  14   7          0.99         18.05         9.43 o                         
   4  14   7        495.47        483.11        37.06 o                         
   6  14   7        267.32        329.47        40.96 o                         
   8  14   7       2435.42       2706.59       103.70 o                         
  10  14   7       1978.38       2048.93        64.83 o                         
  -9  15   7          6.63         -0.48         6.29 o                         
  -7  15   7       1153.51       1255.81        73.06 o                         
  -5  15   7       1716.23       1859.44        98.54 o                         
  -3  15   7       4485.98       4958.24       172.72 o                         
  -1  15   7        110.66        124.09        18.93 o                         
   1  15   7         99.30        130.23        19.55 o                         
   3  15   7        156.46        137.65        16.04 o                         
   5  15   7        330.49        363.39        29.59 o                         
   7  15   7        306.20        367.12        26.11 o                         
   9  15   7       4367.29       4679.34        79.98 o                         
  -8  16   7        479.18        451.39        35.32 o                         
  -6  16   7       3171.77       3667.60       128.37 o                         
  -4  16   7       5903.52       6665.76       199.97 o                         
  -2  16   7       1327.92       1471.45        68.22 o                         
   0  16   7       4705.07       4794.65       123.45 o                         
   2  16   7        102.55        108.40        26.53 o                         
   4  16   7        525.34        553.72        32.56 o                         
   6  16   7       1962.41       2106.30        63.25 o                         
   8  16   7       1157.14       1136.46        36.71 o                         
  -7  17   7       1989.63       2263.10        83.38 o                         
  -5  17   7       5990.77       7104.26       187.40 o                         
  -3  17   7        120.94        115.79        28.06 o                         
  -1  17   7       3205.90       3673.41        93.59 o                         
   1  17   7        676.59        683.56        39.04 o                         
   3  17   7        312.67        317.36        21.68 o                         
   5  17   7          5.52         12.47        12.74 o                         
   7  17   7       2164.86       2226.67        52.70 o                         
  -6  18   7       1650.35       1738.97        71.12 o                         
  -4  18   7       1669.59       1967.01        87.25 o                         
  -2  18   7       1975.86       2193.11       100.31 o                         
   0  18   7       3984.52       4335.43        96.76 o                         
   2  18   7       1705.33       1798.45        69.15 o                         
   4  18   7         21.67         33.76         8.47 o                         
   6  18   7       1029.32       1051.81        33.59 o                         
  -5  19   7        301.44        275.29        25.96 o                         
  -3  19   7       1683.85       1789.77        78.54 o                         
  -1  19   7       5037.31       5784.59       158.85 o                         
   1  19   7       3009.63       2928.83       141.51 o                         
   3  19   7        316.39        291.36        29.11 o                         
   5  19   7        987.15        882.96        36.29 o                         
  -4  20   7        859.05        875.21        42.41 o                         
  -2  20   7        301.81        333.67        30.32 o                         
   0  20   7       2025.78       1908.72       292.54 o                         
   2  20   7        267.61        232.07        22.90 o                         
  -1  21   7        659.16        580.89        32.58 o                         
 -12   0   8       6768.97       7147.96       177.88 o                         
 -10   0   8       3112.09       3038.32       128.85 o                         
  -8   0   8       2074.65       2119.36        77.16 o                         
  -6   0   8       6229.74       6294.52       409.79 o                         
  -4   0   8       3634.13       4077.87       298.67 o                         
  -2   0   8        847.51        913.24        68.89 o                         
   0   0   8       4228.68       3043.97       175.95 o                         
   2   0   8       6308.23       6434.50       183.36 o                         
   4   0   8        387.61        618.15        73.54 o                         
   6   0   8       5213.55       5428.02       274.16 o                         
   8   0   8        456.28        396.20        39.83 o                         
  10   0   8       1697.33       1921.53        96.44 o                         
  12   0   8       5230.97       5262.23       165.95 o                         
 -13   1   8       2703.64       2666.60        85.96 o                         
 -11   1   8       3578.35       3592.10        93.96 o                         
  -9   1   8       7905.35       7827.07       154.52 o                         
  -7   1   8      11811.98      12403.63       143.30 o                         
  -5   1   8        589.14        746.98        98.85 o                         
  -3   1   8        174.80        233.47        34.95 o                         
  -1   1   8       1558.40       1553.87        67.19 o                         
   1   1   8      23149.68      24247.44       427.41 o                         
   3   1   8      15257.41      17111.14       363.66 o                         
   5   1   8       1032.33       1076.68        77.55 o                         
   7   1   8       1370.75       1422.95       106.33 o                         
   9   1   8         12.24         35.23        11.16 o                         
  11   1   8       1755.04       1842.16        56.74 o                         
  13   1   8       1031.05        896.98        53.06 o                         
 -12   2   8        136.31        158.69        23.38 o                         
 -10   2   8       1635.38       1606.30        64.47 o                         
  -8   2   8       7200.19       7516.94       138.96 o                         
  -6   2   8       5425.95       4705.10       347.86 o                         
  -4   2   8       2637.90       2866.90       116.06 o                         
  -2   2   8      12132.16      12883.22       286.16 o                         
   0   2   8       5095.48       4735.56       157.50 o                         
   2   2   8      18288.29      19784.61       333.12 o                         
   4   2   8       6369.56       6570.90       160.31 o                         
   6   2   8        660.55        690.99        61.12 o                         
   8   2   8        634.24        647.97        68.77 o                         
  10   2   8        639.45        696.76        40.25 o                         
  12   2   8        802.30        820.26        32.32 o                         
 -13   3   8        290.87        268.51        25.96 o                         
 -11   3   8       1548.53       1647.67        60.78 o                         
  -9   3   8        720.59        640.34        41.67 o                         
  -7   3   8       1442.78       1384.57        46.67 o                         
  -5   3   8        139.02        152.18        30.23 o                         
  -3   3   8        392.86        448.38        48.23 o                         
  -1   3   8        111.29        210.88        24.57 o                         
   1   3   8      27797.77      30170.88       445.10 o                         
   3   3   8        298.43        190.64        33.95 o                         
   5   3   8       1206.29       1165.30        95.96 o                         
   7   3   8       1837.55       1677.02        89.25 o                         
   9   3   8       2560.28       2642.17        81.48 o                         
  11   3   8       1442.13       1426.76        73.02 o                         
  13   3   8        939.48        845.70        52.90 o                         
 -12   4   8       2855.39       2937.11        72.21 o                         
 -10   4   8        523.16        500.15        35.19 o                         
  -8   4   8       1186.68       1084.56        48.77 o                         
  -6   4   8        162.69        185.97        61.85 o                         
  -4   4   8       1637.69       1632.55        95.43 o                         
  -2   4   8      15771.20      18918.39       444.89 o                         
   0   4   8       7360.33       8258.30       339.80 o                         
   2   4   8       4319.21       4698.98       161.84 o                         
   4   4   8        453.19        533.31        61.79 o                         
   6   4   8       3645.82       3919.56       193.74 o                         
   8   4   8        495.90        414.44        36.66 o                         
  10   4   8       2474.15       2645.31       108.05 o                         
  12   4   8         84.12        124.82        27.58 o                         
 -13   5   8         16.06          5.64         5.16 o                         
 -11   5   8       1201.35       1144.08        49.02 o                         
  -9   5   8       1720.27       1549.43        64.31 o                         
  -7   5   8         52.49         45.80        22.13 o                         
  -5   5   8        876.77        953.27        76.92 o                         
  -3   5   8       3533.96       3591.67       142.14 o                         
  -1   5   8        212.82        205.46        44.36 o                         
   1   5   8       2294.61       2778.52       203.04 o                         
   3   5   8       1162.32       1443.09        97.91 o                         
   5   5   8        346.61        315.05        54.16 o                         
   7   5   8       8196.77       8204.14       174.65 o                         
  11   5   8        505.04        467.74        54.83 o                         
  13   5   8        118.34        111.92        19.03 o                         
 -12   6   8          0.03          1.02        12.18 o                         
 -10   6   8         66.35         44.16        12.70 o                         
  -8   6   8       4101.38       3768.06       108.13 o                         
  -6   6   8        109.74         99.31        13.53 o                         
  -4   6   8        531.46        454.77        54.72 o                         
  -2   6   8       2685.94       2740.65       122.09 o                         
   0   6   8          1.94         16.13        30.32 o                         
   2   6   8        243.00        204.58        37.17 o                         
   4   6   8       3102.12       3384.51       201.59 o                         
   6   6   8        283.40        249.44        39.16 o                         
   8   6   8       1246.58       1270.81        79.18 o                         
  10   6   8        492.23        506.06        59.19 o                         
  12   6   8       1018.07       1001.32        65.15 o                         
 -13   7   8        125.87         77.89        11.13 o                         
 -11   7   8         80.28         99.76        15.08 o                         
  -9   7   8       1009.14        849.02        47.43 o                         
  -7   7   8          3.88         19.33         7.83 o                         
  -5   7   8         11.86         16.87        14.75 o                         
  -3   7   8       9777.65      10493.23       272.65 o                         
  -1   7   8          9.05        -36.29        48.54 o                         
   1   7   8       5548.50       5784.59       319.80 o                         
   3   7   8      13131.13      13026.21       520.18 o                         
   5   7   8         74.35         82.36        17.29 o                         
   7   7   8        777.59        765.28        41.42 o                         
   9   7   8        216.25        202.80        23.93 o                         
  11   7   8        780.49        748.45        62.25 o                         
 -12   8   8       3074.83       3050.74        95.96 o                         
 -10   8   8        684.52        730.11        40.15 o                         
  -8   8   8       2266.01       2287.93       111.92 o                         
  -6   8   8       3948.18       3987.33        99.18 o                         
  -4   8   8       2488.54       2581.62        87.86 o                         
  -2   8   8        320.63        229.33        71.77 o                         
   0   8   8        651.88        470.75        97.08 o                         
   2   8   8       4098.59       3815.16       272.38 o                         
   4   8   8        463.39        406.77        38.42 o                         
   6   8   8       1208.28       1233.21        52.62 o                         
   8   8   8       2145.29       2240.79        81.30 o                         
  10   8   8        138.30        206.59        35.96 o                         
  12   8   8       1785.91       1847.02        76.28 o                         
 -11   9   8       1905.42       1905.94        54.81 o                         
  -9   9   8       3380.96       3320.73        93.55 o                         
  -7   9   8        321.62        347.70        43.06 o                         
  -5   9   8       3469.94       3524.34       109.92 o                         
  -3   9   8         15.18         25.87        13.14 o                         
  -1   9   8       3850.02       3859.02       266.90 o                         
   1   9   8       2859.39       2193.75       211.26 o                         
   3   9   8       7409.51       7269.42       266.79 o                         
   5   9   8        141.87        111.41        14.41 o                         
   7   9   8       2010.67       1959.76        76.22 o                         
   9   9   8       2256.93       2269.14        77.82 o                         
  11   9   8       3336.96       3272.16       116.11 o                         
 -12  10   8       2467.43       2617.89        75.15 o                         
 -10  10   8       1538.56       1622.48        55.53 o                         
  -8  10   8       1303.54       1251.94        80.96 o                         
  -6  10   8        850.90        845.67        56.44 o                         
  -4  10   8         74.77         93.89        11.89 o                         
  -2  10   8       3509.82       3161.15       184.45 o                         
   0  10   8       7389.50       6984.94       227.61 o                         
   2  10   8       9187.96       8161.73       627.10 o                         
   4  10   8      16748.96      15430.58       200.02 o                         
   6  10   8       1321.95       1247.74        59.87 o                         
   8  10   8        229.82        267.52        27.32 o                         
  10  10   8       3328.07       3267.97       124.50 o                         
 -11  11   8       1759.75       1919.43        73.06 o                         
  -9  11   8       3896.65       4120.31        98.43 o                         
  -7  11   8       6277.83       6826.23       202.23 o                         
  -5  11   8        720.53        789.71        40.48 o                         
  -3  11   8       3704.14       3623.31        89.84 o                         
  -1  11   8       7222.59       7445.62       134.68 o                         
   1  11   8       1354.77       1137.04        49.19 o                         
   3  11   8       3255.19       2881.33        77.87 o                         
   5  11   8       5259.53       5029.07        98.80 o                         
   7  11   8       1557.69       1589.07        65.56 o                         
   9  11   8        486.20        446.60        30.48 o                         
 -10  12   8       5932.35       6160.30       370.11 o                         
  -8  12   8       3438.46       3766.62       137.72 o                         
  -6  12   8        633.61        590.26        37.82 o                         
  -4  12   8        317.80        314.19        26.82 o                         
  -2  12   8       3794.96       3615.28       114.77 o                         
   0  12   8      11150.13      11624.17       181.17 o                         
   2  12   8       2726.53       2675.29        79.45 o                         
   4  12   8       1320.26       1319.92        58.60 o                         
   6  12   8          2.25         17.26        13.22 o                         
   8  12   8        243.43        212.96        26.53 o                         
  -9  13   8       1733.11       1858.75        56.29 o                         
  -7  13   8       1783.75       1947.82        96.12 o                         
  -5  13   8         16.84         24.19         9.55 o                         
  -3  13   8        237.56        223.38        19.21 o                         
  -1  13   8       6128.94       5884.42       123.27 o                         
   1  13   8       2332.71       2342.36        79.71 o                         
   3  13   8       1492.20       1444.44        50.52 o                         
   5  13   8       4706.50       4574.58       162.24 o                         
   7  13   8        140.59        137.56        26.93 o                         
   9  13   8         75.58         72.57        15.80 o                         
 -10  14   8       3896.27       4001.26        99.99 o                         
  -8  14   8       4187.52       4753.27       142.24 o                         
  -6  14   8       1628.19       1795.74        96.12 o                         
  -4  14   8       1568.19       1779.70        63.15 o                         
  -2  14   8        389.93        418.32        25.43 o                         
   0  14   8        116.08        118.25        18.28 o                         
   2  14   8       3995.65       4147.18       107.12 o                         
   4  14   8          3.37         12.85         6.85 o                         
   6  14   8        115.12        105.95        21.77 o                         
   8  14   8         84.99        100.95        19.19 o                         
  10  14   8         57.73         62.73        10.00 o                         
  -9  15   8        814.35        882.63        46.28 o                         
  -7  15   8       2725.96       3156.05       115.95 o                         
  -5  15   8          3.54          5.32        15.80 o                         
  -3  15   8         27.27         49.03        18.55 o                         
  -1  15   8         25.73         20.54        18.06 o                         
   1  15   8       3202.00       3508.41        96.63 o                         
   3  15   8         26.42         28.81        10.44 o                         
   5  15   8          5.33         11.00         9.15 o                         
   7  15   8        599.04        531.33        39.19 o                         
   9  15   8        198.17        250.45        20.97 o                         
  -8  16   8        344.01        341.09        29.83 o                         
  -6  16   8        270.44        320.60        36.45 o                         
  -4  16   8         13.74         15.48        14.51 o                         
  -2  16   8        820.53        925.34        47.09 o                         
   0  16   8       3603.55       3553.96        95.18 o                         
   2  16   8        103.75        122.10        14.48 o                         
   4  16   8         60.78         48.11         9.63 o                         
   6  16   8         47.51         30.52         8.53 o                         
   8  16   8        640.92        530.63        62.41 o                         
  -7  17   8        357.34        342.38        30.32 o                         
  -5  17   8         64.84        103.86        21.77 o                         
  -3  17   8         78.59         70.96        19.84 o                         
  -1  17   8        580.08        603.12        35.98 o                         
   1  17   8       1290.99       1402.06        54.65 o                         
   3  17   8        340.78        349.27        21.63 o                         
   5  17   8         12.07         11.83        15.64 o                         
   7  17   8         67.94         51.36         8.39 o                         
  -6  18   8          9.16         12.58         7.74 o                         
  -4  18   8        315.48        287.22        31.93 o                         
  -2  18   8       1710.14       1806.22        87.09 o                         
   0  18   8        723.24        776.46        41.20 o                         
   2  18   8        506.72        485.35        30.05 o                         
   4  18   8         16.22          8.52         5.25 o                         
   6  18   8         55.84         60.64        14.43 o                         
  -5  19   8        521.41        585.25        35.48 o                         
  -3  19   8        872.42        892.95        51.45 o                         
  -1  19   8         99.24        154.34        24.35 o                         
   1  19   8       1787.22       1740.36        98.13 o                         
   3  19   8        386.25        366.93        32.01 o                         
  -2  20   8         44.12         32.74         9.35 o                         
   0  20   8       1203.34       1195.01        55.80 o                         
 -13   1   9        368.16        305.12        27.09 o                         
 -11   1   9        570.98        556.10        35.12 o                         
  -9   1   9       1284.82       1167.54        56.73 o                         
  -7   1   9       4776.80       4985.74        86.18 o                         
  -5   1   9        608.92        593.18        94.99 o                         
  -3   1   9         19.74         36.22        17.59 o                         
  -1   1   9         14.22          2.02        14.29 o                         
   1   1   9        429.92        662.75       108.13 o                         
   3   1   9      13329.91      15940.88       562.19 o                         
   5   1   9       1077.47       1223.88       118.05 o                         
   7   1   9        858.59        889.28        58.98 o                         
   9   1   9        153.00        174.86        18.81 o                         
  11   1   9          0.08          4.40         9.99 o                         
  13   1   9         79.20         58.54        11.77 o                         
 -12   2   9         97.25         68.70        15.97 o                         
 -10   2   9       2017.83       1873.69        69.85 o                         
  -8   2   9        879.74        916.92        36.71 o                         
  -6   2   9       3473.34       3648.05       106.97 o                         
  -4   2   9       1022.27       1028.45       114.91 o                         
  -2   2   9       1221.64       1154.24        78.53 o                         
   0   2   9        113.71        114.31        29.96 o                         
   2   2   9       2659.96       2817.54       214.17 o                         
   4   2   9         28.58         50.73        20.17 o                         
   6   2   9       6029.82       6442.49       157.64 o                         
   8   2   9       4464.35       5099.35       186.91 o                         
  10   2   9        164.45        159.89        24.45 o                         
  12   2   9         33.09         35.00        15.00 o                         
 -13   3   9       1678.92       1503.52        59.83 o                         
 -11   3   9        323.22        257.64        24.34 o                         
  -9   3   9       2723.70       2436.20        81.99 o                         
  -7   3   9       6180.21       6476.19       207.80 o                         
  -5   3   9       1291.27       1091.87       126.19 o                         
  -3   3   9        544.55        381.35        49.18 o                         
  -1   3   9       6003.43       6036.81       183.75 o                         
   1   3   9      11424.33      13618.10       474.13 o                         
   3   3   9       3854.16       3207.91       138.54 o                         
   5   3   9       4789.54       5080.36       208.55 o                         
   7   3   9         33.30         72.74        17.95 o                         
   9   3   9         73.70         86.63        17.98 o                         
  11   3   9        115.25        167.72        35.16 o                         
  13   3   9          1.54          6.61         7.10 o                         
 -12   4   9         79.10         97.61        12.93 o                         
 -10   4   9        645.11        614.60        39.86 o                         
  -8   4   9       2388.78       2373.10       110.92 o                         
  -6   4   9       5273.10       5449.27       130.97 o                         
  -4   4   9       9886.66       9625.12       249.18 o                         
  -2   4   9         47.06        226.38        41.48 o                         
   0   4   9        261.69        176.82        46.37 o                         
   2   4   9       1087.33       1055.83       137.89 o                         
   4   4   9       1362.98       1227.24        95.38 o                         
   6   4   9      29203.36      32703.60       433.95 o                         
   8   4   9       5487.27       5933.76       215.62 o                         
  10   4   9       2830.21       3177.34       147.08 o                         
  12   4   9         36.09         32.90        14.19 o                         
 -13   5   9         16.95         18.55         7.42 o                         
 -11   5   9        217.77        249.70        23.22 o                         
  -9   5   9       3257.39       3194.35       115.95 o                         
  -7   5   9       5358.41       5626.12       105.04 o                         
  -5   5   9       3109.74       2611.45       131.38 o                         
  -3   5   9        310.05        263.62        43.82 o                         
  -1   5   9        454.02        469.94        63.69 o                         
   1   5   9        280.63        206.59        64.99 o                         
   3   5   9       1697.18       1658.83       106.70 o                         
   5   5   9      14086.88      14884.61       356.07 o                         
   7   5   9      14705.57      15843.78       500.39 o                         
   9   5   9       4337.87       4975.17       193.69 o                         
  11   5   9        353.91        380.60        45.16 o                         
 -12   6   9         24.02         26.23         7.17 o                         
 -10   6   9          2.10          3.10        10.83 o                         
  -8   6   9       2324.78       2249.73        82.90 o                         
  -6   6   9       3330.13       3113.16        84.15 o                         
  -4   6   9       8106.09       7918.53       233.88 o                         
  -2   6   9       7115.60       6969.69       244.88 o                         
   0   6   9        254.05        301.09        68.06 o                         
   2   6   9       1710.97       1634.56       132.24 o                         
   4   6   9      18152.55      19005.72       850.70 o                         
   6   6   9       2205.97       2256.87        96.94 o                         
   8   6   9        152.95        186.06        22.55 o                         
  10   6   9        382.22        434.30        53.06 o                         
  12   6   9        131.42        136.76        24.19 o                         
 -11   7   9        197.59        214.85        20.41 o                         
  -9   7   9       1031.17       1144.86        54.98 o                         
  -7   7   9       1957.41       1908.83        58.69 o                         
  -5   7   9       9462.18       9549.73       271.15 o                         
  -3   7   9      14279.49      14196.69       371.94 o                         
  -1   7   9        144.19         94.99        51.45 o                         
   1   7   9         82.48        115.15        43.87 o                         
   3   7   9      15854.64      16110.43       387.87 o                         
   5   7   9       5848.57       6242.29       162.29 o                         
   7   7   9       5073.61       5135.09       268.68 o                         
   9   7   9       1951.54       2079.41       119.02 o                         
  11   7   9         22.93         32.74        17.58 o                         
 -12   8   9          5.09          7.58         7.58 o                         
 -10   8   9        263.72        278.50        40.24 o                         
  -8   8   9       2057.77       2122.31       107.24 o                         
  -6   8   9       3266.64       3049.49        96.52 o                         
  -4   8   9       5464.52       5554.42        91.67 o                         
  -2   8   9        743.01        735.23       115.95 o                         
   0   8   9       3730.91       3932.56       279.96 o                         
   2   8   9        111.46         47.10        31.45 o                         
   4   8   9       5808.57       5736.05       151.44 o                         
   6   8   9       5965.97       6109.45       164.35 o                         
   8   8   9        485.45        492.27        36.46 o                         
  10   8   9        368.18        375.92        45.80 o                         
  12   8   9         47.46         42.74        10.97 o                         
 -11   9   9        234.42        233.31        18.38 o                         
  -9   9   9        190.87        208.16        23.32 o                         
  -7   9   9        441.60        429.64        33.20 o                         
  -5   9   9       2365.27       2328.16        84.02 o                         
  -3   9   9       3811.59       4085.07       107.48 o                         
  -1   9   9        208.02        246.01        72.57 o                         
   1   9   9        263.72        239.64        29.46 o                         
   3   9   9       1276.75       1120.11        64.01 o                         
   5   9   9       1835.29       1765.71        72.80 o                         
   7   9   9       2235.14       2233.84        79.28 o                         
   9   9   9        136.09        175.85        20.73 o                         
  11   9   9        175.51        191.75        25.16 o                         
 -10  10   9        656.20        666.23        34.39 o                         
  -8  10   9        750.79        745.71        61.77 o                         
  -6  10   9        785.91        743.57        42.87 o                         
  -4  10   9       1285.40       1291.75        42.98 o                         
  -2  10   9         26.37         21.39        17.50 o                         
   0  10   9        325.32        339.10        27.59 o                         
   2  10   9       7495.00       6633.58       283.80 o                         
   4  10   9       4549.25       3905.02       121.45 o                         
   6  10   9          5.02          6.16        10.81 o                         
   8  10   9         68.12         90.28        16.28 o                         
  10  10   9         48.23         46.77        13.71 o                         
 -11  11   9         37.86         44.99        11.61 o                         
  -9  11   9         21.25         39.66        11.66 o                         
  -7  11   9          2.87         14.68        15.32 o                         
  -5  11   9        941.26        992.41        48.26 o                         
  -3  11   9       2402.84       2372.54        72.11 o                         
  -1  11   9       2178.62       2183.15        70.14 o                         
   1  11   9       2300.72       2169.83       115.83 o                         
   3  11   9        700.32        585.58        43.22 o                         
   5  11   9       3031.69       2954.84        90.31 o                         
   7  11   9        612.08        590.90        38.04 o                         
   9  11   9        486.98        441.62        28.24 o                         
  11  11   9        616.59        587.67        29.19 o                         
 -10  12   9        336.35        257.03        19.11 o                         
  -8  12   9         33.34         54.83        20.48 o                         
  -6  12   9        183.15        180.10        26.61 o                         
  -4  12   9        350.88        332.60        27.33 o                         
  -2  12   9        338.91        331.54        27.91 o                         
   0  12   9       2112.38       2082.86        69.90 o                         
   2  12   9       6513.50       6316.69       143.53 o                         
   4  12   9        427.26        405.19        42.49 o                         
   6  12   9        263.37        247.53        24.49 o                         
   8  12   9          2.41         11.44         7.90 o                         
  10  12   9         98.49         99.34        14.03 o                         
  -9  13   9         78.13         67.23         9.04 o                         
  -7  13   9        532.55        543.80        49.19 o                         
  -5  13   9       2973.07       3118.57       102.27 o                         
  -3  13   9        870.65        917.30        37.90 o                         
  -1  13   9       2409.69       2230.04        77.05 o                         
   1  13   9       1470.86       1442.31        61.20 o                         
   3  13   9        642.81        639.51        32.62 o                         
   5  13   9        150.49        141.27        26.93 o                         
   7  13   9       3564.84       3497.14       120.15 o                         
   9  13   9        119.60         98.37        16.61 o                         
 -10  14   9          5.36         -1.77         4.68 o                         
  -8  14   9       1778.59       1993.13        85.63 o                         
  -6  14   9       1328.33       1494.97        84.83 o                         
  -4  14   9       1572.62       1773.29        63.23 o                         
  -2  14   9         48.99         42.95        11.70 o                         
   0  14   9          1.40         12.45        16.13 o                         
   2  14   9       1146.77       1112.17        42.93 o                         
   4  14   9        711.86        734.95        33.76 o                         
   6  14   9        322.84        356.07        32.42 o                         
   8  14   9       2184.70       2334.91        95.15 o                         
  -9  15   9        218.70        230.45        21.77 o                         
  -7  15   9       1824.80       2068.77        89.18 o                         
  -5  15   9       3129.46       3922.08       142.08 o                         
  -3  15   9       6615.49       7042.69       665.80 o                         
  -1  15   9       1321.22       1386.46        58.40 o                         
   1  15   9        281.12        251.95        25.20 o                         
   3  15   9       2975.53       3111.71        74.81 o                         
   5  15   9        724.07        694.42        50.40 o                         
   7  15   9        474.06        505.79        26.20 o                         
  -8  16   9       1485.06       1624.15        62.25 o                         
  -6  16   9       4688.94       5472.53       151.92 o                         
  -4  16   9       2049.59       2457.11       107.73 o                         
  -2  16   9       2814.09       3169.57        87.50 o                         
   0  16   9          9.35         30.49        11.92 o                         
   2  16   9        875.50        894.96        35.96 o                         
   4  16   9       2942.81       2947.99       167.88 o                         
   6  16   9        147.45        156.99        27.25 o                         
   8  16   9       1214.61       1205.49        43.38 o                         
  -7  17   9       2617.40       2827.89       201.18 o                         
  -5  17   9       3721.12       4465.40       132.08 o                         
  -3  17   9       2237.19       2677.08       108.70 o                         
  -1  17   9        725.39        670.68        36.40 o                         
   1  17   9        268.23        286.17        22.64 o                         
   3  17   9        514.76        499.31        23.86 o                         
   5  17   9       6306.36       6254.61       322.54 o                         
   7  17   9        873.72        851.50        35.64 o                         
  -6  18   9       1422.39       1467.23        56.61 o                         
  -4  18   9        563.09        623.47        43.70 o                         
  -2  18   9         86.91         95.96        20.80 o                         
   0  18   9        210.63        216.99        19.44 o                         
   2  18   9         27.67         27.92         7.48 o                         
   4  18   9       1361.98       1427.24        57.41 o                         
  -5  19   9       1101.22        900.37        39.99 o                         
  -3  19   9         47.53         40.48        11.45 o                         
  -1  19   9        692.67        712.65        45.96 o                         
   1  19   9         76.52         48.86        13.06 o                         
   3  19   9       1161.96       1192.11        45.96 o                         
  -2  20   9       1439.47       1430.30        52.90 o                         
   0  20   9         57.62         49.35        10.32 o                         
 -12   0  10        622.87        631.05        45.32 o                         
 -10   0  10        106.34        122.73        29.19 o                         
  -8   0  10          1.75          5.65         9.66 o                         
  -6   0  10       7358.60       7863.53       158.38 o                         
  -4   0  10       2353.24       2267.45       245.29 o                         
  -2   0  10      23417.54      24398.35       795.87 o                         
   0   0  10      58437.86      67427.55      1225.01 o                         
   2   0  10       4284.85       3785.65       257.55 o                         
   4   0  10       1539.18       2074.41       216.59 o                         
   6   0  10      12436.13      12875.13       321.25 o                         
   8   0  10         46.01         50.15        23.38 o                         
  10   0  10       8113.48       8480.69       243.36 o                         
  12   0  10       4943.21       4347.67       124.98 o                         
 -13   1  10        783.29        792.96        41.12 o                         
 -11   1  10       3645.67       3873.18        94.53 o                         
  -9   1  10         20.54         35.77        15.40 o                         
  -7   1  10        593.63        554.46        28.38 o                         
  -5   1  10       3663.01       3402.43       228.12 o                         
  -3   1  10       5522.84       5446.90       260.33 o                         
  -1   1  10      28316.88      30414.84       379.12 o                         
   1   1  10       9986.89       9738.28       373.42 o                         
   3   1  10          9.01          3.39        29.51 o                         
   5   1  10        895.14        949.72        49.50 o                         
   7   1  10        266.87        325.93        30.26 o                         
   9   1  10       5506.84       5787.34       144.93 o                         
  11   1  10       3861.64       3951.26       100.72 o                         
 -12   2  10        838.36        865.37        50.80 o                         
 -10   2  10       1409.90       1456.18        60.04 o                         
  -8   2  10          0.81          2.61         8.16 o                         
  -6   2  10         63.69         70.23         9.63 o                         
  -4   2  10       8445.83       8494.42       340.29 o                         
  -2   2  10      21952.72      23239.63       504.94 o                         
   0   2  10      25141.16      27246.07       481.95 o                         
   2   2  10       3214.07       3013.49       161.98 o                         
   4   2  10       2293.05       2292.13       228.84 o                         
   6   2  10        527.02        528.71        38.27 o                         
   8   2  10       3331.14       3386.63       287.87 o                         
  10   2  10       5520.08       5747.97       135.13 o                         
  12   2  10        837.71        722.97        51.12 o                         
 -13   3  10       2614.40       2383.57        72.57 o                         
 -11   3  10         13.51         14.39         9.37 o                         
  -9   3  10        884.12        830.52        48.04 o                         
  -7   3  10         34.21         35.90         6.75 o                         
  -5   3  10       5409.40       5220.01       227.16 o                         
  -3   3  10       1437.60       1208.83        86.07 o                         
  -1   3  10       3379.55       3303.76       166.42 o                         
   1   3  10       3582.84       3612.03       169.51 o                         
   3   3  10        620.26        692.65       117.89 o                         
   5   3  10          9.70         88.23        22.72 o                         
   7   3  10       8958.75       9237.81       188.68 o                         
   9   3  10       3429.33       3645.55       108.95 o                         
  11   3  10       3666.08       3908.70       145.79 o                         
 -12   4  10       1041.64       1016.27        38.41 o                         
 -10   4  10         54.16         91.75        17.56 o                         
  -8   4  10        791.21        773.01        39.75 o                         
  -6   4  10       2458.88       2250.42        52.55 o                         
  -4   4  10       6947.17       6929.33       244.86 o                         
  -2   4  10       4423.75       4798.05       176.87 o                         
   0   4  10       1282.16       1501.42       154.82 o                         
   2   4  10       1933.52       2095.38       200.14 o                         
   4   4  10       3476.61       3448.23       131.86 o                         
   6   4  10         41.31         62.33        24.17 o                         
   8   4  10       4430.07       4779.39       193.36 o                         
  10   4  10       1547.49       1740.91       104.66 o                         
  12   4  10       1098.37       1125.50        62.90 o                         
 -13   5  10         54.84         36.61         7.74 o                         
 -11   5  10        342.14        323.54        25.14 o                         
  -9   5  10         28.35         20.02        11.54 o                         
  -7   5  10         60.62         76.48        13.02 o                         
  -5   5  10       3981.80       3975.23        76.62 o                         
  -3   5  10      11319.89      12094.35       293.68 o                         
  -1   5  10         74.10         61.28        41.29 o                         
   1   5  10       5783.71       6512.24       355.44 o                         
   3   5  10        693.28        597.02       113.37 o                         
   5   5  10       1148.80       1239.13        80.09 o                         
   7   5  10        429.98        519.61        62.57 o                         
   9   5  10       4482.27       4810.19       187.72 o                         
  11   5  10        117.71        120.31        27.58 o                         
 -12   6  10         80.38         75.15        10.03 o                         
 -10   6  10        401.32        416.51        31.25 o                         
  -8   6  10       1113.85       1209.86        61.46 o                         
  -6   6  10       1158.25       1089.97        61.17 o                         
  -4   6  10       2107.39       2057.46        80.21 o                         
  -2   6  10       2759.79       2965.36       202.31 o                         
   0   6  10          7.61         18.38        35.32 o                         
   2   6  10        101.32        100.15        55.48 o                         
   4   6  10        319.96        336.22        42.48 o                         
   6   6  10       2473.48       2562.69       137.64 o                         
   8   6  10       2507.78       2821.09       143.85 o                         
  10   6  10         11.49          1.94        16.93 o                         
  12   6  10        359.00        301.09        29.03 o                         
 -11   7  10       1933.45       1997.67        58.77 o                         
  -9   7  10       1129.08       1118.20        53.36 o                         
  -7   7  10        427.98        449.86        33.81 o                         
  -5   7  10         21.92         28.85         7.39 o                         
  -3   7  10       3812.98       3927.30       153.45 o                         
  -1   7  10       5801.00       5738.30       331.73 o                         
   1   7  10         16.59         42.09        30.32 o                         
   3   7  10       1982.49       1972.95        97.83 o                         
   5   7  10       2038.95       2060.99       171.59 o                         
   7   7  10          5.45          0.00        16.61 o                         
   9   7  10        192.16        236.10        41.45 o                         
  11   7  10        227.64        263.35        33.22 o                         
 -12   8  10       2550.17       2703.85        80.47 o                         
 -10   8  10        232.98        237.95        22.50 o                         
  -8   8  10       1148.34       1063.32        54.83 o                         
  -6   8  10          0.74         -1.59         7.96 o                         
  -4   8  10       3548.13       3397.53       110.12 o                         
  -2   8  10       1119.09        953.23        77.10 o                         
   0   8  10       1826.53       1685.82        77.82 o                         
   2   8  10         69.20         63.66        16.93 o                         
   4   8  10       7471.56       7428.94       415.83 o                         
   6   8  10       5824.42       6134.86       215.62 o                         
   8   8  10        185.41        206.24        23.52 o                         
  10   8  10        467.09        503.32        48.54 o                         
 -11   9  10        795.17        861.55        33.50 o                         
  -9   9  10        157.42        190.43        22.66 o                         
  -7   9  10        971.02       1151.67        53.59 o                         
  -5   9  10        847.13        746.34        41.79 o                         
  -3   9  10       6287.08       5918.18       159.50 o                         
  -1   9  10       1627.93       1410.18        45.26 o                         
   1   9  10       1699.37       1526.47        81.71 o                         
   3   9  10      14512.46      14245.67       316.09 o                         
   5   9  10         28.20         49.19        24.19 o                         
   7   9  10       3063.79       3157.63        92.11 o                         
   9   9  10       1775.93       1741.55        94.50 o                         
  11   9  10       1738.23       1747.04        68.86 o                         
 -10  10  10       2264.54       2432.89        64.74 o                         
  -8  10  10        204.97        196.43        32.09 o                         
  -6  10  10        985.19       1090.65        51.75 o                         
  -4  10  10      14199.41      14413.52       456.96 o                         
  -2  10  10       1403.30       1247.89        52.30 o                         
   0  10  10        178.63        161.38        20.13 o                         
   2  10  10      10743.33      10378.65       336.64 o                         
   4  10  10       3072.48       2779.48       132.89 o                         
   6  10  10        835.63        806.96        44.91 o                         
   8  10  10       4669.21       4805.74       106.90 o                         
  10  10  10       2821.48       2677.56        96.76 o                         
 -11  11  10        849.06        957.96        33.14 o                         
  -9  11  10       3606.30       3904.29       100.55 o                         
  -7  11  10        441.39        526.71        50.96 o                         
  -5  11  10        769.60        828.09        43.90 o                         
  -3  11  10       6626.04       6882.42       102.75 o                         
  -1  11  10       4380.28       4409.00       103.33 o                         
   1  11  10       5079.38       5059.57       111.20 o                         
   3  11  10        275.14        301.40        28.15 o                         
   5  11  10         73.93         67.56        13.21 o                         
   7  11  10       4945.67       5021.32       110.81 o                         
   9  11  10       4957.72       4853.09       139.18 o                         
 -10  12  10       2310.47       2411.78        45.22 o                         
  -8  12  10        422.53        447.20        42.74 o                         
  -6  12  10       1005.89        997.94        47.66 o                         
  -4  12  10       1496.98       1521.25        62.68 o                         
  -2  12  10       6191.35       6479.96       137.73 o                         
   0  12  10       3884.18       3915.16       103.01 o                         
   2  12  10       6172.41       6260.92       158.21 o                         
   4  12  10        823.20        759.70        75.15 o                         
   6  12  10        285.70        279.04        24.21 o                         
   8  12  10       3744.63       3519.23       115.15 o                         
  10  12  10       1687.04       1729.30        53.86 o                         
  -9  13  10        192.22        186.07        16.04 o                         
  -7  13  10          4.01          1.13        13.47 o                         
  -5  13  10       2896.68       3307.37        97.03 o                         
  -3  13  10       4714.58       5317.44        96.50 o                         
  -1  13  10       6682.01       6742.65       141.29 o                         
   1  13  10      10522.52      11096.97       233.60 o                         
   3  13  10         42.96         29.17         9.55 o                         
   5  13  10        754.16        730.36        84.59 o                         
   7  13  10         49.71         27.14         8.31 o                         
   9  13  10       1055.44       1079.38        46.93 o                         
  -8  14  10        116.72        138.88        14.91 o                         
  -6  14  10        738.43        781.19        58.86 o                         
  -4  14  10         24.84         43.83        11.61 o                         
  -2  14  10       4496.55       4978.65        91.28 o                         
   0  14  10      12786.89      13938.87       216.39 o                         
   2  14  10         21.19         26.02        11.31 o                         
   4  14  10          4.32          0.13         9.17 o                         
   6  14  10          9.57         11.50         7.08 o                         
   8  14  10       1124.87       1148.40        52.09 o                         
  -9  15  10         10.80          8.55         5.16 o                         
  -7  15  10         50.03         48.38        12.58 o                         
  -5  15  10       1103.92       1232.42        73.70 o                         
  -3  15  10        380.58        392.09        27.00 o                         
  -1  15  10       5700.24       6302.18       115.12 o                         
   1  15  10        335.85        372.57        29.52 o                         
   3  15  10          9.41          8.90         6.53 o                         
   5  15  10        517.70        470.94        35.64 o                         
   7  15  10        303.16        266.42        25.64 o                         
  -8  16  10          7.28         14.68         6.13 o                         
  -6  16  10          2.43          4.03         8.87 o                         
  -4  16  10        232.69        261.10        34.03 o                         
  -2  16  10       2053.85       2277.29       103.54 o                         
   0  16  10        914.35        934.79        44.51 o                         
   2  16  10         96.13         92.12        20.97 o                         
   4  16  10        727.09        782.00        51.45 o                         
   6  16  10        860.36        860.86        45.64 o                         
  -7  17  10        685.85        685.88        35.16 o                         
  -5  17  10        139.84        182.40        24.67 o                         
  -3  17  10         22.69         27.58        13.87 o                         
  -1  17  10        579.65        563.80        46.93 o                         
   1  17  10         27.97         22.83        10.40 o                         
   3  17  10        140.28        165.62        22.42 o                         
   5  17  10        193.03        203.85        21.45 o                         
  -4  18  10        226.35        233.52        25.00 o                         
  -2  18  10        354.59        338.51        31.93 o                         
   0  18  10        521.40        525.58        40.64 o                         
   2  18  10        629.19        644.60        39.83 o                         
   4  18  10         76.48         82.73        12.58 o                         
  -3  19  10        268.92        265.61        23.38 o                         
  -1  19  10       1363.45       1499.65        60.64 o                         
 -13   1  11          9.30          1.30         5.16 o                         
 -11   1  11        106.84        103.88        16.02 o                         
  -9   1  11        804.68        850.25        48.86 o                         
  -7   1  11       2321.42       2484.00        60.49 o                         
  -5   1  11        292.60        300.13        17.38 o                         
  -3   1  11          3.45        -11.23        48.22 o                         
  -1   1  11       2004.47       2166.01       171.75 o                         
   1   1  11        211.36        195.62        40.93 o                         
   3   1  11        545.24        600.97        80.05 o                         
   5   1  11        398.71        377.57        30.41 o                         
   7   1  11        460.01        446.74        39.32 o                         
   9   1  11       5946.70       5837.47       231.99 o                         
  11   1  11       1034.16        963.24        43.00 o                         
 -12   2  11        204.68        179.49        22.74 o                         
 -10   2  11          6.24         14.33        11.45 o                         
  -8   2  11       1559.46       1430.03        48.46 o                         
  -6   2  11       8475.41       8613.17       140.79 o                         
  -4   2  11        137.27        135.93        27.77 o                         
  -2   2  11       1252.87       1401.94        96.31 o                         
   0   2  11      15902.38      18102.86       580.25 o                         
   2   2  11      12109.85      13523.42       374.65 o                         
   4   2  11       1913.12       1661.78       100.83 o                         
   6   2  11       3250.73       3149.37       104.41 o                         
   8   2  11       4232.27       4067.64       228.04 o                         
  10   2  11       2354.21       2278.06        76.78 o                         
  12   2  11         14.62         28.54         9.84 o                         
 -13   3  11         57.26         50.96         9.51 o                         
 -11   3  11       1024.64       1033.90        44.76 o                         
  -9   3  11       1294.07       1121.28        47.17 o                         
  -7   3  11      13586.26      14020.77       266.97 o                         
  -5   3  11       6601.04       6508.05        96.53 o                         
  -3   3  11        961.02        748.54        70.65 o                         
  -1   3  11       3753.18       3546.00       240.45 o                         
   1   3  11      12625.53      13644.78       617.74 o                         
   3   3  11       5572.38       5627.03       170.03 o                         
   5   3  11       3541.52       3267.03       144.58 o                         
   7   3  11       1201.12       1195.80        62.18 o                         
   9   3  11          0.27         43.06        25.80 o                         
  11   3  11          0.67          2.58        11.61 o                         
 -12   4  11        625.41        569.47        33.14 o                         
 -10   4  11       3287.34       3638.82        94.99 o                         
  -8   4  11      16698.25      17866.05       263.79 o                         
  -6   4  11       3245.14       3167.23        75.15 o                         
  -4   4  11       4717.06       4617.06       142.52 o                         
  -2   4  11       2112.69       2183.25       143.49 o                         
   0   4  11       8889.54       9748.92       432.53 o                         
   2   4  11       7314.38       7475.17       510.82 o                         
   4   4  11       8478.55       8574.20       224.07 o                         
   6   4  11       1723.13       1869.16       148.13 o                         
   8   4  11      11674.19      11884.13       321.25 o                         
  10   4  11         50.66         38.54        18.22 o                         
  12   4  11        394.75        342.54        29.19 o                         
 -11   5  11       3766.43       3904.44        87.24 o                         
  -9   5  11       9644.38      11435.89       244.57 o                         
  -7   5  11       6029.12       5954.42        98.84 o                         
  -5   5  11       3182.21       3080.08       102.41 o                         
  -3   5  11          1.79         11.27         6.27 o                         
  -1   5  11       4749.24       4538.62       291.09 o                         
   1   5  11       3025.75       2932.53       245.61 o                         
   3   5  11       8311.08       8110.08       212.85 o                         
   5   5  11       8550.47       8926.43       447.93 o                         
   7   5  11      13731.95      14562.34       365.76 o                         
   9   5  11        244.02        274.48        45.48 o                         
  11   5  11        148.40        191.27        28.38 o                         
 -12   6  11       1026.29        972.83        32.03 o                         
 -10   6  11       5671.53       6071.66       185.38 o                         
  -8   6  11        136.45        190.02        20.04 o                         
  -6   6  11       5770.69       5332.54       200.20 o                         
  -4   6  11        301.95        303.40        30.56 o                         
  -2   6  11          9.03          0.05         7.46 o                         
   0   6  11       3756.35       3488.52       172.40 o                         
   2   6  11      10369.95       9500.50       399.06 o                         
   4   6  11       8977.44       9308.96       276.50 o                         
   6   6  11      26113.20      26695.31       536.71 o                         
   8   6  11       1110.28       1220.17        90.96 o                         
  10   6  11        597.33        614.76        55.32 o                         
 -11   7  11       1930.96       2041.46        66.85 o                         
  -9   7  11      11623.71      12747.72       202.35 o                         
  -7   7  11         13.91         -2.58        11.63 o                         
  -5   7  11       5534.38       5263.02        84.65 o                         
  -3   7  11        282.25        255.11        24.24 o                         
  -1   7  11       6129.33       6287.07       123.56 o                         
   1   7  11       4723.44       4317.47       101.05 o                         
   3   7  11      18268.63      18513.11       652.26 o                         
   5   7  11      20300.94      20420.14       443.81 o                         
   7   7  11        945.17        930.53        80.47 o                         
   9   7  11         77.38         84.18        24.35 o                         
  11   7  11        168.66        160.79        22.74 o                         
 -12   8  11        339.74        293.67        21.77 o                         
 -10   8  11       6548.43       7146.80       198.68 o                         
  -8   8  11       3770.83       3779.45       455.02 o                         
  -6   8  11        394.24        497.39        44.35 o                         
  -4   8  11         55.99         56.79        15.35 o                         
  -2   8  11          6.06         -0.30         7.47 o                         
   0   8  11        330.10        283.39        25.32 o                         
   2   8  11       2202.68       2202.93        85.87 o                         
   4   8  11      17981.24      18194.15       879.40 o                         
   6   8  11      23547.79      25465.47       508.32 o                         
   8   8  11         43.75         45.96        23.87 o                         
  10   8  11          0.15          5.97        11.13 o                         
 -11   9  11       2575.62       2500.79        59.11 o                         
  -9   9  11       1530.22       1476.48        56.39 o                         
  -7   9  11        473.06        499.94        35.35 o                         
  -5   9  11         65.76         64.22        11.95 o                         
  -3   9  11         47.92         49.09        14.68 o                         
  -1   9  11          7.57         12.85         6.86 o                         
   1   9  11       2371.65       2358.83        75.59 o                         
   3   9  11       2231.71       2097.74        72.85 o                         
   5   9  11       5691.40       5637.02       200.62 o                         
   7   9  11         15.61         31.77        19.67 o                         
   9   9  11        209.30        221.10        31.61 o                         
 -10  10  11         91.59         82.02        11.70 o                         
  -8  10  11        920.97        930.85        64.35 o                         
  -6  10  11         85.93         83.15        15.43 o                         
  -4  10  11      10326.19      10945.37       179.55 o                         
  -2  10  11        717.68        594.88        30.70 o                         
   0  10  11        451.46        378.99        30.21 o                         
   2  10  11        995.15        926.01        49.47 o                         
   4  10  11      11744.31      11535.44       256.82 o                         
   6  10  11        594.95        661.53        61.93 o                         
   8  10  11        139.02        119.98        24.19 o                         
  10  10  11        128.26        121.45        10.88 o                         
  -9  11  11        295.67        260.40        21.60 o                         
  -7  11  11        254.99        251.90        34.83 o                         
  -5  11  11        147.15        153.65        18.75 o                         
  -3  11  11        817.81        786.45        30.33 o                         
  -1  11  11        536.76        540.03        36.58 o                         
   1  11  11       1401.88       1272.81        45.91 o                         
   3  11  11       1836.04       1648.89        65.67 o                         
   5  11  11        235.09        221.79        23.77 o                         
   7  11  11        834.33        855.46        42.01 o                         
   9  11  11        943.06        885.16        33.38 o                         
 -10  12  11          1.05          5.48         6.29 o                         
  -8  12  11         49.87         61.12        16.45 o                         
  -6  12  11         86.43        124.82        17.21 o                         
  -4  12  11        350.07        364.06        23.50 o                         
  -2  12  11       2157.94       2155.94        75.03 o                         
   0  12  11       1037.90       1066.26        51.43 o                         
   2  12  11         87.70         66.72        12.96 o                         
   4  12  11       1140.68       1107.52        51.32 o                         
   6  12  11        502.85        489.11        31.69 o                         
   8  12  11        236.88        236.17        18.47 o                         
  -9  13  11        189.61        174.50        14.46 o                         
  -7  13  11        498.98        524.51        38.22 o                         
  -5  13  11          2.44         13.74        10.38 o                         
  -3  13  11        121.19        111.74        16.76 o                         
  -1  13  11        357.33        310.28        28.21 o                         
   1  13  11        101.64        118.34        17.31 o                         
   3  13  11        906.12        988.42        67.89 o                         
   5  13  11         14.46         11.61        14.51 o                         
   7  13  11        106.49        104.50        18.55 o                         
  -8  14  11        643.51        624.99        28.55 o                         
  -6  14  11        810.76        977.62        62.09 o                         
  -4  14  11        282.00        230.44        21.62 o                         
  -2  14  11         73.20         95.96        12.94 o                         
   0  14  11        399.63        413.31        31.15 o                         
   2  14  11       2269.25       2404.87       102.00 o                         
   4  14  11       1596.19       1677.53        82.25 o                         
   6  14  11       3086.15       3296.84       105.95 o                         
   8  14  11         85.63         77.41        12.10 o                         
  -7  15  11        335.99        336.09        30.96 o                         
  -5  15  11        343.55        426.72        40.48 o                         
  -3  15  11         15.17         18.64         8.37 o                         
  -1  15  11        143.78        135.03        13.35 o                         
   1  15  11       4228.45       4764.51       183.44 o                         
   3  15  11       2244.91       2259.20       146.92 o                         
   5  15  11       1890.21       2022.81        80.47 o                         
   7  15  11         20.65         12.74         6.93 o                         
  -6  16  11        964.54       1008.42        52.90 o                         
  -4  16  11       3715.57       4156.73       128.69 o                         
  -2  16  11         88.49         86.14        16.29 o                         
   0  16  11        967.12       1131.68        46.41 o                         
   2  16  11       5849.13       6414.24       218.44 o                         
   4  16  11       2751.21       3063.16        97.89 o                         
   6  16  11        348.98        350.28        25.64 o                         
  -5  17  11        690.25        747.81        43.22 o                         
  -3  17  11         27.29         63.70        15.80 o                         
  -1  17  11         56.97         57.57        15.00 o                         
   1  17  11       4293.79       4710.74       265.77 o                         
   3  17  11       2280.09       2302.29        79.34 o                         
   5  17  11        395.54        385.43        25.96 o                         
  -4  18  11       1173.37       1109.05        47.90 o                         
  -2  18  11        421.09        371.24        30.48 o                         
   0  18  11       1716.79       1690.91        65.96 o                         
   2  18  11        645.80        668.62        37.90 o                         
   4  18  11        179.51        126.60        13.55 o                         
 -12   0  12        901.39        900.21        47.57 o                         
 -10   0  12        292.74        264.80        35.96 o                         
  -8   0  12       2236.82       2286.29       138.45 o                         
  -6   0  12        348.51        297.60        21.95 o                         
  -4   0  12      13752.47      13029.92       201.38 o                         
  -2   0  12      12192.00      13219.29       629.27 o                         
   0   0  12       5382.92       5173.86       291.74 o                         
   2   0  12        132.56        154.43        26.52 o                         
   4   0  12       5308.95       5800.16       235.78 o                         
   6   0  12          7.45         20.16        19.84 o                         
   8   0  12       9610.38       9538.62       270.77 o                         
  10   0  12       1202.69       1183.24        73.22 o                         
 -11   1  12          8.32          3.73         8.08 o                         
  -9   1  12        984.65        875.57        48.04 o                         
  -7   1  12        430.79        443.55        27.34 o                         
  -5   1  12      12280.93      12642.26       214.30 o                         
  -3   1  12      25579.40      25566.47       366.86 o                         
   1   1  12       2707.61       2771.78       159.62 o                         
   3   1  12        421.98        394.36        31.20 o                         
   5   1  12       6694.09       7047.16       249.25 o                         
   7   1  12      10004.39       9522.02       510.18 o                         
   9   1  12        771.01        798.38        47.26 o                         
  11   1  12       1285.09       1164.85        62.25 o                         
 -12   2  12         16.15         15.98         5.52 o                         
 -10   2  12         74.20         99.56        16.29 o                         
  -8   2  12        109.85        115.72        14.95 o                         
  -6   2  12      14835.39      15490.14       199.26 o                         
  -4   2  12       6252.21       6349.96       130.09 o                         
  -2   2  12      15988.28      16839.51       339.47 o                         
   0   2  12      11318.10      11333.40       466.88 o                         
   2   2  12       2465.93       2480.74        97.50 o                         
   4   2  12       1506.02       1451.74        60.27 o                         
   6   2  12       1006.29       1047.50        84.34 o                         
   8   2  12       1975.40       1948.99       125.06 o                         
  10   2  12       1401.74       1328.70        81.12 o                         
 -11   3  12        122.88         76.93        17.42 o                         
  -9   3  12        273.98        230.86        25.43 o                         
  -7   3  12       4501.15       4802.01        90.00 o                         
  -5   3  12       5167.48       5123.75        86.70 o                         
  -3   3  12       5381.96       5125.50       172.15 o                         
  -1   3  12       6301.91       6012.46       169.23 o                         
   1   3  12       3271.05       3368.94       185.30 o                         
   3   3  12         27.34         35.93        15.50 o                         
   5   3  12         51.07         28.82        11.74 o                         
   7   3  12        229.03        251.94        37.33 o                         
   9   3  12       7411.66       7516.46       226.75 o                         
  11   3  12         38.90         29.67        12.90 o                         
 -12   4  12        830.07        788.00        29.05 o                         
 -10   4  12        121.58        110.92        17.32 o                         
  -8   4  12        662.62        654.14        36.50 o                         
  -6   4  12       3023.61       2982.22        66.00 o                         
  -4   4  12        390.47        338.29        20.21 o                         
  -2   4  12       1012.39        824.89       104.66 o                         
   0   4  12       1164.87       1134.01        71.11 o                         
   2   4  12        330.93        394.07        43.32 o                         
   4   4  12         12.88          7.13         8.00 o                         
   6   4  12        269.05        259.32        43.54 o                         
   8   4  12       2687.94       2667.24       135.31 o                         
  10   4  12       3100.74       3197.33       126.76 o                         
 -11   5  12        291.34        256.74        21.21 o                         
  -9   5  12         60.88         42.33        13.20 o                         
  -7   5  12       4315.11       4268.71        79.82 o                         
  -5   5  12       2826.45       2734.89        63.65 o                         
  -3   5  12       3350.37       3030.36       108.88 o                         
  -1   5  12       1582.40       1286.84        51.64 o                         
   1   5  12       2756.60       2543.19       111.08 o                         
   3   5  12          6.48         26.45        16.45 o                         
   5   5  12       2307.88       2299.06       129.98 o                         
   7   5  12        206.00        189.98        39.67 o                         
   9   5  12       1668.64       1647.21        96.92 o                         
  11   5  12        682.31        695.72        46.45 o                         
 -12   6  12          1.13          8.22         5.64 o                         
 -10   6  12        447.58        425.68        29.08 o                         
  -8   6  12       1095.32       1079.75        45.46 o                         
  -6   6  12        110.82        109.59        12.79 o                         
  -4   6  12       1005.83        981.52        53.14 o                         
  -2   6  12       3195.49       3253.17       107.39 o                         
   0   6  12       3112.92       3037.75       107.18 o                         
   2   6  12        852.78        803.75        65.27 o                         
   4   6  12        420.18        444.54        49.92 o                         
   6   6  12       1152.37       1160.66        90.63 o                         
   8   6  12        151.46        150.63        33.22 o                         
  10   6  12         72.15        100.15        22.42 o                         
 -11   7  12         37.47         38.74         8.21 o                         
  -9   7  12       1299.41       1381.80        56.03 o                         
  -7   7  12       3028.23       3298.73        78.92 o                         
  -5   7  12       1340.93       1312.77        47.38 o                         
  -3   7  12       6264.87       6304.96       137.93 o                         
  -1   7  12        273.42        264.63        24.59 o                         
   1   7  12         95.72        100.93        14.70 o                         
   3   7  12       1228.34       1163.37        53.26 o                         
   5   7  12       1564.92       1511.42       103.05 o                         
   7   7  12        564.15        594.44        63.22 o                         
   9   7  12         13.58         20.00        17.58 o                         
  11   7  12         17.81         31.45        10.32 o                         
 -10   8  12       1421.11       1531.32        80.23 o                         
  -8   8  12        578.46        583.71        38.00 o                         
  -6   8  12        166.52        172.37        17.95 o                         
  -4   8  12          3.16         10.71         7.78 o                         
  -2   8  12       1523.79       1480.06        62.52 o                         
   0   8  12          1.22         17.52         9.26 o                         
   2   8  12        954.55        952.26        57.35 o                         
   4   8  12       2187.81       2079.84        82.81 o                         
   6   8  12       1679.32       1877.66       112.41 o                         
   8   8  12       2064.08       2077.16       106.44 o                         
  10   8  12        976.93       1052.61        57.90 o                         
 -11   9  12       1770.87       1637.31       138.85 o                         
  -9   9  12       1697.37       1777.79        58.84 o                         
  -7   9  12       3243.30       3116.67       155.06 o                         
  -5   9  12        804.82        906.66        44.63 o                         
  -3   9  12       3741.38       3645.28       102.20 o                         
  -1   9  12        310.47        291.74        26.24 o                         
   1   9  12        374.50        361.95        31.30 o                         
   3   9  12        102.76        136.87        19.99 o                         
   5   9  12         50.44         75.32        17.08 o                         
   7   9  12       1552.38       1667.58        72.01 o                         
   9   9  12       3772.41       3713.42        76.45 o                         
 -10  10  12         16.54         23.80         7.17 o                         
  -8  10  12       1243.53       1257.97        51.09 o                         
  -6  10  12       9274.14      10549.09       535.98 o                         
  -4  10  12       4876.57       5154.09       225.86 o                         
  -2  10  12       5315.65       5380.14       100.35 o                         
   0  10  12       3990.07       3936.49       152.08 o                         
   2  10  12         29.76         33.58        12.40 o                         
   4  10  12       1243.81       1157.51        54.71 o                         
   6  10  12       3944.63       4039.11       101.15 o                         
   8  10  12       1168.12       1102.92        42.53 o                         
  -9  11  12        515.77        478.97        26.40 o                         
  -7  11  12        977.90       1023.90        63.22 o                         
  -5  11  12       7868.53       8892.17       234.89 o                         
  -3  11  12        251.91        305.15        26.25 o                         
  -1  11  12       4730.74       4739.83        92.31 o                         
   1  11  12        689.06        664.10        41.10 o                         
   3  11  12          1.15         17.24        10.23 o                         
   5  11  12        952.00       1005.44        48.06 o                         
   7  11  12       2520.55       2464.35        68.15 o                         
   9  11  12       1702.93       1528.43        40.88 o                         
  -8  12  12        103.72         97.74        10.62 o                         
  -6  12  12        952.14       1070.53        37.17 o                         
  -4  12  12      12153.65      14248.59       547.59 o                         
  -2  12  12       5695.45       6007.33       128.71 o                         
   0  12  12       2812.04       2841.48       145.38 o                         
   2  12  12        561.48        598.47        52.74 o                         
   4  12  12        970.37       1011.06        47.03 o                         
   6  12  12       3194.36       3259.07        79.76 o                         
   8  12  12       3012.49       2834.77       304.32 o                         
  -9  13  12        749.18        762.65        25.84 o                         
  -7  13  12        143.42        139.82        22.58 o                         
  -5  13  12       1697.06       1890.40        61.35 o                         
  -3  13  12       2611.64       2933.87        79.91 o                         
  -1  13  12       6743.48       7081.51       203.68 o                         
   1  13  12        653.79        597.29        43.87 o                         
   3  13  12         22.12         25.16        13.87 o                         
   5  13  12        662.38        746.36        52.25 o                         
   7  13  12       1181.01       1184.37        54.35 o                         
  -8  14  12         31.25         40.22         7.90 o                         
  -6  14  12       1268.35       1435.78        70.31 o                         
  -4  14  12       3954.69       4372.31        94.21 o                         
  -2  14  12        214.83        240.06        21.63 o                         
   0  14  12       1601.57       1667.97       119.66 o                         
   2  14  12        178.32        202.23        30.32 o                         
   4  14  12        205.91        220.78        29.35 o                         
   6  14  12       1278.29       1321.12        58.54 o                         
  -7  15  12        151.46        154.71        12.99 o                         
  -5  15  12        442.22        472.36        39.67 o                         
  -3  15  12       3655.34       3856.95       107.89 o                         
  -1  15  12       1167.74       1190.04        37.14 o                         
   1  15  12       1401.79       1425.65       104.66 o                         
   3  15  12        473.80        466.07        39.67 o                         
   5  15  12        892.81        978.26        49.67 o                         
  -6  16  12         93.34         73.38        12.58 o                         
  -4  16  12        128.38        137.40        20.97 o                         
  -2  16  12       1210.10       1106.92        37.90 o                         
   0  16  12        713.84        604.46        37.63 o                         
   2  16  12         73.09         82.89        16.93 o                         
   4  16  12        271.88        289.32        26.29 o                         
  -5  17  12        782.35        671.85        34.19 o                         
  -3  17  12        195.95        194.98        21.45 o                         
  -1  17  12        406.07        404.30        31.93 o                         
   1  17  12        133.40         86.76        16.13 o                         
   3  17  12        111.86        136.43        17.26 o                         
 -11   1  13        268.99        259.17        20.18 o                         
  -9   1  13        309.05        308.09        28.38 o                         
  -7   1  13        633.87        670.77        32.94 o                         
  -5   1  13       6345.36       6337.14       105.22 o                         
  -3   1  13      12692.21      13429.29       181.31 o                         
  -1   1  13        223.22        197.11        24.28 o                         
   1   1  13         57.78         80.26        15.82 o                         
   3   1  13         63.12         42.63        12.71 o                         
   5   1  13        246.84        262.53        29.85 o                         
   7   1  13       1540.20       1475.02        80.47 o                         
   9   1  13       1806.61       1765.85        78.05 o                         
  11   1  13        166.74        126.44        16.77 o                         
 -12   2  13        846.02        739.57        26.72 o                         
 -10   2  13         10.96         10.40         9.57 o                         
  -8   2  13        336.07        351.97        24.14 o                         
  -6   2  13        437.14        419.02        22.23 o                         
  -4   2  13      17702.98      18003.68       323.19 o                         
  -2   2  13       3640.35       3612.04       105.54 o                         
   0   2  13       4798.74       4388.64       149.88 o                         
   2   2  13       5801.16       5797.08       129.67 o                         
   4   2  13         24.63         19.65        16.12 o                         
   6   2  13       1039.27       1022.77        77.89 o                         
   8   2  13       1104.91       1137.82        55.56 o                         
  10   2  13        250.83        222.55        30.16 o                         
 -11   3  13         36.33         46.85         9.57 o                         
  -9   3  13         61.33         58.08        14.20 o                         
  -7   3  13        925.94        910.12        37.81 o                         
  -5   3  13       6177.61       5985.48        84.86 o                         
  -3   3  13       2401.21       2379.48        82.90 o                         
  -1   3  13      12950.47      12120.22       375.63 o                         
   1   3  13      14980.19      14792.14       494.11 o                         
   3   3  13        887.66        898.93        59.83 o                         
   5   3  13        296.00        316.32        31.45 o                         
   7   3  13        116.18        134.82        34.03 o                         
   9   3  13        971.03        903.92        68.22 o                         
  11   3  13        171.67        132.08        18.38 o                         
 -12   4  13        956.92        893.94        71.04 o                         
 -10   4  13       1749.76       1908.02        60.44 o                         
  -8   4  13        224.93        279.47        23.50 o                         
  -6   4  13       4703.74       4951.98        77.62 o                         
  -4   4  13        259.01        220.74        21.16 o                         
  -2   4  13       6678.29       6205.39       433.65 o                         
   0   4  13       5253.41       5081.16       174.74 o                         
   2   4  13      10638.83      10237.59       294.72 o                         
   4   4  13       2268.15       2199.72       125.63 o                         
   6   4  13       2818.73       2922.37       145.30 o                         
   8   4  13         61.58         84.34        26.29 o                         
  10   4  13        922.44        874.24        58.06 o                         
 -11   5  13       2566.96       2654.46        61.31 o                         
  -9   5  13       3037.79       3251.31        86.79 o                         
  -7   5  13       5786.70       6526.63       133.31 o                         
  -5   5  13        183.61        154.42        18.46 o                         
  -3   5  13       4735.31       4968.72       186.91 o                         
  -1   5  13       3111.79       2852.38       109.51 o                         
   1   5  13       3844.45       3965.84       146.15 o                         
   3   5  13       4873.18       4720.32       337.78 o                         
   5   5  13       3313.74       3153.63       152.08 o                         
   7   5  13          0.56          3.87        19.84 o                         
   9   5  13         59.82         36.61        17.42 o                         
  11   5  13        930.15        928.75        44.51 o                         
 -10   6  13       2792.49       3166.65        94.02 o                         
  -8   6  13       3459.72       3645.42        82.31 o                         
  -6   6  13         63.54         43.23         8.35 o                         
  -4   6  13        832.78        814.07        50.72 o                         
  -2   6  13        276.33        213.08        25.55 o                         
   0   6  13       8175.48       7720.85       143.33 o                         
   2   6  13       5089.98       4629.61       153.61 o                         
   4   6  13       2997.15       2948.82       145.63 o                         
   6   6  13         54.99         82.41        29.83 o                         
   8   6  13        251.83        246.26        40.64 o                         
  10   6  13        289.00        247.71        29.03 o                         
 -11   7  13       3429.88       3527.34        64.62 o                         
  -9   7  13       8048.85       8900.62       148.78 o                         
  -7   7  13        325.15        308.29        21.67 o                         
  -5   7  13         15.74          9.84         7.31 o                         
  -3   7  13        628.86        584.60        63.86 o                         
  -1   7  13         71.30         75.61        13.93 o                         
   1   7  13       3550.20       3407.74        97.60 o                         
   3   7  13      14416.31      13187.93       394.39 o                         
   5   7  13       1368.47       1277.44        90.39 o                         
   7   7  13        107.62         96.70        14.58 o                         
   9   7  13        103.15        120.63        22.58 o                         
 -10   8  13       7220.15       7391.91       115.06 o                         
  -8   8  13       3832.46       4176.27        98.74 o                         
  -6   8  13        863.08        799.12        36.29 o                         
  -4   8  13       5212.89       5606.47       273.35 o                         
  -2   8  13       2867.77       3010.65        92.54 o                         
   0   8  13         27.07         34.34        11.37 o                         
   2   8  13        230.33        254.64        26.55 o                         
   4   8  13       4372.85       4129.54       107.24 o                         
   6   8  13        816.57        806.54        49.75 o                         
   8   8  13          1.50         24.67        15.32 o                         
  10   8  13        156.00        184.33        20.16 o                         
  -9   9  13        832.09        836.98        36.54 o                         
  -7   9  13        245.50        216.53        46.37 o                         
  -5   9  13       1035.33       1073.95        41.01 o                         
  -3   9  13        685.95        640.07        40.09 o                         
  -1   9  13       3110.36       3158.37        93.39 o                         
   1   9  13         46.61         21.46        14.84 o                         
   3   9  13       2233.75       2140.08        75.58 o                         
   5   9  13       4718.59       4760.80       112.40 o                         
   7   9  13        198.90        194.59        18.79 o                         
   9   9  13         12.39         11.77        10.16 o                         
 -10  10  13       1862.78       1817.84        41.68 o                         
  -8  10  13          3.59          1.08         7.52 o                         
  -6  10  13          0.50          8.78         7.61 o                         
  -4  10  13       1462.51       1462.43        47.68 o                         
  -2  10  13        409.61        366.47        24.76 o                         
   0  10  13       2338.33       2392.24        79.70 o                         
   2  10  13         30.23         24.00        20.72 o                         
   4  10  13       3824.02       3788.44        99.24 o                         
   6  10  13        258.83        263.18        23.18 o                         
   8  10  13         86.33         90.47        18.06 o                         
  -9  11  13        120.56        102.78         8.90 o                         
  -7  11  13         63.03         68.12        11.57 o                         
  -5  11  13       4021.90       3948.45        92.25 o                         
  -3  11  13          0.04          1.85         7.75 o                         
  -1  11  13        983.68        929.75        48.44 o                         
   1  11  13         47.34         47.70        12.83 o                         
   3  11  13        238.13        203.22        22.59 o                         
   5  11  13        650.60        634.54        36.05 o                         
   7  11  13         90.04         92.34        11.94 o                         
  -8  12  13          3.66          5.93         6.09 o                         
  -6  12  13        101.81        115.47        21.29 o                         
  -4  12  13       1409.14       1494.27        62.33 o                         
  -2  12  13        154.61        157.75        15.54 o                         
   0  12  13         59.92         49.19        18.22 o                         
   2  12  13       2245.21       2301.86       112.81 o                         
   4  12  13        160.31        154.34        17.81 o                         
   6  12  13          0.51          3.39         5.52 o                         
  -7  13  13        121.14        120.23        13.56 o                         
  -5  13  13       2220.23       2391.96        71.12 o                         
  -3  13  13        130.21        106.09        14.64 o                         
  -1  13  13        107.91         98.83        17.66 o                         
   1  13  13       1537.86       1639.15        83.05 o                         
   3  13  13       2097.66       2169.89        92.09 o                         
   5  13  13        733.99        710.72        46.12 o                         
   7  13  13         51.10         43.38         9.03 o                         
  -6  14  13        162.25        134.02        19.67 o                         
  -4  14  13       1343.12       1379.44        46.75 o                         
  -2  14  13       1530.35       1447.54        49.48 o                         
   0  14  13        731.14        805.06        56.44 o                         
   2  14  13         26.76         20.80        11.61 o                         
   4  14  13       1206.83       1287.42        61.44 o                         
   6  14  13        141.00        133.53        16.13 o                         
  -5  15  13         19.58          7.58         5.97 o                         
  -3  15  13         51.22         44.54         8.20 o                         
  -1  15  13        925.85        917.41        35.17 o                         
   1  15  13       2691.22       2915.66        66.04 o                         
   3  15  13        670.02        690.40        43.54 o                         
   5  15  13        240.26        234.16        20.97 o                         
  -4  16  13          0.79          5.81         6.13 o                         
  -2  16  13        486.07        398.65        54.51 o                         
   0  16  13       3958.25       3555.68        86.12 o                         
   2  16  13       1764.32       1872.83        70.64 o                         
   4  16  13        762.89        788.77        37.90 o                         
 -10   0  14         12.98         26.13        12.58 o                         
  -8   0  14       4096.53       4826.96       152.00 o                         
  -6   0  14       6095.18       6684.28       150.42 o                         
  -4   0  14        700.54        686.48        44.65 o                         
  -2   0  14       4562.25       4610.38       177.72 o                         
   0   0  14       1382.84       1359.02        91.60 o                         
   2   0  14       4024.17       3446.82       151.59 o                         
   4   0  14       3189.23       3259.58       148.85 o                         
   6   0  14       7695.47       7452.28       230.78 o                         
   8   0  14       1570.73       1541.09        87.89 o                         
 -11   1  14         38.91         37.41        11.29 o                         
  -9   1  14       1430.24       1423.42        55.58 o                         
  -7   1  14       4435.86       5157.93       134.12 o                         
  -5   1  14       1555.90       1482.55        40.07 o                         
  -3   1  14        191.89        170.78        34.63 o                         
  -1   1  14       2398.93       2262.26        84.99 o                         
   1   1  14        601.11        634.06        44.64 o                         
   3   1  14       1749.37       1741.77        70.63 o                         
   5   1  14       1089.94       1087.96        58.38 o                         
   7   1  14       8011.22       7839.21       208.36 o                         
   9   1  14       1723.37       1601.86        55.02 o                         
 -10   2  14          4.15         12.62         8.09 o                         
  -8   2  14       2645.69       2910.77        73.33 o                         
  -6   2  14        403.60        425.76        21.86 o                         
  -4   2  14       8108.54       8388.04       115.60 o                         
  -2   2  14       1172.66       1184.20        77.57 o                         
   0   2  14         32.24         27.16        11.69 o                         
   2   2  14        956.94        906.88        49.77 o                         
   4   2  14       2582.10       2529.71        90.57 o                         
   6   2  14       5151.51       5171.82       142.24 o                         
   8   2  14       2380.52       2276.62       125.71 o                         
  10   2  14         32.92         43.70        12.74 o                         
 -11   3  14          2.48         -1.33         8.14 o                         
  -9   3  14          1.84         10.56         8.93 o                         
  -7   3  14        725.86        732.46        33.46 o                         
  -5   3  14       3629.65       3808.61        66.11 o                         
  -3   3  14        524.41        515.88        43.58 o                         
  -1   3  14       1311.49       1285.58        90.55 o                         
   1   3  14       1019.93        995.15        51.98 o                         
   3   3  14       4259.82       3980.93       113.98 o                         
   5   3  14       1412.19       1348.05        95.47 o                         
   7   3  14        756.85        696.20        65.80 o                         
   9   3  14         10.33         35.96        16.45 o                         
 -10   4  14        727.58        725.36        33.61 o                         
  -8   4  14        103.96         82.24        12.88 o                         
  -6   4  14       4376.11       4707.74        75.76 o                         
  -4   4  14         55.18         50.02        12.74 o                         
  -2   4  14       2014.36       1865.42        76.95 o                         
   0   4  14        102.71        163.47        32.25 o                         
   2   4  14       2987.31       3273.81       134.60 o                         
   4   4  14        364.92        380.60        51.93 o                         
   6   4  14          4.33         29.83        24.19 o                         
   8   4  14        194.10        210.13        35.64 o                         
  10   4  14        774.37        749.26        46.12 o                         
 -11   5  14         12.14         19.01         5.12 o                         
  -9   5  14          0.22          6.19         8.22 o                         
  -7   5  14        722.45        735.63        36.33 o                         
  -5   5  14        745.47        750.80        30.77 o                         
  -3   5  14       9269.99       9627.65       278.19 o                         
  -1   5  14       1896.68       1712.52       108.37 o                         
   1   5  14       1662.55       1514.92        89.20 o                         
   3   5  14        385.11        327.86        49.03 o                         
   5   5  14         96.97         85.15        28.54 o                         
   7   5  14       4009.23       4030.45       158.21 o                         
   9   5  14        335.59        292.87        33.71 o                         
 -10   6  14        192.92        165.35        15.41 o                         
  -8   6  14       1978.15       2060.95        57.12 o                         
  -6   6  14       1151.39       1099.87        37.23 o                         
  -4   6  14       1499.02       1549.31        64.95 o                         
  -2   6  14        302.03        249.48        44.19 o                         
   0   6  14        235.18        252.95        25.98 o                         
   2   6  14         42.34         13.71        16.93 o                         
   4   6  14        283.67        274.80        43.87 o                         
   6   6  14       2729.28       2917.69       136.76 o                         
   8   6  14          3.40          3.55        14.68 o                         
  10   6  14          0.72          0.97         7.90 o                         
  -9   7  14       1355.28       1331.43        46.76 o                         
  -7   7  14        226.16        207.50        18.88 o                         
  -5   7  14        643.70        665.04        32.49 o                         
  -3   7  14       2114.77       1979.59       116.28 o                         
  -1   7  14         96.33         68.60        18.71 o                         
   1   7  14        240.65        186.80        22.75 o                         
   3   7  14        485.62        470.50        34.22 o                         
   5   7  14        177.81        186.75        36.45 o                         
   7   7  14        435.76        453.01        48.38 o                         
   9   7  14         39.22         46.93        15.64 o                         
 -10   8  14        734.00        732.78        27.46 o                         
  -8   8  14         20.96         21.45        12.01 o                         
  -6   8  14       2096.74       2133.35        57.46 o                         
  -4   8  14       1137.39       1266.54        58.22 o                         
  -2   8  14        185.63        266.58        44.83 o                         
   0   8  14          9.40          2.02        16.37 o                         
   2   8  14       2294.63       2103.21        73.93 o                         
   4   8  14        320.05        326.05        27.74 o                         
   6   8  14       9183.88       9065.78       655.96 o                         
   8   8  14        120.12        136.43        24.35 o                         
  -9   9  14        552.86        511.32        20.27 o                         
  -7   9  14       3609.39       3860.80       121.41 o                         
  -5   9  14       1359.81       1479.15        72.26 o                         
  -3   9  14       3654.87       3922.68       146.84 o                         
  -1   9  14         31.48         21.31        11.30 o                         
   1   9  14         10.61         20.57        10.21 o                         
   3   9  14       3801.48       3661.96       119.98 o                         
   5   9  14       3819.61       3852.39       209.09 o                         
   7   9  14        430.98        404.46        39.51 o                         
   9   9  14        266.94        230.78        21.61 o                         
  -8  10  14       2035.05       1936.89        43.15 o                         
  -6  10  14       2701.60       2805.85        70.75 o                         
  -4  10  14       2897.88       2634.31        78.55 o                         
  -2  10  14        786.31        834.09        68.06 o                         
   0  10  14       1458.42       1422.58        59.39 o                         
   2  10  14          2.79        -13.22        13.22 o                         
   4  10  14        656.83        651.20        36.88 o                         
   6  10  14        406.46        442.28        26.66 o                         
   8  10  14        395.89        335.60        28.38 o                         
  -9  11  14        238.49        241.58        20.00 o                         
  -7  11  14       1495.92       1493.74        38.15 o                         
  -5  11  14       1945.17       2130.74       178.04 o                         
  -3  11  14       2114.31       2341.38        89.04 o                         
  -1  11  14        197.30        177.09        22.11 o                         
   1  11  14       4884.38       5013.23       112.51 o                         
   3  11  14       2113.97       2009.18        65.84 o                         
   5  11  14       6776.98       6955.76       120.78 o                         
   7  11  14       1571.40       1653.82        66.12 o                         
  -8  12  14        404.00        325.66        89.10 o                         
  -6  12  14       1590.48       1605.44        69.35 o                         
  -4  12  14        501.79        538.53        44.11 o                         
  -2  12  14       1544.33       1684.14        78.38 o                         
   0  12  14        191.03        178.69        28.06 o                         
   2  12  14       1185.47       1286.42        50.23 o                         
   4  12  14       3291.57       3261.79        76.59 o                         
   6  12  14        166.39        160.54        13.21 o                         
  -7  13  14       1915.03       1854.92       323.59 o                         
  -5  13  14       1577.25       1665.88        48.98 o                         
  -3  13  14       1329.07       1366.46       122.24 o                         
  -1  13  14        389.27        344.47        33.87 o                         
   1  13  14         21.29         25.48        12.90 o                         
   3  13  14       2064.39       2230.04        85.80 o                         
   5  13  14        528.01        507.35        33.54 o                         
  -6  14  14       1493.51       1336.65       268.27 o                         
  -4  14  14        707.80        742.29        30.22 o                         
  -2  14  14        221.73        209.17        23.71 o                         
   0  14  14         37.86         46.98         9.94 o                         
   2  14  14         19.00         36.45        12.58 o                         
   4  14  14       1180.91       1112.92        51.28 o                         
  -3  15  14         31.26         17.26         6.93 o                         
  -1  15  14         18.05         13.71         6.45 o                         
   1  15  14         46.43         39.29         7.79 o                         
   3  15  14        168.37        155.35        16.93 o                         
 -11   1  15        179.23        150.75        11.68 o                         
  -9   1  15         82.05         72.74        12.95 o                         
  -7   1  15         75.94         78.17        11.92 o                         
  -5   1  15       1524.48       1606.67        48.49 o                         
  -3   1  15        475.20        431.59        43.14 o                         
  -1   1  15       1547.50       1508.37        70.69 o                         
   1   1  15        922.53        871.78        53.03 o                         
   3   1  15        232.70        238.94        27.58 o                         
   5   1  15        168.37        185.43        23.65 o                         
   7   1  15         15.62         24.61         9.87 o                         
   9   1  15         45.32         50.80        14.51 o                         
 -10   2  15          6.04         16.88         7.66 o                         
  -8   2  15        116.39        109.49        14.30 o                         
  -6   2  15         66.66         62.92        11.79 o                         
  -4   2  15       5697.51       6079.45       155.54 o                         
  -2   2  15       1012.44        975.14        58.37 o                         
   0   2  15       1577.59       1520.57        69.95 o                         
   2   2  15       3654.54       3809.67       112.61 o                         
   4   2  15        249.78        260.42        29.04 o                         
   6   2  15       2905.12       2801.69       187.72 o                         
   8   2  15       1331.93       1202.43        71.93 o                         
 -11   3  15         24.51         26.92         5.13 o                         
  -9   3  15       2261.18       2195.02        70.82 o                         
  -7   3  15         23.08         29.88         8.35 o                         
  -5   3  15         12.52         10.01         5.60 o                         
  -3   3  15        220.60        243.12        28.68 o                         
  -1   3  15        738.69        729.19        48.98 o                         
   1   3  15      11761.68      11216.54       205.84 o                         
   3   3  15       2302.74       2218.47        82.57 o                         
   5   3  15        407.55        419.95        53.22 o                         
   7   3  15       5755.92       4960.98       168.53 o                         
   9   3  15       1824.84       1517.23        70.80 o                         
 -10   4  15       1690.54       1604.66        45.28 o                         
  -8   4  15         37.06         35.88         7.61 o                         
  -6   4  15        298.72        267.20        20.23 o                         
  -4   4  15       4138.26       4260.89       103.14 o                         
  -2   4  15       1114.42       1158.61       118.53 o                         
   0   4  15       1458.98       1272.26        93.05 o                         
   2   4  15       1302.50       1439.17       100.63 o                         
   4   4  15        298.91        247.39        41.29 o                         
   6   4  15       3789.26       3757.59       152.72 o                         
   8   4  15       1931.77       1940.72        91.28 o                         
  -9   5  15        357.06        382.19        24.30 o                         
  -7   5  15        230.86        234.21        19.54 o                         
  -5   5  15        620.09        646.29        33.76 o                         
  -3   5  15       3687.54       3870.11       104.49 o                         
  -1   5  15       3468.92       3383.12       154.98 o                         
   1   5  15        525.50        452.36        56.61 o                         
   3   5  15          1.37          0.00        19.35 o                         
   5   5  15         81.67         95.15        27.90 o                         
   7   5  15        561.05        613.15        55.64 o                         
   9   5  15       2336.76       2344.70        85.15 o                         
 -10   6  15          4.78          4.72         4.19 o                         
  -8   6  15        721.00        765.96        31.49 o                         
  -6   6  15         33.91         37.15         7.76 o                         
  -4   6  15       4210.06       4685.43       115.74 o                         
  -2   6  15      13780.80      14849.72       357.70 o                         
   0   6  15       1919.74       2067.64       118.21 o                         
   2   6  15       1442.32       1407.56        96.60 o                         
   4   6  15         76.69         58.22        22.09 o                         
   6   6  15       2741.83       2863.67       126.11 o                         
   8   6  15       2449.43       2367.12        95.31 o                         
  -9   7  15        731.62        651.30        28.72 o                         
  -7   7  15        365.34        410.69        23.64 o                         
  -5   7  15        838.20        968.27       120.47 o                         
  -3   7  15       6957.32       7678.44       152.84 o                         
  -1   7  15       9338.32      10097.10       276.74 o                         
   1   7  15        177.37        163.95        20.67 o                         
   3   7  15        881.88        974.07        79.02 o                         
   5   7  15       1484.28       1547.87        93.70 o                         
   7   7  15         90.67         94.02        20.00 o                         
   9   7  15       1712.15       1814.29        65.64 o                         
  -8   8  15        287.72        267.45        19.39 o                         
  -6   8  15        691.59        704.62        26.82 o                         
  -4   8  15        142.66        118.21        18.96 o                         
  -2   8  15       8152.59       9009.01       255.45 o                         
   0   8  15       2450.17       2567.44       102.25 o                         
   2   8  15       1187.83       1278.02        65.07 o                         
   4   8  15         29.11         35.64        19.51 o                         
   6   8  15        177.73        172.07        29.83 o                         
   8   8  15        498.07        504.13        37.74 o                         
  -9   9  15        398.84        371.89        27.09 o                         
  -7   9  15        662.67        620.63       106.36 o                         
  -5   9  15       1998.38       2216.16       265.37 o                         
  -3   9  15       5625.33       6201.21       289.08 o                         
  -1   9  15        608.83        721.04        66.60 o                         
   1   9  15         92.55         86.75        15.60 o                         
   3   9  15        995.48        992.36        69.99 o                         
   5   9  15         35.73         27.42        16.29 o                         
   7   9  15       1431.68       1460.78        69.02 o                         
  -8  10  15         27.17         25.00        10.48 o                         
  -6  10  15          2.88          7.09         7.66 o                         
  -4  10  15        631.39        585.36        47.33 o                         
  -2  10  15        809.55        868.69        56.61 o                         
   0  10  15          4.74          8.34         8.19 o                         
   2  10  15        327.38        310.01        31.37 o                         
   4  10  15        425.62        409.68        26.69 o                         
   6  10  15        249.65        232.87        27.90 o                         
  -7  11  15         35.86         51.45        13.06 o                         
  -5  11  15          5.49         16.13        12.90 o                         
  -3  11  15        205.12        137.43        21.93 o                         
  -1  11  15        160.57        162.08        28.54 o                         
   1  11  15        116.69        141.22        18.01 o                         
   3  11  15         49.94         55.26        11.77 o                         
   5  11  15          4.04          3.10         4.24 o                         
  -6  12  15       1050.52        994.07        52.25 o                         
  -4  12  15          6.69          2.74         9.51 o                         
  -2  12  15        192.53        244.00        28.71 o                         
   0  12  15         56.81         74.59        14.19 o                         
   2  12  15         73.98         59.32        17.82 o                         
   4  12  15         17.53         -3.01         7.66 o                         
  -3  13  15        394.96        385.76        31.93 o                         
  -1  13  15        702.59        797.16        47.41 o                         
   1  13  15       1179.44       1138.24        59.83 o                         
   3  13  15       1301.95       1205.65        54.67 o                         
  -2  14  15       1231.87       1189.20        51.45 o                         
   0  14  15        742.63        785.22        41.77 o                         
   2  14  15        117.78         78.05        14.19 o                         
   4  14  15        318.89        238.52        19.03 o                         
  -1  15  15       1480.16       1381.76        48.22 o                         
   1  15  15        906.94        845.22        35.00 o                         
 -10   0  16        451.00        365.97        18.63 o                         
  -8   0  16       2575.68       2542.10        96.12 o                         
  -6   0  16       1253.72       1342.91        58.68 o                         
  -4   0  16       7789.34       8806.94       269.80 o                         
  -2   0  16       1047.31        945.85        83.70 o                         
   0   0  16       6087.10       6149.06       207.23 o                         
   2   0  16        274.32        454.62        53.70 o                         
   4   0  16      10611.32      10457.06       273.19 o                         
   6   0  16       5848.79       5594.29       173.85 o                         
   8   0  16         89.74         88.38        17.09 o                         
  -9   1  16       1791.09       1714.66        49.81 o                         
  -7   1  16       2832.49       3186.83        97.69 o                         
  -5   1  16       1321.77       1412.13        43.00 o                         
  -3   1  16       1323.68       1459.77        85.31 o                         
  -1   1  16        994.35       1075.08        60.79 o                         
   1   1  16       5890.10       6173.36       147.12 o                         
   3   1  16       6443.00       6568.87       149.05 o                         
   5   1  16       4375.29       4369.47       112.39 o                         
   7   1  16       4183.30       3898.60       112.24 o                         
 -10   2  16       1214.38       1247.03        91.36 o                         
  -8   2  16       3348.57       3492.52        79.99 o                         
  -6   2  16       2689.39       2995.26        62.64 o                         
  -4   2  16        892.63        839.94        46.83 o                         
  -2   2  16        230.85        221.42        40.96 o                         
   0   2  16         29.32         26.84        16.59 o                         
   2   2  16       4110.05       4180.44       116.17 o                         
   4   2  16       4028.76       3980.49       109.12 o                         
   6   2  16       1467.07       1432.50        74.26 o                         
   8   2  16        457.07        367.05        34.35 o                         
  -9   3  16        273.39        281.46        19.03 o                         
  -7   3  16       1880.80       1937.48        43.72 o                         
  -5   3  16         95.23         91.00        12.24 o                         
  -3   3  16        502.29        470.41        31.29 o                         
  -1   3  16       1879.09       1970.36        83.62 o                         
   1   3  16       5632.65       5610.33       135.74 o                         
   3   3  16       1720.92       1695.62       137.48 o                         
   5   3  16        935.57        853.44        69.83 o                         
   7   3  16        579.46        522.35        46.61 o                         
   9   3  16         45.08         42.90        10.16 o                         
 -10   4  16        625.37        601.54        31.93 o                         
  -8   4  16         66.42         84.37        10.27 o                         
  -6   4  16        570.03        532.29        43.50 o                         
  -4   4  16       1704.58       1745.17        53.36 o                         
  -2   4  16        220.32        195.96        64.43 o                         
   0   4  16       5564.44       6008.75       210.62 o                         
   2   4  16      10137.46      10248.21       283.19 o                         
   4   4  16         15.02         30.64        22.58 o                         
   6   4  16         15.66         -9.03        20.00 o                         
   8   4  16        520.41        466.55        39.03 o                         
  -9   5  16        118.78        119.57        27.09 o                         
  -7   5  16         96.42         84.34        10.89 o                         
  -5   5  16         14.89         12.68         7.85 o                         
  -3   5  16        211.48        188.00        18.17 o                         
  -1   5  16        224.97        187.56        43.22 o                         
   1   5  16        626.32        574.12        62.57 o                         
   3   5  16       1123.00       1131.15        84.83 o                         
   5   5  16        244.14        224.97        35.32 o                         
   7   5  16        243.23        264.32        32.58 o                         
  -8   6  16        578.38        484.45        38.38 o                         
  -6   6  16         26.94         39.01         8.90 o                         
  -4   6  16       1052.78       1106.82        42.32 o                         
  -2   6  16          7.37         11.77        33.06 o                         
   0   6  16         69.61         67.57        30.96 o                         
   2   6  16       4296.59       4482.98       174.17 o                         
   4   6  16          9.77         -2.10        17.42 o                         
   6   6  16        464.48        503.16        47.25 o                         
   8   6  16        240.68        283.03        27.42 o                         
  -9   7  16        386.37        376.40        26.45 o                         
  -7   7  16        628.10        576.46        33.21 o                         
  -5   7  16         22.57         28.23         9.66 o                         
  -3   7  16        429.66        447.04        35.66 o                         
  -1   7  16         36.56         11.45        30.32 o                         
   1   7  16        519.34        481.07        56.44 o                         
   3   7  16        345.10        338.99        45.48 o                         
   5   7  16        310.80        316.09        38.54 o                         
   7   7  16        263.54        254.97        29.67 o                         
  -8   8  16         97.19        109.50        17.26 o                         
  -6   8  16        556.00        473.93        31.10 o                         
  -4   8  16        265.10        255.77        20.35 o                         
  -2   8  16         45.69         45.05        14.89 o                         
   0   8  16       4450.29       4943.24       176.91 o                         
   2   8  16       2059.31       2078.28       107.41 o                         
   4   8  16       1665.17       1772.84        92.73 o                         
   6   8  16       1228.18       1219.04        67.09 o                         
  -7   9  16        269.33        298.19        28.22 o                         
  -5   9  16         24.28         12.23         5.97 o                         
  -3   9  16       1911.08       2108.76        74.75 o                         
  -1   9  16       2512.37       2662.40       124.02 o                         
   1   9  16       5457.86       5398.94       565.82 o                         
   3   9  16        515.22        592.51        53.86 o                         
   5   9  16       1578.77       1686.40        80.15 o                         
   7   9  16         69.54         93.21        14.84 o                         
  -6  10  16       1355.84        949.99       381.24 o                         
  -4  10  16       3157.13       3356.83       336.81 o                         
  -2  10  16        327.38        395.98        58.22 o                         
   0  10  16       1022.16       1132.11        75.64 o                         
   2  10  16       7754.63       7628.93       466.63 o                         
   4  10  16        500.31        538.00        44.35 o                         
   6  10  16        231.45        197.88        21.77 o                         
  -7  11  16       1460.31       1446.59        51.77 o                         
  -5  11  16        165.29        160.15        15.28 o                         
  -3  11  16         35.24         15.08        13.22 o                         
  -1  11  16        884.41        892.21        65.39 o                         
   1  11  16        743.55        744.58        55.15 o                         
   3  11  16       8440.67       8854.52       195.46 o                         
   5  11  16        777.71        738.94        40.64 o                         
  -6  12  16         30.81         32.90         7.58 o                         
  -4  12  16       2497.10       2472.12        57.53 o                         
  -2  12  16        394.02        414.14        34.03 o                         
   0  12  16       1485.93       1675.43        69.18 o                         
   2  12  16       4495.34       4176.73       114.18 o                         
  -3  13  16       1467.27       1445.78        56.61 o                         
  -1  13  16        251.53        338.18        27.58 o                         
   1  13  16        984.02       1132.92        49.67 o                         
  -2  14  16        292.16        257.71        20.48 o                         
   0  14  16        683.78        719.26        34.35 o                         
   2  14  16        608.68        542.03        26.93 o                         
  -9   1  17        191.51        170.46        17.90 o                         
  -7   1  17        456.10        452.16        20.78 o                         
  -5   1  17       1024.51       1058.46        61.53 o                         
  -3   1  17        502.17        535.08        56.12 o                         
  -1   1  17        837.87        853.22        55.63 o                         
   1   1  17          6.97         -9.21        15.05 o                         
   3   1  17        603.05        517.76        37.68 o                         
   5   1  17        185.47        172.03        19.86 o                         
   7   1  17        357.51        380.76        34.19 o                         
  -8   2  17        459.05        386.40        31.61 o                         
  -6   2  17       1656.37       1713.70        59.50 o                         
  -4   2  17        696.36        749.27        93.86 o                         
  -2   2  17        362.43        320.37        26.32 o                         
   0   2  17          1.30          9.49        19.67 o                         
   2   2  17        913.61        876.26        50.16 o                         
   4   2  17          1.24         10.20        37.25 o                         
   6   2  17       5566.33       4874.54       150.63 o                         
   8   2  17        285.20        228.84        21.93 o                         
  -9   3  17       4854.45       4951.79       108.53 o                         
  -7   3  17       2976.97       3222.13       190.86 o                         
  -5   3  17       1636.35       1554.82        58.04 o                         
  -3   3  17        901.46        982.03        58.70 o                         
  -1   3  17       2869.74       2894.67       209.25 o                         
   1   3  17        376.25        513.96        61.36 o                         
   3   3  17         92.60         83.70        26.77 o                         
   5   3  17        952.63        879.40        65.64 o                         
   7   3  17       4193.83       3500.52       112.57 o                         
  -8   4  17       2018.33       2149.08        74.83 o                         
  -6   4  17       3965.41       4419.48       331.81 o                         
  -4   4  17       2099.30       1967.17       154.66 o                         
  -2   4  17       3001.48       3329.62        91.06 o                         
   0   4  17         77.70         79.18        34.03 o                         
   2   4  17       4987.28       4831.00       176.75 o                         
   4   4  17       1358.58       1331.60        85.15 o                         
   6   4  17       1144.33       1056.48        65.96 o                         
   8   4  17       1323.93       1299.51        53.38 o                         
  -7   5  17       2552.94       2716.19        92.81 o                         
  -5   5  17       4187.64       4647.83       104.64 o                         
  -3   5  17       7983.13       8992.29       320.44 o                         
  -1   5  17        876.80       1083.09        88.86 o                         
   1   5  17         63.48         81.28        33.06 o                         
   3   5  17        149.58        171.43        37.25 o                         
   5   5  17       2241.68       2270.19       102.89 o                         
   7   5  17       1770.21       1725.75        73.54 o                         
  -8   6  17       1361.23       1327.90        52.74 o                         
  -6   6  17       2074.04       2200.17        70.23 o                         
  -4   6  17       7232.82       8024.20       166.71 o                         
  -2   6  17       3928.79       4491.69       106.16 o                         
   0   6  17       5721.57       5994.08       198.20 o                         
   2   6  17       1620.25       1833.80       101.44 o                         
   4   6  17       1680.66       1721.39        91.76 o                         
   6   6  17        553.12        545.41        43.87 o                         
  -7   7  17         65.94         60.88        11.93 o                         
  -5   7  17        418.07        444.98        23.03 o                         
  -3   7  17       9224.08      10952.47       175.90 o                         
  -1   7  17       1200.35       1242.26        89.67 o                         
   1   7  17        311.04        322.54        45.80 o                         
   3   7  17       1113.03       1229.68        77.57 o                         
   5   7  17       2868.22       2971.40       110.47 o                         
   7   7  17       1431.84       1427.88        58.06 o                         
  -6   8  17       1112.56       1096.77        40.50 o                         
  -4   8  17       8458.90      10069.66       156.55 o                         
  -2   8  17       2975.23       3434.53        87.49 o                         
   0   8  17        109.44         82.09        34.51 o                         
   2   8  17       1285.85       1387.57        81.28 o                         
   4   8  17        286.68        311.09        36.29 o                         
   6   8  17       1642.65       1830.09        71.77 o                         
  -7   9  17        550.50        478.81        28.22 o                         
  -5   9  17       3762.42       3753.83        64.11 o                         
  -3   9  17       2456.66       2743.57       159.09 o                         
  -1   9  17       2828.01       2950.88        77.91 o                         
   1   9  17          1.69         -1.61        24.03 o                         
   3   9  17         47.71         51.28        20.16 o                         
   5   9  17        225.24        255.13        27.42 o                         
  -6  10  17         21.12         13.55         5.97 o                         
  -4  10  17        134.24        172.84        12.69 o                         
  -2  10  17       3305.16       3409.55       203.76 o                         
   0  10  17         73.30        165.62        33.06 o                         
   2  10  17         57.77         36.29        19.35 o                         
   4  10  17        242.18        279.64        28.54 o                         
  -5  11  17         63.76         36.61         8.22 o                         
  -3  11  17        156.56        142.39        62.90 o                         
  -1  11  17         62.38         83.20        24.11 o                         
   1  11  17        380.40        322.22        32.90 o                         
   3  11  17        555.29        538.00        36.61 o                         
  -2  12  17         11.25          8.71         7.42 o                         
   0  12  17         45.38         49.19        11.13 o                         
  -1  13  17         50.33         51.77         9.84 o                         
   1  13  17         14.83          7.42         5.00 o                         
  -6   0  18          3.58        -12.26        14.84 o                         
  -4   0  18       1601.08       1715.27       105.47 o                         
  -2   0  18        948.04        937.14        84.34 o                         
   0   0  18       6959.41       7906.90       228.36 o                         
   2   0  18       8606.66       9416.38       240.13 o                         
   4   0  18        299.37        229.00        32.25 o                         
  -7   1  18        476.31        365.92        43.87 o                         
  -5   1  18         63.39         90.61        21.77 o                         
  -3   1  18        982.93       1027.26        63.51 o                         
  -1   1  18       1278.59       1385.00        67.53 o                         
   1   1  18       4806.25       5740.75       130.95 o                         
   3   1  18       1768.22       1761.48        64.13 o                         
   5   1  18        179.53        158.69        26.61 o                         
  -6   2  18        191.65        143.73        50.32 o                         
  -4   2  18        223.54        225.38        66.20 o                         
  -2   2  18       1106.40       1212.42       161.35 o                         
   0   2  18       2765.35       2974.51       125.15 o                         
   2   2  18       2036.60       2347.08        76.51 o                         
   4   2  18        877.23        794.25        59.99 o                         
   6   2  18        552.44        515.42        39.51 o                         
  -7   3  18       1272.16       1176.62        71.60 o                         
  -5   3  18        765.48        712.69       110.55 o                         
  -3   3  18        839.53        789.88        37.98 o                         
  -1   3  18       2009.27       2079.63        63.08 o                         
   1   3  18       4327.82       5018.88       176.27 o                         
   3   3  18       2183.69       2148.60       104.34 o                         
   5   3  18        130.25        104.83        21.93 o                         
   7   3  18         42.46         60.80        12.58 o                         
  -6   4  18         59.77         66.44        22.90 o                         
  -4   4  18         10.21         12.63        38.46 o                         
  -2   4  18        311.48        371.47        29.92 o                         
   0   4  18        696.73        816.51        75.64 o                         
   2   4  18       2932.61       3174.60       131.27 o                         
   4   4  18        681.47        607.34        53.06 o                         
   6   4  18         21.12         52.41        16.45 o                         
  -7   5  18        858.42        689.11        48.70 o                         
  -5   5  18       1117.43       1155.98        77.25 o                         
  -3   5  18        225.46        278.27        76.76 o                         
  -1   5  18          1.97         -5.58        10.97 o                         
   1   5  18        137.63        173.37        41.93 o                         
   3   5  18         37.45         40.96        22.09 o                         
   5   5  18        112.73         91.92        21.61 o                         
  -6   6  18        444.16        382.37        38.54 o                         
  -4   6  18         36.56         28.75        28.71 o                         
  -2   6  18        210.58        185.98        21.64 o                         
   0   6  18        427.05        460.75        55.64 o                         
   2   6  18          0.38        -15.48        25.96 o                         
   4   6  18        127.84        122.24        25.80 o                         
   6   6  18        558.29        534.77        36.61 o                         
  -5   7  18         94.72         79.67        20.64 o                         
  -3   7  18        102.35        111.91        17.34 o                         
  -1   7  18        949.66        990.19        89.18 o                         
   1   7  18         44.10         60.31        31.61 o                         
   3   7  18          5.03         34.83        21.13 o                         
   5   7  18         71.05         86.92        18.87 o                         
  -6   8  18          1.01          2.90         5.16 o                         
  -4   8  18          7.15          2.79        12.10 o                         
  -2   8  18        425.64        429.48        28.49 o                         
   0   8  18       1149.80       1340.15        79.83 o                         
   2   8  18       2240.98       2424.69       100.15 o                         
   4   8  18         38.32         18.55        14.03 o                         
  -5   9  18        177.90         87.09        14.84 o                         
  -3   9  18       1231.85       1287.36        52.17 o                         
  -1   9  18       1716.37       1971.99        68.78 o                         
   1   9  18       1658.13       1790.09        82.73 o                         
   3   9  18       1127.90       1127.28        59.19 o                         
  -4  10  18         33.17         25.00         8.39 o                         
  -2  10  18       1084.08       1237.67        96.52 o                         
   0  10  18       1878.87       1963.33       129.90 o                         
   2  10  18        758.08        806.67        47.90 o                         
  -3  11  18       1823.30       1881.70        59.67 o                         
  -1  11  18       1469.63       1709.30        59.02 o                         
   1  11  18       2466.16       2624.83        73.22 o                         
   3  11  18        473.85        305.93        20.16 o                         
  -2  12  18        935.20        997.13        38.06 o                         
   0  12  18       1864.85       1963.94        56.28 o                         
  -5   1  19         53.71         31.24        11.48 o                         
  -3   1  19       1375.78       1315.34        62.13 o                         
  -1   1  19        706.75        728.83        47.42 o                         
   1   1  19        369.99        321.12        31.09 o                         
   3   1  19        416.55        371.57        40.32 o                         
   5   1  19        279.90        224.81        24.84 o                         
  -6   2  19        681.42        540.58        46.77 o                         
  -4   2  19        424.35        366.55        54.59 o                         
  -2   2  19        118.51         81.89        59.43 o                         
   0   2  19       1004.41        987.96       117.32 o                         
   2   2  19         21.61         32.74        23.55 o                         
   4   2  19        322.92        279.32        32.74 o                         
  -5   3  19        828.18        768.13        58.54 o                         
  -3   3  19        423.42        412.21        62.57 o                         
  -1   3  19         31.07         60.64        43.54 o                         
   1   3  19        722.71        596.38        58.38 o                         
   3   3  19       1246.25        989.07        64.35 o                         
   5   3  19       2026.24       1780.26        70.47 o                         
  -6   4  19        622.98        491.87        40.64 o                         
  -4   4  19       2532.20       2674.34       112.89 o                         
  -2   4  19        204.76        237.87        51.77 o                         
   0   4  19       1454.17       1528.94        50.44 o                         
   2   4  19        695.64        736.68        59.19 o                         
   4   4  19        487.87        423.66        39.83 o                         
  -5   5  19       2588.32       2517.91        99.99 o                         
  -3   5  19        460.16        394.66        76.20 o                         
  -1   5  19          0.85         13.92        24.35 o                         
   1   5  19       1799.74       1999.26        96.92 o                         
   3   5  19        562.86        550.58        47.09 o                         
   5   5  19       3188.13       3270.23        94.34 o                         
  -6   6  19       1256.61       1104.38        53.54 o                         
  -4   6  19       4163.44       4238.81       132.56 o                         
  -2   6  19        969.94        914.83        52.82 o                         
   0   6  19        238.61        219.27        46.45 o                         
   2   6  19        603.56        773.45        56.93 o                         
   4   6  19       1589.49       1701.56        71.28 o                         
  -5   7  19        720.50        527.67        38.06 o                         
  -3   7  19       1462.83       1393.76        44.03 o                         
  -1   7  19        220.15        258.55        21.07 o                         
   1   7  19        361.74        357.55        23.43 o                         
   3   7  19        178.64        206.59        28.87 o                         
  -4   8  19       1210.88       1180.66        54.99 o                         
  -2   8  19        453.33        373.73        22.92 o                         
   0   8  19          4.89         -3.87        26.13 o                         
   2   8  19        634.18        805.22        50.32 o                         
  -3   9  19        727.11        532.14       135.95 o                         
  -1   9  19        200.38        153.87        14.17 o                         
   1   9  19        466.55        485.82        22.81 o                         
  -2  10  19         57.65         35.64         7.74 o                         
   0  10  19          5.35         -0.65         3.71 o                         
  -4   0  20       1198.97       1074.70        59.51 o                         
  -2   0  20       6328.08       7113.61       179.65 o                         
   0   0  20       4788.54       5066.77       143.69 o                         
   2   0  20         70.73         90.47        22.74 o                         
  -5   1  20       1179.42        994.87        54.99 o                         
  -3   1  20        298.19        181.33        28.79 o                         
  -1   1  20        999.12       1014.45        46.01 o                         
   1   1  20       3161.30       3325.54       113.21 o                         
   3   1  20         95.15         79.51        19.51 o                         
  -4   2  20        875.92        752.32        53.38 o                         
  -2   2  20        173.27        162.72        40.16 o                         
   0   2  20        737.50        742.65        60.80 o                         
   2   2  20         58.52         58.86        23.55 o                         
   4   2  20        546.31        358.66        28.06 o                         
  -5   3  20        385.74        295.77        29.67 o                         
  -3   3  20        972.65        929.72        64.19 o                         
  -1   3  20        449.87        446.39        53.70 o                         
   1   3  20        955.04        781.19        58.86 o                         
   3   3  20          1.50          6.61        17.74 o                         
  -4   4  20       1307.32       1289.84        67.89 o                         
  -2   4  20          4.21         13.71        32.25 o                         
   0   4  20          8.24         37.58        30.48 o                         
   2   4  20        342.40        318.51        37.25 o                         
   4   4  20         78.84         64.99        15.16 o                         
  -5   5  20        237.28        165.14        20.32 o                         
  -3   5  20         31.54         19.35        19.03 o                         
  -1   5  20         13.77         53.86        33.71 o                         
   1   5  20        593.41        544.12        48.54 o                         
   3   5  20        184.48        182.88        25.16 o                         
  -4   6  20          0.03          7.10         8.22 o                         
  -2   6  20        687.33        688.46        49.35 o                         
   0   6  20        124.87         99.99        30.00 o                         
   2   6  20         99.90        113.53        24.67 o                         
  -3   7  20          2.95         -0.65         8.22 o                         
  -1   7  20        186.08        214.97        30.64 o                         
   1   7  20        766.00        769.10        46.77 o                         
  -1   1  21        306.16        175.78        23.55 o                         
  -2   2  21        164.83        103.37        18.71 o                         
   0   2  21       2725.58       2534.68        82.41 o                         
  -3   3  21        345.39        282.54        25.00 o                         
  -1   3  21        448.03        286.25        30.96 o                         
   1   3  21       1253.19        943.27        47.74 o                         
  -2   4  21       1953.50       1793.64        66.60 o                         
   0   4  21        930.99        841.02        46.45 o                         
  -1   5  21       1401.33       1223.39        52.25 o                         
                                                                                
