# Supplementary material for: Supra­molecular hy­dro­gen-bonded networks formed from copper(II) car­box­yl­ate dimers
Source: Acta Crystallogr C Struct Chem. 2024 May 22;80(Pt 6):239–53. doi: 10.1107/S2053229624004534 (PMC11150878; doi:10.1107/S2053229624004534)
Supplement: Supplementary file 10 [file c-80-00239-compound_9sup10.hkl]

data_compound_9                                                                 
_shelx_title ' cc192b_a.res in Pbca'                                            
_shelx_refln_list_code          4                                               
_shelx_F_calc_maximum      590.10                                               
_exptl_crystal_F_000      2536.00                                               
_reflns_d_resolution_high  0.7884                                               
                                                                                
loop_                                                                           
 _space_group_symop_operation_xyz                                               
 'x, y, z'                                                                      
 '-x+1/2, -y, z+1/2'                                                            
 '-x, y+1/2, -z+1/2'                                                            
 'x+1/2, -y+1/2, -z'                                                            
 '-x, -y, -z'                                                                   
 'x-1/2, y, -z-1/2'                                                             
 'x, -y-1/2, z-1/2'                                                             
 '-x-1/2, y-1/2, z'                                                             
                                                                                
_cell_length_a    17.5993                                                       
_cell_length_b    16.4583                                                       
_cell_length_c    19.7389                                                       
_cell_angle_alpha  90.000                                                       
_cell_angle_beta   90.000                                                       
_cell_angle_gamma  90.000                                                       
                                                                                
_shelx_F_squared_multiplier     1.000                                           
                                                                                
loop_                                                                           
 _refln_index_h                                                                 
 _refln_index_k                                                                 
 _refln_index_l                                                                 
 _refln_F_squared_calc                                                          
 _refln_F_squared_meas                                                          
 _refln_F_squared_sigma                                                         
 _refln_observed_status                                                         
   2   0   0       4998.66       7237.73       861.54 o                         
   4   0   0     256096.81     309816.56     17386.16 o                         
   6   0   0         26.47        -50.51       106.29 o                         
   8   0   0      26259.73      23729.83      1344.93 o                         
  10   0   0        151.69        -44.55        62.09 o                         
  12   0   0         75.09        104.32        30.76 o                         
  14   0   0        760.80        891.60        91.56 o                         
  16   0   0       1443.60       1506.74        84.86 o                         
  18   0   0      17758.50      19249.14       775.75 o                         
  20   0   0       2171.00       2641.79       168.38 o                         
   2   1   0      28247.22      31499.15      4383.81 o                         
   4   1   0       5786.00       6355.55       612.13 o                         
   6   1   0      66331.34      75037.64      4243.50 o                         
   8   1   0       2350.28       2675.34       299.22 o                         
  10   1   0       5994.54       5821.44       246.31 o                         
  12   1   0       2089.18       2154.86        67.21 o                         
  14   1   0        114.50        121.15        39.76 o                         
  16   1   0         18.27         19.69        27.65 o                         
  18   1   0        671.40        743.71        47.43 o                         
  20   1   0        406.63        420.26        33.74 o                         
   0   2   0       1333.37       2145.08       125.93 o                         
   2   2   0      21637.01      21864.68      1230.92 o                         
   4   2   0      30942.89      29635.01      1679.93 o                         
   6   2   0       1798.64       1750.68       263.62 o                         
   8   2   0      24364.41      24479.57      3164.47 o                         
  10   2   0      24222.10      20335.64       841.25 o                         
  12   2   0       3470.92       3359.80       180.84 o                         
  14   2   0       2339.61       2393.62       121.24 o                         
  16   2   0         66.12         83.98        34.46 o                         
  18   2   0       6089.72       6781.00       232.15 o                         
  20   2   0       3271.23       3786.12       170.13 o                         
   2   3   0     277838.50     269145.03     15089.54 o                         
   4   3   0      13999.11      13426.99       541.30 o                         
   6   3   0      28829.53      23957.49      1370.88 o                         
   8   3   0      24560.49      21637.96      1007.29 o                         
  10   3   0      31478.21      40361.79      2339.41 o                         
  12   3   0       7011.63       6690.38       229.78 o                         
  14   3   0         94.27         81.15        38.30 o                         
  16   3   0        624.54        613.09        65.63 o                         
  18   3   0        700.64        708.87        53.90 o                         
  20   3   0        914.73        902.42        55.36 o                         
   0   4   0      18630.21      19450.90      1099.02 o                         
   2   4   0      66004.34      65585.28      3684.69 o                         
   4   4   0      14045.76      14536.92       586.05 o                         
   6   4   0      37587.02      35877.65      2039.84 o                         
   8   4   0      15189.66      12721.82      1998.45 o                         
  10   4   0         26.36         33.68       126.99 o                         
  12   4   0          1.83          6.62        33.92 o                         
  14   4   0       1866.71       1650.76        76.10 o                         
  16   4   0       1931.94       2015.95       123.14 o                         
  18   4   0       1471.03       1620.56        76.09 o                         
  20   4   0        271.50        290.80        50.16 o                         
   2   5   0      41850.18      40692.94      2292.41 o                         
   4   5   0      74283.53      72994.13      2882.15 o                         
   6   5   0      20149.56      19651.55      1136.91 o                         
   8   5   0      12632.33      10745.39       465.21 o                         
  10   5   0      30858.72      32305.21      1883.39 o                         
  12   5   0       2767.17       3016.60       333.95 o                         
  14   5   0       1295.20       1095.73        59.32 o                         
  16   5   0       5542.82       6129.76       275.39 o                         
  18   5   0        201.82        301.36        39.90 o                         
  20   5   0       1709.50       1886.48        89.52 o                         
   0   6   0       1486.29       1780.25       119.62 o                         
   2   6   0      22070.40      24516.30      1388.42 o                         
   4   6   0      10076.43      10306.18       594.24 o                         
   6   6   0       1754.37       1722.42        94.23 o                         
   8   6   0       4442.89       5208.52       339.56 o                         
  10   6   0       3234.44       2701.10       159.08 o                         
  12   6   0      18073.78      19597.27      1692.73 o                         
  14   6   0       2363.43       2216.69        95.62 o                         
  16   6   0      16630.83      18619.53       618.45 o                         
  18   6   0          3.21         10.92        36.31 o                         
  20   6   0        111.07         64.55        43.50 o                         
   2   7   0      11742.56      11532.50       469.92 o                         
   4   7   0      85024.06      82591.53      4646.55 o                         
   6   7   0        227.26         72.40        38.26 o                         
   8   7   0        121.59        166.27        81.73 o                         
  10   7   0          8.04         50.22        47.53 o                         
  12   7   0       2223.32       2394.98       138.48 o                         
  14   7   0      14427.68      14353.49       599.77 o                         
  16   7   0       2034.90       2413.68       131.46 o                         
  18   7   0       2046.16       2287.74       103.56 o                         
  20   7   0        314.23        385.52        49.81 o                         
   0   8   0      14795.35      15865.14       909.60 o                         
   2   8   0        301.80        194.76        38.03 o                         
   4   8   0      27127.27      28906.07      1641.34 o                         
   6   8   0      16664.11      19690.80       806.77 o                         
   8   8   0          0.58         13.33        75.07 o                         
  10   8   0        276.28        186.47        47.60 o                         
  12   8   0        436.54        442.68        53.17 o                         
  14   8   0       3087.08       3113.91       169.65 o                         
  16   8   0        903.17       1004.27        99.27 o                         
  18   8   0        141.35        179.50        44.46 o                         
   2   9   0        202.67        229.02        40.68 o                         
   4   9   0       9772.00      10341.82       440.24 o                         
   6   9   0      35298.30      34675.57      1399.77 o                         
   8   9   0        778.77        825.32       171.19 o                         
  10   9   0        110.96        121.98        29.43 o                         
  12   9   0       7689.60       7889.22       344.29 o                         
  14   9   0       4493.62       4872.09       174.53 o                         
  16   9   0        458.03        476.62        47.90 o                         
  18   9   0        192.43        173.99        49.11 o                         
   0  10   0        911.25        820.85        83.84 o                         
   2  10   0       7763.82       7945.53       335.61 o                         
   4  10   0        727.60        584.79        52.09 o                         
   6  10   0       9228.06      10323.27       346.93 o                         
   8  10   0       1948.18       1997.61        97.64 o                         
  10  10   0       2686.10       2641.68        92.55 o                         
  12  10   0       2382.90       2656.29       138.63 o                         
  14  10   0        557.26        583.28        40.03 o                         
  16  10   0       1078.44       1263.61        70.95 o                         
  18  10   0         16.63         22.22        29.58 o                         
   2  11   0       1484.44       1334.83        38.66 o                         
   4  11   0       2587.06       2394.22        82.85 o                         
   6  11   0      10819.50      10710.47       260.16 o                         
   8  11   0       1404.21       1368.05        79.95 o                         
  10  11   0          2.53        -12.93        27.70 o                         
  12  11   0       5105.72       5169.97       168.80 o                         
  14  11   0       2476.00       2784.94       107.62 o                         
  16  11   0       1301.41       1492.35        61.62 o                         
   0  12   0      13843.52      13764.12       568.28 o                         
   2  12   0        474.99        482.46        28.36 o                         
   4  12   0       4171.05       3933.07       102.31 o                         
   6  12   0       2218.21       2028.65        75.33 o                         
   8  12   0      14789.91      15138.50       432.15 o                         
  10  12   0        123.19        190.11        30.98 o                         
  12  12   0        615.96        709.57        71.56 o                         
  14  12   0        249.72        275.46        40.08 o                         
  16  12   0       1391.20       1366.22        67.06 o                         
   2  13   0      13788.60      13711.80       324.48 o                         
   4  13   0        722.65        760.24        36.50 o                         
   6  13   0        818.35        771.68        54.57 o                         
   8  13   0       1156.35       1447.29        73.06 o                         
  10  13   0        462.97        424.09        39.07 o                         
  12  13   0        581.63        585.47        52.96 o                         
  14  13   0       1156.90       1324.90        72.60 o                         
  16  13   0       1025.16        772.44        54.37 o                         
   0  14   0        936.13        994.33        71.25 o                         
   2  14   0       1842.63       1705.05        56.12 o                         
   4  14   0         16.56         31.81        28.46 o                         
   6  14   0        340.47        292.39        37.93 o                         
   8  14   0       4731.07       5024.67       222.96 o                         
  10  14   0      18047.68      17433.25       703.44 o                         
  12  14   0       3500.10       3602.25       224.50 o                         
  14  14   0          0.79         16.01        30.08 o                         
   2  15   0       4725.40       4695.76       139.08 o                         
   4  15   0        153.32         99.58        31.52 o                         
   6  15   0          0.37        -23.85        57.88 o                         
   8  15   0       1442.88       1303.99        75.88 o                         
  10  15   0         70.61        118.23        34.00 o                         
  12  15   0        799.49        822.60        77.17 o                         
  14  15   0        270.64        348.68        44.55 o                         
   0  16   0       6052.29       6239.48       379.20 o                         
   2  16   0       1103.46       1243.05        79.48 o                         
   4  16   0       1224.90       1231.74        76.11 o                         
   6  16   0         29.28        -12.63        54.37 o                         
   8  16   0       8389.87       8489.39       348.73 o                         
  10  16   0       6159.08       6486.09       383.41 o                         
  12  16   0          9.50         37.53        43.15 o                         
   2  17   0        532.68        448.57        55.50 o                         
   4  17   0         38.33         19.32        41.89 o                         
   6  17   0        489.10        502.33        86.64 o                         
   8  17   0        276.96        214.68        44.90 o                         
  10  17   0        337.66        333.60        56.48 o                         
  12  17   0          0.07        -28.76        32.27 o                         
   0  18   0       1913.09       2122.98       154.00 o                         
   2  18   0       1268.47       1219.69       109.10 o                         
   4  18   0         63.30         31.91        81.21 o                         
   6  18   0         21.39         -8.59        34.58 o                         
   8  18   0       1190.71       1047.80        60.16 o                         
  10  18   0       2906.02       2588.47       159.96 o                         
   2  19   0        214.24        266.30        38.74 o                         
   4  19   0         12.84          4.38        24.35 o                         
   6  19   0       2044.29       2015.31        83.23 o                         
   0  20   0       3773.60       3497.72       207.67 o                         
   2  20   0       1097.80        872.06        63.84 o                         
   4  20   0        222.17        231.40        22.45 o                         
   1   1   1     121739.05     119669.59      6708.84 o                         
   2   1   1        273.65        174.54        27.83 o                         
   3   1   1      66807.54      62153.30      1991.19 o                         
   4   1   1      12756.21      10958.49       443.39 o                         
   5   1   1       7009.91       5377.32       186.10 o                         
   6   1   1      15854.55      17340.40       768.81 o                         
   7   1   1       4345.18       4192.21       167.49 o                         
   8   1   1      18771.92      21453.43      1733.94 o                         
   9   1   1      23374.00      20411.19       839.63 o                         
  10   1   1        101.15        234.94        44.88 o                         
  11   1   1          6.46         45.11        43.33 o                         
  12   1   1       1974.23       1981.92        49.33 o                         
  13   1   1       1184.80       1126.45        35.14 o                         
  14   1   1         98.22        117.87        31.56 o                         
  15   1   1       2188.45       2244.53        60.10 o                         
  16   1   1         13.61         54.48        24.06 o                         
  17   1   1       2655.57       2986.86        68.80 o                         
  18   1   1         31.53        -13.24        22.17 o                         
  19   1   1       4885.73       5387.21       131.28 o                         
  20   1   1          5.77        -13.19        17.12 o                         
  21   1   1       1936.43       2094.91       133.65 o                         
   0   2   1      31263.74      25408.71      1428.06 o                         
   1   2   1        288.01        261.34        27.36 o                         
   2   2   1       1256.54       1167.60        55.43 o                         
   3   2   1       2266.50       1944.34        75.58 o                         
   4   2   1      25766.18      22892.41      1300.38 o                         
   5   2   1      15231.63      13991.42       468.98 o                         
   6   2   1      29959.35      22887.32       988.34 o                         
   7   2   1       5046.78       4567.59       144.72 o                         
   8   2   1       2766.87       2992.44       165.92 o                         
   9   2   1        127.84        235.09        49.41 o                         
  10   2   1      20510.06      23158.99      2241.18 o                         
  11   2   1       3403.02       2766.11       128.95 o                         
  12   2   1         25.22         22.46        27.82 o                         
  13   2   1       1219.29       1168.31        51.08 o                         
  14   2   1        621.60        670.14        48.97 o                         
  15   2   1         56.21         56.46        29.09 o                         
  16   2   1        148.09        134.24        29.38 o                         
  17   2   1        310.26        361.03        29.07 o                         
  18   2   1        412.20        439.40        28.69 o                         
  19   2   1          6.20          6.27        21.94 o                         
  20   2   1        202.94        230.58        21.85 o                         
  21   2   1          0.67         14.38        38.59 o                         
   1   3   1     100409.41      92726.88      5202.90 o                         
   2   3   1       7090.21       4459.93       259.23 o                         
   3   3   1       2254.39       2407.79       113.13 o                         
   4   3   1      11581.01      10001.65       336.45 o                         
   5   3   1      10382.12      10125.45       416.39 o                         
   6   3   1      44496.48      44646.99      1454.07 o                         
   7   3   1       8687.38       6156.13       287.96 o                         
   8   3   1       1571.85       1523.99        87.50 o                         
   9   3   1       2605.98       2618.13       129.88 o                         
  10   3   1       3346.44       4307.94       234.01 o                         
  11   3   1       4468.58       4141.93       253.49 o                         
  12   3   1        120.83        144.60        26.51 o                         
  13   3   1       1797.15       1681.89        52.89 o                         
  14   3   1          2.06         10.50        31.15 o                         
  15   3   1        307.56        330.79        32.13 o                         
  16   3   1        709.06        787.60        44.24 o                         
  17   3   1       2440.67       2750.70        82.42 o                         
  18   3   1        125.26        108.81        27.95 o                         
  19   3   1       1525.44       1653.10        67.29 o                         
  20   3   1        365.75        392.98        32.07 o                         
  21   3   1        103.39        124.88        38.59 o                         
   0   4   1      98072.33      84058.88      4719.52 o                         
   1   4   1      38249.86      38481.91      2165.42 o                         
   2   4   1       9935.57      10138.50       579.15 o                         
   3   4   1      37932.29      37683.52      2121.92 o                         
   4   4   1       7352.39       7209.00       244.31 o                         
   5   4   1       4598.87       3858.90       141.99 o                         
   6   4   1       9942.43      11253.11       467.51 o                         
   7   4   1        141.34        115.99        45.89 o                         
   8   4   1         64.50         42.08        46.41 o                         
   9   4   1        461.10        365.49        80.69 o                         
  10   4   1       3593.24       3922.32       221.13 o                         
  11   4   1       1108.83       1043.45        97.53 o                         
  12   4   1        759.87        629.74        29.76 o                         
  13   4   1       5347.70       5081.34       138.54 o                         
  14   4   1        268.20        235.96        28.15 o                         
  15   4   1       2747.41       2999.02        81.71 o                         
  16   4   1        316.72        348.89        35.00 o                         
  17   4   1        800.82        845.27        34.17 o                         
  18   4   1        140.42        190.97        24.60 o                         
  19   4   1        276.61        275.13        50.16 o                         
  20   4   1         10.49        -14.56        31.50 o                         
   1   5   1         29.75          2.94        27.14 o                         
   2   5   1        427.74        778.05        67.00 o                         
   3   5   1       1982.42       1622.75       108.74 o                         
   4   5   1        710.81        558.98        45.34 o                         
   5   5   1      15618.73      15709.83       521.35 o                         
   6   5   1        121.70        200.77        58.07 o                         
   7   5   1       1870.34       1539.03       152.77 o                         
   8   5   1       5891.63       5842.82       190.99 o                         
   9   5   1      10443.70       7948.89       374.05 o                         
  10   5   1        246.42        218.17        42.23 o                         
  11   5   1       2131.01       2084.70        90.15 o                         
  12   5   1        925.28       1053.77        87.34 o                         
  13   5   1        477.55        460.06        32.64 o                         
  14   5   1         82.90         75.05        29.66 o                         
  15   5   1        819.10        773.29        41.74 o                         
  16   5   1        223.31        151.77        28.75 o                         
  17   5   1       2677.16       2981.96        88.82 o                         
  18   5   1        147.16        171.60        29.32 o                         
  19   5   1        244.03        385.73        61.47 o                         
  20   5   1        267.74        302.97        29.81 o                         
   0   6   1      22732.63      21335.34      1210.22 o                         
   1   6   1      10058.94      10681.05       433.21 o                         
   2   6   1      21492.04      21262.03      1206.36 o                         
   3   6   1       9500.41       8634.67       499.87 o                         
   4   6   1        330.73        518.04        48.71 o                         
   5   6   1      60506.85      60898.27      1981.78 o                         
   6   6   1       1574.96       1615.72        76.27 o                         
   7   6   1      13029.46      13168.24       548.98 o                         
   8   6   1       7321.70       7855.41       343.86 o                         
   9   6   1          6.67        -51.06        54.52 o                         
  10   6   1       1703.56       1679.11        83.93 o                         
  11   6   1      17052.48      16364.34       816.49 o                         
  12   6   1        213.90        318.69        83.79 o                         
  13   6   1      14958.55      16814.61       725.41 o                         
  14   6   1       1764.34       1977.30        75.11 o                         
  15   6   1        337.68        398.71        40.19 o                         
  16   6   1         25.31         -2.51        32.97 o                         
  17   6   1        350.32        411.54        36.00 o                         
  18   6   1        842.52        984.50        41.96 o                         
  19   6   1        687.04        864.64        40.99 o                         
  20   6   1        231.87        164.17        44.55 o                         
   1   7   1       1225.08       1009.87        58.91 o                         
   2   7   1       2535.63       2593.43       118.69 o                         
   3   7   1      27935.21      29105.67      1649.41 o                         
   4   7   1       2676.77       2661.54       127.34 o                         
   5   7   1       6347.60       7013.82       247.13 o                         
   6   7   1        282.52        331.40        41.16 o                         
   7   7   1       1391.03       1670.13       103.53 o                         
   8   7   1        445.52        496.06        64.78 o                         
   9   7   1        351.87        388.23        57.37 o                         
  10   7   1        375.78        364.84        43.68 o                         
  11   7   1        743.71        712.18        43.33 o                         
  12   7   1        492.09        467.60        65.37 o                         
  13   7   1       4573.29       4669.17       181.73 o                         
  14   7   1        176.69        127.56        28.76 o                         
  15   7   1       1432.63       1632.78        60.28 o                         
  16   7   1         19.79         53.22        35.52 o                         
  17   7   1        791.35        959.60        43.96 o                         
  18   7   1        238.33        317.25        29.95 o                         
  19   7   1        208.41        269.72        33.27 o                         
  20   7   1        305.77        341.67        47.36 o                         
   0   8   1       2425.10       2592.68       171.54 o                         
   1   8   1       3674.39       4190.75       183.46 o                         
   2   8   1        626.97        790.20        54.80 o                         
   3   8   1      29133.18      29837.84      1197.44 o                         
   4   8   1        250.81        206.26        54.72 o                         
   5   8   1       9551.73       8527.96       295.67 o                         
   6   8   1        124.28        135.13        37.09 o                         
   7   8   1       3627.93       3434.23       255.37 o                         
   8   8   1        551.07        474.24        55.67 o                         
   9   8   1       1848.53       1795.75        55.94 o                         
  10   8   1       1863.32       1616.17        64.75 o                         
  11   8   1        355.69        347.41        28.24 o                         
  12   8   1        135.92        140.06        34.28 o                         
  13   8   1        191.83        225.40        36.74 o                         
  14   8   1          1.12         -3.81        29.30 o                         
  15   8   1      12260.00      13138.69       440.89 o                         
  16   8   1        278.67        326.09        29.39 o                         
  17   8   1       1907.23       2085.30        74.25 o                         
  18   8   1         37.58         94.74        42.89 o                         
  19   8   1         69.16         12.46        35.33 o                         
   1   9   1       1734.59       1709.20        89.79 o                         
   2   9   1         84.37         58.77        35.29 o                         
   3   9   1          0.43         48.19        36.42 o                         
   4   9   1      15841.65      17630.90       591.00 o                         
   5   9   1       6279.26       6672.90       207.09 o                         
   6   9   1        677.92        558.27        62.44 o                         
   7   9   1       5425.40       5674.09       173.26 o                         
   8   9   1         25.20         45.99        24.98 o                         
   9   9   1       2757.33       2656.06        76.11 o                         
  10   9   1         20.21         30.28        22.14 o                         
  11   9   1         49.62         39.15        23.09 o                         
  12   9   1        395.00        498.81        35.88 o                         
  13   9   1        313.67        399.08        45.70 o                         
  14   9   1         23.46         68.13        33.88 o                         
  15   9   1        497.75        437.23        28.11 o                         
  16   9   1         18.94         28.10        26.28 o                         
  17   9   1        720.36        830.91        60.40 o                         
  18   9   1        239.23        333.95        53.32 o                         
   0  10   1        501.89        541.62        72.61 o                         
   1  10   1         54.86         35.27        36.33 o                         
   2  10   1       2562.62       2404.62       119.55 o                         
   3  10   1      16094.51      15654.66       639.70 o                         
   4  10   1       1885.67       1848.99        78.17 o                         
   5  10   1       9668.94       9595.83       213.51 o                         
   6  10   1       2006.29       2079.83        55.88 o                         
   7  10   1       1557.60       1521.93        40.42 o                         
   8  10   1         10.09         13.79        23.15 o                         
   9  10   1         21.87         48.27        24.02 o                         
  10  10   1        355.57        335.02        26.32 o                         
  11  10   1       1215.69       1235.17        39.78 o                         
  12  10   1        748.96        784.25        37.22 o                         
  13  10   1       4758.95       5257.67       130.00 o                         
  14  10   1        622.00        621.13        31.15 o                         
  15  10   1       4585.02       5405.42       137.49 o                         
  16  10   1         20.71        -14.07        23.56 o                         
  17  10   1          0.49         16.29        43.37 o                         
  18  10   1          8.96        -26.57        30.69 o                         
  19  10   1        219.55        141.37        25.26 o                         
   1  11   1       4524.25       4570.33        87.58 o                         
   2  11   1        128.96         99.96        14.68 o                         
   3  11   1       4484.96       4514.42        82.82 o                         
   4  11   1          3.26         -7.38        15.45 o                         
   5  11   1        318.31        332.70        21.99 o                         
   6  11   1        176.18        139.31        21.02 o                         
   7  11   1        856.86        872.75        28.51 o                         
   8  11   1        399.80        456.99        25.73 o                         
   9  11   1       4453.35       4520.63       113.75 o                         
  10  11   1        380.15        392.37        26.73 o                         
  11  11   1        703.81        754.42        46.64 o                         
  12  11   1        217.80        209.72        29.57 o                         
  13  11   1        163.55        177.80        29.14 o                         
  14  11   1          5.36         -7.21        26.33 o                         
  15  11   1        454.38        513.72        30.41 o                         
  16  11   1        564.68        574.27        33.01 o                         
  17  11   1       2956.54       3148.34       137.66 o                         
   0  12   1        384.63        370.34        29.35 o                         
   1  12   1         68.43         74.94        15.64 o                         
   2  12   1        592.34        563.58        20.25 o                         
   3  12   1       3935.41       3873.70        69.75 o                         
   4  12   1         80.30        107.24        20.98 o                         
   5  12   1       3842.45       3775.50        94.64 o                         
   6  12   1       2056.02       1833.58        56.91 o                         
   7  12   1       2821.61       2747.88        69.30 o                         
   8  12   1        120.10        132.64        21.33 o                         
   9  12   1          1.44         18.35        22.29 o                         
  10  12   1        151.54        156.48        22.02 o                         
  11  12   1       1788.33       1806.11       100.00 o                         
  12  12   1        119.73        109.50        32.07 o                         
  13  12   1       1786.03       2024.40        71.68 o                         
  14  12   1         47.68         31.64        24.58 o                         
  15  12   1       1006.04       1073.85        43.63 o                         
  16  12   1         15.92         -6.64        22.98 o                         
  18  12   1         22.14        -10.17        21.75 o                         
   1  13   1       2927.39       2885.75        61.35 o                         
   2  13   1         90.66         76.88        19.50 o                         
   3  13   1       2773.09       2719.66        63.36 o                         
   4  13   1       1286.14       1493.63        47.05 o                         
   5  13   1         86.86         77.83        24.45 o                         
   6  13   1        153.50        134.61        28.12 o                         
   7  13   1       6010.88       5909.58       145.67 o                         
   8  13   1        115.21         87.52        24.92 o                         
   9  13   1       3617.04       3988.04        94.35 o                         
  10  13   1         23.18         19.21        22.58 o                         
  11  13   1       3427.42       3408.24       108.17 o                         
  12  13   1         60.09        102.97        34.48 o                         
  13  13   1        310.75        295.22        35.09 o                         
  14  13   1          0.46         46.23        24.59 o                         
  15  13   1        544.25        596.52        33.96 o                         
  16  13   1         56.22         49.46        24.91 o                         
   0  14   1       1313.52       1303.92        65.08 o                         
   1  14   1        206.51        210.80        22.21 o                         
   2  14   1         68.56        102.35        22.18 o                         
   3  14   1        327.62        335.09        24.62 o                         
   4  14   1          3.45         16.37        25.44 o                         
   5  14   1        510.08        506.10        44.33 o                         
   6  14   1        826.81        946.15        44.01 o                         
   7  14   1       1258.83       1357.10        69.45 o                         
   8  14   1        248.83        297.08        33.04 o                         
   9  14   1        449.72        468.09        33.95 o                         
  10  14   1        221.33        225.13        27.49 o                         
  11  14   1       1069.76       1047.56        51.50 o                         
  12  14   1        364.14        286.07        53.67 o                         
  13  14   1       1601.80       1761.34       143.30 o                         
  14  14   1        230.90        194.08        27.42 o                         
  15  14   1         56.24         79.78        21.65 o                         
   1  15   1       1218.99       1138.58        38.65 o                         
   2  15   1        677.33        643.98        31.01 o                         
   3  15   1         55.85         72.27        23.28 o                         
   4  15   1         42.02         67.81        26.59 o                         
   5  15   1        464.55        402.02        33.40 o                         
   6  15   1        114.22        129.77        49.77 o                         
   7  15   1       5800.30       5825.84       201.76 o                         
   8  15   1        374.44        339.27        33.82 o                         
   9  15   1       4773.56       4518.70       137.74 o                         
  10  15   1         12.96        -15.22        30.62 o                         
  11  15   1       6753.02       7242.29       301.00 o                         
  12  15   1          0.22          9.74        35.72 o                         
  13  15   1        443.77        426.23        41.91 o                         
  14  15   1          2.71        -15.07        23.50 o                         
   0  16   1         20.96         -3.28        50.73 o                         
   1  16   1        510.45        560.20        47.67 o                         
   2  16   1        169.26        132.22        32.62 o                         
   3  16   1        519.46        499.84        39.77 o                         
   4  16   1         25.57        -18.18        38.82 o                         
   5  16   1        542.43        584.26        41.97 o                         
   6  16   1        226.45        252.15        35.85 o                         
   7  16   1          7.00        -17.44        31.97 o                         
   8  16   1        366.14        349.78        34.22 o                         
   9  16   1         29.74         86.50        24.51 o                         
  10  16   1         49.21          8.39        39.40 o                         
  11  16   1          7.89          3.15        35.84 o                         
  12  16   1         30.56         22.73        36.66 o                         
  13  16   1          0.55         13.58        24.68 o                         
   1  17   1       3002.47       2993.98       101.05 o                         
   2  17   1        659.45        685.13        37.71 o                         
   3  17   1        413.50        366.21        55.04 o                         
   4  17   1        327.64        297.86        33.13 o                         
   5  17   1        242.74        290.50        32.82 o                         
   6  17   1        298.24        280.59        47.45 o                         
   7  17   1       1079.27       1086.48        55.75 o                         
   8  17   1          2.95         25.83        25.85 o                         
   9  17   1       2899.72       2894.26       104.14 o                         
  10  17   1        107.60        114.49        35.09 o                         
  11  17   1       2220.04       2301.78       103.06 o                         
  12  17   1        133.18        153.08        25.42 o                         
   0  18   1        899.10        847.21        49.33 o                         
   1  18   1        190.89        252.88        33.55 o                         
   2  18   1        104.98         83.55        36.33 o                         
   3  18   1       1318.97       1373.89        64.44 o                         
   4  18   1          8.49          3.78        27.78 o                         
   5  18   1        880.71        991.96        43.76 o                         
   6  18   1          6.39         23.11        23.13 o                         
   7  18   1         93.48        101.82        19.23 o                         
   8  18   1         53.95        130.49        35.08 o                         
   9  18   1          2.06         38.59        44.90 o                         
  10  18   1        216.49        156.81        28.38 o                         
  11  18   1         17.53        -19.69        23.50 o                         
   1  19   1       2493.66       2334.71        75.90 o                         
   2  19   1        643.74        656.62        41.01 o                         
   3  19   1       1148.43       1165.38        45.15 o                         
   4  19   1         13.55         25.47        19.08 o                         
   5  19   1         21.90         17.64        15.23 o                         
   6  19   1         17.64         18.80        12.94 o                         
   7  19   1       1399.09       1616.13        65.72 o                         
   8  19   1        397.07        426.21        48.76 o                         
   9  19   1       1819.09       1412.28        92.61 o                         
   0  20   1        779.20        601.97        38.06 o                         
   1  20   1         31.18         32.33        25.07 o                         
   2  20   1          1.62          6.72        18.13 o                         
   3  20   1        635.29        593.73        35.07 o                         
   4  20   1         45.57         54.40        12.68 o                         
   5  20   1         11.71         22.50        15.98 o                         
   0   0   2      56565.71      62489.91      3505.08 o                         
   1   0   2       3919.94       4160.72       187.85 o                         
   2   0   2      39733.24      37547.85      1755.87 o                         
   3   0   2       7551.02       6051.66       201.25 o                         
   4   0   2       1303.27       1168.48       110.85 o                         
   5   0   2          8.55        -26.31        84.19 o                         
   6   0   2      53166.02      46919.09      2662.14 o                         
   7   0   2       6391.23       7706.13       497.07 o                         
   8   0   2        129.91        194.90        52.79 o                         
   9   0   2       1928.87       1732.89        88.90 o                         
  10   0   2        634.59        937.60        63.37 o                         
  11   0   2         50.12         36.77        43.53 o                         
  12   0   2        190.12        176.07        29.22 o                         
  13   0   2       2206.15       2113.26        60.57 o                         
  14   0   2        242.37        234.03        27.88 o                         
  15   0   2         91.96         89.15        35.74 o                         
  16   0   2       2213.73       2304.38        93.38 o                         
  17   0   2        452.41        420.99        35.38 o                         
  18   0   2       6894.50       7926.39       231.94 o                         
  19   0   2        186.72        176.65        30.90 o                         
  20   0   2        513.60        640.54        67.35 o                         
  21   0   2         45.80          4.21        35.08 o                         
   1   1   2         39.46         22.99        10.18 o                         
   2   1   2       2510.54       1859.18       135.40 o                         
   3   1   2          6.01        -36.56        36.56 o                         
   4   1   2      10883.30      11679.76       455.77 o                         
   5   1   2       2170.49       2293.73        74.23 o                         
   6   1   2          4.74         60.95        54.52 o                         
   7   1   2       1994.21       2201.56       161.48 o                         
   8   1   2       9151.36       8718.45       344.58 o                         
   9   1   2         94.92         92.31        27.87 o                         
  10   1   2        458.19        296.96        31.37 o                         
  11   1   2       3412.84       3104.56       100.97 o                         
  12   1   2        109.87        128.58        19.75 o                         
  13   1   2         80.24         63.46        16.39 o                         
  14   1   2        598.45        592.52        34.10 o                         
  15   1   2       1921.56       1851.96        52.68 o                         
  16   1   2        195.73        281.66        27.98 o                         
  17   1   2        173.35        196.51        26.74 o                         
  18   1   2        427.63        473.75        26.11 o                         
  19   1   2          2.31         12.22        20.89 o                         
  20   1   2        150.28        152.00        25.91 o                         
  21   1   2        174.85        173.64        42.45 o                         
   0   2   2      14234.93      14760.31       587.50 o                         
   1   2   2          0.66         12.45        15.37 o                         
   2   2   2      17009.69      17448.04       593.37 o                         
   3   2   2       4485.73       4634.67       229.18 o                         
   4   2   2       7326.31       6777.60       414.63 o                         
   5   2   2        711.90        472.60        60.69 o                         
   6   2   2       4331.16       4032.39       199.95 o                         
   7   2   2       1573.12       1364.84        64.05 o                         
   8   2   2      15536.94      14348.85       711.63 o                         
   9   2   2        504.87        510.97        49.80 o                         
  10   2   2      14690.54      13268.91       385.38 o                         
  11   2   2       1039.47        786.31        47.51 o                         
  12   2   2       3258.55       3120.97       113.83 o                         
  13   2   2        332.83        308.53        22.41 o                         
  14   2   2        819.04        740.36        31.06 o                         
  15   2   2         38.67         74.73        48.37 o                         
  16   2   2        792.24        897.69        43.60 o                         
  17   2   2         69.03         42.56        26.77 o                         
  18   2   2        447.42        560.03        31.61 o                         
  19   2   2          0.17         -0.12        20.90 o                         
  20   2   2       1763.87       1900.95        72.29 o                         
  21   2   2        809.47        796.24       165.40 o                         
   1   3   2       2490.09       2147.35        92.02 o                         
   2   3   2      25473.50      24421.89       791.34 o                         
   3   3   2       1266.23       1025.16        42.23 o                         
   4   3   2       9276.02       8113.70       235.87 o                         
   5   3   2        781.79        871.30        69.04 o                         
   6   3   2        177.60        196.57        74.37 o                         
   7   3   2         16.36         70.31        50.30 o                         
   8   3   2      10454.98      10948.55       705.61 o                         
   9   3   2         68.14         14.70        64.69 o                         
  10   3   2        340.57        324.45        97.84 o                         
  11   3   2        550.81        503.41        34.56 o                         
  12   3   2       5689.36       5285.60       144.04 o                         
  13   3   2        282.07        216.40        25.07 o                         
  14   3   2       1725.39       1611.13        52.01 o                         
  15   3   2         97.33         68.97        29.40 o                         
  16   3   2         39.75         55.09        28.86 o                         
  17   3   2          0.52        -20.47        26.76 o                         
  18   3   2         20.26         16.26        20.32 o                         
  19   3   2        861.24        981.63        42.53 o                         
  20   3   2         47.31         20.35        42.09 o                         
  21   3   2         24.62         18.22        22.37 o                         
   0   4   2      13944.63      14020.99       561.57 o                         
   1   4   2         69.60         59.23        25.27 o                         
   2   4   2        175.02        123.62        26.29 o                         
   3   4   2        819.50        518.98        31.29 o                         
   4   4   2        117.51         56.87        22.44 o                         
   5   4   2         72.50        116.75        24.28 o                         
   6   4   2       8792.83       8800.19       372.11 o                         
   7   4   2       3441.95       3417.68       339.04 o                         
   8   4   2       7303.65       5521.97       263.87 o                         
   9   4   2        907.51        910.23       129.79 o                         
  10   4   2       9240.88       8987.89       333.67 o                         
  11   4   2       1175.75       1190.84       114.17 o                         
  12   4   2       5262.46       4771.29       110.91 o                         
  13   4   2         55.47         21.88        21.69 o                         
  14   4   2        354.35        300.79        28.84 o                         
  15   4   2        370.67        397.59        35.32 o                         
  16   4   2          5.76        -10.22        26.02 o                         
  17   4   2        206.70        225.24        22.97 o                         
  18   4   2        652.25        708.49        39.59 o                         
  19   4   2        134.58        200.37        48.88 o                         
  20   4   2        422.46        486.31        57.18 o                         
  21   4   2          3.96        -30.87        30.87 o                         
   1   5   2       8217.38       8250.40       237.40 o                         
   2   5   2       2142.40       1927.41       109.45 o                         
   3   5   2       1211.42        965.20        53.21 o                         
   4   5   2       9303.85       7987.92       265.76 o                         
   5   5   2       1986.01       1982.23        70.38 o                         
   6   5   2       7300.68       6849.56       299.96 o                         
   7   5   2        865.58        957.62       118.04 o                         
   8   5   2        900.02        989.65       113.66 o                         
   9   5   2      12577.84      10094.98       932.05 o                         
  10   5   2       1935.83       1512.60        75.39 o                         
  11   5   2       3833.63       3511.99       119.40 o                         
  12   5   2       2084.69       2030.89        64.35 o                         
  13   5   2         27.04         42.23        26.94 o                         
  14   5   2       5028.84       5377.24       148.08 o                         
  15   5   2         94.54         96.11        35.99 o                         
  16   5   2         22.02         45.19        29.08 o                         
  17   5   2         21.28         42.36        22.42 o                         
  18   5   2          0.67         -5.28        25.13 o                         
  19   5   2          1.05         34.68        27.82 o                         
  20   5   2         85.08        114.34        73.84 o                         
  21   5   2         22.98        -16.14        27.71 o                         
   0   6   2        380.88        552.99        60.69 o                         
   1   6   2       1328.23       1519.75        65.52 o                         
   2   6   2       6585.50       6046.08       177.85 o                         
   3   6   2       1123.48       1441.71        72.67 o                         
   4   6   2        287.81        392.39        33.00 o                         
   5   6   2       2852.66       2795.90        93.90 o                         
   6   6   2        168.96         22.20        23.63 o                         
   7   6   2         15.52         49.57        63.84 o                         
   8   6   2       1021.26       1070.54        99.59 o                         
   9   6   2        931.80        799.62        69.99 o                         
  10   6   2          4.05         32.64        27.22 o                         
  11   6   2        764.05        752.34        48.50 o                         
  12   6   2        573.05        484.60        40.05 o                         
  13   6   2         48.19         39.69        40.97 o                         
  14   6   2         17.73         29.96        34.63 o                         
  15   6   2        987.56       1112.74        55.74 o                         
  16   6   2       3658.63       4177.82       109.05 o                         
  17   6   2          1.95        -17.34        28.57 o                         
  18   6   2        539.53        551.41        30.89 o                         
  19   6   2        496.96        664.33        41.98 o                         
  20   6   2          2.59         19.93        29.39 o                         
   1   7   2       2546.34       2385.59        78.09 o                         
   2   7   2      25826.28      24779.11       702.54 o                         
   3   7   2       1124.49       1335.45        71.19 o                         
   4   7   2      20697.23      21842.39       719.37 o                         
   5   7   2       1873.64       1580.04        70.53 o                         
   6   7   2      12499.78      11449.96       332.92 o                         
   7   7   2         23.34       -101.03       101.03 o                         
   8   7   2        253.13        100.33       101.03 o                         
   9   7   2       1105.17       1025.29        42.88 o                         
  10   7   2        312.45        257.25        23.33 o                         
  11   7   2        785.66        857.60        65.22 o                         
  12   7   2       2030.96       1998.48        92.61 o                         
  13   7   2        768.87        845.34        46.63 o                         
  14   7   2       8299.00       8868.61       265.85 o                         
  15   7   2         85.25        115.56        37.22 o                         
  16   7   2       1086.73       1219.35        46.36 o                         
  17   7   2        941.63       1162.96        46.08 o                         
  18   7   2          2.73         32.59        27.15 o                         
  19   7   2          0.95        -17.92        33.52 o                         
  20   7   2        246.01        297.47        44.55 o                         
   0   8   2        585.10        642.23        49.23 o                         
   1   8   2        236.68        434.36        30.60 o                         
   2   8   2      11897.71      12897.00       371.97 o                         
   3   8   2        545.95        537.08        33.43 o                         
   4   8   2        340.65        355.22        35.86 o                         
   5   8   2       5137.97       5612.54       201.52 o                         
   6   8   2       2967.92       2792.85       111.93 o                         
   7   8   2         90.08         63.14       102.08 o                         
   8   8   2       1448.48       1480.73        91.04 o                         
   9   8   2       2753.80       2662.18        75.58 o                         
  10   8   2         60.42         51.99        22.69 o                         
  11   8   2          1.07        -12.79        22.55 o                         
  12   8   2       1067.21       1201.11        67.93 o                         
  13   8   2         76.83         74.20        31.90 o                         
  14   8   2        196.86        190.99        28.98 o                         
  15   8   2        109.61        162.78        36.74 o                         
  16   8   2       3301.30       3551.61       106.36 o                         
  17   8   2         45.37         26.25        31.65 o                         
  18   8   2         39.32          2.03        23.96 o                         
  19   8   2          0.04        -25.39        25.39 o                         
  20   8   2         27.04         34.73        31.57 o                         
   1   9   2       1100.74        997.63        44.89 o                         
   2   9   2        787.33        593.29        35.55 o                         
   3   9   2        846.98        856.79        51.09 o                         
   4   9   2      32513.65      33817.82       958.57 o                         
   5   9   2       1568.12       1535.12        56.75 o                         
   6   9   2       6905.01       6553.59       200.93 o                         
   7   9   2       5463.51       5379.28       147.93 o                         
   8   9   2       1161.43       1255.18        41.50 o                         
   9   9   2        493.90        449.99        30.56 o                         
  10   9   2          0.99          7.89        22.95 o                         
  11   9   2        423.83        464.10        28.75 o                         
  12   9   2       2892.38       3254.11       102.53 o                         
  13   9   2        112.55        202.99        29.65 o                         
  14   9   2       1518.18       1512.02        46.97 o                         
  15   9   2        201.07        233.15        32.62 o                         
  16   9   2       2194.62       2213.72        69.22 o                         
  17   9   2        850.48        902.10        57.01 o                         
  18   9   2        271.36        287.15        36.21 o                         
  19   9   2        319.49        232.22        33.68 o                         
   0  10   2       2167.27       2180.73       110.01 o                         
   1  10   2        468.64        523.66        35.49 o                         
   2  10   2        182.60        211.27        29.23 o                         
   3  10   2       1857.07       1950.33        72.21 o                         
   4  10   2        702.63        791.21        33.59 o                         
   5  10   2        638.03        565.60        21.53 o                         
   6  10   2         64.65         82.53        13.27 o                         
   7  10   2       1111.59       1095.66        30.36 o                         
   8  10   2       1456.12       1551.68        44.61 o                         
   9  10   2        477.79        437.04        25.90 o                         
  10  10   2        373.26        349.76        28.15 o                         
  11  10   2          3.60         17.72        22.35 o                         
  12  10   2        379.63        387.61        30.62 o                         
  13  10   2          3.71         51.38        30.25 o                         
  14  10   2         86.51         95.57        24.12 o                         
  15  10   2        434.77        487.59        31.36 o                         
  16  10   2       1144.84       1387.78        44.64 o                         
  17  10   2         66.90         74.15        20.73 o                         
  18  10   2         49.24         74.06        29.01 o                         
  19  10   2         93.40          0.70        21.40 o                         
   1  11   2       1074.07       1031.89        25.95 o                         
   2  11   2       1152.02       1323.09        28.93 o                         
   3  11   2        954.68       1118.47        27.35 o                         
   4  11   2       8779.94       8505.26       150.90 o                         
   5  11   2        270.72        248.68        16.76 o                         
   6  11   2       3921.69       3742.49        68.35 o                         
   7  11   2       2159.21       2419.91        58.47 o                         
   8  11   2        110.40        138.54        20.43 o                         
   9  11   2        688.11        823.97        32.28 o                         
  10  11   2        469.05        521.63        30.11 o                         
  11  11   2         31.70         17.11        23.95 o                         
  12  11   2        706.84        763.75        38.81 o                         
  13  11   2         28.11         47.15        32.24 o                         
  14  11   2       1628.74       1872.73        51.81 o                         
  15  11   2         25.28         54.00        22.12 o                         
  16  11   2       1253.10       1183.45        56.96 o                         
  17  11   2         46.80         18.29        19.09 o                         
   0  12   2       3868.86       3594.30       101.69 o                         
   1  12   2         11.44         -1.67        14.36 o                         
   2  12   2      12215.27      12198.70       188.43 o                         
   3  12   2       1874.90       1964.64        42.70 o                         
   4  12   2       1979.59       2075.63        58.25 o                         
   5  12   2        873.90        863.32        35.53 o                         
   6  12   2       4238.10       4358.36        97.29 o                         
   7  12   2       2055.88       2036.15        56.06 o                         
   8  12   2       2794.43       2590.39        62.48 o                         
   9  12   2        510.31        503.60        24.40 o                         
  10  12   2        831.80        927.94        48.51 o                         
  11  12   2        320.56        347.61        25.38 o                         
  12  12   2        417.19        523.04        37.99 o                         
  13  12   2         11.73         22.93        29.29 o                         
  14  12   2         12.67          3.21        24.59 o                         
  15  12   2        233.41        283.78        24.31 o                         
  16  12   2       1651.20       1570.68        54.49 o                         
  18  12   2       1015.27        488.65        39.64 o                         
   1  13   2       2676.55       2708.33        60.07 o                         
   2  13   2      12767.03      12276.47       197.21 o                         
   3  13   2        737.21        757.91        23.22 o                         
   4  13   2       2237.84       2089.75        54.83 o                         
   5  13   2       5786.68       5930.33       114.72 o                         
   6  13   2       3237.40       3138.48        74.62 o                         
   7  13   2          1.77         22.32        24.71 o                         
   8  13   2          2.67         27.20        23.10 o                         
   9  13   2        120.06        107.70        21.76 o                         
  10  13   2         17.76         35.57        22.45 o                         
  11  13   2        626.85        681.67        47.62 o                         
  12  13   2       3028.99       3446.78       125.21 o                         
  13  13   2          4.80         -4.81        31.07 o                         
  14  13   2       1345.01       1439.83        68.74 o                         
  15  13   2          0.12          5.73        20.37 o                         
  16  13   2        274.79        358.86        36.13 o                         
   0  14   2       1549.19       1472.46        62.47 o                         
   1  14   2        935.85        913.54        35.01 o                         
   2  14   2       4384.95       4502.54        90.28 o                         
   3  14   2       3994.63       4069.65        82.82 o                         
   4  14   2        114.92        118.18        22.87 o                         
   5  14   2          3.19        -11.96        21.08 o                         
   6  14   2        746.47        797.36        37.66 o                         
   7  14   2        264.89        265.23        30.51 o                         
   8  14   2       1408.51       1669.15        53.44 o                         
   9  14   2        144.86        130.40        28.19 o                         
  10  14   2       5902.32       5536.84       170.07 o                         
  11  14   2          4.02        -27.22        50.86 o                         
  12  14   2       1855.49       2130.75       103.56 o                         
  13  14   2        122.42        176.12        37.58 o                         
  14  14   2         24.44         32.28        21.51 o                         
  15  14   2        363.63        324.28        70.51 o                         
   1  15   2         17.90         19.06        20.01 o                         
   2  15   2         54.43         43.62        20.20 o                         
   3  15   2        218.18        253.31        23.93 o                         
   4  15   2        597.05        564.10        31.44 o                         
   5  15   2          7.14          4.95        22.60 o                         
   6  15   2        677.73        799.62        39.53 o                         
   7  15   2        233.49        245.49        41.00 o                         
   8  15   2       1851.26       1728.77        96.43 o                         
   9  15   2        532.07        564.94        39.95 o                         
  10  15   2        121.65        160.84        32.54 o                         
  11  15   2        264.64        335.61        80.33 o                         
  12  15   2       1387.46       1562.68        79.87 o                         
  13  15   2        201.15        223.82        23.39 o                         
  14  15   2         35.77         74.00        24.29 o                         
   0  16   2       6946.44       7147.38       303.44 o                         
   1  16   2          3.71         14.77        29.26 o                         
   2  16   2       1960.03       1693.77        56.09 o                         
   3  16   2        581.04        540.15        43.79 o                         
   4  16   2        337.23        460.08        47.35 o                         
   5  16   2        570.64        617.80        43.80 o                         
   6  16   2       1571.84       1384.00        76.35 o                         
   7  16   2        219.60        266.58        30.16 o                         
   8  16   2       3086.88       2949.48       107.71 o                         
   9  16   2         22.10        -14.68        36.71 o                         
  10  16   2       2215.33       2238.98        90.40 o                         
  11  16   2        540.83        625.32        50.34 o                         
  12  16   2       1050.08       1068.67        58.91 o                         
  13  16   2        248.21        269.27        40.87 o                         
   1  17   2         61.65         44.25        29.29 o                         
   2  17   2        905.19        948.69        49.47 o                         
   3  17   2          4.06        109.62        48.79 o                         
   4  17   2       1126.81       1230.14        61.30 o                         
   5  17   2         19.67         11.30        33.67 o                         
   6  17   2          0.36         16.54        30.52 o                         
   7  17   2        229.02        223.43        27.81 o                         
   8  17   2        312.53        275.46        75.24 o                         
   9  17   2         95.60        129.05        33.24 o                         
  10  17   2        529.30        501.91        52.09 o                         
  11  17   2         45.19        -26.70        46.30 o                         
  12  17   2         92.88         64.61        23.18 o                         
   0  18   2       4412.78       4144.43       263.27 o                         
   1  18   2        264.25        302.90        31.26 o                         
   2  18   2       2235.85       2346.43       103.24 o                         
   3  18   2        842.01        896.76        42.04 o                         
   4  18   2        365.74        331.43        29.34 o                         
   5  18   2        790.14        786.23        33.18 o                         
   6  18   2        128.15         85.82        20.85 o                         
   7  18   2          8.34         22.84        17.52 o                         
   8  18   2       2812.14       2813.71       124.84 o                         
   9  18   2        273.01        226.61        49.11 o                         
  10  18   2       1399.32       1391.58        95.41 o                         
  11  18   2         45.78         79.63        25.96 o                         
   1  19   2        267.24        197.99        33.03 o                         
   2  19   2        140.30        109.56        23.64 o                         
   3  19   2         98.86         78.25        24.61 o                         
   4  19   2        121.73        129.21        22.13 o                         
   5  19   2        123.56        130.10        21.37 o                         
   6  19   2       1456.70       1412.61        54.90 o                         
   7  19   2         76.28         63.87        16.22 o                         
   8  19   2          7.26        -16.84        35.43 o                         
   9  19   2        143.20         77.88        29.47 o                         
   0  20   2       3073.46       2880.03       121.90 o                         
   1  20   2        342.28        291.54        32.32 o                         
   2  20   2        742.99        725.87        28.44 o                         
   3  20   2        282.66        174.76        17.95 o                         
   4  20   2         17.23          9.53        15.01 o                         
   5  20   2         15.71          4.92        18.77 o                         
   1   1   3       9758.01      10253.07       448.93 o                         
   2   1   3      41187.61      33109.88      3641.19 o                         
   3   1   3      36737.50      37189.72      1391.64 o                         
   4   1   3       2875.04       2784.99        88.34 o                         
   5   1   3       9886.47      10039.91       281.42 o                         
   6   1   3      11238.32      10873.96       456.65 o                         
   7   1   3      20659.53      18290.49      1069.91 o                         
   8   1   3       5618.57       5175.47       138.46 o                         
   9   1   3       7094.46       6217.29       183.24 o                         
  10   1   3       1597.17       1567.28        71.58 o                         
  11   1   3        850.81        737.75        35.05 o                         
  12   1   3       2814.12       2419.24        53.79 o                         
  13   1   3        462.73        410.65        22.58 o                         
  14   1   3        929.66        846.96        27.63 o                         
  15   1   3        590.35        589.66        24.79 o                         
  16   1   3       1036.63       1051.47        45.11 o                         
  17   1   3        529.81        581.13        35.25 o                         
  18   1   3        204.72        243.77        23.09 o                         
  19   1   3       1480.79       1678.70        61.25 o                         
  20   1   3        771.61        784.30        39.56 o                         
  21   1   3        832.78        799.23        44.62 o                         
   0   2   3         42.31         10.92        14.74 o                         
   1   2   3       1623.87       1380.09        59.78 o                         
   2   2   3        432.47        440.58        28.24 o                         
   3   2   3      14508.87      14977.77       615.63 o                         
   4   2   3       5473.06       4904.81       461.46 o                         
   5   2   3      13570.02      12522.23      1546.63 o                         
   6   2   3       5112.08       5664.22       170.32 o                         
   7   2   3        676.36        631.68        37.78 o                         
   8   2   3        270.82        264.34        33.12 o                         
   9   2   3        431.18        294.51        52.20 o                         
  10   2   3       1544.63       1086.24        46.06 o                         
  11   2   3          4.07         12.24        26.45 o                         
  12   2   3       1975.47       1849.40        49.41 o                         
  13   2   3       3906.44       3801.62        91.31 o                         
  14   2   3        825.80        742.63        42.05 o                         
  15   2   3        131.11        120.11        22.42 o                         
  16   2   3        101.09         77.54        26.58 o                         
  17   2   3         16.69         66.27        24.53 o                         
  18   2   3       1170.59       1169.11        44.78 o                         
  19   2   3         15.21         12.68        23.36 o                         
  20   2   3        321.22        345.48        29.52 o                         
  21   2   3          8.93        -12.72        21.09 o                         
   1   3   3       6400.63       5586.92       226.47 o                         
   2   3   3       5047.50       4208.63       173.01 o                         
   3   3   3       2010.97       2219.95        96.12 o                         
   4   3   3       9945.06       9372.38       382.42 o                         
   5   3   3      24798.19      24317.75      1401.40 o                         
   6   3   3        130.93        132.25        60.34 o                         
   7   3   3       2092.98       1960.49       102.51 o                         
   8   3   3          0.47          0.74        13.60 o                         
   9   3   3       4970.86       5186.41       252.59 o                         
  10   3   3       2367.66       3134.52       202.60 o                         
  11   3   3      10372.15       9380.88       246.10 o                         
  12   3   3       2824.04       2773.37       128.54 o                         
  13   3   3       3153.84       3172.31        84.79 o                         
  14   3   3       1660.49       1706.20        50.47 o                         
  15   3   3       1317.05       1271.56        46.09 o                         
  16   3   3          6.40         -5.63        26.91 o                         
  17   3   3        926.16       1080.95        56.95 o                         
  18   3   3        289.84        305.79        25.97 o                         
  19   3   3          7.55         24.34        28.54 o                         
  20   3   3        416.54        451.82        55.07 o                         
  21   3   3          3.68         15.08        28.06 o                         
   0   4   3      75455.22      66367.34      2631.02 o                         
   1   4   3       2475.36       2373.46        72.74 o                         
   2   4   3        417.63        436.54        25.07 o                         
   3   4   3       7500.91       7178.56       234.58 o                         
   4   4   3       2686.36       2391.87       105.05 o                         
   5   4   3       7298.55       6546.78       416.39 o                         
   6   4   3       4557.92       4640.59       317.11 o                         
   7   4   3          7.12        -29.19        56.20 o                         
   8   4   3       7718.34       6921.66       291.67 o                         
   9   4   3        963.85       1017.34       108.30 o                         
  10   4   3       9943.44      11277.75       486.20 o                         
  11   4   3        129.04        117.23        33.12 o                         
  12   4   3       2427.19       2053.58        55.34 o                         
  13   4   3       2953.44       2975.89        74.58 o                         
  14   4   3         20.45         28.44        22.90 o                         
  15   4   3       3562.61       3903.16        94.25 o                         
  16   4   3       1864.51       1952.72        63.97 o                         
  17   4   3          7.61         13.48        28.52 o                         
  18   4   3        535.74        634.97        35.81 o                         
  19   4   3        456.93        503.05        40.08 o                         
  20   4   3         27.78         51.77        31.61 o                         
  21   4   3         19.79         56.07        32.27 o                         
   1   5   3        402.66        559.22        27.60 o                         
   2   5   3       2278.92       3203.58       137.79 o                         
   3   5   3        783.98        871.69        39.75 o                         
   4   5   3      15808.68      16270.95       532.71 o                         
   5   5   3        822.81        611.36        34.87 o                         
   6   5   3      14699.00      15668.70       930.64 o                         
   7   5   3       2394.47       2517.43       172.59 o                         
   8   5   3        331.75        375.19        57.23 o                         
   9   5   3      16526.02      16658.01       637.48 o                         
  10   5   3        668.97        563.82        54.57 o                         
  11   5   3        416.18        374.48        48.71 o                         
  12   5   3         32.02         17.50        28.28 o                         
  13   5   3        503.92        467.63        29.48 o                         
  14   5   3       1402.51       1495.45        51.78 o                         
  15   5   3       1352.84       1430.93        50.72 o                         
  16   5   3         67.04         54.50        27.10 o                         
  17   5   3        319.10        346.79        26.10 o                         
  18   5   3        125.69        143.93        25.05 o                         
  19   5   3        665.26        711.73        56.00 o                         
  20   5   3        289.66        347.06        78.40 o                         
  21   5   3         89.67         13.68        28.41 o                         
   0   6   3       5646.47       5132.92       214.43 o                         
   1   6   3       2178.38       2727.86        85.41 o                         
   2   6   3       5472.94       5449.75       160.75 o                         
   3   6   3       1619.11       1147.47        50.41 o                         
   4   6   3        143.21         60.41        24.05 o                         
   5   6   3      48933.94      49631.84      1383.93 o                         
   6   6   3      11815.03      12363.01       531.62 o                         
   7   6   3       4095.33       4546.58       323.78 o                         
   8   6   3        287.84        229.87        69.53 o                         
   9   6   3          7.53         15.82        43.44 o                         
  10   6   3       4663.18       4260.28       213.43 o                         
  11   6   3       6454.39       5970.79       153.00 o                         
  12   6   3       3360.80       3395.03       109.45 o                         
  13   6   3       7461.05       7341.81       198.29 o                         
  14   6   3         55.44         53.56        37.18 o                         
  15   6   3          3.26        -12.40        34.64 o                         
  16   6   3         10.17         -9.87        34.98 o                         
  17   6   3        138.25        189.53        29.16 o                         
  18   6   3        542.46        653.09        34.15 o                         
  19   6   3        434.10        509.33        34.48 o                         
  20   6   3        806.28        821.49        74.37 o                         
  21   6   3        689.91        457.78        39.64 o                         
   1   7   3         48.37         32.63        21.38 o                         
   2   7   3       7391.86       7379.08       216.17 o                         
   3   7   3       1149.30       1297.15        44.69 o                         
   4   7   3       3174.57       2678.35       121.54 o                         
   5   7   3       9168.02       9484.95       323.63 o                         
   6   7   3         39.32         76.31        29.91 o                         
   7   7   3       4591.37       5466.70       377.10 o                         
   8   7   3         95.77         38.16        71.06 o                         
   9   7   3        845.76        897.06        33.66 o                         
  10   7   3       1825.78       1635.88        43.96 o                         
  11   7   3       8775.45       8720.29       231.84 o                         
  12   7   3        264.74        251.31        43.42 o                         
  13   7   3       4540.59       4712.65       173.56 o                         
  14   7   3       1192.47       1241.09        50.73 o                         
  15   7   3       1706.46       1890.37        66.29 o                         
  16   7   3         13.85          4.69        29.49 o                         
  17   7   3         15.65        -28.62        28.62 o                         
  18   7   3        144.28        140.52        25.91 o                         
  19   7   3         95.13        148.25        25.74 o                         
  20   7   3          0.51         26.66        36.13 o                         
   0   8   3       2547.66       3430.76       152.55 o                         
   1   8   3       7966.03       8748.91       255.68 o                         
   2   8   3       6750.50       6638.39       196.97 o                         
   3   8   3      10967.67      10796.56       313.16 o                         
   4   8   3       7853.65       9150.70       266.85 o                         
   5   8   3        453.44        236.39        34.79 o                         
   6   8   3       4142.73       4173.53       156.30 o                         
   7   8   3       5169.11       5447.40       383.06 o                         
   8   8   3       4744.29       4674.32       117.93 o                         
   9   8   3         85.98         62.87        19.99 o                         
  10   8   3        302.43        249.71        23.69 o                         
  11   8   3       1591.28       1636.44        49.54 o                         
  12   8   3        877.03        950.49        47.73 o                         
  13   8   3        331.46        353.98        36.08 o                         
  14   8   3        416.16        387.76        39.11 o                         
  15   8   3       1558.65       1678.49        60.77 o                         
  16   8   3       3344.82       3959.08       126.70 o                         
  17   8   3        976.45        932.56        55.75 o                         
  18   8   3        116.54         75.51        27.25 o                         
  19   8   3        128.02         99.91        22.36 o                         
  20   8   3          1.28         18.59        29.47 o                         
   1   9   3        722.39        966.05        43.57 o                         
   2   9   3       6257.42       7265.14       216.22 o                         
   3   9   3       6266.71       6917.17       207.14 o                         
   4   9   3       2254.30       2694.35       103.05 o                         
   5   9   3       1016.33       1192.63        48.10 o                         
   6   9   3        719.49        774.38        36.74 o                         
   7   9   3        366.56        406.50        41.27 o                         
   8   9   3        841.37        718.09        36.54 o                         
   9   9   3       2138.23       1943.22        60.95 o                         
  10   9   3        755.07        752.52        44.52 o                         
  11   9   3        137.10        187.88        28.06 o                         
  12   9   3       2753.95       2858.26       110.68 o                         
  13   9   3        695.79        714.17        38.19 o                         
  14   9   3        708.33        794.91        39.57 o                         
  15   9   3         23.92         31.63        33.89 o                         
  16   9   3         43.09         30.91        25.92 o                         
  17   9   3        486.14        416.70        26.65 o                         
  18   9   3          3.63        -21.87        24.11 o                         
  19   9   3        237.10        239.24        31.92 o                         
   0  10   3       6314.27       6856.76       292.69 o                         
   1  10   3       5713.67       5954.56       180.96 o                         
   2  10   3       6928.53       6897.24       207.93 o                         
   3  10   3      12415.38      12390.04       290.91 o                         
   4  10   3        333.33        303.76        19.12 o                         
   5  10   3       1105.37        986.53        28.15 o                         
   6  10   3       7381.21       7305.02       132.06 o                         
   7  10   3        487.96        480.62        23.43 o                         
   8  10   3         49.18         83.29        20.79 o                         
   9  10   3        750.45        716.50        41.46 o                         
  10  10   3        179.58        185.88        41.36 o                         
  11  10   3          1.88         12.49        29.36 o                         
  12  10   3       2100.95       2397.57        75.79 o                         
  13  10   3       4947.97       5580.89       158.34 o                         
  14  10   3         53.30         44.43        25.21 o                         
  15  10   3       1614.57       2049.47        60.46 o                         
  16  10   3        654.59        822.66        36.92 o                         
  17  10   3          4.34        -17.94        20.72 o                         
  18  10   3        791.51        779.45        67.70 o                         
  19  10   3          0.29        -20.35        20.35 o                         
   1  11   3      13021.05      12935.87       235.01 o                         
   2  11   3          0.56         11.05        16.23 o                         
   3  11   3         22.85         34.35        16.00 o                         
   4  11   3       4881.63       4817.93        99.14 o                         
   5  11   3         65.72        126.24        24.05 o                         
   6  11   3          0.80        -12.10        14.42 o                         
   7  11   3       1284.95       1349.66        32.48 o                         
   8  11   3       1934.13       2133.86        53.31 o                         
   9  11   3        357.84        378.87        25.00 o                         
  10  11   3        864.54        961.87        37.73 o                         
  11  11   3       2300.61       2372.58       115.37 o                         
  12  11   3        114.39        129.48        28.81 o                         
  13  11   3        432.52        385.63        39.63 o                         
  14  11   3       3394.23       3835.92        98.19 o                         
  15  11   3       1853.16       2082.69        72.80 o                         
  16  11   3         86.91        126.12        24.43 o                         
  17  11   3        665.44        612.22        47.59 o                         
  18  11   3        374.92        281.68        35.78 o                         
   0  12   3       1468.25       1545.70        68.71 o                         
   1  12   3       2420.84       2475.84        50.15 o                         
   2  12   3          7.37         -8.44        14.02 o                         
   3  12   3       5656.32       5641.13       107.98 o                         
   4  12   3        124.32        100.49        16.04 o                         
   5  12   3       9935.54      10242.98       175.42 o                         
   6  12   3         50.77         61.04        16.18 o                         
   7  12   3        650.98        665.47        33.08 o                         
   8  12   3       5218.40       5300.65       121.77 o                         
   9  12   3       1137.39       1253.34        37.01 o                         
  10  12   3       1002.89       1027.26        39.22 o                         
  11  12   3        694.41        630.09        48.56 o                         
  12  12   3         87.16         45.59        34.84 o                         
  13  12   3         29.99         36.77        32.59 o                         
  14  12   3          0.87          9.57        23.59 o                         
  15  12   3       1378.79       1478.69        55.16 o                         
  16  12   3         48.82         37.94        19.80 o                         
   1  13   3       2168.88       2160.40        46.21 o                         
   2  13   3       3469.03       3199.80        60.22 o                         
   3  13   3       1786.01       1745.67        41.81 o                         
   4  13   3        747.11        652.20        28.07 o                         
   5  13   3        319.54        376.12        23.09 o                         
   6  13   3       6311.25       6414.74       130.24 o                         
   7  13   3        716.74        797.86        47.30 o                         
   8  13   3         37.30         45.73        23.35 o                         
   9  13   3       1116.40       1219.97        41.98 o                         
  10  13   3        320.89        333.81        32.59 o                         
  11  13   3       1489.87       1631.01        60.81 o                         
  12  13   3        282.99        250.52        34.68 o                         
  13  13   3         15.44         42.15        29.55 o                         
  14  13   3        943.57        906.97        48.31 o                         
  15  13   3        521.81        609.64        35.77 o                         
  16  13   3          0.68          6.31        24.91 o                         
  17  13   3        558.04        261.69        30.17 o                         
   0  14   3       3590.43       3415.59       100.50 o                         
   1  14   3       2000.65       2077.35        45.71 o                         
   2  14   3        252.12        241.73        18.25 o                         
   3  14   3       1014.84       1122.20        37.68 o                         
   4  14   3       3896.14       3830.98        88.89 o                         
   5  14   3       2949.73       2971.50        67.59 o                         
   6  14   3        143.17        218.34        25.38 o                         
   7  14   3        314.24        391.84        33.78 o                         
   8  14   3         69.88         92.40        29.00 o                         
   9  14   3         80.32         52.00        25.95 o                         
  10  14   3        890.23        892.52        51.44 o                         
  11  14   3        510.15        578.27        53.18 o                         
  12  14   3         40.62         87.82        39.80 o                         
  13  14   3        156.63        170.73        26.16 o                         
  14  14   3         92.28        138.95        21.34 o                         
  15  14   3        323.83        269.41        38.24 o                         
  16  14   3         88.41         28.06        22.80 o                         
   1  15   3         20.02         39.51        19.26 o                         
   2  15   3       1743.20       1698.13        42.96 o                         
   3  15   3       4159.60       4169.88        85.23 o                         
   4  15   3       1125.70       1186.69        41.84 o                         
   5  15   3        342.38        350.02        24.04 o                         
   6  15   3        813.86        877.89        48.13 o                         
   7  15   3       6610.09       6706.70       178.25 o                         
   8  15   3        307.76        255.82        41.91 o                         
   9  15   3        663.50        717.24        56.98 o                         
  10  15   3         71.16        129.78        34.23 o                         
  11  15   3        789.59        673.57        60.69 o                         
  12  15   3        641.08        837.06        54.93 o                         
  13  15   3        634.64        565.02        29.67 o                         
  14  15   3        141.46        155.14        23.31 o                         
  15  15   3          6.81          3.16        20.35 o                         
   0  16   3        365.50        376.61        55.17 o                         
   1  16   3       2882.61       2762.08        76.97 o                         
   2  16   3        106.11         94.36        29.27 o                         
   3  16   3          0.49         -3.04        31.48 o                         
   4  16   3        120.06        158.52        50.31 o                         
   5  16   3        515.28        476.30        45.03 o                         
   6  16   3         72.24         89.20        29.86 o                         
   7  16   3         42.83         59.91        28.11 o                         
   8  16   3         35.41         -6.55        28.07 o                         
   9  16   3        312.02        305.13        41.58 o                         
  10  16   3        569.48        681.81        52.92 o                         
  11  16   3        391.87        370.42        71.91 o                         
  12  16   3         57.70         49.42        30.73 o                         
  13  16   3        538.40        292.03        30.17 o                         
   1  17   3       5195.13       5027.35       133.90 o                         
   2  17   3       4363.24       4640.14       156.92 o                         
   3  17   3        901.87        863.21        52.15 o                         
   4  17   3        404.41        462.90        54.64 o                         
   5  17   3       1736.11       1610.18        62.99 o                         
   6  17   3        140.91         98.82        22.79 o                         
   7  17   3        958.38        877.47        40.61 o                         
   8  17   3        470.12        468.65        37.17 o                         
   9  17   3          4.07        -12.62        32.68 o                         
  10  17   3        144.03        155.75        50.16 o                         
  11  17   3        958.65       1112.27        58.93 o                         
  12  17   3        150.41        117.52        22.70 o                         
   0  18   3        521.45        437.45        49.38 o                         
   1  18   3         36.51          7.11        31.16 o                         
   2  18   3         22.86         24.24        26.58 o                         
   3  18   3       1415.51       1317.52        45.87 o                         
   4  18   3        348.94        401.01        32.46 o                         
   5  18   3        722.93        760.99        41.11 o                         
   6  18   3         28.44         27.41        19.14 o                         
   7  18   3        675.35        700.03        51.31 o                         
   8  18   3        318.65        317.95        34.44 o                         
   9  18   3         16.86         14.96        30.10 o                         
  10  18   3         71.19         68.40        37.53 o                         
   1  19   3       2869.17       2555.23       112.10 o                         
   2  19   3          5.83        -22.53        22.53 o                         
   3  19   3        722.01        715.98        33.01 o                         
   4  19   3        468.04        348.84        40.48 o                         
   5  19   3         26.56         23.56        15.28 o                         
   6  19   3        479.14        377.84        34.44 o                         
   7  19   3        781.71        685.09        62.44 o                         
   8  19   3         27.49         -7.78        24.76 o                         
   0  20   3        141.44        106.29        31.57 o                         
   1  20   3         40.31         41.07        15.61 o                         
   2  20   3        381.67        351.89        27.28 o                         
   3  20   3        676.64        518.95        30.78 o                         
   4  20   3        206.86        128.49        17.63 o                         
   5  20   3          8.78         -6.31        22.45 o                         
   0   0   4     348218.81     350754.00     19662.43 o                         
   1   0   4        859.00        717.28        43.79 o                         
   2   0   4        975.94       1214.26        44.59 o                         
   3   0   4        201.09        229.49        21.97 o                         
   4   0   4        926.43       1893.21       166.62 o                         
   5   0   4       6224.45       6411.02       409.37 o                         
   6   0   4      19296.15      21384.13      2767.73 o                         
   7   0   4       8053.47      10441.19      1346.33 o                         
   8   0   4      23045.65      22103.24       840.12 o                         
   9   0   4       4244.25       3682.27       160.61 o                         
  10   0   4        640.96        438.49        47.23 o                         
  11   0   4       3216.47       3088.07        97.53 o                         
  12   0   4       4592.47       3979.74       109.70 o                         
  13   0   4      14704.23      13631.31       350.65 o                         
  14   0   4        515.67        442.43        30.78 o                         
  15   0   4       2078.89       2129.71        66.51 o                         
  16   0   4       3427.00       3682.08       135.96 o                         
  17   0   4          0.63         -9.09        33.88 o                         
  18   0   4       2630.40       2766.05       105.60 o                         
  19   0   4         14.73          0.59        33.62 o                         
  20   0   4         15.79         -5.28        26.65 o                         
  21   0   4       1406.83       1460.69        96.47 o                         
   1   1   4       5271.01       5926.63       237.25 o                         
   2   1   4      47198.58      51002.50      1674.83 o                         
   3   1   4       8241.77       8312.34       254.68 o                         
   4   1   4       3620.70       2948.89        91.09 o                         
   5   1   4        215.77        218.00        19.36 o                         
   6   1   4      10075.15       9195.45       508.12 o                         
   7   1   4        603.64        816.55        94.20 o                         
   8   1   4       3009.45       2921.52        97.92 o                         
   9   1   4        170.39        110.73        25.80 o                         
  10   1   4        347.33        345.57        34.04 o                         
  11   1   4         24.13         21.39        21.92 o                         
  12   1   4       1016.47        900.38        30.99 o                         
  13   1   4          3.63          2.36        22.58 o                         
  14   1   4        121.78        141.18        22.89 o                         
  15   1   4         77.92         58.69        20.81 o                         
  16   1   4        161.94        169.91        29.56 o                         
  17   1   4        317.18        331.00        25.30 o                         
  18   1   4          1.23          1.05        25.12 o                         
  19   1   4         77.06        130.26        27.83 o                         
  20   1   4          0.04        -16.49        24.59 o                         
  21   1   4          1.84         -3.89        21.99 o                         
   0   2   4       6789.05       7229.99       309.59 o                         
   1   2   4       1184.02       1110.25        42.89 o                         
   2   2   4       1768.71       1561.28        76.30 o                         
   3   2   4      37027.06      35000.93      1504.53 o                         
   4   2   4          0.13        -24.13        43.10 o                         
   5   2   4      16414.98      16938.52       496.45 o                         
   6   2   4      16645.78      16476.13       448.88 o                         
   7   2   4       1152.85        772.52        43.48 o                         
   8   2   4       4561.67       4269.97       289.05 o                         
   9   2   4          0.39         17.78        30.73 o                         
  10   2   4       7420.21       6671.61       233.45 o                         
  11   2   4       1852.35       1609.45        52.98 o                         
  12   2   4        797.41        747.96        29.14 o                         
  13   2   4       1856.08       1793.40        49.56 o                         
  14   2   4         32.98         43.89        21.34 o                         
  15   2   4       1058.88       1057.95        34.95 o                         
  16   2   4        113.10        125.04        26.63 o                         
  17   2   4        418.85        463.21        31.09 o                         
  18   2   4        740.25        892.64        51.19 o                         
  19   2   4          1.48          6.47        34.82 o                         
  20   2   4        482.07        560.96        33.89 o                         
  21   2   4        601.77        454.35        98.75 o                         
   1   3   4        599.21        553.16        25.98 o                         
   2   3   4        491.47        440.07        29.02 o                         
   3   3   4       3289.68       3216.83       135.06 o                         
   4   3   4       3866.83       3830.27       270.11 o                         
   5   3   4       4231.28       3386.01       747.71 o                         
   6   3   4       5292.00       4931.88       362.72 o                         
   7   3   4         37.76         95.70        29.97 o                         
   8   3   4       1092.83        889.66        78.73 o                         
   9   3   4       1755.92       1940.71       191.53 o                         
  10   3   4       1859.34       1611.30        96.12 o                         
  11   3   4       5065.43       4638.27       141.16 o                         
  12   3   4         39.80         68.92        21.83 o                         
  13   3   4        138.80        118.72        23.29 o                         
  14   3   4       2156.46       2192.07        59.03 o                         
  15   3   4       1930.60       1970.32        57.91 o                         
  16   3   4        366.34        348.55        29.68 o                         
  17   3   4       1255.48       1427.64        59.54 o                         
  18   3   4         77.11         81.40        21.61 o                         
  19   3   4        570.44        551.39        44.35 o                         
  20   3   4         83.67         62.79        41.04 o                         
  21   3   4        224.06        101.73        29.12 o                         
   0   4   4         46.57        100.59        23.30 o                         
   1   4   4        201.59        188.82        17.75 o                         
   2   4   4       6024.10       6306.62       256.85 o                         
   3   4   4         14.79         -3.77        21.82 o                         
   4   4   4       1256.28       1378.72        65.98 o                         
   5   4   4      10665.69      10574.19       643.00 o                         
   6   4   4       1080.84       1114.14       298.52 o                         
   7   4   4       6292.85       5934.01       962.92 o                         
   8   4   4      10258.71      10036.70       296.83 o                         
   9   4   4          2.68        -78.10        78.10 o                         
  10   4   4       7700.66       7575.52       450.27 o                         
  11   4   4        138.54        138.64        27.43 o                         
  12   4   4       1638.58       1544.80        54.29 o                         
  13   4   4       2811.94       2743.78        69.95 o                         
  14   4   4         49.11         35.67        23.32 o                         
  15   4   4       2587.65       2585.00        63.57 o                         
  16   4   4        170.65        177.51        32.11 o                         
  17   4   4         49.24         38.23        27.82 o                         
  18   4   4         63.13        119.94        31.67 o                         
  19   4   4        883.21       1082.31        92.78 o                         
  20   4   4          3.17         21.05        30.90 o                         
  21   4   4        179.54        150.09        24.73 o                         
   1   5   4        181.34         61.33        17.74 o                         
   2   5   4       2505.39       2228.30        99.34 o                         
   3   5   4        998.32       1007.64        54.07 o                         
   4   5   4      12313.47      11801.79       477.11 o                         
   5   5   4         87.72        126.18        26.08 o                         
   6   5   4      12111.55      12664.19       768.93 o                         
   7   5   4       5374.84       4945.29      1070.61 o                         
   8   5   4       4112.48       4046.01       389.38 o                         
   9   5   4      11083.23      11773.07       805.24 o                         
  10   5   4       2255.08       2254.18       132.04 o                         
  11   5   4       8806.29       8705.10       417.83 o                         
  12   5   4       2466.69       2131.58        69.56 o                         
  13   5   4         77.92         24.77        27.86 o                         
  14   5   4       3423.62       3412.54        84.92 o                         
  15   5   4        957.66        995.20        41.96 o                         
  16   5   4         60.95         49.22        27.23 o                         
  17   5   4        368.17        402.73        28.47 o                         
  18   5   4        111.54         64.76        27.48 o                         
  19   5   4        190.91        333.52       115.58 o                         
  20   5   4        132.55        190.74        31.99 o                         
  21   5   4          3.08         24.78        18.33 o                         
   0   6   4        525.92        375.19        35.72 o                         
   1   6   4        622.63        481.86        42.63 o                         
   2   6   4        735.16        685.05        31.99 o                         
   3   6   4       6946.01       6309.81       261.44 o                         
   4   6   4       4105.84       4227.35       179.83 o                         
   5   6   4       2754.13       2551.79       116.83 o                         
   6   6   4        343.77        265.55       123.83 o                         
   7   6   4        489.57        416.74       127.34 o                         
   8   6   4       2188.17       1646.66       483.39 o                         
   9   6   4        481.02        374.73        35.25 o                         
  10   6   4       7027.45       7159.46       324.61 o                         
  11   6   4        435.83        490.68        40.66 o                         
  12   6   4       1006.16       1032.27        58.18 o                         
  13   6   4        146.67        157.15        27.58 o                         
  14   6   4         94.08        106.32        28.05 o                         
  15   6   4          2.06         10.15        26.78 o                         
  16   6   4        709.85        784.09        42.30 o                         
  17   6   4         13.57         -3.97        29.27 o                         
  18   6   4         21.89         35.30        24.84 o                         
  19   6   4          3.14         -6.53        23.72 o                         
  20   6   4          2.60         -0.88        26.39 o                         
   1   7   4       7356.74       7163.66       209.82 o                         
   2   7   4      11886.46      11884.44       342.24 o                         
   3   7   4       2398.93       2307.17        76.07 o                         
   4   7   4       5222.06       4514.55       192.60 o                         
   5   7   4        840.50        770.84        51.34 o                         
   6   7   4        173.61        153.36        30.61 o                         
   7   7   4       5957.23       6442.24       440.24 o                         
   8   7   4       2249.76       2387.61       122.94 o                         
   9   7   4       5879.46       5282.91       115.85 o                         
  10   7   4        542.41        509.74        31.89 o                         
  11   7   4       1551.79       1481.55        75.19 o                         
  12   7   4       1464.03       1712.40        90.63 o                         
  13   7   4       1006.24       1043.77        45.72 o                         
  14   7   4       1317.68       1458.86        54.46 o                         
  15   7   4        112.01        137.00        33.66 o                         
  16   7   4        593.66        688.04        44.60 o                         
  17   7   4       1576.15       1843.69       114.99 o                         
  18   7   4        307.46        284.66        28.18 o                         
  19   7   4       1346.34       1403.34        56.34 o                         
  20   7   4        383.40        439.89        46.65 o                         
   0   8   4       8731.61       8765.60       362.52 o                         
   1   8   4       1150.21       1063.02        44.45 o                         
   2   8   4        563.06        523.79        31.90 o                         
   3   8   4          0.20          3.68        23.01 o                         
   4   8   4        596.09        542.93        32.40 o                         
   5   8   4          9.21         12.37        29.26 o                         
   6   8   4        593.46        660.03        46.91 o                         
   7   8   4         63.18         22.79        32.23 o                         
   8   8   4       1100.20       1252.10        41.24 o                         
   9   8   4        122.90        105.83        20.47 o                         
  10   8   4        582.21        557.02        27.02 o                         
  11   8   4        374.82        353.83        27.59 o                         
  12   8   4        740.85        724.16        41.71 o                         
  13   8   4         66.57        119.19        46.48 o                         
  14   8   4         83.03         35.29        34.51 o                         
  15   8   4        117.01        123.47        37.08 o                         
  16   8   4         67.38         29.24        38.78 o                         
  17   8   4        318.19        323.75        26.50 o                         
  18   8   4        126.60        160.00        27.19 o                         
  19   8   4        228.04        219.20        23.01 o                         
  20   8   4        124.43         79.63        27.71 o                         
   1   9   4      14052.12      13873.30       400.51 o                         
   2   9   4       5516.90       5578.52       169.52 o                         
   3   9   4       5671.44       5857.63       177.50 o                         
   4   9   4       1348.12       1345.34        53.70 o                         
   5   9   4        949.63        942.34        34.19 o                         
   6   9   4       3384.74       3140.26        73.71 o                         
   7   9   4       2656.93       2438.22        76.06 o                         
   8   9   4        432.05        464.60        32.00 o                         
   9   9   4       1122.29       1158.12        56.81 o                         
  10   9   4        681.29        610.13        36.76 o                         
  11   9   4       1334.09       1474.46        64.36 o                         
  12   9   4        801.18        847.90        48.46 o                         
  13   9   4         45.18         28.78        32.45 o                         
  14   9   4        148.80        136.61        35.44 o                         
  15   9   4       1701.46       1922.22        72.75 o                         
  16   9   4       1285.09       1483.44        59.24 o                         
  17   9   4        677.69        713.40        34.11 o                         
  18   9   4        842.73        710.52        31.95 o                         
  19   9   4        675.98        531.45        44.20 o                         
   0  10   4       5387.40       5977.78       205.99 o                         
   1  10   4         37.55         31.25        17.81 o                         
   2  10   4       4638.72       4449.78        91.03 o                         
   3  10   4       1125.03       1144.68        31.26 o                         
   4  10   4        519.10        438.07        19.89 o                         
   5  10   4         59.33         43.42        15.20 o                         
   6  10   4        345.52        374.41        17.61 o                         
   7  10   4       1172.47       1140.97        34.97 o                         
   8  10   4         70.84         67.55        17.82 o                         
   9  10   4        176.34        149.40        32.03 o                         
  10  10   4        440.14        488.87        36.20 o                         
  11  10   4       2452.44       2550.11       105.42 o                         
  12  10   4        752.84        847.01        56.81 o                         
  13  10   4        115.16        116.69        30.88 o                         
  14  10   4         13.64        -23.79        29.74 o                         
  15  10   4          4.03         54.50        35.13 o                         
  16  10   4        236.16        219.22        25.44 o                         
  17  10   4          9.59         31.38        20.35 o                         
  18  10   4        763.11        844.76        52.44 o                         
  19  10   4         39.69         36.53        15.11 o                         
   1  11   4       6860.83       6551.77       148.27 o                         
   2  11   4       1640.35       1522.71        43.88 o                         
   3  11   4       2383.48       2290.74        55.90 o                         
   4  11   4       2079.79       2071.69        48.53 o                         
   5  11   4       3554.14       3625.57        74.51 o                         
   6  11   4       2130.61       2341.63        49.10 o                         
   7  11   4       2416.22       2563.48        58.14 o                         
   8  11   4        923.11        901.02        30.00 o                         
   9  11   4        612.22        634.98        36.38 o                         
  10  11   4         19.04         45.45        25.00 o                         
  11  11   4        703.76        828.24        36.39 o                         
  12  11   4       2679.05       2787.98       132.02 o                         
  13  11   4          1.02          5.65        52.79 o                         
  14  11   4        148.41        147.44        25.93 o                         
  15  11   4       1153.38       1257.06        51.49 o                         
  16  11   4         36.42         63.62        22.87 o                         
  17  11   4        157.32        150.11        23.15 o                         
  18  11   4        191.84        213.53        25.43 o                         
   0  12   4      13918.31      13624.99       349.16 o                         
   1  12   4          0.66         14.58        17.02 o                         
   2  12   4        158.88        174.64        17.75 o                         
   3  12   4        254.37        260.63        18.28 o                         
   4  12   4        655.59        657.95        23.50 o                         
   5  12   4       2092.99       2254.26        50.86 o                         
   6  12   4       3920.95       4231.90        81.19 o                         
   7  12   4        485.55        487.37        23.04 o                         
   8  12   4       2560.33       2544.61        71.09 o                         
   9  12   4        766.49        802.75        35.33 o                         
  10  12   4        785.88        902.21        51.72 o                         
  11  12   4          7.18         14.16        33.69 o                         
  12  12   4        801.91        761.89        56.78 o                         
  13  12   4       3179.86       3359.01       121.77 o                         
  14  12   4        700.00        644.61        32.01 o                         
  15  12   4        563.58        581.01        33.02 o                         
  16  12   4        535.25        555.98        28.13 o                         
  17  12   4          0.19         25.26        30.52 o                         
   1  13   4         84.10        113.74        16.65 o                         
   2  13   4       7503.55       7668.42       144.52 o                         
   3  13   4        645.43        733.71        25.21 o                         
   4  13   4        335.00        364.21        19.45 o                         
   5  13   4         35.93         43.94        16.69 o                         
   6  13   4       1183.24       1232.94        38.57 o                         
   7  13   4       4572.24       4829.68       113.26 o                         
   8  13   4       2716.40       2613.83        72.24 o                         
   9  13   4        425.86        414.90        25.23 o                         
  10  13   4        519.78        514.42        35.34 o                         
  11  13   4        289.43        302.21        35.63 o                         
  12  13   4         36.32          3.75        32.47 o                         
  13  13   4        716.74        853.13        56.74 o                         
  14  13   4       1165.57       1213.20        46.88 o                         
  15  13   4         48.26         47.63        31.81 o                         
  16  13   4        176.18        224.15        31.92 o                         
  17  13   4         52.78        -17.89        19.29 o                         
   0  14   4        210.45        189.54        26.96 o                         
   1  14   4          6.33          1.45        16.94 o                         
   2  14   4       2436.53       2298.31        49.21 o                         
   3  14   4       5110.35       4971.83        93.35 o                         
   4  14   4         51.80         71.46        17.93 o                         
   5  14   4       8472.03       8624.19       182.67 o                         
   6  14   4        271.47        259.35        26.29 o                         
   7  14   4         53.60         25.23        20.89 o                         
   8  14   4         51.14         44.65        27.46 o                         
   9  14   4        553.93        510.75        34.94 o                         
  10  14   4       2734.64       2800.26       106.76 o                         
  11  14   4         17.65         -4.26        41.77 o                         
  12  14   4        608.40        641.68        52.21 o                         
  13  14   4       1089.13       1165.98        45.85 o                         
  14  14   4        159.00        192.50        22.28 o                         
  15  14   4        616.08        666.50        53.67 o                         
  16  14   4         77.07         27.36        20.35 o                         
   1  15   4        154.40        164.08        20.16 o                         
   2  15   4       9342.20       9415.08       177.10 o                         
   3  15   4         64.47         42.59        19.86 o                         
   4  15   4       2245.56       2173.81        60.36 o                         
   5  15   4          7.32         28.27        34.78 o                         
   6  15   4       1108.16       1251.53        55.91 o                         
   7  15   4         57.31         77.62        26.72 o                         
   8  15   4         17.82         28.98        24.51 o                         
   9  15   4       1055.86       1104.93        68.98 o                         
  10  15   4          1.89        -18.19        31.58 o                         
  11  15   4         50.08         73.71        39.11 o                         
  12  15   4        232.94        265.99        38.19 o                         
  13  15   4         68.32         48.13        55.25 o                         
  14  15   4         35.61         34.49        27.36 o                         
   0  16   4        172.23        224.14        38.35 o                         
   1  16   4         26.52         15.39        21.59 o                         
   2  16   4       2001.41       2019.56        61.54 o                         
   3  16   4         17.09         33.34        34.05 o                         
   4  16   4        609.10        587.72        41.46 o                         
   5  16   4       3106.65       3348.62       152.96 o                         
   6  16   4        540.61        514.34        28.61 o                         
   7  16   4       1884.76       1976.90        70.13 o                         
   8  16   4       1481.79       1597.62        70.56 o                         
   9  16   4          0.11         70.94        38.59 o                         
  10  16   4         39.52         70.16        56.83 o                         
  11  16   4        313.40        380.87        41.01 o                         
  12  16   4         41.43         77.94        19.67 o                         
  13  16   4       1164.92       1084.64        74.72 o                         
   1  17   4        442.44        417.79        28.54 o                         
   2  17   4         58.14         59.24        25.19 o                         
   3  17   4       1297.26       1284.02        60.32 o                         
   4  17   4         61.13         66.68        28.50 o                         
   5  17   4        121.31        153.60        28.65 o                         
   6  17   4        197.18        213.84        23.22 o                         
   7  17   4       1614.00       1726.48        86.34 o                         
   8  17   4         46.84         52.86        30.34 o                         
   9  17   4          4.64         89.81        38.00 o                         
  10  17   4         28.14        110.85        49.11 o                         
  11  17   4         20.04          1.75        40.69 o                         
  12  17   4         71.90         36.83        28.41 o                         
   0  18   4        185.98        210.47        51.22 o                         
   1  18   4        395.14        439.19        40.93 o                         
   2  18   4       3457.93       3259.74       128.19 o                         
   3  18   4       3185.90       2953.92       123.56 o                         
   4  18   4        363.27        365.35        25.18 o                         
   5  18   4        846.34        789.43        45.90 o                         
   6  18   4        908.68        846.92        45.94 o                         
   7  18   4         22.34         75.90        29.49 o                         
   8  18   4         37.15         91.46        57.35 o                         
   9  18   4         22.46         18.38        38.06 o                         
  10  18   4          1.82         -5.85        22.97 o                         
   1  19   4        627.71        659.24        35.12 o                         
   2  19   4        257.78        195.94        24.26 o                         
   3  19   4         26.18          5.61        19.33 o                         
   4  19   4        451.57        337.89        24.10 o                         
   6  19   4        259.57        210.42        28.57 o                         
   7  19   4         17.12         35.33        26.97 o                         
   8  19   4        105.65        117.51        36.83 o                         
   0  20   4       2872.25       1993.53       121.37 o                         
   1  20   4        148.36         85.69        16.31 o                         
   2  20   4        878.56        702.02        40.28 o                         
   3  20   4        389.88        313.97        30.10 o                         
   4  20   4         25.74         28.76        23.50 o                         
   1   1   5       1937.72       2000.41        94.78 o                         
   2   1   5      19302.12      19716.90       646.36 o                         
   3   1   5       2555.85       2325.38        77.74 o                         
   4   1   5       4170.55       3636.30       124.64 o                         
   5   1   5       7487.87       7421.69       220.07 o                         
   6   1   5       9557.97       9040.31       311.59 o                         
   7   1   5       6324.66       5899.86       250.48 o                         
   8   1   5       1495.56       1232.21        53.07 o                         
   9   1   5       5754.17       5179.00       151.41 o                         
  10   1   5       2364.67       2002.14        68.24 o                         
  11   1   5         89.44         52.02        16.49 o                         
  12   1   5       4622.60       4229.43        91.57 o                         
  13   1   5       1130.99       1083.93        33.16 o                         
  14   1   5       1857.08       1834.57        47.10 o                         
  15   1   5        287.38        250.55        24.38 o                         
  16   1   5       3718.06       3753.48        89.40 o                         
  17   1   5        675.46        805.56        37.23 o                         
  18   1   5         85.63         33.66        44.69 o                         
  19   1   5        315.22        358.86        27.89 o                         
  20   1   5        832.00        848.59        40.42 o                         
  21   1   5          0.61        -20.73        20.73 o                         
   0   2   5       3486.05       3170.84       108.01 o                         
   1   2   5        169.75        165.52        10.69 o                         
   2   2   5        314.12        291.96        39.66 o                         
   3   2   5      15382.12      15012.12       609.13 o                         
   4   2   5      25766.68      27339.71       821.36 o                         
   5   2   5       8777.51       9196.67       246.56 o                         
   6   2   5       7922.97       8507.89       195.91 o                         
   7   2   5       1408.05       1365.76        52.95 o                         
   8   2   5       6304.64       5426.28       508.64 o                         
   9   2   5        411.17        495.77        57.87 o                         
  10   2   5       2266.33       2230.04        96.45 o                         
  11   2   5       1439.52       1367.09        39.47 o                         
  12   2   5          6.12          9.47        19.84 o                         
  13   2   5        108.73        111.84        22.05 o                         
  14   2   5        378.22        394.32        25.83 o                         
  15   2   5        801.21        748.99        29.10 o                         
  16   2   5        171.40        151.14        23.07 o                         
  17   2   5        288.06        285.86        38.33 o                         
  18   2   5       1725.21       1517.51       117.16 o                         
  19   2   5        247.30        258.62        40.69 o                         
  20   2   5        259.57        289.48        26.89 o                         
  21   2   5        329.15        294.31        40.34 o                         
   1   3   5         92.94        171.82        14.12 o                         
   2   3   5       8594.20       8034.01       323.70 o                         
   3   3   5       2713.52       2967.07       182.59 o                         
   4   3   5      14550.04      11577.06      2219.62 o                         
   5   3   5         90.35         98.22        51.77 o                         
   6   3   5       6286.78       5949.38       135.23 o                         
   7   3   5       2341.67       2392.68        90.25 o                         
   8   3   5       4573.63       4276.18       158.95 o                         
   9   3   5       9985.69      10627.63       701.75 o                         
  10   3   5          0.90         -9.75        23.89 o                         
  11   3   5       1998.85       1924.15        57.70 o                         
  12   3   5       4189.16       4158.89       114.78 o                         
  13   3   5       1134.47       1180.04        47.74 o                         
  14   3   5       6353.12       6373.94       144.60 o                         
  15   3   5        745.91        643.97        29.40 o                         
  16   3   5       1263.43       1363.02        48.46 o                         
  17   3   5         42.45         84.97        27.39 o                         
  18   3   5         10.08         15.35        33.32 o                         
  19   3   5          0.93         -7.53        28.06 o                         
  20   3   5        289.68        243.80        45.25 o                         
  21   3   5         17.80         12.98        23.50 o                         
   0   4   5      10573.13      11239.08       451.81 o                         
   1   4   5        155.38        125.91        16.39 o                         
   2   4   5       2339.96       1794.02        79.62 o                         
   3   4   5       2205.82       2334.54       111.55 o                         
   4   4   5       5193.64       5603.08       230.81 o                         
   5   4   5       3743.67       3479.57       391.83 o                         
   6   4   5        589.37        658.44       113.13 o                         
   7   4   5       2748.54       3191.03        99.10 o                         
   8   4   5       1700.98       1345.10        54.76 o                         
   9   4   5         12.33         20.08        67.84 o                         
  10   4   5       9752.43       9121.90       420.68 o                         
  11   4   5        334.54        283.29        27.71 o                         
  12   4   5        272.80        314.56        37.19 o                         
  13   4   5       2719.28       2470.00        68.88 o                         
  14   4   5          3.95          6.53        23.87 o                         
  15   4   5        743.43        872.24        40.01 o                         
  16   4   5       1606.51       1708.08        61.43 o                         
  17   4   5        154.67        163.68        24.52 o                         
  18   4   5       1320.55       1436.93        58.68 o                         
  19   4   5        621.41        731.09        52.67 o                         
  20   4   5         16.90         -6.25        34.55 o                         
  21   4   5         22.21         45.45        18.77 o                         
   1   5   5       1542.56       1582.94        52.13 o                         
   2   5   5        447.76        399.95        23.47 o                         
   3   5   5      12820.23      13759.99       554.26 o                         
   4   5   5      18163.73      16946.90       680.76 o                         
   5   5   5       2542.67       3042.74       244.85 o                         
   6   5   5       3326.13       3069.78       440.42 o                         
   7   5   5         94.96         36.87        53.46 o                         
   8   5   5        579.72        547.15        32.46 o                         
   9   5   5       2650.13       2585.55        89.33 o                         
  10   5   5       2176.68       2120.24        80.45 o                         
  11   5   5       1314.02       1195.78        65.50 o                         
  12   5   5       4172.37       3736.10       120.39 o                         
  13   5   5        972.74        922.79        40.37 o                         
  14   5   5       1020.48       1063.71        70.78 o                         
  15   5   5         34.19         61.03        26.63 o                         
  16   5   5        107.50        108.16        27.58 o                         
  17   5   5        106.12        100.55        25.10 o                         
  18   5   5         43.46         41.83        37.52 o                         
  19   5   5         50.78         93.67        47.88 o                         
  20   5   5          8.84        -13.11        27.03 o                         
  21   5   5        143.39        133.70        18.63 o                         
   0   6   5       5286.73       4556.53       191.99 o                         
   1   6   5       5059.70       5399.35       159.13 o                         
   2   6   5        175.32        114.04        23.95 o                         
   3   6   5       5194.79       5065.60       173.02 o                         
   4   6   5          0.35        -16.50        27.52 o                         
   5   6   5       3977.93       3883.76       143.36 o                         
   6   6   5        753.08        713.86       139.96 o                         
   7   6   5        531.64        389.23        64.65 o                         
   8   6   5       6930.30       6661.24       549.16 o                         
   9   6   5        808.04        779.19        40.23 o                         
  10   6   5       9834.44       9306.97       251.19 o                         
  11   6   5       3786.85       3566.91       120.74 o                         
  12   6   5       6034.77       5398.40       127.53 o                         
  13   6   5       1410.18       1520.52        57.01 o                         
  14   6   5        139.40         88.95        28.95 o                         
  15   6   5        367.77        339.12        30.39 o                         
  16   6   5        724.63        796.78        38.11 o                         
  17   6   5        421.32        514.58        37.48 o                         
  18   6   5        940.66       1110.89        58.69 o                         
  19   6   5        330.87        426.44        30.08 o                         
  20   6   5        837.18        887.03        48.24 o                         
   1   7   5        771.99       1009.42        40.57 o                         
   2   7   5        233.03        489.42        28.48 o                         
   3   7   5        536.59        664.69        32.70 o                         
   4   7   5         26.72         62.09        28.77 o                         
   5   7   5        415.80        405.08        35.80 o                         
   6   7   5       2453.06       2673.71       239.24 o                         
   7   7   5       3078.23       3436.84       191.01 o                         
   8   7   5       1290.58       1414.52        50.62 o                         
   9   7   5       1015.00       1029.51        37.03 o                         
  10   7   5        549.44        491.01        32.56 o                         
  11   7   5       4654.83       4871.42       142.87 o                         
  12   7   5         93.73         71.78        32.24 o                         
  13   7   5       5228.05       5331.25       142.61 o                         
  14   7   5       1690.75       1804.75        69.20 o                         
  15   7   5        224.85        223.86        38.36 o                         
  16   7   5         74.66        132.12        33.93 o                         
  17   7   5        377.57        346.17        59.75 o                         
  18   7   5         23.77         47.86        28.08 o                         
  19   7   5         17.17         22.04        21.48 o                         
  20   7   5        192.04        177.12        23.11 o                         
   0   8   5      12055.89      11740.14       479.72 o                         
   1   8   5       2521.04       2748.26        88.39 o                         
   2   8   5      21453.58      22051.39       627.60 o                         
   3   8   5       3383.24       3336.52       105.54 o                         
   4   8   5       3739.78       3931.57       122.32 o                         
   5   8   5         32.21        -17.21        22.07 o                         
   6   8   5       6489.99       6437.04       229.56 o                         
   7   8   5       3625.75       3717.45       121.40 o                         
   8   8   5      11924.75      11896.98       302.40 o                         
   9   8   5          6.44          2.12        22.35 o                         
  10   8   5       5058.17       5198.37       124.11 o                         
  11   8   5         15.93         14.91        30.98 o                         
  12   8   5        253.87        297.80        45.30 o                         
  13   8   5         18.12          7.12        40.12 o                         
  14   8   5        689.53        821.60        58.03 o                         
  15   8   5       2149.38       2390.65        95.34 o                         
  16   8   5       1143.27       1227.21        61.96 o                         
  17   8   5        214.20        233.69        37.47 o                         
  18   8   5       1403.47       1322.62        87.90 o                         
  19   8   5         83.05         99.64        23.27 o                         
  20   8   5        742.25        474.27        40.69 o                         
   1   9   5        424.62        411.08        31.29 o                         
   2   9   5       1004.70       1086.99        46.31 o                         
   3   9   5        484.39        404.62        30.24 o                         
   4   9   5       1602.55       1667.38        49.81 o                         
   5   9   5         14.61         15.41        21.02 o                         
   6   9   5        605.04        614.97        21.97 o                         
   7   9   5       1287.21       1303.82        43.44 o                         
   8   9   5        267.63        271.25        28.13 o                         
   9   9   5        559.53        607.80        34.20 o                         
  10   9   5        387.43        377.31        32.61 o                         
  11   9   5         81.53        103.72        41.77 o                         
  12   9   5         14.73        -26.46        37.62 o                         
  13   9   5       1385.36       1460.15        67.25 o                         
  14   9   5        105.20         87.34        47.21 o                         
  15   9   5        185.28        175.59        34.85 o                         
  16   9   5        108.14        132.86        30.56 o                         
  17   9   5         58.36         67.52        25.62 o                         
  18   9   5         81.69         76.98        30.88 o                         
  19   9   5          0.96         -2.50        18.85 o                         
   0  10   5      21697.49      22245.66       900.78 o                         
   1  10   5        557.11        560.70        26.24 o                         
   2  10   5       7738.60       7873.31       146.25 o                         
   3  10   5       5466.43       5631.62       107.79 o                         
   4  10   5        551.19        475.75        19.57 o                         
   5  10   5       1110.10       1061.62        30.98 o                         
   6  10   5       3387.91       3581.29        72.97 o                         
   7  10   5          6.59          4.47        16.85 o                         
   8  10   5       1309.78       1338.32        42.76 o                         
   9  10   5        269.45        385.46        35.20 o                         
  10  10   5        663.81        683.05        35.82 o                         
  11  10   5         47.31         81.42        30.48 o                         
  12  10   5        769.97        796.86        39.93 o                         
  13  10   5        146.71        144.78        31.05 o                         
  14  10   5        526.76        627.77        52.81 o                         
  15  10   5         37.06         40.44        30.02 o                         
  16  10   5        760.80        859.49        48.25 o                         
  17  10   5        142.98        189.80        20.31 o                         
  18  10   5       1695.09       1764.60       114.71 o                         
   1  11   5       2979.94       3014.52        65.55 o                         
   2  11   5       2707.38       2702.33        60.23 o                         
   3  11   5       1466.12       1495.86        36.45 o                         
   4  11   5       2086.90       2259.07        52.47 o                         
   5  11   5        240.46        257.23        21.31 o                         
   6  11   5       1622.36       1672.60        40.43 o                         
   7  11   5        178.36        183.62        17.35 o                         
   8  11   5          0.37         12.68        20.95 o                         
   9  11   5         64.63         77.23        23.12 o                         
  10  11   5          1.43          0.42        25.52 o                         
  11  11   5         19.07          5.03        31.28 o                         
  12  11   5        385.96        366.22        47.46 o                         
  13  11   5        111.90         92.73        58.06 o                         
  14  11   5        807.91        852.94        50.91 o                         
  15  11   5         87.44         88.63        27.00 o                         
  16  11   5        402.80        321.04        29.27 o                         
  17  11   5        231.28        206.12        25.10 o                         
  18  11   5         51.17         37.36        37.18 o                         
   0  12   5       5604.87       5640.96       151.96 o                         
   1  12   5          0.17         -7.04        17.88 o                         
   2  12   5       2759.34       2712.03        64.63 o                         
   3  12   5       2315.61       2310.25        53.83 o                         
   4  12   5        114.83        111.68        16.95 o                         
   5  12   5        252.37        241.90        19.49 o                         
   6  12   5       1526.66       1518.17        40.87 o                         
   7  12   5        740.14        844.88        28.43 o                         
   8  12   5       3398.88       3687.15        95.66 o                         
   9  12   5         22.98         48.91        22.32 o                         
  10  12   5       3226.95       3345.47       102.78 o                         
  11  12   5        410.18        447.29        79.10 o                         
  12  12   5        234.69        228.04        42.70 o                         
  13  12   5        118.59        142.13        25.73 o                         
  14  12   5         54.70         52.67        26.84 o                         
  15  12   5        285.87        336.40        27.13 o                         
  16  12   5       1146.64       1211.10        59.16 o                         
  17  12   5          3.75         -8.07        27.71 o                         
   1  13   5       1337.53       1290.56        33.81 o                         
   2  13   5        150.08        163.53        17.13 o                         
   3  13   5       1066.95       1061.72        28.02 o                         
   4  13   5       3566.43       3571.53        65.57 o                         
   5  13   5        308.63        364.06        20.01 o                         
   6  13   5       2755.46       3069.63        75.20 o                         
   7  13   5        502.29        467.86        29.73 o                         
   8  13   5       3479.77       3394.21        88.79 o                         
   9  13   5         25.44         -3.30        33.79 o                         
  10  13   5        143.77        171.30        38.34 o                         
  11  13   5        548.03        668.83        57.66 o                         
  12  13   5       4397.27       4753.61       204.51 o                         
  13  13   5          0.18         -5.50        32.40 o                         
  14  13   5       2168.35       2231.30        85.25 o                         
  15  13   5        296.55        313.25        43.85 o                         
  16  13   5         39.14         41.18        19.18 o                         
   0  14   5        186.88        154.08        26.03 o                         
   1  14   5        313.24        281.59        18.20 o                         
   2  14   5       1222.59       1174.86        31.21 o                         
   3  14   5        412.20        532.71        22.07 o                         
   4  14   5         12.80         29.86        16.74 o                         
   5  14   5        441.95        473.89        24.10 o                         
   6  14   5       1643.01       1609.52        52.33 o                         
   7  14   5       1214.19       1268.55        43.26 o                         
   8  14   5       1365.59       1392.53        58.59 o                         
   9  14   5         46.90         71.56        37.95 o                         
  10  14   5        211.42        228.94        44.80 o                         
  11  14   5        849.20        897.73        63.37 o                         
  12  14   5         47.44         88.74        38.93 o                         
  13  14   5         35.90         58.58        23.18 o                         
  14  14   5        262.69        208.37        43.15 o                         
  15  14   5        101.20        133.86        21.58 o                         
   1  15   5        599.84        652.74        23.47 o                         
   2  15   5       1759.06       1817.35        41.35 o                         
   3  15   5        243.00        257.76        22.30 o                         
   4  15   5       5120.24       5236.06       143.73 o                         
   5  15   5       1862.64       1741.76        58.22 o                         
   6  15   5       3177.86       3333.00       129.84 o                         
   7  15   5        269.58        259.97        28.09 o                         
   8  15   5        206.82        221.90        32.87 o                         
   9  15   5        681.32        750.00       116.46 o                         
  10  15   5        944.01       1069.91        97.87 o                         
  11  15   5        243.05        289.86        42.83 o                         
  12  15   5        819.04        846.18        36.99 o                         
  13  15   5         31.28         59.77        20.17 o                         
  14  15   5        929.70        677.38       136.81 o                         
   0  16   5         11.78         23.73        38.97 o                         
   1  16   5        471.55        434.49        28.71 o                         
   2  16   5         76.76         62.94        25.98 o                         
   3  16   5        215.01        188.18        28.23 o                         
   4  16   5       1368.83       1336.62        49.11 o                         
   5  16   5         77.51         32.32        27.05 o                         
   6  16   5        150.76        117.39        23.62 o                         
   7  16   5        335.86        339.76        27.21 o                         
   8  16   5         13.59          7.66        33.69 o                         
   9  16   5         10.89          0.16        42.21 o                         
  10  16   5         86.61         70.81        69.11 o                         
  11  16   5         25.49         -8.08        23.90 o                         
  12  16   5         11.30         20.66        16.92 o                         
  13  16   5          0.30         -2.10        27.01 o                         
   1  17   5       1850.16       1808.35        60.91 o                         
   2  17   5       1097.03       1131.64        41.52 o                         
   3  17   5          5.72         18.62        25.58 o                         
   4  17   5       4633.67       4383.67       175.44 o                         
   5  17   5         52.00          9.14        22.67 o                         
   6  17   5       2775.12       2551.14       107.62 o                         
   7  17   5          8.94         26.02        31.52 o                         
   8  17   5         31.68         46.67        30.09 o                         
   9  17   5        775.75        797.21        54.21 o                         
  10  17   5        477.82        452.65        40.41 o                         
  11  17   5         21.26         15.08        36.48 o                         
   0  18   5         14.65         20.70        44.55 o                         
   1  18   5         51.28          7.34        29.78 o                         
   2  18   5          3.57         12.77        28.81 o                         
   3  18   5        221.72        220.03        30.59 o                         
   4  18   5        254.16        162.44        21.79 o                         
   5  18   5         13.17        -19.59        24.05 o                         
   6  18   5        166.45        194.91        42.45 o                         
   7  18   5         86.05         77.46        35.70 o                         
   8  18   5       1132.33        968.91        56.92 o                         
   9  18   5         25.01        -16.44        37.53 o                         
  10  18   5        263.19        178.90        30.87 o                         
   1  19   5       1208.33        920.90        49.96 o                         
   2  19   5       1510.03       1279.23        63.72 o                         
   3  19   5        466.62        456.58        32.46 o                         
   4  19   5       1306.08       1125.91        50.59 o                         
   0  20   5       1824.79       1224.02       108.04 o                         
   1  20   5        183.88        123.33        14.58 o                         
   2  20   5        979.80        713.30        30.39 o                         
   3  20   5          5.89         28.02        21.92 o                         
   4  20   5        165.41        139.61        24.91 o                         
   0   0   6      85858.12      77807.13      3050.71 o                         
   1   0   6       1508.67       1556.97       112.60 o                         
   2   0   6       5059.73       4599.95       166.17 o                         
   3   0   6      13812.19      13613.33       454.67 o                         
   4   0   6       4440.02       4519.90       588.45 o                         
   5   0   6      14614.06      12638.04       536.24 o                         
   6   0   6       5707.15       6680.45       321.85 o                         
   7   0   6      10601.90      10107.57       380.37 o                         
   8   0   6        127.28        141.68        32.96 o                         
   9   0   6         89.15         70.97        47.36 o                         
  10   0   6        384.42        385.34        40.28 o                         
  11   0   6       1783.12       1514.60        49.65 o                         
  12   0   6        363.73        353.20        27.05 o                         
  13   0   6       2148.91       2265.48        76.19 o                         
  14   0   6         46.11         91.23        26.56 o                         
  15   0   6      15396.69      15884.84       455.80 o                         
  16   0   6         27.25         31.52        31.10 o                         
  17   0   6       2673.50       2722.47       189.43 o                         
  18   0   6        678.99        671.41        85.94 o                         
  19   0   6        648.29        650.26        48.34 o                         
  20   0   6        213.34        192.85        45.08 o                         
  21   0   6         35.07        -18.94        28.76 o                         
   1   1   6      12236.17      12512.62       483.86 o                         
   2   1   6      16011.87      17452.23       491.88 o                         
   3   1   6       2883.80       2704.88        89.00 o                         
   4   1   6        563.16        503.65        31.39 o                         
   5   1   6       4839.74       4817.44       130.63 o                         
   6   1   6        378.98        342.42        37.21 o                         
   7   1   6        783.52        824.10        29.58 o                         
   8   1   6       4602.40       5104.19       245.54 o                         
   9   1   6        112.54        147.51        29.18 o                         
  10   1   6        666.13        684.61        31.53 o                         
  11   1   6          8.68         -3.32        17.06 o                         
  12   1   6        285.16        284.65        20.34 o                         
  13   1   6        127.42        135.96        19.52 o                         
  14   1   6        812.77        970.14        29.75 o                         
  15   1   6       2366.79       2306.08        59.19 o                         
  16   1   6        274.15        255.99        31.02 o                         
  17   1   6       2791.30       3127.03       142.14 o                         
  18   1   6          0.51         20.39        51.74 o                         
  19   1   6          5.25        -22.47        22.47 o                         
  20   1   6        315.32        285.01        26.04 o                         
  21   1   6         12.00         14.93        26.13 o                         
   0   2   6       2060.39       2349.65        80.72 o                         
   1   2   6        798.98        635.21        21.66 o                         
   2   2   6         25.70         13.74        17.88 o                         
   3   2   6      25736.08      25789.67       853.22 o                         
   4   2   6       1921.00       1783.34        92.54 o                         
   5   2   6      25742.56      24984.20       583.80 o                         
   6   2   6       1316.89       1338.11        49.50 o                         
   7   2   6       7453.91       6798.83       163.28 o                         
   8   2   6        672.13        488.73        49.16 o                         
   9   2   6       1268.72       1363.38       191.09 o                         
  10   2   6         61.65         86.53        21.62 o                         
  11   2   6       6949.01       6799.92       151.04 o                         
  12   2   6       1655.70       1633.07        48.44 o                         
  13   2   6       7186.82       6636.47       149.41 o                         
  14   2   6        640.52        651.18        30.24 o                         
  15   2   6       3578.30       3500.26        93.29 o                         
  16   2   6          4.18        -14.19        24.56 o                         
  17   2   6         30.48         26.52        37.07 o                         
  18   2   6         59.94         32.62        59.63 o                         
  19   2   6        119.56         65.52        39.64 o                         
  20   2   6        197.52        227.32        29.02 o                         
  21   2   6       1429.79       1544.17        99.97 o                         
   1   3   6       4419.60       3855.42       111.24 o                         
   2   3   6        120.87        143.74        18.98 o                         
   3   3   6       5801.38       4059.33       237.83 o                         
   4   3   6       1204.72       1196.67        79.75 o                         
   5   3   6       4836.48       5559.86       153.06 o                         
   6   3   6       2420.38       2547.21        64.19 o                         
   7   3   6        381.82        283.67        32.71 o                         
   8   3   6         78.73         93.88        33.53 o                         
   9   3   6       5618.57       4928.01       254.85 o                         
  10   3   6         94.58         88.79        24.81 o                         
  11   3   6        570.48        496.87        36.49 o                         
  12   3   6        504.65        534.13        28.56 o                         
  13   3   6        228.25        286.98        26.16 o                         
  14   3   6         72.60         21.78        32.24 o                         
  15   3   6         65.95         53.23        24.05 o                         
  16   3   6        434.38        438.50        27.01 o                         
  17   3   6       4541.65       4980.30       176.49 o                         
  18   3   6          0.29         32.02        27.54 o                         
  19   3   6        299.52        322.74        32.03 o                         
  20   3   6          0.35         46.65        37.18 o                         
   0   4   6       8114.14       8078.34       326.30 o                         
   1   4   6      16900.90      16785.93       474.35 o                         
   2   4   6        254.46        187.72        16.42 o                         
   3   4   6       3132.68       2795.47       119.31 o                         
   4   4   6        372.16        301.81        49.44 o                         
   5   4   6       4046.25       3251.95       132.40 o                         
   6   4   6       2186.15       2119.21        64.77 o                         
   7   4   6       4987.06       5321.76       194.09 o                         
   8   4   6       1180.71       1229.45        55.64 o                         
   9   4   6        472.91        544.44        40.70 o                         
  10   4   6        972.64        875.83        38.07 o                         
  11   4   6       2260.23       1985.42        67.02 o                         
  12   4   6         46.75         63.17        27.50 o                         
  13   4   6       8030.29       8096.68       219.32 o                         
  14   4   6        159.29        159.95        35.94 o                         
  15   4   6        463.62        528.46        34.00 o                         
  16   4   6        194.20        228.37        28.41 o                         
  17   4   6        492.85        678.84        45.29 o                         
  18   4   6        125.38        135.24        38.07 o                         
  19   4   6        294.54        268.59        40.74 o                         
  20   4   6         43.32         79.95        32.45 o                         
  21   4   6       1004.73        780.86        56.13 o                         
   1   5   6       1520.91       1180.10        41.17 o                         
   2   5   6       6023.08       6934.55       200.61 o                         
   3   5   6       3794.44       3662.83       154.90 o                         
   4   5   6       1455.05       1408.83        67.96 o                         
   5   5   6       3389.08       3492.21       109.97 o                         
   6   5   6        856.13        836.45        72.51 o                         
   7   5   6      13636.32      14650.53       617.55 o                         
   8   5   6       1240.42       1245.36        51.12 o                         
   9   5   6      20182.87      19348.88       784.58 o                         
  10   5   6       1927.46       1885.99        68.27 o                         
  11   5   6      11266.66      10228.92       338.27 o                         
  12   5   6        283.76        283.98        40.84 o                         
  13   5   6        334.86        300.98        33.88 o                         
  14   5   6       1136.02       1116.42        44.51 o                         
  15   5   6        595.88        584.23        34.51 o                         
  16   5   6          6.83          4.63        28.87 o                         
  17   5   6       1044.05       1057.96        45.17 o                         
  18   5   6         98.83         66.09        29.75 o                         
  19   5   6       1055.68       1244.86        91.03 o                         
  20   5   6          2.67        -16.44        25.67 o                         
   0   6   6        646.12        787.87        47.38 o                         
   1   6   6        753.08        695.06        30.52 o                         
   2   6   6          7.13         17.18        17.14 o                         
   3   6   6       3606.19       3494.79       106.76 o                         
   4   6   6       1924.72       2079.47        95.37 o                         
   5   6   6       2281.57       2089.99        69.98 o                         
   6   6   6       1975.09       1880.45       119.73 o                         
   7   6   6       1175.44       1086.74       109.97 o                         
   8   6   6        500.08        518.96        27.61 o                         
   9   6   6        424.44        512.32        33.85 o                         
  10   6   6       3362.11       3247.99       102.36 o                         
  11   6   6       1345.87       1187.03        58.06 o                         
  12   6   6        178.76        202.96        27.79 o                         
  13   6   6       2080.09       2231.92        70.91 o                         
  14   6   6        804.33        812.71        48.99 o                         
  15   6   6        221.01        288.55        32.22 o                         
  16   6   6        629.83        585.44        33.74 o                         
  17   6   6        134.08        159.91        27.25 o                         
  18   6   6         77.25         73.61        28.80 o                         
  19   6   6          2.27         25.04        26.08 o                         
  20   6   6          8.32         -4.21        22.45 o                         
   1   7   6      27051.84      27121.56       767.53 o                         
   2   7   6        443.62        497.18        29.20 o                         
   3   7   6          2.94         42.31        19.35 o                         
   4   7   6       2057.88       2012.72        67.77 o                         
   5   7   6       2302.08       2274.90        95.84 o                         
   6   7   6        508.78        446.20       138.56 o                         
   7   7   6       5028.71       4584.29       158.30 o                         
   8   7   6         68.88         36.03        23.56 o                         
   9   7   6       7990.50       8235.33       417.32 o                         
  10   7   6         20.06        -25.09        47.87 o                         
  11   7   6       9048.59       9017.58       278.43 o                         
  12   7   6         22.77         31.56        28.71 o                         
  13   7   6         72.37         55.64        32.20 o                         
  14   7   6       1265.76       1423.17        61.87 o                         
  15   7   6       1736.69       2027.16        75.98 o                         
  16   7   6          1.57        -35.71        35.71 o                         
  17   7   6       1341.63       1254.16        59.97 o                         
  18   7   6          1.04          0.60        26.89 o                         
  19   7   6       2368.42       2513.44        89.28 o                         
  20   7   6         24.49         24.61        16.92 o                         
   0   8   6       2732.94       2634.26       121.54 o                         
   1   8   6       6029.03       6447.96       191.00 o                         
   2   8   6        257.13        276.60        26.83 o                         
   3   8   6        199.49        207.56        23.03 o                         
   4   8   6        725.17        729.42        35.23 o                         
   5   8   6        574.71        647.29        40.16 o                         
   6   8   6       1406.28       1285.94        56.18 o                         
   7   8   6        178.41        140.77        25.07 o                         
   8   8   6       3382.97       3206.29        89.02 o                         
   9   8   6        560.82        598.17        31.53 o                         
  10   8   6       1006.85       1149.16        43.35 o                         
  11   8   6       1707.09       1778.84        86.33 o                         
  12   8   6        240.53        220.20        47.36 o                         
  13   8   6         55.75         86.64        41.72 o                         
  14   8   6          3.58         13.06        35.38 o                         
  15   8   6          5.04         26.15        48.74 o                         
  16   8   6        595.64        667.72        39.11 o                         
  17   8   6        245.37        244.70        26.42 o                         
  18   8   6          1.12         27.38        23.33 o                         
  19   8   6         73.10         78.69        20.73 o                         
   1   9   6      22133.10      22581.63       644.27 o                         
   2   9   6       2669.40       2717.23        89.52 o                         
   3   9   6       6882.23       6534.03       137.75 o                         
   4   9   6        304.59        317.24        20.54 o                         
   5   9   6         71.26         88.86        17.43 o                         
   6   9   6         10.47         17.82        15.00 o                         
   7   9   6       1652.71       1624.90        42.38 o                         
   8   9   6         38.11         42.93        24.56 o                         
   9   9   6       9959.20      10251.79       269.90 o                         
  10   9   6       1022.50        997.34        45.03 o                         
  11   9   6       1295.22       1275.43        52.32 o                         
  12   9   6       1274.87       1330.73        75.74 o                         
  13   9   6        341.73        341.81        45.15 o                         
  14   9   6         17.64         51.97        39.83 o                         
  15   9   6       1004.68       1128.11        95.04 o                         
  16   9   6        363.62        372.87        35.70 o                         
  17   9   6       2596.74       3049.18       165.38 o                         
  18   9   6        108.96        122.46        21.21 o                         
  19   9   6       1471.99       1083.11        50.69 o                         
   0  10   6       1819.28       1868.80       179.43 o                         
   1  10   6        453.44        394.77        22.25 o                         
   2  10   6        114.36         98.43        17.28 o                         
   3  10   6        237.50        197.57        18.52 o                         
   4  10   6         76.94         65.68        14.44 o                         
   5  10   6       2034.11       2123.96        50.36 o                         
   6  10   6         17.15         32.31        19.52 o                         
   7  10   6       4934.26       5252.83       102.24 o                         
   8  10   6        380.77        401.16        26.81 o                         
   9  10   6        487.19        469.11        35.63 o                         
  10  10   6        372.09        444.87        38.84 o                         
  11  10   6       2093.16       2142.58       106.83 o                         
  12  10   6       1358.67       1397.52        82.56 o                         
  13  10   6       1949.93       2000.49       110.36 o                         
  14  10   6        284.11        289.09        34.31 o                         
  15  10   6         10.95         11.74        28.76 o                         
  16  10   6        445.84        421.36        29.70 o                         
  17  10   6         23.86         85.38        35.25 o                         
  18  10   6        147.85        147.18        43.67 o                         
   1  11   6      14259.51      14359.20       275.77 o                         
   2  11   6        246.05        181.76        16.19 o                         
   3  11   6       6000.99       6125.85       116.99 o                         
   4  11   6         72.11         53.95        15.78 o                         
   5  11   6       2310.08       2095.31        50.99 o                         
   6  11   6       2959.74       3075.24        77.76 o                         
   7  11   6       5074.84       5388.43       118.38 o                         
   8  11   6        633.12        668.06        34.30 o                         
   9  11   6       3243.80       3518.73        96.47 o                         
  10  11   6       1555.42       1533.61        63.14 o                         
  11  11   6          2.78         -5.86        37.97 o                         
  12  11   6        612.85        601.97        52.18 o                         
  13  11   6        555.63        567.73        43.89 o                         
  14  11   6        166.23        146.12        34.19 o                         
  15  11   6        202.58        254.35        27.30 o                         
  16  11   6        163.56        139.81        21.81 o                         
  17  11   6       1813.39       1690.31        75.11 o                         
   0  12   6        600.01        575.80        33.40 o                         
   1  12   6        162.16        182.93        19.97 o                         
   2  12   6        249.90        262.31        24.32 o                         
   3  12   6       1041.56       1087.58        37.43 o                         
   4  12   6       1014.69        915.51        30.92 o                         
   5  12   6       2298.60       2302.40        52.33 o                         
   6  12   6         25.91         39.70        20.64 o                         
   7  12   6       3508.27       3713.06        80.39 o                         
   8  12   6       1195.12       1119.04        34.98 o                         
   9  12   6        192.42        173.67        23.30 o                         
  10  12   6        114.37        125.31        34.80 o                         
  11  12   6       2293.38       2625.39       198.90 o                         
  12  12   6        137.84        181.55        75.60 o                         
  13  12   6       1379.20       1354.49        52.54 o                         
  14  12   6          4.22          8.57        27.40 o                         
  15  12   6       1566.32       1514.99        55.34 o                         
  16  12   6          8.67         37.67        28.41 o                         
  17  12   6        104.53         78.93        25.96 o                         
   1  13   6       1003.85        999.83        33.73 o                         
   2  13   6       7376.48       7680.94       138.36 o                         
   3  13   6          0.99         32.84        16.47 o                         
   4  13   6        207.53        263.75        17.96 o                         
   5  13   6         36.73         75.98        16.34 o                         
   6  13   6        471.39        463.73        24.43 o                         
   7  13   6       3628.13       3525.45        79.75 o                         
   8  13   6         35.14         68.06        27.15 o                         
   9  13   6       1457.60       1371.82        63.96 o                         
  10  13   6        468.89        444.45        52.39 o                         
  11  13   6        436.58        516.23        55.01 o                         
  12  13   6        369.02        336.73        45.93 o                         
  13  13   6         32.01         54.86        24.75 o                         
  14  13   6          5.97         -1.49        25.55 o                         
  15  13   6          0.55         12.89        24.18 o                         
  16  13   6        303.98        267.96        22.67 o                         
   0  14   6       1271.62       1307.99        44.75 o                         
   1  14   6        956.18       1016.82        28.81 o                         
   2  14   6        509.08        594.35        21.56 o                         
   3  14   6       6471.23       6834.19       115.44 o                         
   4  14   6          3.87          2.42        15.30 o                         
   5  14   6       6931.98       6856.93       129.33 o                         
   6  14   6       1595.15       1544.01        55.52 o                         
   7  14   6       1741.96       1956.36        74.65 o                         
   8  14   6        346.66        366.78        42.13 o                         
   9  14   6         98.18        109.97        30.67 o                         
  10  14   6       2753.02       2842.09       190.48 o                         
  11  14   6        745.43        887.87        62.63 o                         
  12  14   6        203.03        212.20        38.57 o                         
  13  14   6       1667.41       1748.59        89.28 o                         
  14  14   6          4.61         16.62        59.28 o                         
  15  14   6       2113.23       1715.55       163.47 o                         
   1  15   6        699.21        662.14        23.10 o                         
   2  15   6         43.62         50.71        20.76 o                         
   3  15   6          4.66         -2.52        20.28 o                         
   4  15   6         45.43         37.22        24.75 o                         
   5  15   6         99.22         94.59        24.68 o                         
   6  15   6         69.58        106.51        33.52 o                         
   7  15   6         22.21         35.59        32.46 o                         
   8  15   6        105.58        152.27        31.67 o                         
   9  15   6          0.70         14.57        34.52 o                         
  10  15   6        106.50         69.11        61.39 o                         
  11  15   6         53.39        155.05        56.83 o                         
  12  15   6        430.52        387.65        35.46 o                         
  13  15   6        100.13        103.02        22.98 o                         
  14  15   6        337.26        208.72        30.87 o                         
   0  16   6       3276.48       2967.58       143.84 o                         
   1  16   6       1293.75       1237.56        51.54 o                         
   2  16   6        185.43        201.21        27.84 o                         
   3  16   6       1945.72       1979.41        62.26 o                         
   4  16   6       1141.83       1138.83        50.67 o                         
   5  16   6       5566.98       5568.67       135.42 o                         
   6  16   6        249.22        237.45        29.73 o                         
   7  16   6       2390.41       2347.85       143.14 o                         
   8  16   6         65.53         92.29        39.82 o                         
   9  16   6        161.16        202.53        53.67 o                         
  10  16   6        608.55        677.02        69.11 o                         
  11  16   6        705.61        732.10        70.86 o                         
  12  16   6         11.48          7.72        32.27 o                         
  13  16   6       1247.89        840.49        58.58 o                         
   1  17   6         41.75         18.38        27.92 o                         
   2  17   6        909.38        831.07        39.93 o                         
   3  17   6         43.03         52.42        25.31 o                         
   4  17   6        173.00        184.25        37.14 o                         
   5  17   6        156.78        180.55        20.77 o                         
   6  17   6         71.44         74.69        49.29 o                         
   7  17   6       1547.23       1699.33        70.62 o                         
   8  17   6        432.93        408.41        56.13 o                         
   9  17   6        624.10        705.68        62.09 o                         
  10  17   6          2.42          1.37        29.77 o                         
  11  17   6         76.17         11.93        30.52 o                         
   0  18   6        662.42        501.28        58.23 o                         
   1  18   6       1238.62        958.90        55.02 o                         
   2  18   6        475.73        378.62        49.99 o                         
   3  18   6       4816.09       4141.44       375.70 o                         
   4  18   6        467.22        400.13        26.87 o                         
   5  18   6       1493.10       1520.12        95.94 o                         
   6  18   6        242.79        283.69        39.24 o                         
   7  18   6         55.45         90.01        37.36 o                         
   8  18   6       1466.87       1549.50        75.82 o                         
   9  18   6         19.72         55.42        29.82 o                         
   1  19   6       2442.27       1764.23        78.99 o                         
   2  19   6         71.46         80.04        19.40 o                         
   3  19   6          3.55          8.85        15.99 o                         
   4  19   6         95.61         82.79        35.08 o                         
   5  19   6        353.62        204.86        35.43 o                         
   0  20   6        356.86        284.84        31.92 o                         
   1  20   6        155.43         95.07        13.35 o                         
   3  20   6       1023.48        664.75        48.76 o                         
   1   1   7       1859.42       1646.25        69.50 o                         
   2   1   7       6449.14       5345.44       174.90 o                         
   3   1   7       5118.52       4877.39       142.47 o                         
   4   1   7      36332.40      34998.60       811.17 o                         
   5   1   7       3508.53       3512.02        93.21 o                         
   6   1   7      27315.12      28531.88      1065.54 o                         
   7   1   7       3339.06       3385.61       182.08 o                         
   8   1   7        914.21        850.08        89.98 o                         
   9   1   7       2222.74       2032.61        96.72 o                         
  10   1   7        805.70        803.54        32.99 o                         
  11   1   7        853.76        794.78        27.01 o                         
  12   1   7      10946.65      10434.40       306.77 o                         
  13   1   7        337.26        282.51        21.37 o                         
  14   1   7      14092.92      14808.67       379.42 o                         
  15   1   7        171.07        198.13        28.16 o                         
  16   1   7       1374.40       1467.91        58.70 o                         
  17   1   7        546.42        568.61        34.71 o                         
  18   1   7         42.58        151.54        63.84 o                         
  19   1   7        104.24         84.37        22.66 o                         
  20   1   7        612.31        604.22        32.52 o                         
  21   1   7        132.62         99.27        27.36 o                         
   0   2   7          2.38         -2.65        10.95 o                         
   1   2   7          6.86         -4.26         9.09 o                         
   2   2   7       9253.06       9199.31       235.26 o                         
   3   2   7       3129.76       2780.75       107.90 o                         
   4   2   7      18736.72      19932.58       463.21 o                         
   5   2   7       3448.09       3420.10        92.71 o                         
   6   2   7        686.05        767.09        29.77 o                         
   7   2   7        647.71        709.54        31.90 o                         
   8   2   7        399.88        363.20        57.47 o                         
   9   2   7         54.99         65.34        31.98 o                         
  10   2   7       7120.64       6516.00       262.53 o                         
  11   2   7        288.47        263.73        21.77 o                         
  12   2   7        741.50        762.78        29.91 o                         
  13   2   7        368.14        404.79        24.81 o                         
  14   2   7       6344.38       6245.14       153.58 o                         
  15   2   7        156.36        203.05        35.04 o                         
  16   2   7       1897.67       2022.93        90.76 o                         
  17   2   7         29.81         21.38        37.91 o                         
  18   2   7        418.17        492.86        71.56 o                         
  19   2   7          3.78         51.41        33.23 o                         
  20   2   7        409.95        364.83        30.57 o                         
  21   2   7         13.84         10.52        24.91 o                         
   1   3   7         51.65         67.32        10.78 o                         
   2   3   7      10392.60       9963.66       399.85 o                         
   3   3   7        697.76        777.54        50.11 o                         
   4   3   7      20770.25      21120.38       612.24 o                         
   5   3   7       3759.68       4027.97       109.82 o                         
   6   3   7       9643.48       9454.01       239.33 o                         
   7   3   7        236.27        255.25        31.48 o                         
   8   3   7       1629.68       1321.40        44.49 o                         
   9   3   7       1386.26       1360.88        84.80 o                         
  10   3   7        943.35        674.34        34.99 o                         
  11   3   7        327.01        385.60        30.74 o                         
  12   3   7       9355.84       8726.38       228.28 o                         
  13   3   7          0.66        -26.70        26.70 o                         
  14   3   7       2978.10       3221.87        93.53 o                         
  15   3   7       1911.42       1938.74        66.56 o                         
  16   3   7       2124.26       2370.06       112.84 o                         
  17   3   7         11.38         44.74        33.44 o                         
  18   3   7         13.15        -15.32        27.73 o                         
  19   3   7          1.29          5.55        25.88 o                         
  20   3   7       1328.56       1385.65        92.96 o                         
   0   4   7       2214.42       1519.27        67.72 o                         
   1   4   7        759.68        707.94        26.35 o                         
   2   4   7      13949.32      14364.56       406.87 o                         
   3   4   7        814.29        718.93       164.52 o                         
   4   4   7       7217.76       7518.25       221.82 o                         
   5   4   7         70.34         27.15        16.54 o                         
   6   4   7       1363.96       1512.75        57.26 o                         
   7   4   7        439.89        404.85        21.74 o                         
   8   4   7      14647.02      13835.78       414.98 o                         
   9   4   7       1858.57       2032.21        75.98 o                         
  10   4   7       9582.15       8796.67       266.31 o                         
  11   4   7         55.52         42.66        23.65 o                         
  12   4   7       6906.55       6766.39       156.98 o                         
  13   4   7        164.49        186.45        36.71 o                         
  14   4   7        436.82        360.21        33.74 o                         
  15   4   7        332.52        333.46        33.38 o                         
  16   4   7       7592.75       8105.76       368.07 o                         
  17   4   7        261.43        226.95        35.00 o                         
  18   4   7        845.21        891.64        67.70 o                         
  19   4   7        185.76        196.70        35.35 o                         
  20   4   7        165.72        155.93        26.66 o                         
   1   5   7        406.55        396.44        20.86 o                         
   2   5   7       4101.99       3536.75       105.63 o                         
   3   5   7        709.02        746.76        30.63 o                         
   4   5   7       1755.05       1680.24        65.66 o                         
   5   5   7       1439.55       1405.78        54.63 o                         
   6   5   7      12287.21      12511.58       357.56 o                         
   7   5   7        280.47        316.29        31.69 o                         
   8   5   7       4843.40       4843.11       186.38 o                         
   9   5   7        694.34        646.34        50.99 o                         
  10   5   7       7897.27       8305.23       318.50 o                         
  11   5   7         56.82         38.89        28.45 o                         
  12   5   7       1184.55       1173.20        69.89 o                         
  13   5   7         60.73        148.55        73.82 o                         
  14   5   7       1297.95       1261.96        51.32 o                         
  15   5   7          8.18         11.90        29.98 o                         
  16   5   7        435.83        486.71        32.21 o                         
  17   5   7          4.04          6.72        28.89 o                         
  18   5   7        302.72        305.54        47.01 o                         
  19   5   7        149.33        164.09        33.86 o                         
  20   5   7          1.64        -12.34        22.94 o                         
   0   6   7       4822.85       4141.73       290.28 o                         
   1   6   7         63.46         10.92        15.76 o                         
   2   6   7       6722.29       5986.72       175.52 o                         
   3   6   7       3704.01       3863.19       102.68 o                         
   4   6   7       1180.95       1239.15        35.21 o                         
   5   6   7      10857.11      11369.61       582.17 o                         
   6   6   7       6960.19       7749.28       513.91 o                         
   7   6   7        300.94        309.75        36.72 o                         
   8   6   7      13038.83      13149.65       326.99 o                         
   9   6   7         79.03        108.93        35.93 o                         
  10   6   7      16307.81      15322.61       466.42 o                         
  11   6   7        308.18        324.85        32.67 o                         
  12   6   7       3543.46       3609.55       108.53 o                         
  13   6   7       5857.38       5950.06       168.46 o                         
  14   6   7         16.48         14.57        49.16 o                         
  15   6   7        472.54        495.83        38.34 o                         
  16   6   7       1236.21       1277.15        76.71 o                         
  17   6   7         29.13         -2.48        58.41 o                         
  18   6   7       3691.26       4274.51       149.11 o                         
  19   6   7        139.58        141.48        22.31 o                         
  20   6   7        213.85        150.62        21.08 o                         
   1   7   7          0.05          4.90        17.42 o                         
   2   7   7       5290.17       6145.52       181.14 o                         
   3   7   7       3812.32       4241.08       128.47 o                         
   4   7   7          2.55         38.14        15.58 o                         
   5   7   7        721.72        925.45        54.42 o                         
   6   7   7       2375.72       2982.41       263.79 o                         
   7   7   7        740.97        785.37        43.84 o                         
   8   7   7        118.27        138.22        21.55 o                         
   9   7   7        715.20        685.93        67.29 o                         
  10   7   7        139.22        180.19        49.08 o                         
  11   7   7        892.35        868.21        78.58 o                         
  12   7   7        109.95        162.50        46.46 o                         
  13   7   7       2168.02       2203.38        69.61 o                         
  14   7   7          3.79         14.32        28.10 o                         
  15   7   7        294.65        280.80        40.39 o                         
  16   7   7       1338.40       1149.88        81.03 o                         
  17   7   7         17.66         16.34        33.70 o                         
  18   7   7        346.84        439.40        40.34 o                         
  19   7   7          4.37         -3.97        18.49 o                         
  20   7   7        207.05        136.81        25.26 o                         
   0   8   7      55668.07      57001.30      2272.96 o                         
   1   8   7        688.65        798.07        41.27 o                         
   2   8   7      15909.76      16050.83       459.31 o                         
   3   8   7        431.19        327.66        25.38 o                         
   4   8   7         46.87         99.96        18.43 o                         
   5   8   7         13.73         25.46        19.68 o                         
   6   8   7        428.09        411.56        28.91 o                         
   7   8   7         27.42         23.01        21.16 o                         
   8   8   7      15642.17      15687.11       451.13 o                         
   9   8   7         91.33         78.24        27.56 o                         
  10   8   7       7564.62       7774.05       268.06 o                         
  11   8   7          5.07          2.71        41.33 o                         
  12   8   7          5.74        -21.92        30.71 o                         
  13   8   7         32.76         20.84        34.58 o                         
  14   8   7         77.19        140.61        40.79 o                         
  15   8   7        301.12        336.68        49.26 o                         
  16   8   7       4712.42       5098.81       266.84 o                         
  17   8   7          0.09         10.39        25.62 o                         
  18   8   7       1754.32       1516.27       124.71 o                         
  19   8   7          2.03          3.82        17.49 o                         
   1   9   7       3793.40       4285.18        92.74 o                         
   2   9   7          2.44         17.90        15.74 o                         
   3   9   7       2256.01       2946.58        63.89 o                         
   4   9   7       2084.94       2231.47        53.78 o                         
   5   9   7        306.97        360.86        20.16 o                         
   6   9   7        754.01        747.90        30.25 o                         
   7   9   7        709.39        867.92        27.21 o                         
   8   9   7        342.77        347.06        23.28 o                         
   9   9   7        105.90        132.63        25.32 o                         
  10   9   7        471.14        448.09        44.46 o                         
  11   9   7        393.45        391.36        74.18 o                         
  12   9   7        720.67        753.15        98.07 o                         
  13   9   7        620.93        642.09        56.60 o                         
  14   9   7        682.16        747.79        50.76 o                         
  15   9   7         33.81         17.38        34.09 o                         
  16   9   7        386.88        382.69        29.82 o                         
  17   9   7        113.44        153.52        27.75 o                         
  18   9   7        217.79        189.60        26.43 o                         
  19   9   7         52.32         18.24        22.10 o                         
   0  10   7      36994.37      38668.73      1094.81 o                         
   1  10   7        237.52        227.17        17.92 o                         
   2  10   7      11764.35      12145.06       235.10 o                         
   3  10   7       1729.22       1888.79        52.30 o                         
   4  10   7        202.00        157.46        18.77 o                         
   5  10   7        496.15        511.67        20.07 o                         
   6  10   7       3109.61       3257.00        81.70 o                         
   7  10   7        562.66        532.65        23.05 o                         
   8  10   7       2807.95       2885.90        69.55 o                         
   9  10   7        191.65        222.02        26.75 o                         
  10  10   7        625.55        690.58        41.68 o                         
  11  10   7        554.40        581.22        56.19 o                         
  13  10   7        106.53        121.38        45.87 o                         
  14  10   7          3.46         25.80        30.95 o                         
  15  10   7        104.68        137.21        27.68 o                         
  16  10   7         23.06         38.93        20.70 o                         
  17  10   7         60.99         42.79        23.77 o                         
  18  10   7       3684.87       2969.90       300.45 o                         
   1  11   7        185.33        195.40        20.31 o                         
   2  11   7       5117.34       5450.65        95.96 o                         
   3  11   7       1378.80       1465.97        34.83 o                         
   4  11   7       2055.78       2005.30        50.95 o                         
   5  11   7       1436.80       1475.90        37.62 o                         
   6  11   7       2779.48       2766.77        72.25 o                         
   7  11   7          2.17          9.49        17.80 o                         
   8  11   7       1146.42       1321.85        47.73 o                         
   9  11   7        825.76        812.24        35.87 o                         
  10  11   7       1438.20       1278.50        67.04 o                         
  11  11   7        281.38        285.19        62.79 o                         
  12  11   7        463.84        481.03        47.53 o                         
  13  11   7         25.20         36.46        33.31 o                         
  14  11   7       2112.37       2258.83        87.59 o                         
  15  11   7        115.28         92.41        23.47 o                         
  16  11   7       1088.00       1058.08        45.74 o                         
  17  11   7         96.66         46.06        23.85 o                         
   0  12   7       8940.19       8369.96       248.06 o                         
   1  12   7        604.23        637.96        23.37 o                         
   2  12   7       1191.84       1155.09        30.61 o                         
   3  12   7       3119.42       3052.42        60.92 o                         
   4  12   7         39.54         43.87        16.16 o                         
   5  12   7         31.84          5.30        18.45 o                         
   6  12   7       1533.00       1531.86        46.33 o                         
   7  12   7         47.29         66.39        19.37 o                         
   8  12   7       3424.45       3385.96       106.52 o                         
   9  12   7         12.20         13.91        23.11 o                         
  10  12   7        920.04       1016.90        74.89 o                         
  11  12   7        711.46        657.65        52.14 o                         
  12  12   7         81.82         82.08        29.26 o                         
  13  12   7          0.66          8.00        28.47 o                         
  14  12   7          7.81        -26.77        27.85 o                         
  15  12   7         29.99         11.78        28.99 o                         
  16  12   7         13.20         30.94        21.68 o                         
  17  12   7          0.47          2.81        20.35 o                         
   1  13   7          2.25          4.25        17.32 o                         
   2  13   7       1160.67       1266.57        32.86 o                         
   3  13   7        462.72        375.63        20.24 o                         
   4  13   7       3626.19       4001.28       116.70 o                         
   5  13   7         89.48         93.67        19.90 o                         
   6  13   7       6745.52       7166.39       154.58 o                         
   7  13   7        332.39        352.91        21.76 o                         
   8  13   7       1233.72       1189.03        59.86 o                         
   9  13   7       1277.48       1388.44        63.97 o                         
  10  13   7       1241.31       1532.60       124.53 o                         
  11  13   7        726.11        725.78        82.44 o                         
  12  13   7       2708.18       2663.51       145.87 o                         
  13  13   7        203.96        245.01        30.52 o                         
  14  13   7        910.32        870.84        50.95 o                         
  15  13   7         78.62         85.96        23.18 o                         
  16  13   7        196.52        103.68        15.73 o                         
   0  14   7        590.08        615.33        37.12 o                         
   1  14   7         48.52         52.93        15.91 o                         
   2  14   7        321.00        302.76        17.65 o                         
   3  14   7        191.48        208.82        16.70 o                         
   4  14   7       1018.60       1000.71        35.92 o                         
   5  14   7        185.91        219.48        26.24 o                         
   6  14   7        498.71        552.86        28.63 o                         
   7  14   7         33.76          4.98        28.49 o                         
   8  14   7         74.44         83.80        32.40 o                         
   9  14   7        469.49        443.41        35.17 o                         
  10  14   7        311.42        286.95        70.51 o                         
  11  14   7         47.92          2.46        57.88 o                         
  12  14   7        467.80        389.50        24.68 o                         
  13  14   7          0.01         21.19        27.05 o                         
  14  14   7          0.07         23.62        21.12 o                         
  15  14   7         39.32         25.78        14.72 o                         
   1  15   7        426.71        433.92        26.17 o                         
   2  15   7       6261.18       6030.65       134.66 o                         
   3  15   7        989.35       1018.23        39.45 o                         
   4  15   7       5691.02       5912.20       123.91 o                         
   5  15   7        766.18        806.18        34.50 o                         
   6  15   7       2063.20       2378.89        82.56 o                         
   7  15   7        738.48        913.75        53.48 o                         
   8  15   7        223.68        318.87        33.92 o                         
   9  15   7          0.46        -13.58        27.75 o                         
  10  15   7        107.77         86.36        26.48 o                         
  11  15   7        106.00         90.73        27.93 o                         
  12  15   7       1547.91       1390.44        65.64 o                         
  13  15   7          2.12         -2.89        18.55 o                         
  14  15   7        789.10        541.27        41.74 o                         
   0  16   7       1429.54       1478.27        90.16 o                         
   1  16   7        117.97        136.95        30.84 o                         
   2  16   7          9.67         18.76        24.05 o                         
   3  16   7        668.97        669.70        32.07 o                         
   4  16   7       1773.20       1786.73        53.59 o                         
   5  16   7        182.57        133.08        28.81 o                         
   6  16   7        807.23        916.65        53.69 o                         
   7  16   7          0.45        -29.79        36.27 o                         
   8  16   7         23.99         31.32        32.41 o                         
   9  16   7         36.65         15.64        39.76 o                         
  10  16   7         40.34         66.11        36.35 o                         
  11  16   7        358.61        295.74        34.45 o                         
   1  17   7         77.39        118.63        32.82 o                         
   2  17   7       1840.43       1949.44        83.77 o                         
   3  17   7        106.45         81.27        26.97 o                         
   4  17   7       4315.63       4047.06       167.96 o                         
   5  17   7         98.38        126.06        29.26 o                         
   6  17   7        957.32       1038.64        77.40 o                         
   7  17   7        819.54        898.25        90.15 o                         
   8  17   7        228.81        297.38       125.76 o                         
   9  17   7          0.96        -15.28        58.58 o                         
  10  17   7        450.96        549.34        51.92 o                         
  11  17   7         15.21         15.08        24.91 o                         
   0  18   7        750.47        611.43        60.34 o                         
   1  18   7         23.57          5.63        31.33 o                         
   2  18   7         93.65         70.59        49.63 o                         
   3  18   7         22.83          9.40        19.48 o                         
   4  18   7        134.30        125.23        44.90 o                         
   5  18   7         34.15         55.42        42.45 o                         
   8  18   7         93.55        -15.08        28.06 o                         
   1  19   7         88.92         59.50        17.11 o                         
   2  19   7        609.51        513.20        30.85 o                         
   3  19   7        241.61        183.46        35.08 o                         
   0   0   8       6328.99       6049.36       354.65 o                         
   1   0   8      16204.89      15954.81       650.73 o                         
   2   0   8       4335.15       4360.34       190.79 o                         
   3   0   8         13.10         41.92        34.62 o                         
   4   0   8      18381.65      18628.13       753.95 o                         
   5   0   8      27228.15      26754.63      1089.31 o                         
   6   0   8        943.85        909.23        78.05 o                         
   7   0   8      11918.69      12097.99       465.59 o                         
   8   0   8         13.43        143.11        38.94 o                         
   9   0   8       1598.17       1323.72       169.78 o                         
  10   0   8        299.57        295.36        54.72 o                         
  11   0   8       2977.25       2845.33       131.07 o                         
  12   0   8       5050.61       5321.94       249.24 o                         
  13   0   8      19325.00      21324.88      1286.34 o                         
  14   0   8       1838.95       2217.84       146.98 o                         
  15   0   8       1088.22       1213.07        63.24 o                         
  16   0   8       1963.61       1911.10       100.38 o                         
  17   0   8        320.64        331.34        84.54 o                         
  18   0   8        214.54        198.90        67.70 o                         
  19   0   8         82.56        145.28        32.44 o                         
  20   0   8         33.74         38.83        31.75 o                         
   1   1   8       4921.87       4527.95       141.96 o                         
   2   1   8        467.78        574.34        34.81 o                         
   3   1   8      11529.80      11768.69       279.72 o                         
   4   1   8        347.58        363.83        24.13 o                         
   5   1   8        288.96        456.18        39.03 o                         
   6   1   8        877.81        752.32        48.12 o                         
   7   1   8         90.51         77.82        25.40 o                         
   8   1   8       1972.42       1853.78       115.56 o                         
   9   1   8          3.99         12.09        30.17 o                         
  10   1   8        348.69        351.89        24.33 o                         
  11   1   8       2679.96       2603.14       150.42 o                         
  12   1   8       2079.13       1956.29        89.55 o                         
  13   1   8         83.74         83.14        27.71 o                         
  14   1   8         41.19         38.76        21.70 o                         
  15   1   8        819.78        829.71        41.50 o                         
  16   1   8        993.69       1128.12        46.77 o                         
  17   1   8        132.49         92.61        25.93 o                         
  18   1   8          9.50        -13.68        60.34 o                         
  19   1   8        523.45        549.94        52.56 o                         
  20   1   8          5.95         -3.19        18.91 o                         
  21   1   8         23.28         16.14        20.70 o                         
   0   2   8        146.78         77.01        34.46 o                         
   1   2   8        765.42        776.61        46.89 o                         
   2   2   8       3246.86       3202.90        65.81 o                         
   3   2   8      47915.14      45608.91       882.45 o                         
   4   2   8       6133.55       6833.67       160.58 o                         
   5   2   8      25307.91      23806.09       557.97 o                         
   6   2   8         54.47         88.27        16.67 o                         
   7   2   8       4582.15       4561.73       139.08 o                         
   8   2   8        518.68        462.60        25.57 o                         
   9   2   8        168.11        223.20        27.90 o                         
  10   2   8        173.15        137.22        23.08 o                         
  11   2   8       5365.75       5252.37       132.00 o                         
  12   2   8        228.86        256.22        21.23 o                         
  13   2   8       6467.01       6590.01       231.09 o                         
  14   2   8       2023.34       2145.16        74.68 o                         
  15   2   8       3503.83       3825.21       175.42 o                         
  16   2   8         53.43         66.91        30.11 o                         
  17   2   8        252.83        303.73        36.48 o                         
  18   2   8         92.79        204.51        58.58 o                         
  19   2   8        155.87        176.10        47.01 o                         
  20   2   8          0.03         16.09        30.69 o                         
  21   2   8       1179.39        769.28        53.67 o                         
   1   3   8       8722.27       8058.30       201.60 o                         
   2   3   8       6748.50       7495.01       191.37 o                         
   3   3   8       1836.91       1838.07        51.09 o                         
   4   3   8       1946.49       1887.12        61.27 o                         
   5   3   8       9483.18      10180.02       293.13 o                         
   6   3   8        910.69       1116.62        40.08 o                         
   7   3   8       6657.25       6158.12       140.78 o                         
   8   3   8       2256.60       2095.03        88.09 o                         
   9   3   8       2065.44       2008.55        69.46 o                         
  10   3   8        876.60        931.92        32.79 o                         
  11   3   8       6321.94       6058.70       140.53 o                         
  12   3   8        396.36        438.07        28.24 o                         
  13   3   8          2.52         36.46        25.01 o                         
  14   3   8       2484.03       2581.30        88.77 o                         
  15   3   8       4092.43       4535.18       165.40 o                         
  16   3   8        263.37        267.63        29.32 o                         
  17   3   8       1600.06       1816.45        89.39 o                         
  18   3   8         32.84         26.74        32.02 o                         
  19   3   8        720.89        748.43        39.44 o                         
  20   3   8         81.96        133.35        26.84 o                         
   0   4   8         14.03         21.58        12.82 o                         
   1   4   8       2131.75       1961.42        42.76 o                         
   2   4   8       2054.21       2232.98        60.74 o                         
   3   4   8      10857.85      10480.60       305.40 o                         
   4   4   8        575.33        650.19        30.06 o                         
   5   4   8       4598.56       4301.24       135.95 o                         
   6   4   8       3482.77       3678.21       152.38 o                         
   7   4   8      10437.14      10383.76       261.77 o                         
   8   4   8       2681.93       2346.46        76.01 o                         
   9   4   8          2.36        -11.33        29.25 o                         
  10   4   8        259.97        363.25        34.79 o                         
  11   4   8       2954.14       2708.36        97.13 o                         
  12   4   8        508.70        421.66        31.07 o                         
  13   4   8        702.96        650.49        39.91 o                         
  14   4   8        105.92        123.19        29.75 o                         
  15   4   8       6699.31       6671.56       251.50 o                         
  16   4   8         94.41        105.26        42.64 o                         
  17   4   8         49.76         58.96        31.66 o                         
  18   4   8        352.27        339.12        31.25 o                         
  19   4   8        738.81        823.86        65.95 o                         
  20   4   8         15.43         24.42        28.41 o                         
   1   5   8       1298.49        942.76        23.88 o                         
   2   5   8       6275.29       6101.45       143.51 o                         
   3   5   8       6826.49       6726.00       172.93 o                         
   4   5   8       1166.69       1215.75        41.31 o                         
   5   5   8        915.07        931.64        48.93 o                         
   6   5   8       1649.69       1849.08        58.17 o                         
   7   5   8       4266.22       4104.58       119.63 o                         
   8   5   8       1860.14       1873.73        60.50 o                         
   9   5   8      24612.25      24261.54       623.39 o                         
  10   5   8       2309.07       2228.22       101.16 o                         
  11   5   8       7696.25       7412.85       210.44 o                         
  12   5   8        180.70        239.64        35.91 o                         
  13   5   8          5.27        -15.04        45.14 o                         
  14   5   8       1054.50        984.76        57.56 o                         
  15   5   8       1382.37       1400.50        81.02 o                         
  16   5   8          0.33        -32.81        32.81 o                         
  17   5   8       2534.13       2938.63       108.09 o                         
  18   5   8        847.22        859.10        52.52 o                         
  19   5   8        112.96        121.07        32.80 o                         
  20   5   8         33.61         22.22        24.73 o                         
   0   6   8       1950.43       2224.32        68.86 o                         
   1   6   8        674.87        571.15        17.95 o                         
   2   6   8       3178.74       3312.37        70.09 o                         
   3   6   8        641.26        615.75        21.80 o                         
   4   6   8        304.33        410.58        22.48 o                         
   5   6   8       1576.71       1730.83        61.52 o                         
   6   6   8         67.35         63.22        18.08 o                         
   7   6   8        306.53        258.18        29.58 o                         
   8   6   8        108.24        136.22        22.30 o                         
   9   6   8        247.29        260.47        52.88 o                         
  10   6   8       1339.10       1356.16        85.13 o                         
  11   6   8       1237.34       1205.40        58.04 o                         
  12   6   8       1498.53       1418.57        67.49 o                         
  13   6   8        382.65        447.61        39.56 o                         
  14   6   8         19.19        590.69        94.01 o                         
  15   6   8         50.64         49.46        25.99 o                         
  16   6   8          0.10         36.11        25.20 o                         
  17   6   8         96.15        114.68        35.79 o                         
  18   6   8        140.41        178.05        29.32 o                         
  19   6   8         71.83         62.35        26.77 o                         
  20   6   8         36.91         66.30        25.61 o                         
   1   7   8      19001.72      19048.76       540.61 o                         
   2   7   8        169.40        164.96        14.13 o                         
   3   7   8       3978.13       3927.58        95.16 o                         
   4   7   8          0.84         -3.72        15.39 o                         
   5   7   8       1413.31       1388.73        48.04 o                         
   6   7   8        192.65        159.73        27.51 o                         
   7   7   8       6169.36       6443.32       175.84 o                         
   8   7   8       1239.04       1312.70        86.94 o                         
   9   7   8      19269.60      18680.36       729.09 o                         
  10   7   8        839.11        893.62        83.38 o                         
  11   7   8       1735.71       1736.06        92.64 o                         
  12   7   8         97.06        117.08        33.98 o                         
  13   7   8        590.88        572.35        47.58 o                         
  14   7   8         72.07         97.80        32.77 o                         
  15   7   8          1.59         14.33        28.54 o                         
  16   7   8         93.11         65.52        24.43 o                         
  17   7   8       3677.85       4316.87       184.79 o                         
  18   7   8        392.71        377.39        34.68 o                         
  19   7   8        938.93        754.30        33.26 o                         
   0   8   8       1721.07       1666.51        82.35 o                         
   1   8   8         60.18         67.63        18.87 o                         
   2   8   8        936.03        943.39        33.78 o                         
   3   8   8       1188.49       1167.06        34.90 o                         
   4   8   8        685.97        582.91        24.36 o                         
   5   8   8         23.67         64.06        18.83 o                         
   6   8   8         24.04         44.11        20.63 o                         
   7   8   8        162.15        137.98        19.73 o                         
   8   8   8         51.33         41.22        16.47 o                         
   9   8   8        112.26         88.39        47.95 o                         
  10   8   8        876.92        798.24        54.79 o                         
  11   8   8        160.15        213.54        45.15 o                         
  12   8   8        504.26        587.11        39.27 o                         
  13   8   8        297.47        322.32        36.54 o                         
  14   8   8         32.00         77.16        47.71 o                         
  15   8   8        485.06        538.36        41.10 o                         
  16   8   8          0.36         -9.61        41.57 o                         
  17   8   8         76.74         44.60        39.37 o                         
  18   8   8        150.10        171.95        17.57 o                         
  19   8   8        230.71        118.22        23.85 o                         
   1   9   8      33608.86      33756.70       633.54 o                         
   2   9   8       1364.88       1307.14        33.84 o                         
   3   9   8       1399.99       1428.43        38.42 o                         
   4   9   8        167.47        174.70        18.93 o                         
   5   9   8          0.37         27.51        19.98 o                         
   6   9   8        351.73        345.75        22.36 o                         
   7   9   8       7307.17       7733.83       190.54 o                         
   8   9   8       1185.76       1135.47        37.73 o                         
   9   9   8       1321.42       1259.22        44.37 o                         
  10   9   8       1118.02       1116.64        53.84 o                         
  11   9   8       1404.19       1478.68        69.51 o                         
  12   9   8          9.85         10.14        29.60 o                         
  13   9   8        116.17        142.79        38.55 o                         
  14   9   8        249.95        238.47        37.08 o                         
  15   9   8       1005.49       1101.24        57.27 o                         
  16   9   8          0.01          0.56        42.09 o                         
  17   9   8       2106.35       2251.15       101.57 o                         
  18   9   8        437.81        269.36        71.91 o                         
   0  10   8          0.07          8.61        24.72 o                         
   1  10   8          2.49         -2.24        16.38 o                         
   2  10   8        632.27        646.79        24.12 o                         
   3  10   8       1276.19       1222.21        33.53 o                         
   4  10   8         10.80         -2.90        16.77 o                         
   5  10   8       1272.74       1399.10        45.22 o                         
   6  10   8         15.93         14.24        17.38 o                         
   7  10   8       1864.53       1987.32        50.65 o                         
   8  10   8       2137.08       2426.41        58.97 o                         
   9  10   8          0.69        -20.95        22.54 o                         
  10  10   8       1882.34       1841.30        95.70 o                         
  11  10   8       2016.20       1938.97       261.51 o                         
  12  10   8          1.38         26.48        40.85 o                         
  13  10   8        398.58        325.31        46.55 o                         
  14  10   8          0.02         -2.45        30.31 o                         
  15  10   8        343.40        412.03        93.66 o                         
  16  10   8        288.08        292.44        46.30 o                         
  17  10   8          0.15        -38.19        47.01 o                         
  18  10   8         23.25        -22.80        23.50 o                         
   1  11   8      10923.99      11100.58       228.63 o                         
   2  11   8        225.58        191.36        19.52 o                         
   3  11   8       2165.95       2370.88        54.92 o                         
   4  11   8        322.21        412.20        19.79 o                         
   5  11   8       3352.09       3422.15        88.35 o                         
   6  11   8         61.42         90.06        18.69 o                         
   7  11   8       2799.05       3122.55        73.38 o                         
   8  11   8       2727.53       2905.06        75.24 o                         
   9  11   8       1011.87       1139.44        41.69 o                         
  10  11   8         91.22        -10.30        55.71 o                         
  11  11   8        836.30        902.93        88.05 o                         
  12  11   8         80.87         46.26        36.89 o                         
  13  11   8         57.35         62.68        40.29 o                         
  14  11   8        844.01       1007.23        49.38 o                         
  15  11   8        701.34        839.52        51.39 o                         
  16  11   8         17.96         43.90        20.23 o                         
  17  11   8         52.81         63.11        17.35 o                         
   0  12   8       1969.85       1922.86        63.77 o                         
   1  12   8       2792.45       2705.87        55.07 o                         
   2  12   8        777.30        717.71        23.54 o                         
   3  12   8        236.67        325.88        21.28 o                         
   4  12   8        837.00        865.31        27.46 o                         
   5  12   8       4734.78       5305.69       121.37 o                         
   6  12   8        364.45        329.89        21.82 o                         
   7  12   8       2902.54       2901.67        79.67 o                         
   8  12   8        880.50        852.03        33.25 o                         
   9  12   8         14.75         32.54        31.44 o                         
  10  12   8          0.36         -5.10        71.39 o                         
  11  12   8        147.69        152.17        35.98 o                         
  12  12   8        219.35        198.67        39.63 o                         
  13  12   8       3314.20       3149.09       123.29 o                         
  14  12   8          2.74         53.61        31.86 o                         
  15  12   8        367.63        368.43        32.87 o                         
  16  12   8         16.74         15.94        41.22 o                         
   1  13   8         95.72         75.17        17.25 o                         
   2  13   8        260.34        241.89        18.38 o                         
   3  13   8        187.01        181.20        17.35 o                         
   4  13   8         15.38         24.61        17.00 o                         
   5  13   8         31.18         57.37        19.23 o                         
   6  13   8         12.71        -15.62        18.29 o                         
   7  13   8        640.09        721.73        31.88 o                         
   8  13   8       1518.69       1387.77        60.57 o                         
   9  13   8       1694.44       1731.12       101.03 o                         
  10  13   8         41.26         28.41        66.30 o                         
  11  13   8       1008.33        926.24        59.62 o                         
  12  13   8         22.34         19.13        27.58 o                         
  13  13   8        321.20        273.06        35.47 o                         
  14  13   8          6.66         48.88        34.20 o                         
  15  13   8          3.11         28.52        19.97 o                         
   0  14   8       2619.18       2804.76       125.41 o                         
   1  14   8        321.98        293.10        21.36 o                         
   2  14   8        313.18        326.88        21.01 o                         
   3  14   8       9325.29      10007.61       196.62 o                         
   4  14   8        175.36        200.95        20.85 o                         
   5  14   8       5473.00       5982.21       134.72 o                         
   6  14   8        199.22        275.29        24.37 o                         
   7  14   8        200.40        236.81        29.00 o                         
   8  14   8        103.44        145.60        32.30 o                         
   9  14   8         64.99         71.94        25.71 o                         
  10  14   8        270.07        244.94        50.50 o                         
  11  14   8       1170.38       1079.71        83.49 o                         
  12  14   8         15.37         27.71        34.38 o                         
  13  14   8       3022.35       3101.92       179.78 o                         
  14  14   8        178.35        157.54        35.08 o                         
   1  15   8         60.86         80.14        25.06 o                         
   2  15   8        536.49        561.91        25.39 o                         
   3  15   8        494.17        499.63        24.71 o                         
   4  15   8         97.03         88.91        19.70 o                         
   5  15   8        215.17        206.24        22.35 o                         
   6  15   8        567.16        510.14        33.21 o                         
   7  15   8          2.02         13.46        34.30 o                         
   8  15   8          1.94         22.69        32.73 o                         
   9  15   8        260.34        249.76        33.81 o                         
  10  15   8        104.21         96.97        25.25 o                         
  11  15   8          0.83         20.72        20.73 o                         
  12  15   8          7.93          4.56        23.85 o                         
   0  16   8        228.66        275.96        40.91 o                         
   1  16   8        487.88        486.32        36.92 o                         
   2  16   8         69.97         47.13        21.46 o                         
   3  16   8       2296.16       2491.87        92.24 o                         
   4  16   8        766.98        792.91        34.54 o                         
   5  16   8       2267.08       2521.93        76.27 o                         
   6  16   8        234.28        229.71        31.48 o                         
   7  16   8       1521.46       1490.06        93.12 o                         
   8  16   8        287.25        398.77        46.94 o                         
   9  16   8         10.80        -23.70        38.43 o                         
  10  16   8        277.53        283.44        49.81 o                         
  11  16   8        605.14        640.19        57.53 o                         
  12  16   8         21.89         22.45        25.96 o                         
   1  17   8        108.15        117.74        30.46 o                         
   2  17   8        797.60        770.49        58.34 o                         
   3  17   8        165.51        187.69        26.89 o                         
   4  17   8        408.99        400.04        35.42 o                         
   5  17   8       2475.83       2311.85        90.91 o                         
   6  17   8          5.13          1.43        24.90 o                         
   7  17   8        197.48        131.08        37.11 o                         
   8  17   8        106.99         88.75        42.09 o                         
   9  17   8         79.07         78.58        37.53 o                         
  10  17   8          0.43        -23.50        28.41 o                         
   0  18   8        220.49        141.72        40.34 o                         
   1  18   8        139.29        107.77        45.04 o                         
   2  18   8          8.37         12.46        27.25 o                         
   3  18   8       1663.02       1315.54       101.38 o                         
   4  18   8         67.88         94.36        40.34 o                         
   1  19   8        985.52        780.86        56.13 o                         
   1   1   9       3477.72       3694.27       111.44 o                         
   2   1   9      39834.07      40072.70       839.27 o                         
   3   1   9      13322.37      15078.03       416.58 o                         
   4   1   9      24311.68      24346.65       719.06 o                         
   5   1   9          1.69         35.40        32.57 o                         
   6   1   9        115.76         29.73        33.44 o                         
   7   1   9          4.38        -34.11        34.11 o                         
   8   1   9       1016.31        969.91        49.39 o                         
   9   1   9       3247.95       2714.58       176.80 o                         
  10   1   9        916.92        778.12        61.86 o                         
  11   1   9          1.00          0.30        31.42 o                         
  12   1   9       1726.82       1759.46        68.76 o                         
  13   1   9          1.56         -3.39        23.50 o                         
  14   1   9       1878.27       2012.18        70.16 o                         
  15   1   9       2509.85       2649.02        88.10 o                         
  16   1   9       2692.10       2880.99       115.44 o                         
  17   1   9         14.84         18.07        38.08 o                         
  18   1   9         27.13        -18.59        61.04 o                         
  19   1   9          2.99         68.32        28.06 o                         
  20   1   9         47.33         41.50        16.52 o                         
   0   2   9       3075.08       3026.45        93.52 o                         
   1   2   9       3606.53       4056.24       128.61 o                         
   2   2   9       6724.66       6446.82       134.83 o                         
   3   2   9      17944.89      18655.79       416.00 o                         
   4   2   9         42.75         91.62        18.36 o                         
   5   2   9       9723.41      10394.94       232.36 o                         
   6   2   9        796.85       1028.18        62.33 o                         
   7   2   9         67.35        139.32        27.96 o                         
   8   2   9        326.83        324.87        46.30 o                         
   9   2   9        277.03        232.84        24.42 o                         
  10   2   9       1309.40       1342.95        60.81 o                         
  11   2   9       3093.49       3116.29       123.81 o                         
  12   2   9         18.99         25.87        18.44 o                         
  13   2   9       2189.23       2327.20        70.69 o                         
  14   2   9         26.46        -22.11        29.04 o                         
  15   2   9         29.12         64.56        28.54 o                         
  16   2   9        783.81        781.67        35.58 o                         
  17   2   9         12.23         -1.40        24.98 o                         
  18   2   9        367.52        379.83        46.83 o                         
  19   2   9          9.68         18.59        40.34 o                         
  20   2   9        175.24        127.39        28.59 o                         
   1   3   9        124.76        103.07        18.02 o                         
   2   3   9       1951.86       2473.70        77.67 o                         
   3   3   9       5269.85       5492.16       131.58 o                         
   4   3   9      10862.66      10607.39       251.29 o                         
   5   3   9       4953.80       5280.54       150.14 o                         
   6   3   9      28786.22      28380.43       728.86 o                         
   7   3   9      10487.36      10876.78       279.03 o                         
   8   3   9        708.46        731.78        56.10 o                         
   9   3   9          0.61        -24.81        24.81 o                         
  10   3   9         40.77         52.81        22.28 o                         
  11   3   9         24.40         25.72        21.19 o                         
  12   3   9       2531.23       2495.29        65.50 o                         
  13   3   9        187.64        184.00        24.31 o                         
  14   3   9       1802.17       1918.29        69.29 o                         
  15   3   9        113.40        104.08        33.96 o                         
  16   3   9        357.88        413.21        33.84 o                         
  17   3   9         12.44        -25.88        26.77 o                         
  18   3   9        393.35        446.58        34.66 o                         
  19   3   9        155.58        174.49        24.60 o                         
  20   3   9        674.88        500.48        56.48 o                         
   0   4   9       3781.60       3222.00       112.89 o                         
   1   4   9       1728.41       1998.17        51.88 o                         
   2   4   9       5571.45       5364.27       168.51 o                         
   3   4   9       5782.00       5734.30       155.22 o                         
   4   4   9         69.67         61.24        13.34 o                         
   5   4   9       1305.34       1413.50        47.36 o                         
   6   4   9        596.99        540.49        27.15 o                         
   7   4   9        131.96        111.53        17.85 o                         
   8   4   9      12073.70      11138.52       390.82 o                         
   9   4   9         17.82        -13.99        23.80 o                         
  10   4   9       5406.55       5256.41       146.88 o                         
  11   4   9         38.20          1.09        24.37 o                         
  12   4   9         54.94         15.56        28.47 o                         
  13   4   9       2305.56       2173.66        81.16 o                         
  14   4   9          1.43         27.79        24.60 o                         
  15   4   9         19.34         48.25        28.26 o                         
  16   4   9        478.34        581.32        39.33 o                         
  17   4   9       1141.25       1442.55        89.10 o                         
  18   4   9        392.99        439.14        33.64 o                         
  19   4   9        249.94        271.12        33.21 o                         
  20   4   9        298.93        231.84        44.02 o                         
   1   5   9       8066.08       8539.82       172.92 o                         
   2   5   9       1832.41       1623.58        39.55 o                         
   3   5   9       4149.52       4612.47       173.76 o                         
   4   5   9       7653.68       7402.21       330.73 o                         
   5   5   9        192.87        141.74        15.37 o                         
   6   5   9       4552.01       4553.61       138.60 o                         
   7   5   9       3908.48       4161.30       103.58 o                         
   8   5   9        552.21        535.75        28.02 o                         
   9   5   9        553.81        536.77        37.99 o                         
  10   5   9        291.61        279.88        27.62 o                         
  11   5   9       5729.63       5641.30       157.08 o                         
  12   5   9       2594.22       2582.22       161.02 o                         
  13   5   9        254.07        224.57        36.94 o                         
  14   5   9       3408.78       3116.75       188.10 o                         
  15   5   9        243.20        303.96        41.96 o                         
  16   5   9          1.85         23.11        31.19 o                         
  17   5   9        178.79        171.84        30.36 o                         
  18   5   9        431.39        452.63        39.60 o                         
  19   5   9         16.98        -20.69        41.74 o                         
  20   5   9        292.64        203.38        33.85 o                         
   0   6   9       9187.88       7570.63       217.66 o                         
   1   6   9       2034.36       1971.43        43.98 o                         
   2   6   9        413.96        377.96        14.95 o                         
   3   6   9        105.97        108.44        14.54 o                         
   4   6   9        588.26        764.10        30.55 o                         
   5   6   9        536.68        511.78        23.24 o                         
   6   6   9      11574.53      12315.82       274.10 o                         
   7   6   9        125.28        110.93        25.77 o                         
   8   6   9       2875.00       2847.68       118.28 o                         
   9   6   9       3115.01       2980.12       136.16 o                         
  10   6   9        744.57        691.69        53.21 o                         
  11   6   9       1026.19       1063.87        51.93 o                         
  12   6   9      12602.69      12148.44       360.48 o                         
  13   6   9        790.22        700.07        60.72 o                         
  14   6   9         11.36        -14.04        28.87 o                         
  15   6   9         29.95         26.92        28.95 o                         
  16   6   9        123.82        186.98        60.16 o                         
  17   6   9        113.14         96.69        35.05 o                         
  18   6   9       1406.66       1507.28        90.55 o                         
  19   6   9        321.58        317.00        28.91 o                         
   1   7   9          7.88          5.42        11.86 o                         
   2   7   9        325.77        283.40        15.83 o                         
   3   7   9          3.24          9.17        13.22 o                         
   4   7   9        105.64        114.75        16.05 o                         
   5   7   9        672.05        714.01        28.01 o                         
   6   7   9         99.30         95.38        16.27 o                         
   7   7   9        284.08        354.57        28.99 o                         
   8   7   9       3768.05       3549.12        93.39 o                         
   9   7   9       1246.23       1061.70       110.66 o                         
  10   7   9        633.70        564.59        39.00 o                         
  11   7   9          2.35         65.34        34.30 o                         
  12   7   9       1981.59       1881.35        72.16 o                         
  13   7   9       2735.36       2695.53        86.65 o                         
  14   7   9       1884.74       1810.12        82.18 o                         
  15   7   9        468.95        481.61       159.96 o                         
  16   7   9         10.99         40.31        38.60 o                         
  17   7   9        151.48        162.37        42.80 o                         
  18   7   9         52.00         64.19        25.67 o                         
  19   7   9        369.11        225.91        29.12 o                         
   0   8   9       8226.81       7903.47       266.48 o                         
   1   8   9       1906.88       2046.69        49.57 o                         
   2   8   9      13432.20      13225.75       284.31 o                         
   3   8   9         34.69         39.86        14.94 o                         
   4   8   9        502.88        528.94        28.74 o                         
   5   8   9       1519.73       1602.81        46.80 o                         
   6   8   9       3003.46       3042.53        63.84 o                         
   7   8   9        419.99        445.46        21.71 o                         
   8   8   9       7343.10       7297.35       169.12 o                         
   9   8   9        921.55        849.76        44.71 o                         
  10   8   9       5256.98       5168.73       174.24 o                         
  11   8   9          8.47        -12.88        30.80 o                         
  12   8   9        295.24        313.11        33.90 o                         
  13   8   9       2292.29       2331.23        94.33 o                         
  14   8   9        472.28        475.41        38.54 o                         
  15   8   9         23.17         -5.96        64.90 o                         
  16   8   9       2552.46       2949.08       189.78 o                         
  17   8   9         90.22         89.87        26.11 o                         
  18   8   9        430.96        397.97        63.39 o                         
   1   9   9       3880.00       4094.75        84.44 o                         
   2   9   9        120.05        105.76        14.76 o                         
   3   9   9        110.73        100.16        15.62 o                         
   4   9   9        245.21        283.60        25.10 o                         
   5   9   9          0.97        -10.86        19.69 o                         
   6   9   9         89.75         56.18        18.86 o                         
   7   9   9        606.90        599.91        25.05 o                         
   8   9   9       1186.81       1351.17        41.01 o                         
   9   9   9       3279.34       3385.71       113.27 o                         
  10   9   9       2870.22       2665.06       125.38 o                         
  11   9   9        340.39        309.34        34.90 o                         
  12   9   9        101.98        117.21        31.07 o                         
  13   9   9          5.84          7.32        32.53 o                         
  14   9   9        775.18        883.84       146.10 o                         
  15   9   9         44.01         13.51        39.16 o                         
  16   9   9          9.50        -14.30        32.48 o                         
  17   9   9        260.21        241.69        43.85 o                         
  18   9   9        111.60        110.31        19.84 o                         
   0  10   9       9181.02       9231.77       240.71 o                         
   1  10   9          0.18         -1.51        15.49 o                         
   2  10   9       8414.45       8562.23       167.26 o                         
   3  10   9        409.25        360.81        20.60 o                         
   4  10   9        624.43        626.58        27.36 o                         
   5  10   9       1061.37       1099.34        39.35 o                         
   6  10   9        644.07        616.73        41.51 o                         
   7  10   9        578.52        616.60        24.15 o                         
   8  10   9       2836.25       2905.38        87.82 o                         
   9  10   9        277.18        315.57        39.64 o                         
  10  10   9       5426.28       5493.96       224.48 o                         
  11  10   9        277.04        255.85        48.06 o                         
  12  10   9         60.57         40.39        36.83 o                         
  13  10   9        519.57        441.14        41.22 o                         
  14  10   9        258.80        363.42        59.63 o                         
  15  10   9        549.85        612.37        46.88 o                         
  16  10   9        700.03        840.91       108.92 o                         
  17  10   9         30.92         35.46        18.18 o                         
   1  11   9          2.50         10.75        15.97 o                         
   2  11   9        230.10        240.53        18.85 o                         
   3  11   9       1234.65       1230.15        43.67 o                         
   4  11   9       1621.68       1651.61        56.21 o                         
   5  11   9        257.77        239.99        23.10 o                         
   6  11   9        651.55        628.41        42.56 o                         
   7  11   9        821.62        941.85        32.75 o                         
   8  11   9        711.82        810.07        41.24 o                         
   9  11   9        994.25        875.43        84.20 o                         
  10  11   9        489.36        599.50        82.08 o                         
  11  11   9         68.16         73.10        35.38 o                         
  12  11   9        235.94        286.68        37.40 o                         
  13  11   9         25.74         18.62        39.46 o                         
  14  11   9        633.12        782.96        80.51 o                         
  15  11   9         87.48         69.22        28.94 o                         
  16  11   9        294.14        280.52        52.79 o                         
  17  11   9         41.60         45.25        24.20 o                         
   0  12   9       9305.73      10172.38       303.49 o                         
   1  12   9         70.13         78.55        18.44 o                         
   2  12   9        524.25        585.72        24.56 o                         
   3  12   9       1710.96       1833.28        74.49 o                         
   4  12   9        286.28        370.43        28.91 o                         
   5  12   9        446.89        563.65        32.73 o                         
   6  12   9        436.50        485.84        28.83 o                         
   7  12   9       3190.62       3377.41        84.45 o                         
   8  12   9       3314.10       3359.79       120.39 o                         
   9  12   9         75.06         68.43        21.12 o                         
  10  12   9       3160.40       3227.26       211.88 o                         
  11  12   9        553.22        614.39        38.35 o                         
  12  12   9        251.49        288.00        55.07 o                         
  13  12   9        209.35        197.14        49.11 o                         
  14  12   9          0.25          8.77        29.11 o                         
  15  12   9          3.69         29.12        23.32 o                         
  16  12   9        280.05        233.83        21.18 o                         
   1  13   9        143.84        151.77        32.88 o                         
   2  13   9        192.68        175.59        24.00 o                         
   3  13   9        815.55        932.86        35.54 o                         
   4  13   9       1576.46       1617.22        60.23 o                         
   5  13   9         31.86         16.95        27.17 o                         
   6  13   9       2382.66       2681.75        78.24 o                         
   7  13   9        138.36        138.53        18.54 o                         
   8  13   9       4023.33       3937.30       148.80 o                         
   9  13   9        236.35        254.68        30.80 o                         
  10  13   9        927.55        903.12        59.41 o                         
  11  13   9        422.16        307.93        41.57 o                         
  12  13   9       2499.44       2438.33       153.65 o                         
  13  13   9         69.14         52.93        28.49 o                         
  14  13   9       1075.91       1058.88        53.78 o                         
  15  13   9          0.73         -6.59        16.73 o                         
   0  14   9        112.37         93.40        56.13 o                         
   1  14   9       1354.55       1416.17        59.42 o                         
   2  14   9        124.45        117.21        21.37 o                         
   3  14   9         52.35         36.65        21.18 o                         
   4  14   9          9.55         -4.73        21.19 o                         
   5  14   9         30.02          2.13        20.21 o                         
   6  14   9        642.74        715.44        28.74 o                         
   7  14   9        294.09        315.23        26.20 o                         
   8  14   9        707.68        694.38        45.77 o                         
   9  14   9        116.19        111.13        24.81 o                         
  10  14   9        727.16        651.79        39.96 o                         
  11  14   9          9.40         28.83        28.60 o                         
  12  14   9        668.55        556.70        50.16 o                         
  13  14   9        492.21        420.25        39.64 o                         
  14  14   9         49.36         30.87        25.61 o                         
   1  15   9        611.06        728.39        62.05 o                         
   2  15   9       2580.32       2803.61        69.92 o                         
   3  15   9          7.90         13.79        18.63 o                         
   4  15   9       1517.62       1635.97        46.05 o                         
   5  15   9         50.19         33.44        20.10 o                         
   6  15   9       4019.55       4585.03       125.68 o                         
   7  15   9        259.64        320.07        36.96 o                         
   8  15   9       1166.29       1280.68       107.17 o                         
   9  15   9        940.31       1023.19        61.05 o                         
  10  15   9        245.92        195.74        52.62 o                         
  11  15   9        610.36        592.83        60.34 o                         
  12  15   9       3556.92       3675.57       218.54 o                         
   0  16   9        510.92        429.44        46.48 o                         
   1  16   9          1.25         23.10        25.46 o                         
   2  16   9        317.90        364.54        32.02 o                         
   3  16   9       1266.12       1215.63        70.88 o                         
   4  16   9       1058.91       1107.49        54.08 o                         
   5  16   9        533.83        538.63        31.10 o                         
   6  16   9        477.59        527.27        34.87 o                         
   7  16   9        125.95        138.47        31.25 o                         
   8  16   9          7.52         -6.82        30.22 o                         
   9  16   9        187.54        268.00        48.76 o                         
  10  16   9        141.72         87.35        38.59 o                         
  11  16   9          3.35          7.02        29.47 o                         
   1  17   9        186.78        210.59        39.88 o                         
   2  17   9       1406.65       1454.47       114.78 o                         
   3  17   9         73.73        129.69        32.05 o                         
   4  17   9       3982.25       4121.17       165.78 o                         
   5  17   9        381.52        384.46        63.84 o                         
   6  17   9       1075.17        893.11        78.93 o                         
   9  17   9        279.02        237.48        31.92 o                         
   0  18   9       1223.52       1122.98       134.70 o                         
   1  18   9        696.45        511.79        30.51 o                         
   2  18   9         99.04         97.78        31.14 o                         
   3  18   9         46.52         11.58        57.53 o                         
   0   0  10       4257.75       4359.20       191.38 o                         
   1   0  10       3684.19       4279.85       187.84 o                         
   2   0  10       4013.69       3488.90       160.50 o                         
   3   0  10       4050.96       3908.55       177.96 o                         
   4   0  10         35.37         94.88        39.64 o                         
   5   0  10      31093.53      30674.43      1263.94 o                         
   6   0  10       2965.73       2881.66       201.18 o                         
   7   0  10       3983.73       4073.53       152.45 o                         
   8   0  10         16.39        106.96        33.06 o                         
   9   0  10         78.79        112.81        49.13 o                         
  10   0  10        253.38        306.94        58.93 o                         
  11   0  10        233.31        154.35        57.18 o                         
  12   0  10       2259.02       2653.84       189.78 o                         
  13   0  10        285.43        331.21        35.29 o                         
  14   0  10       1615.84       1659.05        74.62 o                         
  15   0  10       2574.90       2887.75       124.03 o                         
  16   0  10         28.34         46.21        39.56 o                         
  17   0  10       1340.97       1217.06        74.19 o                         
  18   0  10         30.34         12.98        56.13 o                         
  19   0  10          9.93          1.75        43.15 o                         
  20   0  10        754.01        585.82        48.76 o                         
   1   1  10         83.37         55.20        20.98 o                         
   2   1  10      22135.56      22501.36       521.68 o                         
   3   1  10       2414.97       2615.85       143.47 o                         
   4   1  10        208.57        329.24        54.54 o                         
   5   1  10         79.60        162.74        37.85 o                         
   6   1  10          3.70         46.74        35.02 o                         
   7   1  10       1594.91       1601.90        83.37 o                         
   8   1  10       1247.68       1496.65        59.42 o                         
   9   1  10        104.44         72.42        36.16 o                         
  10   1  10        389.52        285.43        40.72 o                         
  11   1  10       3256.38       3410.12       107.85 o                         
  12   1  10        712.92        803.49        46.15 o                         
  13   1  10         41.27         40.40        24.55 o                         
  14   1  10         75.49         51.85        24.31 o                         
  15   1  10        281.69        296.85        22.08 o                         
  16   1  10         21.20         -3.79        18.89 o                         
  17   1  10        542.01        478.33        33.27 o                         
  18   1  10        100.76         81.73        55.78 o                         
  19   1  10         24.32         15.20        30.34 o                         
  20   1  10         89.43         67.98        18.71 o                         
   0   2  10        421.28        351.67        27.69 o                         
   1   2  10       2415.20       2360.99        55.42 o                         
   2   2  10       3209.14       2971.25        79.96 o                         
   3   2  10      32176.91      31714.06       679.29 o                         
   4   2  10        285.84        277.70        22.15 o                         
   5   2  10       9193.20       8838.83       208.47 o                         
   6   2  10       1269.37       1468.99        63.60 o                         
   7   2  10        926.99       1254.74        39.73 o                         
   8   2  10       5094.04       5534.76       153.69 o                         
   9   2  10       2203.74       2361.66       127.13 o                         
  10   2  10       4353.05       4095.04       184.53 o                         
  11   2  10         12.16         29.96        26.95 o                         
  12   2  10         48.32         45.81        24.78 o                         
  13   2  10        464.72        448.33        29.83 o                         
  14   2  10          0.07        -19.73        22.47 o                         
  15   2  10       1699.88       1614.04        73.44 o                         
  16   2  10        148.99        172.85        24.36 o                         
  17   2  10         24.18         46.65        24.56 o                         
  18   2  10        208.97        214.12        40.60 o                         
  19   2  10          4.61         31.43        27.26 o                         
   1   3  10       1048.15        903.53        33.21 o                         
   2   3  10        443.04        382.53        26.40 o                         
   3   3  10       5440.31       5677.40       140.09 o                         
   4   3  10         25.36         15.83        18.35 o                         
   5   3  10        135.40        151.09        20.02 o                         
   6   3  10       8134.45       8038.33       224.10 o                         
   7   3  10       2061.89       2065.72        58.76 o                         
   8   3  10         23.83         27.10        20.40 o                         
   9   3  10         72.15         98.71        35.19 o                         
  10   3  10         25.62          1.40        33.77 o                         
  11   3  10        176.51        179.08        28.29 o                         
  12   3  10       4582.36       4578.69       125.92 o                         
  13   3  10        708.27        768.40        35.65 o                         
  14   3  10        326.51        418.61        40.46 o                         
  15   3  10         11.22         22.53        32.91 o                         
  16   3  10        857.44        834.09        36.03 o                         
  17   3  10       2289.97       2382.53        82.96 o                         
  18   3  10         74.43        105.73        37.53 o                         
  19   3  10         36.43         65.81        27.77 o                         
  20   3  10          2.31        -18.59        22.45 o                         
   0   4  10        281.45        223.00        26.44 o                         
   1   4  10       2985.09       3074.20        84.19 o                         
   2   4  10       1427.16       1503.18        56.12 o                         
   3   4  10       1633.42       1518.34        67.34 o                         
   4   4  10       1382.22       1422.08        49.33 o                         
   5   4  10       2720.40       2409.75        75.59 o                         
   6   4  10       2437.84       2500.42        72.89 o                         
   7   4  10       1726.74       1747.04        47.03 o                         
   8   4  10       7932.27       8193.93       251.71 o                         
   9   4  10       1927.67       1971.04        75.21 o                         
  10   4  10       2412.91       2451.86       113.97 o                         
  11   4  10        478.08        442.25       118.22 o                         
  12   4  10         17.81         15.41        22.58 o                         
  13   4  10       6246.37       6425.50       220.87 o                         
  14   4  10        895.27        866.32        65.85 o                         
  15   4  10        119.51        170.21        31.15 o                         
  16   4  10        441.87        389.96        34.99 o                         
  17   4  10          1.89          1.65        37.81 o                         
  18   4  10          0.59          7.65        31.74 o                         
  19   4  10        161.87        170.85        41.57 o                         
   1   5  10       4089.54       4161.91       146.64 o                         
   2   5  10        416.69        408.95        21.62 o                         
   3   5  10        874.19        830.87        53.21 o                         
   4   5  10       6312.97       6901.12       256.50 o                         
   5   5  10       3327.49       3507.44        89.96 o                         
   6   5  10        137.28        110.74        18.25 o                         
   7   5  10       4473.57       3927.07        95.85 o                         
   8   5  10        390.81        406.03        44.05 o                         
   9   5  10       1568.06       1632.94        72.91 o                         
  10   5  10         19.10          6.46        34.18 o                         
  11   5  10       5730.37       5609.23       211.79 o                         
  12   5  10          3.15         37.37        28.80 o                         
  13   5  10        409.85        380.61        59.63 o                         
  14   5  10         83.95        133.52        54.20 o                         
  15   5  10        188.87        213.70        47.43 o                         
  16   5  10       1095.27       1344.70        64.87 o                         
  17   5  10          7.60         34.30        22.57 o                         
  18   5  10         55.25         85.51        61.74 o                         
  19   5  10        109.74        100.22        23.22 o                         
   0   6  10        261.26        285.99        30.75 o                         
   1   6  10        294.37        396.09        23.82 o                         
   2   6  10        855.80        980.06        35.06 o                         
   3   6  10          8.75         34.86        15.89 o                         
   4   6  10          0.95          7.46        18.90 o                         
   5   6  10       3719.63       3866.60        91.75 o                         
   6   6  10        338.25        339.61        21.19 o                         
   7   6  10       4651.22       4726.86       146.49 o                         
   8   6  10        185.35        178.35        24.62 o                         
   9   6  10       1071.53        916.45        72.92 o                         
  10   6  10         23.83         46.84        52.61 o                         
  11   6  10       1869.28       1767.44        78.67 o                         
  12   6  10        965.91        938.59        53.33 o                         
  13   6  10       2265.22       2102.28       155.05 o                         
  14   6  10        246.63        243.90        54.39 o                         
  15   6  10         17.32         35.96        42.80 o                         
  16   6  10          1.19         23.09        36.73 o                         
  17   6  10         48.50         36.48        32.81 o                         
  18   6  10        390.84        418.49        28.88 o                         
  19   6  10          3.41        -18.03        18.03 o                         
   1   7  10       2888.40       2818.04        88.75 o                         
   2   7  10       3313.27       3141.04        78.67 o                         
   3   7  10       1332.20       1265.94        38.16 o                         
   4   7  10       3679.76       3785.68       104.87 o                         
   5   7  10        546.41        575.64        22.43 o                         
   6   7  10        299.29        296.93        20.33 o                         
   7   7  10       5163.19       5088.79       133.99 o                         
   8   7  10        698.94        590.61        35.12 o                         
   9   7  10       3508.16       3482.22       181.27 o                         
  10   7  10        140.59        251.22        39.16 o                         
  11   7  10       2742.80       2593.77       112.20 o                         
  12   7  10        370.17        413.64        45.50 o                         
  13   7  10         12.11        -10.38        38.17 o                         
  14   7  10        425.93        363.06        53.49 o                         
  15   7  10        489.92        546.18        82.44 o                         
  16   7  10        660.27        776.98        54.72 o                         
  17   7  10         35.65         74.08        30.48 o                         
  18   7  10        194.32        184.93        34.38 o                         
   0   8  10         76.43        125.92        43.35 o                         
   1   8  10        549.36        691.25        45.29 o                         
   2   8  10       1421.87       1447.93        66.94 o                         
   3   8  10        304.54        300.62        30.88 o                         
   4   8  10       1225.40       1217.63        42.45 o                         
   5   8  10         41.70         33.73        18.68 o                         
   6   8  10         57.55         43.54        17.47 o                         
   7   8  10       1405.92       1382.70        61.42 o                         
   8   8  10        544.12        512.27        34.77 o                         
   9   8  10        114.02        193.27        50.75 o                         
  10   8  10        110.14        102.92        33.55 o                         
  11   8  10        664.37        580.56        53.42 o                         
  12   8  10        557.03        515.70        45.38 o                         
  13   8  10          0.76         -1.89        37.25 o                         
  14   8  10        244.35        354.96        88.22 o                         
  15   8  10        306.47        383.76        71.21 o                         
  16   8  10        632.47        814.18        76.82 o                         
  17   8  10        115.08        112.68        34.13 o                         
  18   8  10        268.95        239.32        46.48 o                         
   1   9  10      10144.52      10087.07       290.77 o                         
   2   9  10       1492.73       1690.38        64.57 o                         
   3   9  10       3050.40       3353.26       108.88 o                         
   4   9  10       1139.46       1295.21        46.84 o                         
   5   9  10        809.88        818.89        37.37 o                         
   6   9  10       4039.25       4336.11       113.31 o                         
   7   9  10       2655.91       2620.46        69.03 o                         
   8   9  10         10.25         -8.50        19.13 o                         
   9   9  10       1182.74       1300.45        67.39 o                         
  10   9  10        874.45        797.21        74.88 o                         
  11   9  10       1139.01       1048.50        66.35 o                         
  12   9  10        473.77        464.05        48.85 o                         
  13   9  10         94.35        100.34        44.97 o                         
  14   9  10        703.22        886.15       121.72 o                         
  15   9  10        285.34        335.13        49.46 o                         
  16   9  10         22.62         63.14        44.55 o                         
  17   9  10       1341.77       1114.81        78.23 o                         
   0  10  10       1331.59       1367.30        68.98 o                         
   1  10  10         98.75         97.70        31.32 o                         
   2  10  10        790.84        833.62        39.62 o                         
   3  10  10       1301.27       1267.31        56.25 o                         
   4  10  10         16.57         34.53        31.83 o                         
   5  10  10       1023.41       1042.73        40.21 o                         
   6  10  10         26.46         21.14        22.46 o                         
   7  10  10          5.57         -0.86        16.44 o                         
   8  10  10         58.94         42.22        18.49 o                         
   9  10  10        132.86        185.96        39.66 o                         
  10  10  10        123.17        122.83        40.64 o                         
  11  10  10          0.38         38.24        55.78 o                         
  12  10  10        288.23        314.31        62.44 o                         
  13  10  10         33.04         64.55        54.72 o                         
  14  10  10        217.68        226.26        53.67 o                         
  15  10  10          5.65        -35.25        35.25 o                         
  16  10  10          0.16         -1.93        39.11 o                         
  17  10  10        218.03        150.91        14.02 o                         
   1  11  10       4927.50       5372.98       306.68 o                         
   2  11  10          6.34         -5.97        28.21 o                         
   3  11  10       1376.53       1497.34        63.92 o                         
   4  11  10        753.69        896.46        48.64 o                         
   5  11  10        536.85        553.85        39.72 o                         
   6  11  10         79.99         56.52        18.59 o                         
   7  11  10        656.19        703.23        32.14 o                         
   8  11  10         50.93         27.11        20.14 o                         
   9  11  10       5871.19       5904.74       202.74 o                         
  10  11  10         80.53         31.85        66.83 o                         
  11  11  10       1134.56       1251.62        99.27 o                         
  12  11  10          7.43         60.34        50.51 o                         
  13  11  10        187.95        171.68        34.20 o                         
  14  11  10        539.00        645.10        64.19 o                         
  15  11  10        795.09       1000.10        75.77 o                         
  16  11  10        288.83        225.96        23.64 o                         
   0  12  10       2971.78       3154.92       124.47 o                         
   1  12  10        170.28        154.13        29.66 o                         
   2  12  10        654.39        715.03        40.42 o                         
   3  12  10         43.37         52.32        22.01 o                         
   4  12  10        726.98        825.68        38.40 o                         
   5  12  10       1117.89       1339.41        45.87 o                         
   6  12  10         61.79         78.20        19.06 o                         
   7  12  10        807.35        869.82        32.57 o                         
   8  12  10         16.38         21.49        24.76 o                         
   9  12  10        653.25        647.80        40.48 o                         
  10  12  10          8.51         19.29        37.55 o                         
  11  12  10        481.40        587.57        65.25 o                         
  12  12  10         42.86         64.90        45.25 o                         
  13  12  10       2059.83       2101.58       135.40 o                         
  14  12  10        364.26        357.51        33.39 o                         
  15  12  10        422.11        373.91        28.52 o                         
   1  13  10          1.60         18.73        30.90 o                         
   2  13  10        714.12        810.80        36.20 o                         
   3  13  10          1.43         47.03        30.91 o                         
   4  13  10       1579.73       1709.40        56.01 o                         
   5  13  10        246.34        288.80        27.00 o                         
   6  13  10         71.15         48.07        22.95 o                         
   7  13  10       1181.38       1181.94        37.35 o                         
   8  13  10        980.74        963.60        35.14 o                         
   9  13  10       3009.20       2885.70       105.39 o                         
  10  13  10         50.96         58.04        36.13 o                         
  11  13  10       1242.55       1136.91        83.84 o                         
  12  13  10        269.56        292.91        43.85 o                         
  13  13  10          4.77         61.04        32.62 o                         
  14  13  10        319.30        260.91        44.37 o                         
  15  13  10          1.39        -11.23        18.24 o                         
   0  14  10       2165.42       2475.08       244.85 o                         
   1  14  10        238.81        283.60        35.81 o                         
   2  14  10         87.98        129.84        30.83 o                         
   3  14  10       3116.16       3469.40       141.69 o                         
   4  14  10          0.13         18.17        22.41 o                         
   5  14  10       2374.95       2446.79        61.93 o                         
   6  14  10        184.78        221.39        20.96 o                         
   7  14  10        924.19        908.74        43.93 o                         
   8  14  10         97.80        106.51        32.98 o                         
   9  14  10         39.14         44.68        21.96 o                         
  10  14  10         56.57         67.62        32.62 o                         
  11  14  10        860.52        831.62       127.51 o                         
  12  14  10        229.06        198.08        65.77 o                         
   1  15  10        282.73        226.38        29.14 o                         
   2  15  10          9.47         24.93        21.25 o                         
   3  15  10         23.60         19.18        20.52 o                         
   4  15  10          0.09        -18.99        18.99 o                         
   5  15  10         15.61        -13.89        18.83 o                         
   6  15  10         23.79         38.24        32.06 o                         
   7  15  10        430.28        394.49        47.42 o                         
   8  15  10        244.43        241.88        66.30 o                         
   9  15  10        452.75        384.13        66.65 o                         
  10  15  10          0.11         -1.75        44.20 o                         
  11  15  10        139.33        195.39        41.39 o                         
  12  15  10         66.66         22.10        28.06 o                         
   0  16  10         83.34         37.43        34.97 o                         
   1  16  10        383.81        456.50        30.55 o                         
   2  16  10        357.57        318.58        22.91 o                         
   3  16  10         93.40        101.23        22.78 o                         
   4  16  10        236.20        255.34        43.91 o                         
   5  16  10       1937.20       2054.91       205.21 o                         
   6  16  10        156.61        123.83        48.41 o                         
   7  16  10       3246.32       3382.91       345.53 o                         
   8  16  10        460.69        370.81       134.70 o                         
   9  16  10         79.17         79.28        37.89 o                         
  10  16  10       1015.16       1022.55        71.56 o                         
   1  17  10         43.16         40.03        23.88 o                         
   2  17  10         23.70         71.23        45.95 o                         
   3  17  10         37.29        -12.92        41.04 o                         
   4  17  10          9.66        -13.56        36.23 o                         
   5  17  10         94.51          3.86        51.92 o                         
   6  17  10        431.50        301.68        51.92 o                         
   0  18  10        203.57        295.36        64.19 o                         
   1  18  10        170.25        221.00        57.88 o                         
   2  18  10        220.46        181.01        57.88 o                         
   3  18  10       1833.40       1550.49       112.60 o                         
   1   1  11       5467.01       4850.63       134.44 o                         
   2   1  11       6339.74       6136.94       189.84 o                         
   3   1  11       5825.34       5618.60       258.29 o                         
   4   1  11      11045.81      11269.00       386.47 o                         
   5   1  11       1045.43       1061.70        65.09 o                         
   6   1  11       6539.36       6592.52       166.12 o                         
   7   1  11       6748.66       6954.41       219.02 o                         
   8   1  11       1997.43       2101.62        77.55 o                         
   9   1  11        546.57        611.12        33.98 o                         
  10   1  11         51.74         56.38        30.72 o                         
  11   1  11        931.53       1071.88        54.09 o                         
  12   1  11         63.52         77.55        26.84 o                         
  13   1  11         13.61         13.43        25.84 o                         
  14   1  11       1290.09       1363.11        44.16 o                         
  15   1  11       1387.53       1562.44        52.05 o                         
  16   1  11        723.48        801.44        56.92 o                         
  17   1  11        937.75        973.31        54.04 o                         
  18   1  11          1.23         35.78        50.16 o                         
  19   1  11        521.25        487.95        50.16 o                         
   0   2  11       5859.59       5531.75       164.92 o                         
   1   2  11       1126.55       1217.51        34.99 o                         
   2   2  11       2268.73       2207.36        54.06 o                         
   3   2  11       9923.13       9972.90       220.38 o                         
   4   2  11       3284.64       3281.97        82.77 o                         
   5   2  11       6950.41       7631.55       210.19 o                         
   6   2  11       1159.08       1241.31        40.25 o                         
   7   2  11         68.16         80.36        21.35 o                         
   8   2  11        806.28        703.32        34.54 o                         
   9   2  11        174.37        192.63        41.84 o                         
  10   2  11        298.99        343.86        53.01 o                         
  11   2  11        365.86        372.17        39.80 o                         
  12   2  11        547.38        609.77        35.01 o                         
  13   2  11       1728.73       1821.22        60.37 o                         
  14   2  11       1139.24       1128.06        43.54 o                         
  15   2  11        540.46        568.61        35.53 o                         
  16   2  11        129.68        159.41        29.38 o                         
  17   2  11          2.51         -4.71        23.52 o                         
  18   2  11        820.88        992.84        59.88 o                         
  19   2  11         63.16         62.49        19.38 o                         
   1   3  11      11931.78      11650.46       279.60 o                         
   2   3  11       2592.25       2436.54        59.49 o                         
   3   3  11       3937.23       3781.32       104.67 o                         
   4   3  11      11705.86      11810.21       281.58 o                         
   5   3  11       6467.50       6887.80       146.56 o                         
   6   3  11       3916.48       3766.84        92.40 o                         
   7   3  11       4431.78       4613.05       112.69 o                         
   8   3  11       2160.91       2088.52        61.29 o                         
   9   3  11       1923.08       2062.91       136.63 o                         
  10   3  11        402.90        309.07        43.93 o                         
  11   3  11       5678.79       5753.92       199.65 o                         
  12   3  11       4167.74       4234.54       117.88 o                         
  13   3  11          9.48         11.63        27.95 o                         
  14   3  11        560.69        562.18        46.27 o                         
  15   3  11        138.59        128.31        43.06 o                         
  16   3  11         95.77        127.39        23.27 o                         
  17   3  11        217.56        218.66        30.78 o                         
  18   3  11         14.63         35.83        31.07 o                         
  19   3  11        692.20        667.07        44.90 o                         
   0   4  11        258.95        456.10        45.16 o                         
   1   4  11         27.82         17.32        19.58 o                         
   2   4  11       2039.63       2193.77        59.16 o                         
   3   4  11       2192.04       2055.94        61.27 o                         
   4   4  11       1283.59       1498.05        54.04 o                         
   5   4  11       2112.28       2112.07        71.30 o                         
   6   4  11        285.44        335.39        20.69 o                         
   7   4  11       1062.21       1090.90        37.56 o                         
   8   4  11       7000.13       7177.00       226.24 o                         
   9   4  11       1507.78       1433.64        77.97 o                         
  10   4  11       1310.84       1206.37        55.36 o                         
  11   4  11        402.63        396.47        52.13 o                         
  12   4  11        169.30        190.21        41.04 o                         
  13   4  11        331.87        332.15        31.95 o                         
  14   4  11         82.08        100.17        33.71 o                         
  15   4  11        441.33        445.44        34.78 o                         
  16   4  11       1734.04       1875.03        63.20 o                         
  17   4  11          3.07         24.14        29.75 o                         
  18   4  11        190.27        239.07        33.33 o                         
  19   4  11        113.33         94.15        43.15 o                         
   1   5  11        267.58        164.17        20.12 o                         
   2   5  11       1202.91       1204.68        37.96 o                         
   3   5  11          5.93         16.59        16.90 o                         
   4   5  11       1607.29       1472.56        42.77 o                         
   5   5  11         25.29         25.57        16.90 o                         
   6   5  11        234.44        261.66        19.84 o                         
   7   5  11        136.67        137.20        17.83 o                         
   8   5  11       1904.09       1920.39       102.24 o                         
   9   5  11       2491.37       2398.12        82.11 o                         
  10   5  11        904.13        852.27        54.63 o                         
  11   5  11        697.63        746.24        56.22 o                         
  12   5  11         12.12        -39.57        44.00 o                         
  13   5  11         23.21        -22.45        50.16 o                         
  14   5  11        874.97        968.32        78.23 o                         
  15   5  11        614.78        726.24        59.49 o                         
  16   5  11         68.42         77.81        27.80 o                         
  17   5  11        336.94        449.99        57.53 o                         
  18   5  11        173.48        166.79        28.77 o                         
  19   5  11         21.44         28.44        24.73 o                         
   0   6  11       3517.38       3622.59       170.57 o                         
   1   6  11         16.00         46.74        17.79 o                         
   2   6  11       3508.01       3162.05        80.78 o                         
   3   6  11       6122.96       6591.58       124.10 o                         
   4   6  11        971.26       1126.38        32.30 o                         
   5   6  11       3666.72       3749.89        96.97 o                         
   6   6  11       5157.56       4950.57       119.13 o                         
   7   6  11       1582.69       1492.41        50.05 o                         
   8   6  11        829.37        732.74        34.58 o                         
   9   6  11        509.58        555.13        45.74 o                         
  10   6  11       1211.65       1107.45        69.97 o                         
  11   6  11        945.73        987.68        59.08 o                         
  12   6  11       1671.65       1605.58        66.36 o                         
  13   6  11       2646.40       2837.53       192.23 o                         
  14   6  11        714.53        758.86        65.65 o                         
  15   6  11        827.70        953.19        65.63 o                         
  16   6  11        212.22        259.26        41.50 o                         
  17   6  11        275.51        219.47        30.56 o                         
  18   6  11       1005.86        972.03        50.82 o                         
  19   6  11          0.20        -20.35        20.35 o                         
   1   7  11        179.13        197.46        18.14 o                         
   2   7  11        265.15        259.55        18.34 o                         
   3   7  11       2149.02       2085.84        48.38 o                         
   4   7  11       1364.31       1450.02        37.13 o                         
   5   7  11        154.53        187.05        15.56 o                         
   6   7  11        446.99        432.85        20.67 o                         
   7   7  11        323.91        279.08        23.58 o                         
   8   7  11        251.54        250.55        29.72 o                         
   9   7  11        223.95        180.59        43.00 o                         
  10   7  11        884.86        868.86        80.97 o                         
  11   7  11       2121.11       2080.11        87.65 o                         
  12   7  11        300.43        413.18       108.39 o                         
  13   7  11        393.46        348.94        49.01 o                         
  14   7  11          0.40         12.46        47.43 o                         
  15   7  11         89.05        105.62        40.26 o                         
  16   7  11         55.23        -34.05        34.05 o                         
  17   7  11        359.84        332.13        24.56 o                         
  18   7  11        228.08        204.51        35.43 o                         
   0   8  11      10708.21      11746.76       537.49 o                         
   1   8  11        420.69        446.88        29.31 o                         
   2   8  11       4673.76       4765.02       209.21 o                         
   3   8  11       5807.15       6084.52       218.31 o                         
   4   8  11         34.72         55.85        16.13 o                         
   5   8  11       5969.69       6136.68       160.40 o                         
   6   8  11       1464.00       1449.16        40.47 o                         
   7   8  11        296.28        292.24        19.79 o                         
   8   8  11       6104.10       6226.48       255.11 o                         
   9   8  11         15.64         52.47        27.97 o                         
  10   8  11       1978.46       1946.54        83.69 o                         
  11   8  11        228.45        270.85        45.13 o                         
  12   8  11         14.11        -23.54        37.08 o                         
  13   8  11       1055.98       1181.56        90.73 o                         
  14   8  11         64.43         81.53        33.50 o                         
  15   8  11       1609.01       1960.92       232.40 o                         
  16   8  11        551.34        532.15        60.34 o                         
  17   8  11        246.42        223.99        20.49 o                         
  18   8  11        182.37        103.13        26.66 o                         
   1   9  11        767.22        775.16        43.80 o                         
   2   9  11         65.74        111.02        27.34 o                         
   3   9  11         12.86         29.15        26.08 o                         
   4   9  11       1719.20       1848.01        51.79 o                         
   5   9  11       1719.39       1734.49        49.47 o                         
   6   9  11         20.94         23.59        20.77 o                         
   7   9  11       1003.77       1133.02        36.34 o                         
   8   9  11       1681.34       1733.54       113.78 o                         
   9   9  11         40.51         58.35        27.08 o                         
  10   9  11        133.75         90.14        39.99 o                         
  11   9  11        124.20        108.37        40.71 o                         
  12   9  11        101.41        155.08        40.68 o                         
  13   9  11          5.41        -52.97        53.67 o                         
  14   9  11         23.21         45.95        51.22 o                         
  15   9  11          2.65        -11.58        45.60 o                         
  16   9  11        274.87        337.26        32.75 o                         
  17   9  11        193.15        138.99        21.76 o                         
   0  10  11       7089.63       7448.30       311.41 o                         
   1  10  11         50.62         60.45        31.19 o                         
   2  10  11        765.35        794.07        57.51 o                         
   3  10  11        729.23        940.14        41.17 o                         
   4  10  11        139.40        169.52        28.27 o                         
   5  10  11       7883.31       8386.71       178.93 o                         
   6  10  11        745.34        760.17        32.88 o                         
   7  10  11        191.76        231.41        22.88 o                         
   8  10  11        180.50        160.90        18.41 o                         
   9  10  11        234.28        227.25        36.14 o                         
  10  10  11       1063.03       1028.42        64.47 o                         
  11  10  11        616.47        614.58        71.91 o                         
  12  10  11        554.99        670.71        72.96 o                         
  13  10  11       1605.53       1648.71       117.87 o                         
  14  10  11        507.58        542.53        43.35 o                         
  15  10  11        304.35        353.41        63.67 o                         
  16  10  11         92.43        131.55        36.13 o                         
   1  11  11          4.54        -28.18        34.59 o                         
   2  11  11        596.42        573.07        36.69 o                         
   3  11  11       3141.09       3544.42        94.02 o                         
   4  11  11        249.76        253.66        31.59 o                         
   5  11  11       1244.32       1217.94        42.12 o                         
   6  11  11       1159.17       1250.18        46.66 o                         
   7  11  11       1074.79       1075.71        50.48 o                         
   8  11  11          0.37         16.17        19.00 o                         
   9  11  11        443.04        447.52        42.52 o                         
  10  11  11         80.10        112.95        52.62 o                         
  11  11  11         23.05         -2.46        48.76 o                         
  12  11  11        243.45        159.26        48.76 o                         
  13  11  11        118.60        128.39        46.30 o                         
  14  11  11        440.82        510.05        56.13 o                         
  15  11  11         36.88         37.44        24.50 o                         
  16  11  11          8.46         -0.05        11.86 o                         
   0  12  11       3929.17       4395.50       445.50 o                         
   1  12  11       1413.20       1438.44        68.05 o                         
   2  12  11         12.20          4.90        20.65 o                         
   3  12  11         89.46        103.36        22.78 o                         
   4  12  11        613.49        769.41        33.27 o                         
   5  12  11        334.94        432.04        26.54 o                         
   6  12  11         10.77         29.27        22.30 o                         
   7  12  11        136.04        134.47        20.00 o                         
   8  12  11       1186.78       1106.72        43.26 o                         
   9  12  11         67.91         74.52        26.52 o                         
  10  12  11       1099.37       1106.39        87.70 o                         
  11  12  11         15.27         52.62        42.80 o                         
  12  12  11        169.26        194.69        45.25 o                         
  13  12  11        881.05        899.07        70.86 o                         
  14  12  11        274.16        298.25        29.49 o                         
  15  12  11          0.82         20.28        17.24 o                         
   1  13  11       2146.30       2420.91       222.27 o                         
   2  13  11       1006.67       1097.47        53.15 o                         
   3  13  11        580.96        571.94        37.26 o                         
   4  13  11       1116.39       1328.29        53.83 o                         
   5  13  11        725.91        779.07        35.95 o                         
   6  13  11         88.08        142.98        24.09 o                         
   7  13  11        726.29        756.09        35.17 o                         
   8  13  11        553.10        449.58        23.79 o                         
   9  13  11        126.65        151.15        62.97 o                         
  10  13  11         88.74         49.46        38.59 o                         
  11  13  11        641.29        624.40        57.18 o                         
  12  13  11       1310.43       1402.62       236.96 o                         
  13  13  11        251.38        213.28        34.73 o                         
   0  14  11        566.99        489.80        59.81 o                         
   1  14  11        676.46        729.54        59.42 o                         
   2  14  11         33.65         32.94        26.39 o                         
   3  14  11         17.62          9.34        25.89 o                         
   4  14  11        109.99         81.43        21.46 o                         
   5  14  11         43.62         42.51        19.88 o                         
   6  14  11         61.32         71.31        18.79 o                         
   7  14  11        499.46        492.84        26.88 o                         
   8  14  11       1282.73       1323.46       100.68 o                         
   9  14  11        274.03        243.04        33.45 o                         
  10  14  11       1450.77       1464.73       417.97 o                         
  11  14  11         62.47         39.94        34.73 o                         
  12  14  11         27.83        106.99        36.83 o                         
  13  14  11        153.17        121.72        26.31 o                         
   1  15  11        985.52       1041.87        52.45 o                         
   2  15  11         43.59         60.85        20.75 o                         
   3  15  11        146.24        185.42        24.31 o                         
   4  15  11        222.52        258.38        25.56 o                         
   5  15  11       2056.60       2212.75        75.91 o                         
   6  15  11       1522.95       1638.54       113.30 o                         
   7  15  11        294.97        369.23        58.76 o                         
   8  15  11       1312.97       1411.66       167.85 o                         
   9  15  11        830.64        998.35        78.93 o                         
  10  15  11        419.32        369.03        47.71 o                         
  11  15  11       1846.30       1658.88       105.59 o                         
   0  16  11         10.94        -43.50        48.76 o                         
   1  16  11        160.87        193.21        38.54 o                         
   2  16  11         31.07         25.62        24.27 o                         
   3  16  11        174.44        245.03        30.08 o                         
   4  16  11        375.98        475.57        42.70 o                         
   5  16  11         26.30        -45.95        45.95 o                         
   6  16  11         23.47         91.91        43.85 o                         
   7  16  11         31.21         39.99        39.64 o                         
   1  17  11        355.54        330.79        61.04 o                         
   2  17  11        358.01        390.75        43.27 o                         
   3  17  11        295.54        317.04        41.04 o                         
   4  17  11        754.14        777.00        73.31 o                         
   5  17  11          7.43        -47.36        47.36 o                         
   6  17  11        949.40        710.35        61.74 o                         
   0  18  11        124.52        152.94        48.76 o                         
   2  18  11          3.69        -48.06        48.06 o                         
   0   0  12      15397.87      14136.28       580.67 o                         
   1   0  12        488.42        401.02        34.19 o                         
   2   0  12      40199.98      40196.37      1121.80 o                         
   3   0  12        430.31        368.37        40.84 o                         
   4   0  12       1570.73       1641.15        63.20 o                         
   5   0  12       7764.79       7297.99       258.15 o                         
   6   0  12       3266.20       3359.43       163.81 o                         
   7   0  12       1929.51       1814.49       106.28 o                         
   8   0  12       1639.72       1773.60        89.03 o                         
   9   0  12       6693.70       7045.46       293.87 o                         
  10   0  12       1051.87       1112.79        69.18 o                         
  11   0  12        561.49        627.08        54.35 o                         
  12   0  12         55.98         38.34        33.92 o                         
  13   0  12         77.21         52.70        34.60 o                         
  14   0  12        148.05        175.86        33.93 o                         
  15   0  12         51.83         43.90        28.62 o                         
  16   0  12       1239.63       1453.67       109.45 o                         
  17   0  12         23.79         32.62        45.60 o                         
  18   0  12       1531.23       1772.19       122.78 o                         
  19   0  12        192.53        250.11        36.13 o                         
   1   1  12          0.13         40.21        24.49 o                         
   2   1  12         22.75         54.69        29.76 o                         
   3   1  12      13892.32      14708.75       508.70 o                         
   4   1  12        102.54         84.87        24.15 o                         
   5   1  12        976.55       1024.33        63.70 o                         
   6   1  12        257.60        250.46        42.38 o                         
   7   1  12        236.88        252.11        33.31 o                         
   8   1  12       1619.85       1771.74        69.32 o                         
   9   1  12        710.69        779.25        39.37 o                         
  10   1  12        186.69        149.49        35.57 o                         
  11   1  12        465.35        506.60        42.80 o                         
  12   1  12        895.55        976.35        43.12 o                         
  13   1  12        139.24        162.79        24.92 o                         
  14   1  12          0.21         34.19        26.54 o                         
  15   1  12        319.56        298.62        24.10 o                         
  16   1  12        533.76        498.28        65.94 o                         
  17   1  12         58.00         80.39        26.38 o                         
  18   1  12        238.52        304.48        51.92 o                         
  19   1  12         56.25         43.17        18.27 o                         
   0   2  12       3105.46       2886.90        87.00 o                         
   1   2  12        169.44        191.62        20.79 o                         
   2   2  12       8506.09       8036.83       167.31 o                         
   3   2  12      19509.38      20107.47       513.73 o                         
   4   2  12       1186.81       1224.90        44.93 o                         
   5   2  12       5206.67       5421.13       140.25 o                         
   6   2  12        409.92        404.81        32.45 o                         
   7   2  12        206.09        201.59        24.48 o                         
   8   2  12       1167.17       1170.78        51.87 o                         
   9   2  12        422.46        502.77        62.11 o                         
  10   2  12       1293.33       1384.40        61.70 o                         
  11   2  12          8.53          0.25        30.99 o                         
  12   2  12       1726.54       2004.01        65.18 o                         
  13   2  12       1775.20       1893.45        67.99 o                         
  14   2  12        117.23        118.94        23.94 o                         
  15   2  12       1495.14       1613.19        85.01 o                         
  16   2  12       2724.58       2926.47        97.54 o                         
  17   2  12          8.94         42.67        22.04 o                         
  18   2  12        385.42        414.70        39.49 o                         
  19   2  12        133.88         76.04        15.22 o                         
   1   3  12       2274.76       2108.09        60.10 o                         
   2   3  12         18.48         -0.45        16.89 o                         
   3   3  12        154.24        112.05        16.50 o                         
   4   3  12       3475.84       3459.83        91.96 o                         
   5   3  12        249.05        269.96        24.64 o                         
   6   3  12       5852.77       6418.04       160.48 o                         
   7   3  12       2793.94       2690.65        82.32 o                         
   8   3  12          9.51          6.16        21.72 o                         
   9   3  12         32.72         -3.37        32.35 o                         
  10   3  12        255.23        340.17        53.43 o                         
  11   3  12        210.99        246.96        52.27 o                         
  12   3  12       3019.56       3233.10       104.74 o                         
  13   3  12        311.09        326.82        31.26 o                         
  14   3  12       1334.66       1365.47        90.38 o                         
  15   3  12       1040.33       1072.53        45.69 o                         
  16   3  12          7.71         30.55        20.94 o                         
  17   3  12        757.01        692.25        32.22 o                         
  18   3  12        219.31        230.40        31.29 o                         
  19   3  12        200.95        169.69        21.15 o                         
   0   4  12       7922.79       8024.28       271.67 o                         
   1   4  12       9504.54       9752.48       253.02 o                         
   2   4  12       2580.86       2569.75        60.95 o                         
   3   4  12       1153.77       1111.81        33.25 o                         
   4   4  12        375.21        353.17        21.69 o                         
   5   4  12        281.78        276.57        20.98 o                         
   6   4  12       2839.68       3048.51        72.47 o                         
   7   4  12       4729.16       4721.65       134.00 o                         
   8   4  12       5063.68       5338.56       186.64 o                         
   9   4  12        262.82        230.88        40.41 o                         
  10   4  12       1304.18       1367.94        63.67 o                         
  11   4  12        964.47        850.63        68.58 o                         
  12   4  12        394.73        373.97        42.50 o                         
  13   4  12         12.98         55.38        42.50 o                         
  14   4  12        229.20        238.70        41.03 o                         
  15   4  12        371.99        363.81        35.50 o                         
  16   4  12        915.43        997.63        46.62 o                         
  17   4  12        449.85        510.79        35.62 o                         
  18   4  12        452.59        474.62        51.57 o                         
  19   4  12        373.04        185.14        18.47 o                         
   1   5  12        672.39        673.51        39.71 o                         
   2   5  12       4439.27       4233.40        94.09 o                         
   3   5  12        681.55        716.41        25.89 o                         
   4   5  12       9621.58       9598.89       183.21 o                         
   5   5  12        793.08        793.96        35.68 o                         
   6   5  12       1275.05       1242.86        37.91 o                         
   7   5  12       3434.29       3392.48        99.16 o                         
   8   5  12        725.35        736.36        57.37 o                         
   9   5  12        280.30        341.26        36.24 o                         
  10   5  12       2941.65       2676.17       103.05 o                         
  11   5  12        677.68        671.26        54.29 o                         
  12   5  12       1033.81       1072.87        69.69 o                         
  13   5  12        160.23         49.15        59.63 o                         
  14   5  12       3246.88       3172.44       259.23 o                         
  15   5  12          0.42         74.26        42.56 o                         
  16   5  12        825.94        871.14        41.86 o                         
  17   5  12        809.91        868.41        52.96 o                         
  18   5  12         39.97         77.68        23.50 o                         
   0   6  12       4933.16       4899.05       169.73 o                         
   1   6  12        117.19        138.02        20.55 o                         
   2   6  12       1160.28       1035.92        33.26 o                         
   3   6  12       2540.31       2606.72        62.29 o                         
   4   6  12       2678.02       2636.98        60.14 o                         
   5   6  12        335.11        244.41        18.64 o                         
   6   6  12        559.79        568.43        24.86 o                         
   7   6  12       6171.66       5930.69       137.31 o                         
   8   6  12        888.02        949.85        82.29 o                         
   9   6  12        889.57        778.60        52.55 o                         
  10   6  12       1082.48        971.47        62.33 o                         
  11   6  12       4523.73       4478.90       170.67 o                         
  12   6  12         98.51         93.82        33.51 o                         
  13   6  12         24.34         33.00        35.38 o                         
  14   6  12        191.37        154.58        48.16 o                         
  15   6  12        277.47        273.96        45.65 o                         
  16   6  12         22.62         26.31        24.25 o                         
  17   6  12        118.30        108.09        30.93 o                         
  18   6  12       1446.97        903.13        45.40 o                         
   1   7  12       2817.06       2896.32        81.34 o                         
   2   7  12          3.65         17.68        17.90 o                         
   3   7  12        163.27        131.03        17.25 o                         
   4   7  12       6290.92       6668.76       149.12 o                         
   5   7  12        408.84        401.51        22.18 o                         
   6   7  12       7683.88       7548.59       145.21 o                         
   7   7  12       1099.66       1019.04        34.46 o                         
   8   7  12          1.88         33.55        27.29 o                         
   9   7  12      11203.28      10983.35       295.97 o                         
  10   7  12        460.86        416.22        50.04 o                         
  11   7  12        127.58         74.66        41.95 o                         
  12   7  12       1398.75       1291.25        75.76 o                         
  13   7  12        648.38        636.05        49.29 o                         
  14   7  12       1101.90       1259.53        74.53 o                         
  15   7  12        465.33        755.25        82.08 o                         
  16   7  12        515.93        572.67        39.70 o                         
  17   7  12         47.10         19.82        14.58 o                         
  18   7  12         97.28         71.56        22.45 o                         
   0   8  12       6012.34       6130.59       268.18 o                         
   1   8  12         68.32         37.31        19.92 o                         
   2   8  12          0.54         11.58        19.28 o                         
   3   8  12        567.72        584.30        27.72 o                         
   4   8  12         32.54         50.63        17.68 o                         
   5   8  12       1558.93       1463.47        40.36 o                         
   6   8  12       3545.89       3698.85        90.15 o                         
   7   8  12        387.15        378.30        22.38 o                         
   8   8  12       2438.01       2495.27        74.64 o                         
   9   8  12       3131.12       2983.77        85.27 o                         
  10   8  12          0.67          6.81        28.22 o                         
  11   8  12        119.05        130.05        46.45 o                         
  12   8  12        256.04        260.56        29.50 o                         
  13   8  12        539.15        506.89        48.95 o                         
  14   8  12        327.34        410.84        78.93 o                         
  15   8  12         56.41         13.34        34.35 o                         
  16   8  12          3.02         16.26        28.59 o                         
  17   8  12        120.14        110.25        17.89 o                         
   1   9  12      17253.14      18058.97       588.04 o                         
   2   9  12       4087.61       4354.05       263.54 o                         
   3   9  12       5438.74       5815.79       180.10 o                         
   4   9  12       3096.41       3388.03        88.25 o                         
   5   9  12        332.80        331.36        27.37 o                         
   6   9  12       4690.56       5288.96       115.51 o                         
   7   9  12        772.97        697.79        29.38 o                         
   8   9  12       2980.94       2950.14       186.13 o                         
   9   9  12       2680.38       2841.10       126.65 o                         
  10   9  12       3764.38       3917.96       172.76 o                         
  11   9  12        491.11        440.42        65.07 o                         
  12   9  12       3383.95       3415.68       191.53 o                         
  13   9  12          3.37         68.05        52.62 o                         
  14   9  12       1916.18       2120.87       140.67 o                         
  15   9  12          9.52         56.48        43.85 o                         
  16   9  12        241.21        196.78        22.87 o                         
   0  10  12        525.15        681.07        64.55 o                         
   1  10  12        512.86        476.08        39.14 o                         
   2  10  12        875.92        963.18        45.55 o                         
   3  10  12       3127.38       3519.16       136.50 o                         
   4  10  12         77.14        116.79        28.71 o                         
   5  10  12       1304.71       1270.52        47.65 o                         
   6  10  12        288.24        383.30        42.72 o                         
   7  10  12         11.68          0.25        20.97 o                         
   8  10  12        120.33        147.54        18.90 o                         
   9  10  12        761.33        739.19        33.35 o                         
  10  10  12        604.17        493.17        53.67 o                         
  11  10  12       1291.71       1335.45       101.73 o                         
  12  10  12        656.15        731.40        72.61 o                         
  13  10  12          6.89         20.70        47.36 o                         
  14  10  12         24.33         90.85        43.85 o                         
  15  10  12          2.45        -18.94        37.53 o                         
  16  10  12         80.85         79.14        14.42 o                         
   1  11  12        473.61        426.08        43.04 o                         
   2  11  12       9674.41      11669.47       326.95 o                         
   3  11  12        647.04        881.99        43.32 o                         
   4  11  12       2391.09       2499.69        97.39 o                         
   5  11  12        773.37        619.76        40.96 o                         
   6  11  12         18.90         18.20        35.92 o                         
   7  11  12        129.18        166.77        22.75 o                         
   8  11  12       1478.27       1759.59        66.38 o                         
   9  11  12        585.15        670.71        71.21 o                         
  10  11  12        267.20        204.51        55.07 o                         
  11  11  12        219.62        231.17        52.62 o                         
  12  11  12        804.43        842.60        75.42 o                         
  13  11  12         54.40        123.83        43.85 o                         
  14  11  12       1553.57       1652.22       109.10 o                         
  15  11  12         79.86         81.18        20.93 o                         
   0  12  12       5004.93       6330.93       254.78 o                         
   1  12  12       4920.33       4862.53       341.56 o                         
   2  12  12        588.74        617.64        62.08 o                         
   3  12  12         48.89         70.45        25.09 o                         
   4  12  12        574.29        578.69        40.41 o                         
   5  12  12        897.10       1021.80        50.09 o                         
   6  12  12          2.37          3.23        25.43 o                         
   7  12  12       3270.77       3383.14       101.77 o                         
   8  12  12         70.48         79.77        19.64 o                         
   9  12  12        757.58        627.29        42.52 o                         
  10  12  12       2004.76       2186.12       142.42 o                         
  11  12  12       1012.44        988.17        78.58 o                         
  12  12  12        266.42        283.09        44.90 o                         
  13  12  12        375.13        320.97        43.85 o                         
  14  12  12         86.51         49.11        29.47 o                         
   1  13  12        815.84        790.44        45.85 o                         
   2  13  12        270.38        312.42        32.48 o                         
   3  13  12       1276.48       1360.01        60.26 o                         
   4  13  12        826.62        905.30        44.77 o                         
   5  13  12       1250.36       1352.45        63.12 o                         
   6  13  12       1184.21       1173.31        49.13 o                         
   7  13  12       4027.54       3901.52       135.50 o                         
   8  13  12        381.85        369.07        25.36 o                         
   9  13  12        166.24        111.43        25.76 o                         
  10  13  12        660.90        640.89        56.83 o                         
  11  13  12         33.68         34.22        37.53 o                         
  12  13  12        529.94        554.64       121.37 o                         
  13  13  12        388.58        376.05        40.69 o                         
   0  14  12       2558.31       2830.39       489.70 o                         
   1  14  12        247.34        302.90        90.68 o                         
   2  14  12         40.86         76.56        33.86 o                         
   3  14  12          1.58         32.48        28.52 o                         
   4  14  12        224.13        190.28        27.32 o                         
   5  14  12       2180.14       2353.31        74.91 o                         
   6  14  12        381.69        441.51        26.23 o                         
   7  14  12        767.49        847.99        38.44 o                         
   8  14  12       6149.93       6294.45       582.84 o                         
   9  14  12        123.15        165.44        57.00 o                         
  10  14  12       2942.57       3330.04       203.46 o                         
  11  14  12        448.78        441.64        49.81 o                         
  12  14  12        245.21        216.44        31.57 o                         
   1  15  12         10.52         29.17        42.09 o                         
   2  15  12         81.53         79.59        25.19 o                         
   3  15  12        520.74        557.12        31.37 o                         
   4  15  12        441.02        551.75        38.37 o                         
   5  15  12       1626.48       1682.74        59.70 o                         
   6  15  12          0.82         -3.51        40.69 o                         
   7  15  12         14.62         20.70        36.83 o                         
   8  15  12        481.97        338.86        41.04 o                         
   9  15  12        220.05        193.99        36.48 o                         
  10  15  12         10.63         47.01        27.01 o                         
   0  16  12       3053.43       3712.71       160.46 o                         
   1  16  12        160.66        187.51        36.12 o                         
   2  16  12        775.77        972.06        40.36 o                         
   3  16  12        228.87        242.97        27.59 o                         
   4  16  12          0.15         12.41        30.57 o                         
   5  16  12       1125.58       1224.60        90.50 o                         
   6  16  12       3001.71       2740.71       169.08 o                         
   7  16  12         34.80         28.41        32.97 o                         
   1  17  12          0.94        -51.22        51.22 o                         
   2  17  12          1.83        -36.70        45.08 o                         
   3  17  12         26.14         -5.23        30.59 o                         
   4  17  12         99.85         59.98        43.85 o                         
   5  17  12        229.17        130.84        40.69 o                         
   1   1  13      15783.08      14893.08       298.15 o                         
   2   1  13       8456.95       8595.95       181.99 o                         
   3   1  13      11346.11      11212.25       233.28 o                         
   4   1  13       1077.36       1103.57        39.46 o                         
   5   1  13       2406.07       2476.50       108.72 o                         
   6   1  13        603.54        658.19        46.09 o                         
   7   1  13       3679.67       3946.78       115.40 o                         
   8   1  13         22.25         -8.56        30.98 o                         
   9   1  13       1346.41       1577.23        65.94 o                         
  10   1  13        357.97        342.93        42.55 o                         
  11   1  13       2522.06       2810.05        94.10 o                         
  12   1  13         53.57         50.60        25.64 o                         
  13   1  13          3.69         17.89        24.13 o                         
  14   1  13        107.27        129.88        25.15 o                         
  15   1  13       1737.52       1868.83        57.71 o                         
  16   1  13       1271.41       1265.95       114.01 o                         
  17   1  13       2558.20       2667.11        84.10 o                         
  18   1  13          0.31          6.31        40.69 o                         
   0   2  13       1325.27       1281.81        84.85 o                         
   1   2  13        201.43        179.17        19.71 o                         
   2   2  13         13.82         31.40        17.68 o                         
   3   2  13       1351.77       1328.57        39.24 o                         
   4   2  13          5.73          7.92        28.34 o                         
   5   2  13       3080.60       3116.92       105.47 o                         
   6   2  13         24.89         28.31        28.49 o                         
   7   2  13         46.23         41.55        24.07 o                         
   8   2  13          6.86          0.48        24.36 o                         
   9   2  13        373.75        438.68        53.40 o                         
  10   2  13        236.59        300.15        46.61 o                         
  11   2  13         46.98         74.31        32.23 o                         
  12   2  13         28.03         15.42        30.50 o                         
  13   2  13       1334.86       1473.32        51.48 o                         
  14   2  13          0.26        -11.05        23.30 o                         
  15   2  13        878.30        917.73        42.38 o                         
  16   2  13        133.17        106.85        24.50 o                         
  17   2  13        139.15        151.04        24.56 o                         
  18   2  13        288.21        266.69        29.83 o                         
   1   3  13      14224.29      13917.17       265.52 o                         
   2   3  13          6.56         -9.38        17.53 o                         
   3   3  13        357.80        361.90        21.07 o                         
   4   3  13        683.21        714.61        32.63 o                         
   5   3  13       1009.37       1172.03        52.51 o                         
   6   3  13       1103.59       1221.33        47.52 o                         
   7   3  13       4376.64       4465.06       127.62 o                         
   8   3  13         22.83         48.14        24.37 o                         
   9   3  13       3524.29       3667.93       144.21 o                         
  10   3  13        527.35        558.82        62.64 o                         
  11   3  13         27.47         69.46        52.62 o                         
  12   3  13        816.32        797.15        48.09 o                         
  13   3  13         44.60         47.40        29.20 o                         
  14   3  13        325.64        367.25        59.09 o                         
  15   3  13         70.90         80.78        25.78 o                         
  16   3  13          7.34        -11.46        19.85 o                         
  17   3  13       2545.88       2668.92        97.54 o                         
  18   3  13        479.71        380.53        35.25 o                         
   0   4  13         54.29        105.74        23.83 o                         
   1   4  13       1544.69       1511.10        45.53 o                         
   2   4  13        751.01        768.49        31.82 o                         
   3   4  13       5207.78       5076.50       104.61 o                         
   4   4  13        485.34        458.22        23.77 o                         
   5   4  13       6757.13       6925.22       172.44 o                         
   6   4  13        274.92        272.58        27.64 o                         
   7   4  13       1591.70       1610.43        81.77 o                         
   8   4  13       6091.43       6366.88       174.38 o                         
   9   4  13        369.50        288.25        42.02 o                         
  10   4  13       1245.85       1258.82        59.20 o                         
  11   4  13        348.31        328.09        45.17 o                         
  12   4  13        857.84        944.67        94.01 o                         
  13   4  13       1779.00       1784.46       130.14 o                         
  14   4  13        130.26        144.32        31.64 o                         
  15   4  13       3239.34       3236.76       171.22 o                         
  16   4  13          2.26         24.53        17.20 o                         
  17   4  13          3.61         24.91        24.72 o                         
  18   4  13          9.88        -11.58        29.12 o                         
   1   5  13       3908.95       3669.85        93.57 o                         
   2   5  13        328.76        402.67        23.17 o                         
   3   5  13       1843.29       1847.39        48.63 o                         
   4   5  13        425.28        438.97        23.48 o                         
   5   5  13        332.36        319.95        21.51 o                         
   6   5  13          1.45         19.73        18.65 o                         
   7   5  13         45.06         65.54        26.56 o                         
   8   5  13       3840.44       4075.24       182.76 o                         
   9   5  13       7756.90       7824.23       367.98 o                         
  10   5  13         11.89        -16.93        48.94 o                         
  11   5  13       1933.97       1822.39        97.50 o                         
  12   5  13       1636.42       1568.40        70.87 o                         
  13   5  13        515.32        419.29        75.95 o                         
  14   5  13       2099.86       2088.25       136.11 o                         
  15   5  13        159.36        137.36        30.00 o                         
  16   5  13         38.25         20.49        21.05 o                         
  17   5  13        417.61        438.19        37.40 o                         
  18   5  13        462.55        326.94        23.47 o                         
   0   6  13       4539.83       4216.81       149.35 o                         
   1   6  13       2834.74       2944.98        83.94 o                         
   2   6  13         58.77         41.40        18.02 o                         
   3   6  13       3305.23       3300.65        76.94 o                         
   4   6  13        906.53        864.98        29.98 o                         
   5   6  13       3158.01       3135.74        74.06 o                         
   6   6  13         29.30         23.21        16.43 o                         
   7   6  13      10155.65      10217.21       226.82 o                         
   8   6  13         61.38         45.81        45.78 o                         
   9   6  13       1064.72        929.16       117.69 o                         
  10   6  13       1066.67       1098.61        53.82 o                         
  11   6  13       3298.44       3356.06       153.40 o                         
  12   6  13        919.08        948.27        71.21 o                         
  13   6  13        212.83        149.09        36.64 o                         
  14   6  13        114.68         86.19        48.94 o                         
  15   6  13       1981.35       2247.14        88.61 o                         
  16   6  13          9.13         12.71        26.23 o                         
  17   6  13        143.17        112.07        49.46 o                         
   1   7  13      13565.69      13552.79       345.12 o                         
   2   7  13          6.99         11.35        18.04 o                         
   3   7  13       1030.56        999.91        32.49 o                         
   4   7  13        159.55        163.64        19.07 o                         
   5   7  13        403.55        377.83        20.21 o                         
   6   7  13        381.31        329.92        18.70 o                         
   7   7  13       1457.51       1388.82        41.01 o                         
   8   7  13        247.24        235.07        28.72 o                         
   9   7  13          1.26          5.85        22.93 o                         
  10   7  13        528.95        499.67        39.38 o                         
  11   7  13        636.69        707.90        56.31 o                         
  12   7  13          1.06        -29.22        30.90 o                         
  13   7  13        352.54        374.99        37.82 o                         
  14   7  13        326.69        312.22        46.46 o                         
  15   7  13        214.55        202.76        53.67 o                         
  16   7  13         78.36         71.50        22.33 o                         
  17   7  13         16.87         15.41        26.13 o                         
   0   8  13       3227.86       3474.02       329.39 o                         
   1   8  13       5094.11       5027.79       230.91 o                         
   2   8  13        675.18        634.10        33.30 o                         
   3   8  13       8624.93       8802.62       215.55 o                         
   4   8  13        605.02        683.53        33.67 o                         
   5   8  13       1444.02       1442.07        41.26 o                         
   6   8  13         39.28         76.18        27.32 o                         
   7   8  13       1894.32       1770.62        53.60 o                         
   8   8  13        352.26        383.93        31.63 o                         
   9   8  13        398.77        380.20        29.24 o                         
  10   8  13        329.17        352.76        36.43 o                         
  11   8  13       3045.43       2970.43       113.25 o                         
  12   8  13          0.60         30.05        36.66 o                         
  13   8  13       2321.07       2522.31       159.88 o                         
  14   8  13         59.37         67.58        38.16 o                         
  15   8  13        770.57        872.76        74.02 o                         
  16   8  13        294.97        290.77        34.20 o                         
   1   9  13       2268.91       2552.01       135.93 o                         
   2   9  13       5049.64       5447.74       180.77 o                         
   3   9  13       2977.88       3232.55       109.91 o                         
   4   9  13        709.08        798.99        39.60 o                         
   5   9  13        479.30        474.51        55.59 o                         
   6   9  13       1243.93       1265.02        41.85 o                         
   7   9  13       2172.17       2154.27        92.96 o                         
   8   9  13        406.58        434.53        51.85 o                         
   9   9  13        531.97        558.36        29.39 o                         
  10   9  13        984.78        915.63        87.17 o                         
  11   9  13         76.16         67.02        59.11 o                         
  12   9  13          2.38        -14.52        35.30 o                         
  13   9  13        128.44        132.25        49.81 o                         
  14   9  13         11.25          9.47        45.60 o                         
  15   9  13        485.76        420.72        32.36 o                         
  16   9  13         35.06         49.86        23.15 o                         
   0  10  13        216.48        217.27        51.97 o                         
   1  10  13       7006.08       7803.64       335.81 o                         
   2  10  13        881.57        977.08        60.16 o                         
   3  10  13       8538.78       9665.07       288.49 o                         
   4  10  13       2819.78       3100.46       125.78 o                         
   5  10  13       3184.94       3583.29       118.68 o                         
   6  10  13        870.32        920.92        52.92 o                         
   7  10  13       1671.59       1812.90        72.16 o                         
   8  10  13       2753.63       2693.59       135.53 o                         
   9  10  13         60.01         67.21        23.51 o                         
  10  10  13        497.21        503.63        61.91 o                         
  11  10  13       3787.62       3874.11       237.83 o                         
  12  10  13          7.38         34.38        48.76 o                         
  13  10  13       4127.21       4414.68       264.14 o                         
  14  10  13         58.14         63.84        41.74 o                         
  15  10  13        216.37        360.26        44.90 o                         
   1  11  13       1825.34       2203.67       164.87 o                         
   2  11  13       1128.92       1127.32        56.30 o                         
   3  11  13       1332.72       1399.20        59.38 o                         
   4  11  13        840.45        984.75        79.53 o                         
   5  11  13       1540.17       1737.68       268.70 o                         
   6  11  13       2434.83       2627.54        84.13 o                         
   7  11  13        204.36        198.55        22.59 o                         
   8  11  13        894.68        926.77        48.91 o                         
   9  11  13       3458.91       3482.28       216.44 o                         
  10  11  13       1015.03        792.78        75.42 o                         
  11  11  13       1658.60       1708.69       118.22 o                         
  12  11  13          9.14         25.61        43.50 o                         
  13  11  13        194.81        176.45        43.15 o                         
  14  11  13         17.07          4.21        33.68 o                         
  15  11  13         62.55         53.32        19.64 o                         
   0  12  13       3792.96       4823.35       304.84 o                         
   1  12  13          1.98         71.56        75.77 o                         
   2  12  13         82.33         58.08        54.72 o                         
   3  12  13        249.45        270.21        32.05 o                         
   4  12  13        696.95        776.15        44.80 o                         
   5  12  13       3376.17       4172.44       145.56 o                         
   6  12  13        174.55        190.26        26.49 o                         
   7  12  13       1121.26       1189.93        80.54 o                         
   8  12  13          2.98        -24.36        24.41 o                         
   9  12  13        112.52        108.74        26.91 o                         
  10  12  13         36.21         16.49        42.09 o                         
  11  12  13        476.89        548.28        56.83 o                         
  12  12  13        426.19        338.51        45.25 o                         
  13  12  13        358.32        276.52        59.63 o                         
  14  12  13        226.55        191.88        22.45 o                         
   1  13  13       3098.70       3658.38       226.96 o                         
   2  13  13        327.84        366.72        36.55 o                         
   3  13  13        322.56        482.64        37.90 o                         
   4  13  13        203.63        275.95        35.38 o                         
   5  13  13       1381.63       1536.12        60.95 o                         
   6  13  13         46.68         58.77        18.70 o                         
   7  13  13       1137.57       1238.30        60.76 o                         
   8  13  13        172.43        151.19        37.18 o                         
   9  13  13       3869.13       4080.94       507.94 o                         
  10  13  13         38.39         46.44        42.45 o                         
  11  13  13        585.21        528.77       198.37 o                         
  12  13  13         21.56         11.23        30.87 o                         
   0  14  13        160.52        221.35        56.83 o                         
   1  14  13        254.13        188.37        51.92 o                         
   2  14  13        190.74        186.11        36.83 o                         
   3  14  13         18.84         23.39        26.32 o                         
   4  14  13          1.64        -28.79        32.25 o                         
   5  14  13       1554.28       1553.96        52.51 o                         
   6  14  13         25.39         13.90        21.20 o                         
   7  14  13          2.41        -17.54        35.78 o                         
   8  14  13         18.42         24.91        31.92 o                         
   9  14  13        145.28        118.57        40.69 o                         
  10  14  13        394.70        453.57        47.36 o                         
  11  14  13         51.74         26.31        24.56 o                         
   1  15  13       1841.31       2461.25       111.47 o                         
   2  15  13        827.68        949.98        40.19 o                         
   3  15  13        712.12        766.17        34.28 o                         
   4  15  13        324.66        379.93        29.32 o                         
   5  15  13       1814.53       1655.37        77.88 o                         
   6  15  13        222.00        362.72        47.71 o                         
   7  15  13       3025.95       2581.11       156.80 o                         
   8  15  13        448.97        260.64        34.03 o                         
   0  16  13        408.46        404.60        38.29 o                         
   1  16  13         83.40        102.47        30.82 o                         
   2  16  13        129.61        117.03        21.29 o                         
   3  16  13          0.41        -29.73        29.73 o                         
   4  16  13        991.80       1012.38        80.33 o                         
   5  16  13          6.03        -39.64        39.64 o                         
   6  16  13        267.46        212.93        38.94 o                         
   1  17  13        516.60        516.71        55.78 o                         
   2  17  13          9.34         -2.68        27.32 o                         
   3  17  13        494.84        563.72        59.63 o                         
   4  17  13        729.03        618.44        57.53 o                         
   5  17  13          1.63         -1.05        28.76 o                         
   0   0  14      10399.92      10126.00       341.02 o                         
   1   0  14        409.84        335.32        26.93 o                         
   2   0  14      22406.46      21821.35       625.76 o                         
   3   0  14       2751.03       2717.73        92.40 o                         
   4   0  14       3254.59       3062.66        92.54 o                         
   5   0  14       4926.22       5195.19       164.77 o                         
   6   0  14       1371.70       1290.39        58.40 o                         
   7   0  14       1380.05       1401.48        91.58 o                         
   8   0  14       8126.88       8234.77       481.28 o                         
   9   0  14         93.03        103.75        37.31 o                         
  10   0  14        399.81        459.82        84.19 o                         
  11   0  14        148.05        165.07        47.49 o                         
  12   0  14       1372.45       1292.06        65.25 o                         
  13   0  14        803.43        891.30        52.62 o                         
  14   0  14        132.17        207.03        37.55 o                         
  15   0  14         83.89         78.58        29.85 o                         
  16   0  14       2507.80       2738.26       173.64 o                         
  17   0  14        145.41        145.58        38.59 o                         
   1   1  14          8.01          0.64        17.93 o                         
   2   1  14        684.67        734.35        28.82 o                         
   3   1  14         11.02          5.88        22.60 o                         
   4   1  14       2095.06       2212.27        61.69 o                         
   5   1  14        694.59        695.85        35.99 o                         
   6   1  14       3452.04       3616.44       111.83 o                         
   7   1  14        283.25        251.27        33.15 o                         
   8   1  14        200.21        207.63        34.70 o                         
   9   1  14        407.40        405.44        39.88 o                         
  10   1  14       1003.94       1081.06        51.35 o                         
  11   1  14        570.89        562.85        39.79 o                         
  12   1  14          0.27         -7.72        27.61 o                         
  13   1  14         95.95         88.96        25.62 o                         
  14   1  14        316.02        284.10        26.46 o                         
  15   1  14          5.30        -20.35        26.70 o                         
  16   1  14       1437.61       1298.40        58.43 o                         
  17   1  14          0.65         -5.80        19.98 o                         
  18   1  14         25.18         38.34        49.29 o                         
   0   2  14      16812.79      15744.38       403.24 o                         
   1   2  14        151.12        118.25        18.09 o                         
   2   2  14      12070.50      12236.99       251.92 o                         
   3   2  14        677.66        720.86        28.28 o                         
   4   2  14        300.93        384.63        24.16 o                         
   5   2  14        177.82        178.31        28.09 o                         
   6   2  14        331.95        337.00        34.93 o                         
   7   2  14         44.97         20.75        26.88 o                         
   8   2  14       5288.53       5697.90       158.49 o                         
   9   2  14        335.43        351.48        56.59 o                         
  10   2  14       5271.26       5954.64       355.35 o                         
  11   2  14         12.85         27.78        30.82 o                         
  12   2  14       1042.13       1003.91        43.02 o                         
  13   2  14         88.66         66.60        26.20 o                         
  14   2  14         28.20         29.00        22.83 o                         
  15   2  14        196.10        245.55        27.08 o                         
  16   2  14       3235.85       3155.69       135.43 o                         
  17   2  14         37.86        -16.68        24.36 o                         
  18   2  14       2852.36       2087.70        89.90 o                         
   1   3  14       1060.53        977.69        36.48 o                         
   2   3  14       1259.97       1223.37        46.29 o                         
   3   3  14       3784.88       3698.53        90.44 o                         
   4   3  14       3608.50       3516.99        87.06 o                         
   5   3  14        551.05        619.72        37.84 o                         
   6   3  14       9543.28       9584.61       256.29 o                         
   7   3  14        776.66        922.14        41.59 o                         
   8   3  14         25.99        -25.10        26.50 o                         
   9   3  14         55.05        -43.32        43.32 o                         
  10   3  14       2876.86       2926.45       123.24 o                         
  11   3  14       2006.26       2039.84       140.32 o                         
  12   3  14       1044.87        953.63        50.76 o                         
  13   3  14        200.10        222.20        31.87 o                         
  14   3  14       1077.16       1227.07        50.36 o                         
  15   3  14        733.67        692.52        35.25 o                         
  16   3  14       1074.39       1082.79        41.42 o                         
  17   3  14         11.56         29.09        44.37 o                         
  18   3  14        608.59        438.84        38.94 o                         
   0   4  14      30967.50      31711.70       805.32 o                         
   1   4  14       1555.79       1722.85        49.20 o                         
   2   4  14       1310.69       1286.56        39.60 o                         
   3   4  14        442.65        486.09        25.30 o                         
   4   4  14        145.03        174.06        25.31 o                         
   5   4  14        104.38        127.28        33.63 o                         
   6   4  14        889.70        800.43        41.37 o                         
   7   4  14        170.87        172.31        27.44 o                         
   8   4  14       6955.05       6873.68       188.27 o                         
   9   4  14        346.83        274.26        44.97 o                         
  10   4  14       5280.68       5561.75       177.26 o                         
  11   4  14         95.46         62.67        35.43 o                         
  12   4  14        748.02        796.99        88.05 o                         
  13   4  14         20.17        -37.69        37.69 o                         
  14   4  14       1581.52       1652.60        67.87 o                         
  15   4  14        209.92        208.79        24.78 o                         
  16   4  14        480.91        520.85        21.76 o                         
  17   4  14        129.60        128.45        47.01 o                         
  18   4  14        128.11         50.86        22.80 o                         
   1   5  14        896.93        901.16        33.08 o                         
   2   5  14       9947.44      10154.71       213.81 o                         
   3   5  14        146.94        147.47        20.64 o                         
   4   5  14       1903.97       2036.38        53.10 o                         
   5   5  14        896.21        997.62        38.81 o                         
   6   5  14       1745.05       1744.29        56.36 o                         
   7   5  14          0.60         23.69        22.13 o                         
   8   5  14        286.06        255.78        59.06 o                         
   9   5  14         15.29        -12.85        46.63 o                         
  10   5  14        419.33        398.80        49.13 o                         
  11   5  14        261.83        263.09        51.06 o                         
  12   5  14       2443.50       2584.26       122.37 o                         
  13   5  14          4.95         80.51        38.00 o                         
  14   5  14       2402.38       2622.23       111.19 o                         
  15   5  14          4.06         42.23        20.53 o                         
  16   5  14       1193.90       1233.85        51.59 o                         
  17   5  14         57.57          3.16        27.36 o                         
   0   6  14        438.57        529.83        44.35 o                         
   1   6  14         77.94         95.99        23.85 o                         
   2   6  14        450.46        545.83        38.38 o                         
   3   6  14        151.98        144.75        19.89 o                         
   4   6  14       1269.60       1220.12        37.59 o                         
   5   6  14         51.49         52.38        18.65 o                         
   6   6  14        202.88        156.58        25.70 o                         
   7   6  14        965.29        888.15        30.03 o                         
   8   6  14         18.17         55.01        28.45 o                         
   9   6  14        329.90        302.70        31.49 o                         
  10   6  14        377.44        412.02        30.23 o                         
  11   6  14        429.36        368.58        38.44 o                         
  12   6  14          2.15        -18.10        23.78 o                         
  13   6  14        648.59        663.35        31.47 o                         
  14   6  14        680.22        685.72        31.33 o                         
  15   6  14         25.12         38.65        29.61 o                         
  16   6  14          1.15          9.25        18.57 o                         
  17   6  14          9.46        -20.35        24.56 o                         
   1   7  14        514.48        479.55        26.80 o                         
   2   7  14       7385.69       7700.55       163.58 o                         
   3   7  14        156.41        114.71        19.38 o                         
   4   7  14       7310.59       7170.27       143.86 o                         
   5   7  14        308.18        258.16        19.54 o                         
   6   7  14       8147.98       8276.04       154.45 o                         
   7   7  14         76.50         88.92        30.43 o                         
   8   7  14       1373.48       1453.58        56.05 o                         
   9   7  14        485.58        530.24        31.38 o                         
  10   7  14        978.66       1016.14        38.87 o                         
  11   7  14         19.63         -2.93        22.57 o                         
  12   7  14       5057.47       5464.21       146.12 o                         
  13   7  14          3.19         -6.99        33.17 o                         
  14   7  14       1555.93       1610.68        80.35 o                         
  15   7  14         13.82        -10.56        22.04 o                         
  16   7  14        481.22        496.37        39.99 o                         
   0   8  14         98.63         62.82        61.39 o                         
   1   8  14        242.98        263.21        27.38 o                         
   2   8  14       1034.96        993.13        75.41 o                         
   3   8  14        355.20        334.57        23.51 o                         
   4   8  14        702.00        693.59        29.53 o                         
   5   8  14          0.83         12.58        17.05 o                         
   6   8  14        138.22        108.90        20.37 o                         
   7   8  14          1.43          7.31        23.14 o                         
   8   8  14       2543.36       2454.08        81.82 o                         
   9   8  14          2.89         -9.25        23.32 o                         
  10   8  14        530.80        530.56        45.43 o                         
  11   8  14         16.22         91.59        63.67 o                         
  12   8  14         44.36         63.90        36.80 o                         
  13   8  14         24.95         16.77        34.62 o                         
  14   8  14          0.07         59.98        49.81 o                         
  15   8  14        297.90        332.18        36.13 o                         
  16   8  14         16.46         55.98        36.66 o                         
   1   9  14       1517.03       1707.47        78.73 o                         
   2   9  14       4196.71       4379.59       150.25 o                         
   3   9  14        397.17        388.66        36.59 o                         
   4   9  14       8020.17       8639.72       217.02 o                         
   5   9  14        344.23        419.29        31.43 o                         
   6   9  14       4926.10       4960.15       186.48 o                         
   7   9  14       1618.48       1564.00        69.16 o                         
   8   9  14       1069.86       1118.34        53.64 o                         
   9   9  14         17.75         26.14        32.78 o                         
  10   9  14       3288.94       3274.27       235.91 o                         
  11   9  14          0.57        -21.11        34.44 o                         
  12   9  14       2718.78       3181.66       199.95 o                         
  13   9  14        107.33         62.44        48.06 o                         
  14   9  14       1802.50       1932.85       128.39 o                         
  15   9  14         12.62         36.92        28.59 o                         
   0  10  14        269.19        337.01        54.53 o                         
   1  10  14        447.34        541.93        49.57 o                         
   2  10  14       1065.30       1142.25        67.04 o                         
   3  10  14         82.21        102.50        31.95 o                         
   4  10  14        185.02        177.23        31.63 o                         
   5  10  14        154.74        250.57        38.85 o                         
   6  10  14        118.56        111.41        34.18 o                         
   7  10  14        216.83        235.53        23.55 o                         
   8  10  14        108.11        112.65        23.73 o                         
   9  10  14         13.22        -54.02        54.02 o                         
  10  10  14        719.15        607.57        71.21 o                         
  11  10  14          3.37        -49.81        49.81 o                         
  12  10  14        104.91        144.88        47.71 o                         
  13  10  14         96.65         81.73        44.20 o                         
  14  10  14        136.96        113.16        23.83 o                         
  15  10  14          5.12         -7.02        22.10 o                         
   1  11  14        826.64        974.84       103.48 o                         
   2  11  14       1372.04       1820.95       140.32 o                         
   3  11  14        716.97        978.36       213.81 o                         
   4  11  14       3071.85       3736.23       255.55 o                         
   5  11  14       1419.12       1683.14       346.76 o                         
   6  11  14        126.95        118.81        25.62 o                         
   7  11  14         65.13         23.55        19.58 o                         
   8  11  14        780.43        741.89        37.87 o                         
   9  11  14         29.99        -27.71        50.16 o                         
  10  11  14        266.04        422.00        58.58 o                         
  11  11  14         11.01         15.43        43.85 o                         
  12  11  14        561.06        489.00        55.07 o                         
  13  11  14        470.18        459.12        79.80 o                         
  14  11  14       1074.05        895.21        58.58 o                         
   0  12  14       5420.62       6998.59       425.16 o                         
   1  12  14         81.35         99.27        79.63 o                         
   2  12  14       2867.26       3481.23       231.52 o                         
   3  12  14          9.94         13.10        27.75 o                         
   4  12  14          5.23          6.53        29.24 o                         
   5  12  14        719.75        822.72        42.77 o                         
   6  12  14        628.05        653.84        36.28 o                         
   7  12  14         83.48         90.15        39.11 o                         
   8  12  14       1764.78       1552.94       110.50 o                         
   9  12  14         16.22         10.15        23.85 o                         
  10  12  14       2241.37       1911.10       124.88 o                         
  11  12  14         72.51         27.01        38.59 o                         
  12  12  14         62.44         98.07        24.56 o                         
  13  12  14         16.17          7.46        26.66 o                         
   1  13  14        492.13        579.50        68.40 o                         
   2  13  14        239.45        300.29        34.78 o                         
   3  13  14        545.70        687.06        42.11 o                         
   4  13  14        484.34        548.48        40.78 o                         
   5  13  14        334.56        304.40        25.91 o                         
   6  13  14       1082.06       1184.65        59.63 o                         
   7  13  14         52.56         45.64        21.67 o                         
   8  13  14        424.13        427.73        33.88 o                         
   9  13  14         62.57         62.79        41.74 o                         
  10  13  14        145.06        175.39        38.94 o                         
  11  13  14        882.19        672.96        65.95 o                         
   0  14  14       3216.29       4388.37       264.14 o                         
   1  14  14        470.10        646.86        64.90 o                         
   2  14  14         55.47        104.92        32.99 o                         
   3  14  14        309.46        322.19        28.68 o                         
   4  14  14         19.41         23.95        21.47 o                         
   5  14  14        972.08        965.36        41.84 o                         
   6  14  14         49.32         63.77        18.28 o                         
   7  14  14         52.45         -2.00        19.58 o                         
   8  14  14       4004.76       3094.96       351.67 o                         
   9  14  14        128.58         92.61        20.35 o                         
   1  15  14        249.65        250.71        35.31 o                         
   2  15  14         97.11         74.78        38.68 o                         
   3  15  14          1.79        -14.52        19.50 o                         
   4  15  14          0.59         28.26        17.17 o                         
   5  15  14          0.01         -9.12        37.53 o                         
   6  15  14         27.39         27.36        34.73 o                         
   7  15  14         24.07         36.48        28.41 o                         
   0  16  14       5436.52       6307.18       277.47 o                         
   1  16  14        137.20        165.15        28.80 o                         
   2  16  14        138.65        151.72        33.15 o                         
   3  16  14        166.15        148.87        41.04 o                         
   4  16  14          2.79          2.81        35.78 o                         
   5  16  14        411.00        452.17        47.01 o                         
   1  17  14         27.13         -9.47        30.87 o                         
   2  17  14        661.96        525.13        49.11 o                         
   3  17  14        207.42        110.85        31.92 o                         
   1   1  15      14492.39      14183.13       331.67 o                         
   2   1  15       5064.35       5111.09       142.26 o                         
   3   1  15       2941.63       2929.36        88.83 o                         
   4   1  15        285.68        282.92        31.90 o                         
   5   1  15          1.12          9.66        25.39 o                         
   6   1  15       2878.50       2686.81        91.54 o                         
   7   1  15       8502.73       8143.58       248.59 o                         
   8   1  15        114.78        205.18        35.39 o                         
   9   1  15        541.21        592.83        71.91 o                         
  10   1  15          9.06        -21.21        37.08 o                         
  11   1  15       1506.79       1750.34        67.26 o                         
  12   1  15        277.56        265.95        28.79 o                         
  13   1  15       1533.13       1540.91        56.21 o                         
  14   1  15         73.90         51.48        23.94 o                         
  15   1  15       1640.86       1715.75        67.86 o                         
  16   1  15         26.03         94.67        22.27 o                         
  17   1  15       3364.20       3184.84       136.67 o                         
   0   2  15       3950.40       3953.72       126.20 o                         
   1   2  15       1364.68       1313.77        36.96 o                         
   2   2  15       1447.63       1496.48        46.79 o                         
   3   2  15      11343.91      11768.13       260.85 o                         
   4   2  15       4166.93       4415.55        98.74 o                         
   5   2  15       3239.67       3240.57        76.50 o                         
   6   2  15         26.00         20.05        23.53 o                         
   7   2  15       1201.28       1251.22        50.65 o                         
   8   2  15        345.54        401.17        28.87 o                         
   9   2  15         79.62         19.79        45.94 o                         
  10   2  15       4219.36       4464.84       272.91 o                         
  11   2  15        388.09        471.74        45.74 o                         
  12   2  15         84.39        107.99        27.68 o                         
  13   2  15       3744.87       3973.61       110.06 o                         
  14   2  15        800.30        738.91        38.50 o                         
  15   2  15       2211.31       2147.38        80.04 o                         
  16   2  15         18.46         -0.58        17.98 o                         
  17   2  15         77.99         67.37        42.27 o                         
   1   3  15       3528.39       3772.46        87.12 o                         
   2   3  15        366.27        342.73        27.07 o                         
   3   3  15       9521.52       9686.59       194.84 o                         
   4   3  15       3744.17       3821.37        87.73 o                         
   5   3  15       1692.33       1746.67        51.41 o                         
   6   3  15       3898.99       3762.15       108.98 o                         
   7   3  15      10958.40      10986.87       242.62 o                         
   8   3  15       3401.84       3421.62       102.66 o                         
   9   3  15       8708.33       8938.13       268.87 o                         
  10   3  15         18.69        -14.39        36.43 o                         
  11   3  15       3962.03       4634.98       282.03 o                         
  12   3  15         82.00         90.07        30.57 o                         
  13   3  15        350.17        342.29        36.23 o                         
  14   3  15          0.21         26.11        25.70 o                         
  15   3  15         78.06        122.15        21.00 o                         
  16   3  15        257.03        220.07        26.98 o                         
  17   3  15        351.24        271.79        34.90 o                         
   0   4  15        224.78        177.41        31.65 o                         
   1   4  15       1999.96       2257.75        66.66 o                         
   2   4  15         76.49         54.37        22.77 o                         
   3   4  15         11.11         -3.66        22.47 o                         
   4   4  15        115.72         88.50        25.71 o                         
   5   4  15       9832.45       9987.19       243.63 o                         
   6   4  15         35.34         52.78        23.08 o                         
   7   4  15       7296.16       7298.08       167.00 o                         
   8   4  15        877.97        870.88        34.46 o                         
   9   4  15       2004.53       1887.24        90.83 o                         
  10   4  15          2.85        -48.82        48.82 o                         
  11   4  15       1008.53       1046.77        86.82 o                         
  12   4  15       1429.20       1484.52        66.46 o                         
  13   4  15        254.93        264.14        80.33 o                         
  14   4  15         19.02         28.50        27.35 o                         
  15   4  15       2255.25       2284.40       104.72 o                         
  16   4  15        252.80        151.15        18.24 o                         
  17   4  15          8.60         27.36        23.15 o                         
   1   5  15       3070.34       3218.02        78.01 o                         
   2   5  15       2159.21       2416.05        60.40 o                         
   3   5  15        883.09        876.96        37.94 o                         
   4   5  15          3.77         45.30        24.24 o                         
   5   5  15        445.46        440.29        29.54 o                         
   6   5  15        461.35        600.51        32.13 o                         
   7   5  15        589.81        549.11        47.61 o                         
   8   5  15         98.34         80.15        30.04 o                         
   9   5  15       3890.17       3906.78       115.58 o                         
  10   5  15         19.82         57.08        29.31 o                         
  11   5  15       2144.01       2149.68        75.41 o                         
  12   5  15         35.89         10.69        24.90 o                         
  13   5  15         98.46        107.90        20.79 o                         
  14   5  15       1694.68       1618.17        53.95 o                         
  15   5  15        390.58        427.97        26.77 o                         
  16   5  15         12.99         29.26        19.47 o                         
   0   6  15         12.21         33.57        28.99 o                         
   1   6  15        164.35        194.52        23.52 o                         
   2   6  15        157.75        158.02        20.73 o                         
   3   6  15      13942.30      14247.97       297.51 o                         
   4   6  15       2645.24       2758.95        71.89 o                         
   5   6  15       8496.30       8560.96       209.03 o                         
   6   6  15       1504.59       1609.13        46.99 o                         
   7   6  15        218.69        213.28        25.58 o                         
   8   6  15          0.04          4.26        29.02 o                         
   9   6  15        300.99        297.68        33.06 o                         
  10   6  15        803.06        783.74        37.75 o                         
  11   6  15       1069.50       1032.57        46.10 o                         
  12   6  15        895.54        869.44        36.05 o                         
  13   6  15       3164.72       3439.59        92.13 o                         
  14   6  15        170.14        157.56        23.92 o                         
  15   6  15       1626.47       1486.43        83.04 o                         
  16   6  15         15.62         31.57        19.29 o                         
   1   7  15        283.85        267.00        24.75 o                         
   2   7  15        689.35        590.99        25.20 o                         
   3   7  15        169.78        170.62        27.48 o                         
   4   7  15         44.06         38.54        17.46 o                         
   5   7  15        496.58        521.86        22.91 o                         
   6   7  15       1078.88       1127.95        37.42 o                         
   7   7  15        504.06        484.11        28.48 o                         
   8   7  15          3.65         23.55        26.66 o                         
   9   7  15        343.95        328.86        26.61 o                         
  10   7  15       1028.25       1016.67        44.56 o                         
  11   7  15         15.77          9.66        22.00 o                         
  12   7  15         36.85         52.50        52.06 o                         
  13   7  15        443.31        454.62        37.06 o                         
  14   7  15        245.12        269.70        23.28 o                         
  15   7  15        304.65        315.14        29.07 o                         
   0   8  15        608.35        625.19        46.55 o                         
   1   8  15       2929.61       2845.08        97.85 o                         
   2   8  15       2495.96       2348.04        63.22 o                         
   3   8  15       7838.15       7671.71       172.91 o                         
   4   8  15        150.73        138.97        23.04 o                         
   5   8  15       1560.32       1658.86        60.74 o                         
   6   8  15       2525.87       2441.50        70.40 o                         
   7   8  15       3250.64       3437.92       114.86 o                         
   8   8  15          1.62         21.69        24.20 o                         
   9   8  15       1405.61       1388.18        72.86 o                         
  10   8  15        473.58        408.98        46.45 o                         
  11   8  15       2818.08       2750.25       133.65 o                         
  12   8  15        274.71        255.57        38.68 o                         
  13   8  15       5073.51       5204.30       217.74 o                         
  14   8  15        244.70        216.79        50.51 o                         
  15   8  15       1320.82       1056.30       279.93 o                         
   1   9  15       1317.78       1515.24        70.74 o                         
   2   9  15       1454.08       1501.88        69.41 o                         
   3   9  15          4.12         45.64        29.42 o                         
   4   9  15       1552.26       1639.40        56.15 o                         
   5   9  15       2588.93       2772.78       107.87 o                         
   6   9  15        430.29        498.82        41.33 o                         
   7   9  15          6.63         29.62        23.06 o                         
   8   9  15       3659.67       3820.76       150.59 o                         
   9   9  15         83.41         69.09        23.60 o                         
  10   9  15        901.32        921.87        87.35 o                         
  11   9  15       1903.11       1792.18       128.39 o                         
  12   9  15        213.00        163.12        54.02 o                         
  13   9  15          0.82         32.37        26.34 o                         
  14   9  15          0.43          4.91        41.04 o                         
  15   9  15        278.28        160.66        19.99 o                         
   0  10  15       3087.61       3705.03       242.75 o                         
   1  10  15        606.98        741.34        74.72 o                         
   2  10  15        254.47        301.33        71.91 o                         
   3  10  15       1557.89       1979.64       104.49 o                         
   4  10  15        743.56        834.54        68.40 o                         
   5  10  15       7699.81       8158.16       657.90 o                         
   6  10  15        170.56        172.74        35.24 o                         
   7  10  15       1765.73       1907.10        63.73 o                         
   8  10  15         73.32         74.58        21.89 o                         
   9  10  15        558.41        505.84        71.21 o                         
  10  10  15        398.31        414.28        63.14 o                         
  11  10  15       2406.91       2467.10       160.31 o                         
  12  10  15         74.91        122.29        51.57 o                         
  13  10  15       1413.05       1308.80       170.31 o                         
  14  10  15        461.56        349.39        31.22 o                         
   1  11  15        587.35        743.70        69.32 o                         
   2  11  15       1591.41       1796.39       141.37 o                         
   3  11  15       1351.27       1709.15       160.66 o                         
   4  11  15        620.54        755.55        92.78 o                         
   5  11  15       2772.52       3094.76       144.25 o                         
   6  11  15        455.78        479.50        33.64 o                         
   7  11  15        434.83        519.63        29.43 o                         
   8  11  15         87.32         57.53        51.22 o                         
   9  11  15       3500.38       3164.82       198.55 o                         
  10  11  15         50.32         37.18        46.65 o                         
  11  11  15        216.81        245.90        44.90 o                         
  12  11  15          4.39          5.26        27.36 o                         
  13  11  15        270.81        225.59        20.12 o                         
   0  12  15        427.72        653.87        96.47 o                         
   1  12  15        832.37       1071.31       111.20 o                         
   2  12  15        148.73        207.45        34.34 o                         
   3  12  15        217.42        276.17        34.78 o                         
   4  12  15          0.03        -14.74        26.44 o                         
   5  12  15       1438.16       1779.04        69.07 o                         
   6  12  15        137.83        134.29        22.61 o                         
   7  12  15        907.37        844.96        72.44 o                         
   8  12  15        103.01        123.13        33.32 o                         
   9  12  15         33.36         43.50        25.26 o                         
  10  12  15        181.95        188.02        32.62 o                         
  11  12  15          3.11          6.96        34.20 o                         
  12  12  15          5.04         -0.70        17.19 o                         
   1  13  15       3054.52       4136.86       249.41 o                         
   2  13  15        221.20        277.34        36.83 o                         
   3  13  15        178.45        179.14        30.87 o                         
   4  13  15       1586.23       1800.22        83.22 o                         
   5  13  15          5.08         14.50        19.49 o                         
   6  13  15          1.17         12.72        20.58 o                         
   7  13  15        719.73        553.45        53.50 o                         
   8  13  15         55.89         24.98        21.40 o                         
   9  13  15       2150.79       1697.47       103.48 o                         
  10  13  15        220.70        154.00        21.75 o                         
   0  14  15         22.41         52.62        44.90 o                         
   1  14  15          6.01         -1.75        41.39 o                         
   2  14  15        224.42        307.84        28.15 o                         
   3  14  15        261.64        327.88        26.97 o                         
   4  14  15        240.97        283.62        25.82 o                         
   5  14  15        240.19        276.90        22.53 o                         
   6  14  15       1429.50       1340.95       154.35 o                         
   7  14  15         24.09         10.87        27.01 o                         
   1  15  15       1631.42       2199.98        97.98 o                         
   2  15  15        161.96        189.52        20.33 o                         
   3  15  15        631.77        786.63        31.75 o                         
   4  15  15         38.95         45.02        17.35 o                         
   5  15  15       1240.05       1396.49        93.31 o                         
   6  15  15        250.71        225.21        33.32 o                         
   0  16  15         18.48         31.57        32.97 o                         
   1  16  15        397.25        392.88        43.50 o                         
   2  16  15         86.54         89.43        27.54 o                         
   3  16  15         46.09          9.12        32.62 o                         
   4  16  15         14.17         24.20        30.52 o                         
   0   0  16       4031.39       3619.37       280.28 o                         
   1   0  16       8500.83       8125.83       276.31 o                         
   2   0  16       3070.11       3153.39       117.51 o                         
   3   0  16        398.63        594.11        54.04 o                         
   4   0  16       3651.81       3910.29       128.07 o                         
   5   0  16        884.06        978.36        49.78 o                         
   6   0  16         39.37         72.05        33.71 o                         
   7   0  16       1438.83       1472.88       106.39 o                         
   8   0  16       5256.43       5572.49       577.75 o                         
  10   0  16      10491.58      11054.42       639.84 o                         
  11   0  16        240.64        196.09        56.13 o                         
  12   0  16       2154.65       2213.39       107.69 o                         
  13   0  16       4405.97       4765.58       214.33 o                         
  14   0  16       2048.20       2138.59        82.14 o                         
  15   0  16        851.01        801.84        50.60 o                         
  16   0  16        662.75        542.48        86.47 o                         
   1   1  16        594.57        603.10        32.61 o                         
   2   1  16          7.25         41.66        26.84 o                         
   3   1  16          8.49         -1.06        27.08 o                         
   4   1  16       1453.99       1298.11        50.96 o                         
   5   1  16        191.68        248.90        30.21 o                         
   6   1  16        659.43        652.45        37.36 o                         
   7   1  16       1202.36       1252.55        62.97 o                         
   8   1  16        960.82        841.97        56.00 o                         
   9   1  16        604.28        526.39        52.57 o                         
  10   1  16        164.46        104.18        58.58 o                         
  11   1  16        328.62        293.78        37.10 o                         
  12   1  16       1379.66       1541.45        58.32 o                         
  13   1  16        381.12        445.00        28.35 o                         
  14   1  16          1.20         29.74        23.35 o                         
  15   1  16        900.17        969.87        37.88 o                         
  16   1  16        200.33        202.14        22.50 o                         
  17   1  16        254.92        207.58        20.95 o                         
   0   2  16       3651.95       4210.71       150.72 o                         
   1   2  16        896.61        960.28        35.44 o                         
   2   2  16       3589.83       3636.35        89.50 o                         
   3   2  16       4347.49       4644.72       110.64 o                         
   4   2  16       1303.48       1438.61        45.11 o                         
   5   2  16        858.23        873.76        34.67 o                         
   6   2  16       2820.47       2772.52        74.70 o                         
   7   2  16        788.08        750.06        33.15 o                         
   8   2  16       1420.70       1371.13        40.88 o                         
   9   2  16        373.16        425.10        32.15 o                         
  10   2  16       2148.43       1813.83       110.50 o                         
  11   2  16         92.16        106.02        31.24 o                         
  12   2  16       1709.90       1695.97        48.29 o                         
  13   2  16         23.42        -14.25        22.17 o                         
  14   2  16        398.18        351.83        24.50 o                         
  15   2  16          3.78        -12.57        17.00 o                         
  16   2  16        700.74        651.59        39.32 o                         
   1   3  16       3065.52       3288.81        78.15 o                         
   2   3  16       1875.83       1963.92        59.77 o                         
   3   3  16       9468.09      10023.92       242.77 o                         
   4   3  16          2.91         10.10        22.85 o                         
   5   3  16       2526.72       2580.55        63.97 o                         
   6   3  16       3245.31       3400.45        85.74 o                         
   7   3  16         73.18         54.26        21.58 o                         
   8   3  16        656.53        660.50        28.84 o                         
   9   3  16       1913.52       1619.74        56.33 o                         
  10   3  16         64.54         40.90        27.40 o                         
  11   3  16        107.21         69.07        47.88 o                         
  12   3  16       2967.21       3192.49       109.01 o                         
  13   3  16        753.19        744.74        33.54 o                         
  14   3  16       1098.16       1097.76        63.44 o                         
  15   3  16        121.86        116.99        18.87 o                         
  16   3  16         29.52         77.42        20.38 o                         
   0   4  16       1005.26        916.82        46.41 o                         
   1   4  16        210.84        222.59        28.79 o                         
   2   4  16       1291.92       1465.99        46.95 o                         
   3   4  16        201.86        227.42        25.57 o                         
   4   4  16        649.84        721.06        32.15 o                         
   5   4  16          2.94         50.20        23.32 o                         
   6   4  16       3664.05       3664.70        90.57 o                         
   7   4  16        303.72        231.04        23.87 o                         
   8   4  16       7868.17       7744.63       208.77 o                         
   9   4  16          0.01         60.28        26.82 o                         
  10   4  16       3222.29       3141.89        90.84 o                         
  11   4  16          5.02         33.88        30.18 o                         
  12   4  16        901.96       1012.89        41.35 o                         
  13   4  16        178.36        132.53        21.89 o                         
  14   4  16          0.21        -19.68        19.68 o                         
  15   4  16        159.01        147.31        18.89 o                         
  16   4  16       1307.31        943.68        79.98 o                         
   1   5  16       2444.17       2489.61        67.79 o                         
   2   5  16         69.63         73.78        22.71 o                         
   3   5  16        475.43        529.52        29.30 o                         
   4   5  16       7673.65       7651.16       175.49 o                         
   5   5  16       2820.23       2636.82        69.41 o                         
   6   5  16       2508.82       2548.43        62.31 o                         
   7   5  16       2107.07       2307.93        61.70 o                         
   8   5  16        374.21        325.58        29.24 o                         
   9   5  16        647.56        585.94        33.68 o                         
  10   5  16        405.13        304.78        28.43 o                         
  11   5  16          0.21         45.84        28.30 o                         
  12   5  16        919.54        946.74        47.14 o                         
  13   5  16         68.64         59.72        18.62 o                         
  14   5  16       2653.58       2570.11       102.08 o                         
  15   5  16        127.21        114.68        16.91 o                         
   0   6  16        586.12        609.56        69.59 o                         
   1   6  16      10504.77      10679.86       243.26 o                         
   2   6  16       1009.03        954.52        66.43 o                         
   3   6  16       6890.23       7192.91       176.54 o                         
   4   6  16        411.36        460.01        32.51 o                         
   5   6  16       2619.23       2702.69        65.01 o                         
   6   6  16       2801.12       2665.47        68.99 o                         
   7   6  16          1.52        -24.46        24.46 o                         
   8   6  16        785.45        751.17        40.70 o                         
   9   6  16         19.27         10.50        27.50 o
[truncated: 78,897 more chars]
