# Supplementary material for: Supra­molecular hy­dro­gen-bonded networks formed from copper(II) car­box­yl­ate dimers
Source: Acta Crystallogr C Struct Chem. 2024 May 22;80(Pt 6):239–53. doi: 10.1107/S2053229624004534 (PMC11150878; doi:10.1107/S2053229624004534)
Supplement: Supplementary file 11 [file c-80-00239-compound_10sup11.hkl]

data_compound_10                                                                
_shelx_title ' cc14c_2_a.res in I2/a'                                           
_shelx_refln_list_code          4                                               
_shelx_F_calc_maximum      877.53                                               
_exptl_crystal_F_000      4144.00                                               
_reflns_d_resolution_high  0.7880                                               
                                                                                
loop_                                                                           
 _space_group_symop_operation_xyz                                               
 'x, y, z'                                                                      
 '-x+1/2, y, -z'                                                                
 'x+1/2, y+1/2, z+1/2'                                                          
 '-x+1, y+1/2, -z+1/2'                                                          
 '-x, -y, -z'                                                                   
 'x-1/2, -y, z'                                                                 
 '-x+1/2, -y+1/2, -z+1/2'                                                       
 'x, -y+1/2, z+1/2'                                                             
                                                                                
_cell_length_a    19.4801                                                       
_cell_length_b    13.0774                                                       
_cell_length_c    34.5443                                                       
_cell_angle_alpha  90.000                                                       
_cell_angle_beta   97.702                                                       
_cell_angle_gamma  90.000                                                       
                                                                                
_shelx_F_squared_multiplier     1.000                                           
                                                                                
loop_                                                                           
 _refln_index_h                                                                 
 _refln_index_k                                                                 
 _refln_index_l                                                                 
 _refln_F_squared_calc                                                          
 _refln_F_squared_meas                                                          
 _refln_F_squared_sigma                                                         
 _refln_observed_status                                                         
   2   0   0        729.59        -17.68        72.20 o                         
   4   0   0     106452.74      97039.19      6133.56 o                         
   6   0   0        126.61        188.01        42.69 o                         
   8   0   0     281890.16     311055.06     14094.48 o                         
  10   0   0       2796.52       3099.02       216.95 o                         
  12   0   0       3264.94       3312.05       539.31 o                         
  14   0   0        519.81        402.09        92.83 o                         
  16   0   0     111982.83     115948.98      7565.83 o                         
  18   0   0        332.12        630.09       175.11 o                         
  20   0   0       1347.25       1755.71       249.76 o                         
  22   0   0         28.32       -123.04       143.67 o                         
   1   1   0          9.38         63.77        21.30 o                         
   3   1   0      60412.23      49500.61      2219.86 o                         
   5   1   0       3170.84       4409.35       271.73 o                         
   7   1   0       3030.27       3871.67       312.02 o                         
   9   1   0      10579.40      11623.99       418.78 o                         
  11   1   0       1176.01       1172.16       126.66 o                         
  13   1   0        354.08        482.22        52.07 o                         
  15   1   0        960.03        692.47        86.07 o                         
  17   1   0        486.04        421.24        71.09 o                         
  19   1   0         31.83         44.93        83.55 o                         
  21   1   0         82.87        -26.94        71.22 o                         
  23   1   0         92.56         60.61        65.90 o                         
   0   2   0     195540.20     205323.61     12852.11 o                         
   2   2   0       1508.78        936.97       109.41 o                         
   4   2   0         40.52          0.56       102.69 o                         
   6   2   0        427.15        366.62       108.75 o                         
   8   2   0     202677.52     199993.31      6227.71 o                         
  10   2   0         89.41        205.28        95.06 o                         
  12   2   0       1145.38        374.09       105.70 o                         
  14   2   0         51.81         84.66        59.78 o                         
  16   2   0      15307.89      15012.75       388.57 o                         
  18   2   0         31.37        -10.65        68.81 o                         
  20   2   0       9930.54      10842.08       390.65 o                         
  22   2   0        653.60        855.16        64.04 o                         
  24   2   0       4016.69       3173.87       162.21 o                         
   1   3   0       9085.84       6342.40       311.77 o                         
   3   3   0      17168.53      15846.99       770.33 o                         
   5   3   0       1266.75       1189.66       159.85 o                         
   7   3   0       5934.24       4625.29       203.98 o                         
   9   3   0         95.59         85.12        75.70 o                         
  11   3   0         45.42         43.47        90.38 o                         
  13   3   0       5822.68       6399.43       215.27 o                         
  15   3   0       1202.69       1341.13        88.01 o                         
  17   3   0       4037.47       9525.81       765.19 o                         
  19   3   0       1980.25       1841.01       116.07 o                         
  21   3   0         20.95         -7.14        52.83 o                         
  23   3   0         53.29         40.62        49.37 o                         
   0   4   0      35901.81      30400.36      1955.37 o                         
   2   4   0       1480.88       1143.03       107.20 o                         
   4   4   0        126.51        313.00        77.33 o                         
   6   4   0        323.93        331.51        78.34 o                         
   8   4   0      71575.80      65696.30      1866.26 o                         
  10   4   0        108.98        445.64        92.61 o                         
  12   4   0      12623.19      14715.37       404.05 o                         
  14   4   0        713.60        968.69        72.97 o                         
  16   4   0      16697.08      19073.94       513.55 o                         
  18   4   0         36.09         29.79        56.27 o                         
  20   4   0       5241.46       5647.78       256.34 o                         
  22   4   0         31.91         61.35        48.11 o                         
   1   5   0       4122.37       2761.45       180.99 o                         
   3   5   0        117.36         78.02        54.82 o                         
   5   5   0       2408.86       2814.88       221.31 o                         
   7   5   0        763.95        491.89        98.79 o                         
   9   5   0       4986.80       5454.12       281.13 o                         
  11   5   0       2179.44       2050.30       114.71 o                         
  13   5   0       2663.01       2885.84       126.38 o                         
  15   5   0        172.52        113.05        55.98 o                         
  17   5   0       9628.98      13368.55       352.09 o                         
  19   5   0       1782.98       1506.28       130.38 o                         
  21   5   0         39.36         63.35        51.00 o                         
  23   5   0        184.20        154.91        44.68 o                         
   0   6   0     224818.75     219053.16      9852.51 o                         
   2   6   0        874.26        715.77       143.01 o                         
   4   6   0       2148.57       2589.14       138.38 o                         
   6   6   0         40.65        161.63       151.33 o                         
   8   6   0      41965.92      41109.45      1403.72 o                         
  10   6   0        310.41        356.04        64.59 o                         
  12   6   0       2767.05       2453.56       137.56 o                         
  14   6   0        780.09       1479.40       250.46 o                         
  16   6   0      17368.85      20423.46       594.58 o                         
  18   6   0        562.35        555.96        68.58 o                         
  20   6   0       1959.89       1632.21       104.93 o                         
  22   6   0         49.90         53.06        55.02 o                         
   1   7   0       1023.37        976.28       128.67 o                         
   3   7   0       1088.82       1223.17       100.59 o                         
   5   7   0       9711.86       9010.06       384.90 o                         
   7   7   0        559.20        433.18        81.21 o                         
   9   7   0      12348.29      11889.96       369.41 o                         
  11   7   0        253.97        526.85        72.92 o                         
  13   7   0        168.30        -15.89        68.18 o                         
  15   7   0       1725.05       1346.91        97.53 o                         
  17   7   0       3060.94       2751.13       172.11 o                         
  19   7   0        118.01        126.75        53.32 o                         
  21   7   0        107.16         28.61        62.55 o                         
   0   8   0      12057.08      10977.09      1218.98 o                         
   2   8   0        911.84        765.74       135.24 o                         
   4   8   0       5176.31       6841.65       287.00 o                         
   6   8   0       2491.57       2933.14       181.17 o                         
   8   8   0      37601.46      33912.28       953.47 o                         
  10   8   0       1673.61       1817.87       100.76 o                         
  12   8   0          8.75        -40.23        64.39 o                         
  14   8   0         61.62         30.17        66.62 o                         
  16   8   0       3370.35       3416.57       141.78 o                         
  18   8   0        274.29        402.79        90.25 o                         
  20   8   0       2636.51       2408.41       699.93 o                         
   1   9   0       1608.20       1845.49       142.60 o                         
   3   9   0        145.09         54.57        60.69 o                         
   5   9   0       4155.04       4956.80       241.74 o                         
   7   9   0       5947.65       5445.76       256.61 o                         
   9   9   0       8426.28       9308.77       314.13 o                         
  11   9   0        489.15        640.45        77.73 o                         
  13   9   0        174.15        384.50        74.78 o                         
  15   9   0        327.27        525.86        73.33 o                         
  17   9   0        505.95        501.45        64.72 o                         
  19   9   0         62.08         52.31        49.36 o                         
   0  10   0       3807.54       4693.10       524.42 o                         
   2  10   0       1230.38       1316.88       102.13 o                         
   4  10   0         12.52        -37.32        78.04 o                         
   6  10   0        104.91        146.57       129.15 o                         
   8  10   0       4375.75       6110.18       279.11 o                         
  10  10   0        326.89        209.09        86.49 o                         
  12  10   0       1276.20       1408.18       136.33 o                         
  14  10   0        172.46        157.11       115.96 o                         
  16  10   0       1265.22       1826.79       146.25 o                         
  18  10   0       1971.73       1371.08        81.70 o                         
   1  11   0        404.64        450.73       125.82 o                         
   3  11   0        104.78         88.07        87.59 o                         
   5  11   0        724.76        486.57       130.01 o                         
   7  11   0        179.40        184.99        87.05 o                         
   9  11   0        212.36        259.10        81.27 o                         
  11  11   0         71.60         20.76        98.86 o                         
  13  11   0        928.28        891.09       117.66 o                         
  15  11   0       1089.01       1044.98       102.92 o                         
  17  11   0        118.60        149.56        50.84 o                         
   0  12   0       3034.14       3246.36       338.67 o                         
   2  12   0        720.34        913.15       133.54 o                         
   4  12   0        355.99        407.80        93.06 o                         
   6  12   0        133.65        101.41        89.91 o                         
   8  12   0       3125.93       3305.98       197.47 o                         
  10  12   0        372.05        438.70       115.83 o                         
  12  12   0        393.51        295.05        94.61 o                         
  14  12   0        261.09        142.53        60.19 o                         
  16  12   0       1259.63       1102.72       349.23 o                         
   1  13   0        526.89        760.45       154.66 o                         
   3  13   0         85.02        285.22       141.11 o                         
   5  13   0        891.70        887.83       168.28 o                         
   7  13   0       1258.93       1415.55       132.10 o                         
   9  13   0       1260.93       1453.26       124.38 o                         
  11  13   0        148.49        201.52       105.36 o                         
  13  13   0        269.91        204.69        85.46 o                         
  15  13   0        352.65        201.87        74.41 o                         
   0  14   0       2368.84       2833.59       320.49 o                         
   2  14   0        301.25        234.98        52.69 o                         
   4  14   0         45.20        207.03       170.93 o                         
   6  14   0        228.67         86.37       100.03 o                         
   8  14   0        767.41        783.70        91.02 o                         
  10  14   0        600.65        525.75        82.45 o                         
  12  14   0          5.83          4.30        47.52 o                         
   1  15   0       1717.82       1148.18       131.79 o                         
   3  15   0        348.45        175.87        85.15 o                         
   5  15   0        482.27        484.04        47.98 o                         
   7  15   0        970.02        945.02        76.81 o                         
   9  15   0       1304.04       1053.66        63.58 o                         
   0  16   0        267.31        303.55        90.62 o                         
   2  16   0        352.34        458.27        89.89 o                         
   4  16   0          3.05        -11.79        58.20 o                         
 -24   1   1       3420.64       3527.13       183.11 o                         
 -22   1   1       8186.50       7964.86       369.12 o                         
 -20   1   1       2872.92       3147.32       186.02 o                         
 -18   1   1       3616.45       2810.74       215.87 o                         
 -16   1   1      16717.60      18172.72       570.16 o                         
 -14   1   1      22386.17      21143.54       564.56 o                         
 -12   1   1         92.91        -45.68        97.69 o                         
 -10   1   1      23075.19      23372.17      1069.25 o                         
  -8   1   1     172904.53     184133.97      6022.17 o                         
  -6   1   1      77448.79      71318.69      3230.01 o                         
  -4   1   1      10201.14      10989.34       543.85 o                         
  -2   1   1      96857.03      87198.23      3878.09 o                         
   2   1   1      74183.23      77197.40      4853.06 o                         
   4   1   1      34107.88      39662.35      1452.73 o                         
   6   1   1      33057.35      30256.00      1114.19 o                         
   8   1   1     126434.84     125044.46      4014.20 o                         
  10   1   1      14629.51      14820.83       809.78 o                         
  12   1   1         24.93         -4.37        98.82 o                         
  14   1   1      10499.58      11625.47       382.00 o                         
  16   1   1       9464.57       9395.72       284.66 o                         
  18   1   1       2043.60       2542.52       181.39 o                         
  20   1   1       4535.63       4865.86       366.48 o                         
  22   1   1       8330.28       7572.29       424.58 o                         
  24   1   1       2779.48       2592.67       194.51 o                         
 -23   2   1       1732.92       1969.79       122.15 o                         
 -21   2   1        239.86        375.63        76.75 o                         
 -19   2   1        164.83        168.31        86.70 o                         
 -17   2   1       2465.48       4445.55       655.57 o                         
 -15   2   1         73.57         92.09        60.91 o                         
 -13   2   1       2293.99       2315.82       161.08 o                         
 -11   2   1        511.34        290.89        92.55 o                         
  -9   2   1       1497.06       1942.63       133.25 o                         
  -7   2   1      28372.30      25250.32      1214.54 o                         
  -5   2   1       1647.53       1445.44       155.88 o                         
  -3   2   1       9425.08       8665.24       450.16 o                         
  -1   2   1       2082.04        307.28        87.67 o                         
   1   2   1      17656.55      25718.17      1157.33 o                         
   3   2   1     176355.33     179189.86     11245.23 o                         
   5   2   1      16955.51      15083.29       603.20 o                         
   7   2   1      27198.14      25967.40      1005.74 o                         
   9   2   1      27793.31      27999.74      1080.12 o                         
  11   2   1         30.61          7.88        85.74 o                         
  13   2   1        544.28        185.43        53.51 o                         
  15   2   1        210.07        154.45        58.16 o                         
  17   2   1       2165.44       1868.07       109.36 o                         
  19   2   1         31.30         84.82        79.77 o                         
  21   2   1         53.07         21.07        66.19 o                         
  23   2   1       1301.20       1695.19       116.12 o                         
 -24   3   1       1702.16       1331.33       117.15 o                         
 -22   3   1       4850.65       5700.42       386.06 o                         
 -20   3   1       4801.47       4816.61       215.10 o                         
 -18   3   1       2285.51       2464.66       151.13 o                         
 -16   3   1      10370.95      10484.28       363.04 o                         
 -14   3   1      14252.52      15842.68       431.04 o                         
 -12   3   1        718.72        815.65        80.28 o                         
 -10   3   1      11134.74      11887.47       513.35 o                         
  -8   3   1      21817.21      21795.43       887.23 o                         
  -6   3   1      13985.68      12444.48       872.70 o                         
  -4   3   1        439.59        735.76        88.96 o                         
  -2   3   1      74769.93      66964.02      3034.61 o                         
   0   3   1      55772.20      52761.58      2357.13 o                         
   2   3   1      67978.30      63899.32      2856.22 o                         
   4   3   1        367.86        416.27       102.41 o                         
   6   3   1      87533.90      83357.39      3272.06 o                         
   8   3   1      38387.71      33365.19      1102.32 o                         
  10   3   1      21616.95      24254.79       960.63 o                         
  12   3   1       2247.34       2049.56        91.03 o                         
  14   3   1      10152.18       9291.50       275.24 o                         
  16   3   1       4944.56       4737.04       165.89 o                         
  18   3   1         81.91         33.77        59.93 o                         
  20   3   1       4416.60       4335.07       166.29 o                         
  22   3   1       4944.28       5408.57       281.52 o                         
 -23   4   1        305.34        354.00        46.09 o                         
 -21   4   1        542.39        510.14        75.85 o                         
 -19   4   1       1101.21        891.58        74.74 o                         
 -17   4   1       4797.69       4811.34       170.77 o                         
 -15   4   1       5495.95       5476.70       202.53 o                         
 -13   4   1       2931.86       3404.95       128.84 o                         
 -11   4   1        754.23        233.51        97.80 o                         
  -9   4   1       3203.64       2657.70       185.17 o                         
  -7   4   1        202.33        115.36       167.25 o                         
  -5   4   1        551.42       1164.12       142.24 o                         
  -3   4   1        780.44       1378.91       119.32 o                         
  -1   4   1      12171.90      11706.28       488.89 o                         
   1   4   1      20257.16      17574.54       817.92 o                         
   3   4   1        372.63        493.97        84.71 o                         
   5   4   1       5604.35       6385.37       334.09 o                         
   7   4   1         28.84         29.16        70.59 o                         
   9   4   1       6112.61       5625.42       255.36 o                         
  11   4   1          8.91         49.29        71.73 o                         
  13   4   1        910.70       1332.08        72.15 o                         
  15   4   1       6241.76       6115.92       204.65 o                         
  17   4   1       1546.67       6997.97       498.75 o                         
  19   4   1        138.41         70.09        62.48 o                         
  21   4   1        900.31       1239.76        93.40 o                         
  23   4   1         44.61        111.07       133.72 o                         
 -22   5   1       2253.46       2335.71       141.50 o                         
 -20   5   1       2667.20       2825.03       257.87 o                         
 -18   5   1       4486.15       4346.63       171.45 o                         
 -16   5   1       2589.78       3913.49       195.15 o                         
 -14   5   1       7979.76       7380.48       391.32 o                         
 -12   5   1       2087.86       2549.07       113.43 o                         
 -10   5   1       2918.13       3060.86       179.11 o                         
  -8   5   1      30706.10      30442.04      1226.75 o                         
  -6   5   1      10358.13      10478.75       579.20 o                         
  -4   5   1        326.79        398.91        89.77 o                         
  -2   5   1       2631.78       2087.92       146.25 o                         
   0   5   1      10594.35      10839.91       466.56 o                         
   2   5   1        414.76         84.39        75.49 o                         
   4   5   1         81.19         23.21        55.58 o                         
   6   5   1       9767.71       9781.60       387.02 o                         
   8   5   1      35731.00      35653.29      1190.31 o                         
  10   5   1        263.70        605.15        99.21 o                         
  12   5   1       2106.68       2376.53       109.75 o                         
  14   5   1      13080.27      13964.55       350.76 o                         
  16   5   1      13267.92      15545.54       567.51 o                         
  18   5   1       1572.72       1305.70        80.55 o                         
  20   5   1       1262.19       1396.54        86.56 o                         
  22   5   1       2974.95       2920.54       205.93 o                         
 -21   6   1        126.84        197.12        85.19 o                         
 -19   6   1          0.40        -54.15        54.15 o                         
 -17   6   1          8.41        -40.51        71.94 o                         
 -15   6   1       5184.99       4187.77       237.75 o                         
 -13   6   1          6.49        104.24        62.83 o                         
 -11   6   1         69.10         38.82        61.20 o                         
  -9   6   1        562.26        419.32       124.53 o                         
  -7   6   1      12000.87      10893.61       993.97 o                         
  -5   6   1        414.47        416.19       151.04 o                         
  -3   6   1       1535.76       1598.82       162.71 o                         
  -1   6   1      17613.47      18744.75       782.19 o                         
   1   6   1      19221.32      20784.44       984.89 o                         
   3   6   1        227.97        235.85        94.52 o                         
   5   6   1       6059.23       5428.43       257.03 o                         
   7   6   1      13356.63      14322.92       548.25 o                         
   9   6   1       8485.41       7796.50       365.87 o                         
  11   6   1       1635.29       1860.52       134.73 o                         
  13   6   1       1834.26       1580.79        88.06 o                         
  15   6   1       7297.45       8684.73       323.93 o                         
  17   6   1      10192.72      11260.76       405.94 o                         
  19   6   1       1412.26       1536.04        99.29 o                         
  21   6   1        459.66        564.86        90.18 o                         
 -22   7   1       1722.29       1443.52       152.14 o                         
 -20   7   1       1429.98        990.43       165.96 o                         
 -18   7   1       1772.01       1354.34        83.39 o                         
 -16   7   1       4827.45       4735.90       207.69 o                         
 -14   7   1      10012.66       8047.75       278.75 o                         
 -12   7   1       2095.57       1749.56       113.73 o                         
 -10   7   1       1726.03       1505.01        92.79 o                         
  -8   7   1      23598.46      19208.92      1103.52 o                         
  -6   7   1      12816.79      14074.65       924.49 o                         
  -4   7   1         29.10         42.67        87.54 o                         
  -2   7   1      14038.47      14579.02       647.25 o                         
   0   7   1      38207.08      38875.11      1368.87 o                         
   2   7   1      21800.64      22350.53       936.25 o                         
   4   7   1         70.91         97.50        66.99 o                         
   6   7   1       5155.08       5462.51       273.38 o                         
   8   7   1      22582.79      20816.69       675.30 o                         
  10   7   1       2792.66       3230.62       125.53 o                         
  12   7   1        359.98        348.03        86.33 o                         
  14   7   1      10309.25      10712.32       367.58 o                         
  16   7   1       9198.87      10016.77       475.46 o                         
  18   7   1       7106.97       7211.93       270.91 o                         
  20   7   1         42.11        116.09        43.14 o                         
  22   7   1       1070.34        856.12       101.67 o                         
 -21   8   1        208.14        288.81        90.62 o                         
 -19   8   1        183.42        123.81        47.25 o                         
 -17   8   1         16.71         -7.17        58.90 o                         
 -15   8   1       1336.86       1680.81       107.73 o                         
 -13   8   1          3.10        -12.40        65.41 o                         
 -11   8   1        172.12        137.11        70.52 o                         
  -9   8   1        255.21        178.43       112.30 o                         
  -7   8   1      12635.80      12686.18       484.85 o                         
  -5   8   1       2541.27       3061.71       202.77 o                         
  -3   8   1         37.47        229.67        97.97 o                         
  -1   8   1        153.25        150.55        98.49 o                         
   1   8   1      11409.36      11848.41       514.26 o                         
   3   8   1       1322.63       1178.43       103.94 o                         
   5   8   1       1444.31       1520.31       158.44 o                         
   7   8   1       3423.78       2632.16       249.68 o                         
   9   8   1      17880.50      16020.65       493.82 o                         
  11   8   1        304.54         61.35        61.50 o                         
  13   8   1        151.89        139.94        67.96 o                         
  15   8   1         12.37        119.64        55.76 o                         
  17   8   1       4359.24       3670.04       182.53 o                         
  19   8   1        518.87        470.38        73.38 o                         
  21   8   1         55.60         18.42        64.10 o                         
 -20   9   1        816.89        570.99        94.31 o                         
 -18   9   1         97.13        294.63        56.57 o                         
 -16   9   1       1805.14       2073.51       108.22 o                         
 -14   9   1       1722.93       1828.76       123.16 o                         
 -12   9   1         94.69        161.09        81.75 o                         
 -10   9   1        222.03        718.37       105.88 o                         
  -8   9   1       4432.06       5272.06       476.12 o                         
  -6   9   1       1453.67       1715.10       145.04 o                         
  -4   9   1        337.75        435.28        83.28 o                         
  -2   9   1       1123.75       1470.20       182.59 o                         
   0   9   1       5933.87       6193.31       251.03 o                         
   2   9   1        342.90        401.76        78.48 o                         
   4   9   1       1333.64       1556.06       108.15 o                         
   6   9   1       7309.27       7009.75       263.06 o                         
   8   9   1       7438.61       7610.92       492.04 o                         
  10   9   1       4414.70       4984.21       189.73 o                         
  12   9   1        469.85        454.59        77.64 o                         
  14   9   1       3059.45       2286.56       136.63 o                         
  16   9   1        572.68        421.13        78.31 o                         
  18   9   1       2082.83       2112.20       140.35 o                         
  20   9   1        389.49        359.95        95.78 o                         
 -17  10   1        173.34        243.74        56.29 o                         
 -15  10   1       1262.73       1339.38       102.14 o                         
 -13  10   1        212.51        319.78       103.64 o                         
 -11  10   1       3008.07       3174.17       185.79 o                         
  -9  10   1        554.80        343.44        92.24 o                         
  -7  10   1        139.42        252.80       101.62 o                         
  -5  10   1         83.38        111.58       103.04 o                         
  -3  10   1        516.82        745.25       119.10 o                         
  -1  10   1        505.01        410.70        95.28 o                         
   1  10   1       1950.94       2264.88       124.05 o                         
   3  10   1          1.52         -5.42        87.73 o                         
   5  10   1        319.90        285.64        85.76 o                         
   7  10   1        924.31        908.74       103.49 o                         
   9  10   1       1248.31       1791.04       130.02 o                         
  11  10   1       1063.47       1220.82       115.13 o                         
  13  10   1       2093.14       2364.69       164.21 o                         
  15  10   1        179.01        124.45        91.36 o                         
  17  10   1       1608.99       2059.17       115.80 o                         
 -18  11   1         50.35        109.04        78.83 o                         
 -16  11   1        853.83        806.11        73.77 o                         
 -14  11   1        737.81        632.35       115.59 o                         
 -12  11   1        685.16        874.24       220.66 o                         
 -10  11   1       2107.98       2457.93       248.66 o                         
  -8  11   1        102.39        170.75       102.35 o                         
  -6  11   1          7.17         -1.13       119.38 o                         
  -4  11   1         60.84         87.74        98.47 o                         
  -2  11   1        160.71        247.40       109.84 o                         
   0  11   1        316.57        347.54        84.34 o                         
   2  11   1        165.49        323.77        81.80 o                         
   4  11   1         33.20         98.44        86.07 o                         
   6  11   1        253.00        119.32        94.32 o                         
   8  11   1        310.82        455.34        91.97 o                         
  10  11   1          9.71        128.14        99.71 o                         
  12  11   1        237.26        174.48        92.27 o                         
  14  11   1       1876.88       1920.16       161.53 o                         
  16  11   1        266.34        305.97        67.73 o                         
  18  11   1        630.43        545.94        97.25 o                         
 -15  12   1       1897.42       1701.93       195.98 o                         
 -13  12   1        142.12        127.46       110.51 o                         
 -11  12   1         71.93        104.62       131.14 o                         
  -9  12   1         32.79        -11.05       142.93 o                         
  -7  12   1       1052.54       1111.56       191.19 o                         
  -5  12   1        181.63        139.03       104.71 o                         
  -3  12   1        221.58        279.70       125.37 o                         
  -1  12   1        344.54        226.31        79.85 o                         
   1  12   1       4376.80       4895.49       201.91 o                         
   3  12   1         37.16        125.23        88.14 o                         
   5  12   1        329.91        429.25       100.37 o                         
   7  12   1        269.28        243.53       108.86 o                         
   9  12   1       1678.11       1623.18       162.34 o                         
  11  12   1         52.53        162.00       100.73 o                         
  13  12   1       1222.00       1191.80       119.05 o                         
  15  12   1         45.83         55.60        80.31 o                         
 -14  13   1        401.72        336.47        80.68 o                         
 -12  13   1        118.01        142.54       112.72 o                         
 -10  13   1         21.10         36.17       124.88 o                         
  -8  13   1        818.71       1026.20       151.04 o                         
  -6  13   1        891.67        961.23       178.67 o                         
  -4  13   1        242.86        187.86        99.43 o                         
  -2  13   1         30.77         77.55       101.81 o                         
   0  13   1        218.13        302.11       105.28 o                         
   2  13   1       1325.27       1340.56       136.46 o                         
   4  13   1        234.66        410.44       126.58 o                         
   6  13   1         33.02         28.75        91.97 o                         
   8  13   1        187.26        209.98       103.33 o                         
  10  13   1        619.44        429.62        92.89 o                         
  12  13   1        280.38        316.03        67.86 o                         
  14  13   1        190.78        130.53        48.94 o                         
 -11  14   1         22.14          5.63        56.97 o                         
  -9  14   1         33.40         46.06        79.17 o                         
  -7  14   1       3122.49       3485.77       221.27 o                         
  -5  14   1         41.61          7.40        73.44 o                         
  -3  14   1        974.99        895.85       109.18 o                         
  -1  14   1        171.36        253.27        92.98 o                         
   1  14   1       7330.08       7430.39       387.92 o                         
   3  14   1         43.26         55.90        87.03 o                         
   5  14   1        244.50        392.33        89.02 o                         
   7  14   1        170.12        318.79        65.19 o                         
   9  14   1       3572.50       3529.64       148.76 o                         
  11  14   1        167.81        163.19       142.20 o                         
  -8  15   1         95.43         78.78        32.32 o                         
  -6  15   1        322.58        285.18        42.15 o                         
  -4  15   1        262.88        234.26        38.18 o                         
  -2  15   1         41.94          5.58        66.99 o                         
   0  15   1        231.52        181.51        72.56 o                         
   2  15   1       1441.42       1400.00       133.29 o                         
   4  15   1        231.29        183.29        76.62 o                         
   6  15   1         41.52         31.53        33.65 o                         
   8  15   1         23.06          8.91        30.28 o                         
  10  15   1        488.26        272.60        51.57 o                         
  -5  16   1          0.26        -22.84        51.57 o                         
  -3  16   1        505.87        493.63        86.20 o                         
  -1  16   1         59.95        107.57        72.94 o                         
   1  16   1       1637.38       1581.10       156.93 o                         
   3  16   1         33.90        -48.63        66.31 o                         
   5  16   1        230.79        241.66        61.15 o                         
 -22   0   2       2511.04       3498.16       320.49 o                         
 -20   0   2        396.47        313.11       137.77 o                         
 -18   0   2      30996.18      36190.60      1424.16 o                         
 -16   0   2      14941.15      13065.69       600.45 o                         
 -14   0   2     105258.59     101011.55      3741.85 o                         
 -12   0   2        296.71        303.55       259.34 o                         
 -10   0   2      73647.30      75482.21      4914.95 o                         
  -8   0   2       5798.17       5736.44       534.89 o                         
  -6   0   2      51004.84      46183.13      2036.81 o                         
  -4   0   2      29447.97      19721.34      1617.20 o                         
  -2   0   2     171926.27     135804.33      5962.75 o                         
   2   0   2      97048.19     106443.24      6661.08 o                         
   4   0   2     100648.95      97734.70      6172.61 o                         
   6   0   2      53996.66      56078.06      3607.20 o                         
   8   0   2       1507.44       2874.81       444.27 o                         
  10   0   2      24989.13      28752.96      1348.27 o                         
  12   0   2       6164.79       7577.78       425.92 o                         
  14   0   2      33739.48      33491.12      1131.45 o                         
  16   0   2      28214.78      28694.05      1155.52 o                         
  18   0   2      15611.22      16554.35      1141.25 o                         
  20   0   2         36.31         37.19       112.44 o                         
  22   0   2       6243.35       6145.50      1327.65 o                         
  24   0   2       1192.60        999.05       104.62 o                         
 -23   1   2         33.99         73.11        61.59 o                         
 -21   1   2         17.35         35.40        85.32 o                         
 -19   1   2        145.14        140.72        98.53 o                         
 -17   1   2       2870.07       3277.42       151.02 o                         
 -15   1   2       7231.80       7258.40       269.30 o                         
 -13   1   2       6421.30       5293.26       280.79 o                         
 -11   1   2       1562.24       1824.59       220.11 o                         
  -9   1   2          3.39         49.11        60.31 o                         
  -7   1   2          8.30        -25.53       134.40 o                         
  -5   1   2       4708.79       6031.08       345.53 o                         
  -3   1   2       6434.56       6583.03       263.91 o                         
  -1   1   2      12835.97       4705.47       190.51 o                         
   1   1   2        261.00        109.04        42.00 o                         
   3   1   2      16117.21      12849.48       480.08 o                         
   5   1   2      11510.27       9111.25       450.90 o                         
   7   1   2      13328.60       9966.58       531.14 o                         
   9   1   2        259.02        356.36        63.67 o                         
  11   1   2        956.14        922.89       112.67 o                         
  13   1   2        448.72        440.40        58.14 o                         
  15   1   2        307.54        177.67        75.60 o                         
  17   1   2       2410.76       3654.64       161.26 o                         
  19   1   2       1758.53       1993.65       144.99 o                         
  21   1   2        309.76        525.34       125.04 o                         
  23   1   2         11.56          7.29        48.65 o                         
 -24   2   2          1.08        -13.09        43.31 o                         
 -22   2   2      15905.60      17936.20       766.19 o                         
 -20   2   2         58.11        203.93        90.86 o                         
 -18   2   2      10034.03      10341.50       309.76 o                         
 -16   2   2       2143.19       3077.00       167.43 o                         
 -14   2   2      43831.55      44463.50      1182.95 o                         
 -12   2   2       1083.67        985.23       192.79 o                         
 -10   2   2      21056.32      19492.48      1119.76 o                         
  -8   2   2      11388.90      12093.27       650.41 o                         
  -6   2   2     127894.80     124576.68      5598.07 o                         
  -4   2   2       3608.72       5016.37       417.01 o                         
  -2   2   2      89412.81      92489.82      4177.84 o                         
   0   2   2       2317.95       3945.22       231.24 o                         
   2   2   2      64837.18      57467.68      2591.50 o                         
   4   2   2      19260.41      17821.60       666.14 o                         
   6   2   2      77528.12      70901.04      2590.57 o                         
   8   2   2      14029.49      14202.75       575.46 o                         
  10   2   2      27720.58      27574.55      1094.55 o                         
  12   2   2        220.85        197.60        75.30 o                         
  14   2   2      13454.46      15682.85       425.78 o                         
  16   2   2        791.88       1122.97       107.18 o                         
  18   2   2       1107.62       1582.29       133.40 o                         
  20   2   2        147.28        393.67        89.86 o                         
  22   2   2       7825.95       8807.40       351.45 o                         
  24   2   2        309.53        155.46        60.41 o                         
 -23   3   2         99.40        170.77        44.84 o                         
 -21   3   2        892.71       1084.33       102.62 o                         
 -19   3   2       1048.78       1477.31        99.74 o                         
 -17   3   2         69.84        -33.77        60.22 o                         
 -15   3   2       5645.27       6745.91       217.61 o                         
 -13   3   2       1183.49       1064.30        79.33 o                         
 -11   3   2       1784.80       1902.86       282.92 o                         
  -9   3   2        276.07        431.82       123.27 o                         
  -7   3   2       4678.63       4113.44       295.06 o                         
  -5   3   2       4339.45       3328.37       252.51 o                         
  -3   3   2        944.34        630.04       105.36 o                         
  -1   3   2        991.32       1147.80       118.25 o                         
   1   3   2      64536.26      53947.33      3414.90 o                         
   3   3   2      23337.53      22351.23      1253.97 o                         
   5   3   2      33935.85      31354.82      1214.74 o                         
   7   3   2         15.45         22.14        68.72 o                         
   9   3   2       9436.23       8710.55       338.92 o                         
  11   3   2       1146.09        931.91       120.59 o                         
  13   3   2        312.80        224.38        58.70 o                         
  15   3   2        424.98        414.63        70.99 o                         
  17   3   2        292.22        131.21        56.55 o                         
  19   3   2        233.04         91.94        61.57 o                         
  21   3   2        664.26        644.06        66.32 o                         
  23   3   2         29.77         45.53        38.43 o                         
 -22   4   2       4318.01       4641.79       203.57 o                         
 -20   4   2        446.12        498.98       110.66 o                         
 -18   4   2       2659.67       2893.17       149.86 o                         
 -16   4   2       1132.75       1524.80       157.03 o                         
 -14   4   2      11783.91      12270.53       352.82 o                         
 -12   4   2        312.69        245.62        59.24 o                         
 -10   4   2       1447.19       1929.19       190.26 o                         
  -8   4   2       2305.01       1839.56       178.14 o                         
  -6   4   2        799.20        319.02       178.30 o                         
  -4   4   2        467.54        733.96       122.90 o                         
  -2   4   2       1925.84       2986.11       220.72 o                         
   0   4   2        490.04        637.28       118.28 o                         
   2   4   2       2356.82       2882.27       231.98 o                         
   4   4   2       1002.55        903.27       411.85 o                         
   6   4   2       6707.63       4751.28       215.92 o                         
   8   4   2        140.65        155.28        77.94 o                         
  10   4   2        921.73       1111.86       125.46 o                         
  12   4   2       4485.45       4190.62       162.00 o                         
  14   4   2      21461.25      19437.06       521.04 o                         
  16   4   2        195.76        114.70        71.95 o                         
  18   4   2          4.87        -14.80        54.63 o                         
  20   4   2        863.37        751.86        73.24 o                         
  22   4   2       3076.07       2530.64       348.12 o                         
 -23   5   2       1026.62        929.67        75.05 o                         
 -21   5   2        142.46        165.34        59.97 o                         
 -19   5   2         33.55         46.93        69.44 o                         
 -17   5   2       2523.34       2332.05       112.75 o                         
 -15   5   2        188.89         40.50        63.54 o                         
 -13   5   2         50.11        168.81        63.99 o                         
 -11   5   2       1304.69       1433.16        89.59 o                         
  -9   5   2      24035.95      24661.57      1030.32 o                         
  -7   5   2       1011.39        448.22       124.34 o                         
  -5   5   2       1453.38        978.53       145.57 o                         
  -3   5   2      16427.50      16279.90       836.06 o                         
  -1   5   2       4567.56       4070.55       294.89 o                         
   1   5   2        514.32        568.05       131.14 o                         
   3   5   2       5408.02       4721.60       238.20 o                         
   5   5   2        435.27        436.72        80.82 o                         
   7   5   2      21958.21      21622.59       755.31 o                         
   9   5   2       3200.31       3530.81       208.79 o                         
  11   5   2        823.69        926.39        74.27 o                         
  13   5   2        450.92        127.79        65.88 o                         
  15   5   2       8386.37       8924.69       286.85 o                         
  17   5   2       2311.46       1128.70        73.53 o                         
  19   5   2         68.69         22.07        61.30 o                         
  21   5   2        349.57        426.79       134.09 o                         
 -22   6   2       2803.42       2621.74       330.44 o                         
 -20   6   2        275.39        273.52        52.67 o                         
 -18   6   2       2389.34       2135.17       120.39 o                         
 -16   6   2         45.51        -32.13        69.59 o                         
 -14   6   2      14733.72      12275.25       471.72 o                         
 -12   6   2         27.44        -13.42        64.26 o                         
 -10   6   2      18193.11      17571.23       627.70 o                         
  -8   6   2        574.79        479.14       141.17 o                         
  -6   6   2      41901.77      45043.69      2162.94 o                         
  -4   6   2       4454.62       5134.97       659.77 o                         
  -2   6   2       6258.03       7043.11       453.02 o                         
   0   6   2       3110.33       1461.25       190.02 o                         
   2   6   2      18582.28      18385.95      1253.24 o                         
   4   6   2         35.20         74.40        72.28 o                         
   6   6   2      16392.91      15945.16       601.17 o                         
   8   6   2        634.86        900.32       143.24 o                         
  10   6   2       7770.82       7700.26       260.27 o                         
  12   6   2          0.73         -6.15        54.99 o                         
  14   6   2      21643.58      24558.11       668.06 o                         
  16   6   2        158.13         10.42        57.78 o                         
  18   6   2       9777.13       9981.84       301.77 o                         
  20   6   2        489.73        317.84        53.52 o                         
  22   6   2       2739.32       2343.45       140.96 o                         
 -21   7   2        244.76        129.71        45.02 o                         
 -19   7   2        368.90        464.38        57.12 o                         
 -17   7   2       1816.54       2158.88       171.71 o                         
 -15   7   2       2109.63       2710.29       157.46 o                         
 -13   7   2       1290.40       1059.74        99.08 o                         
 -11   7   2          8.68         40.99        64.98 o                         
  -9   7   2      13040.46      13955.26       581.58 o                         
  -7   7   2       5491.26       6532.35       396.87 o                         
  -5   7   2       2241.05       1823.47       212.34 o                         
  -3   7   2       2967.82       2940.27       418.48 o                         
  -1   7   2      23734.36      23267.61      1230.38 o                         
   1   7   2       8523.42       8516.25       661.61 o                         
   3   7   2         44.63         80.82        71.04 o                         
   5   7   2          9.46        -43.19        81.19 o                         
   7   7   2      10921.24      10915.92       425.82 o                         
   9   7   2       2884.15       2354.77       128.81 o                         
  11   7   2        172.23        390.91        72.24 o                         
  13   7   2        861.88        470.00        70.31 o                         
  15   7   2       6911.55       8321.03       390.10 o                         
  17   7   2        644.46        619.74        69.22 o                         
  19   7   2        138.78        202.38        64.94 o                         
  21   7   2        243.86        252.15        55.33 o                         
 -18   8   2        272.05        339.53        60.95 o                         
 -16   8   2         79.15        304.23       121.85 o                         
 -14   8   2       4349.92       4173.70       228.82 o                         
 -12   8   2         76.77        185.44        83.45 o                         
 -10   8   2       2672.70       3019.70       170.20 o                         
  -8   8   2       1341.08       1695.50       143.69 o                         
  -6   8   2       7720.09       7655.19       368.95 o                         
  -4   8   2        198.29        162.63       179.26 o                         
  -2   8   2        938.58       1205.36       190.78 o                         
   0   8   2         19.56         38.15       215.20 o                         
   2   8   2       2838.79       2829.61       163.64 o                         
   4   8   2          1.71        -64.26        64.26 o                         
   6   8   2      15459.95      14174.29       448.28 o                         
   8   8   2        127.14        211.43        59.29 o                         
  10   8   2       5716.43       6211.12       209.63 o                         
  12   8   2         54.30         44.56        62.46 o                         
  14   8   2       3624.91       3501.17       172.13 o                         
  16   8   2         86.09        224.88        85.15 o                         
  18   8   2       2522.87       2666.68       125.13 o                         
  20   8   2         35.50         54.82        60.81 o                         
 -19   9   2        820.97        713.19       150.30 o                         
 -17   9   2       1330.38       1218.60       215.50 o                         
 -15   9   2        449.70        306.96       105.17 o                         
 -13   9   2         16.48         48.74        90.82 o                         
 -11   9   2        186.38        162.62        92.21 o                         
  -9   9   2       8740.55       7798.70       312.53 o                         
  -7   9   2       2288.32       1925.96       205.34 o                         
  -5   9   2       2881.35       2875.88       171.48 o                         
  -3   9   2        438.18        388.89        91.35 o                         
  -1   9   2       3249.51       2304.78       153.33 o                         
   1   9   2       1856.16       1685.44       153.07 o                         
   3   9   2        704.41       1137.08       126.79 o                         
   5   9   2        621.71        796.65       108.24 o                         
   7   9   2      16891.85      15483.90       512.54 o                         
   9   9   2       3398.75       3225.03       216.56 o                         
  11   9   2        321.94        260.16        72.77 o                         
  13   9   2         95.76        119.86        68.89 o                         
  15   9   2        956.37        787.43        93.47 o                         
  17   9   2       4337.18       4479.87       202.67 o                         
  19   9   2        429.24        402.39        51.31 o                         
 -18  10   2        287.14        217.56        49.85 o                         
 -16  10   2         13.28         56.44        66.99 o                         
 -14  10   2       1762.42       1703.11       372.80 o                         
 -12  10   2        183.01        227.27       110.81 o                         
 -10  10   2         63.08         52.33        82.44 o                         
  -8  10   2       1735.43       1980.50       149.81 o                         
  -6  10   2        222.48        165.64       102.29 o                         
  -4  10   2       1636.26       1498.93       148.57 o                         
  -2  10   2       1645.50       1815.26       239.77 o                         
   0  10   2          2.30         34.90       110.93 o                         
   2  10   2         11.28         43.94        70.92 o                         
   4  10   2        319.97        614.94       105.22 o                         
   6  10   2       3898.05       4019.68       293.72 o                         
   8  10   2       3756.73       3896.79       193.59 o                         
  10  10   2        598.77        326.68        86.56 o                         
  12  10   2        475.31        669.82       134.98 o                         
  14  10   2       4029.54       3465.59       204.22 o                         
  16  10   2        503.12        645.58       158.77 o                         
  18  10   2          4.68         36.46        45.11 o                         
 -17  11   2        989.53        857.59        84.73 o                         
 -15  11   2        771.84        975.76       101.30 o                         
 -13  11   2        849.90        829.06       120.40 o                         
 -11  11   2       3513.26       3759.80       337.39 o                         
  -9  11   2       2118.19       2339.43       245.80 o                         
  -7  11   2        114.02        121.58        96.90 o                         
  -5  11   2        515.38        477.39       275.11 o                         
  -3  11   2          5.38         77.66       104.08 o                         
  -1  11   2       2632.99       2976.16       260.11 o                         
   1  11   2       3640.88       4555.95       197.75 o                         
   3  11   2        121.50        140.06        83.66 o                         
   5  11   2        549.08        525.22       109.93 o                         
   7  11   2       2275.54       3323.44       201.96 o                         
   9  11   2        395.75        740.74       101.32 o                         
  11  11   2        152.10        189.64       100.00 o                         
  13  11   2        532.83        372.74        92.66 o                         
  15  11   2       1829.73       2129.10       134.27 o                         
  17  11   2       1305.84       1145.67       106.09 o                         
 -16  12   2          0.18       -112.72       112.72 o                         
 -14  12   2        734.65        622.57       100.94 o                         
 -12  12   2          7.01        -67.05       106.83 o                         
 -10  12   2        517.45        744.13       160.61 o                         
  -8  12   2        436.50        382.52       156.26 o                         
  -6  12   2       1346.06       1930.73       169.85 o                         
  -4  12   2         27.92        -21.29       102.32 o                         
  -2  12   2        415.97        554.15       102.63 o                         
   0  12   2        634.40        753.81        97.02 o                         
   2  12   2        728.62       1008.50       113.07 o                         
   4  12   2        329.19        235.93        88.86 o                         
   6  12   2        969.88       1239.88       174.48 o                         
   8  12   2        289.06        464.38       109.37 o                         
  10  12   2        240.26        251.14       115.67 o                         
  12  12   2         48.72        -27.39        86.32 o                         
  14  12   2        381.56        371.69       108.62 o                         
  16  12   2        418.22        360.54        51.94 o                         
 -15  13   2        283.57        163.56        72.20 o                         
 -13  13   2        205.40        210.08       150.67 o                         
 -11  13   2         53.75        159.10        92.83 o                         
  -9  13   2       3560.39       3734.81       237.86 o                         
  -7  13   2       1688.80       1423.03       151.04 o                         
  -5  13   2        808.84        808.21       183.09 o                         
  -3  13   2          0.49        -24.05        99.99 o                         
  -1  13   2       1871.74       1945.42       155.80 o                         
   1  13   2       2345.86       2329.42       169.72 o                         
   3  13   2         10.69         45.69        79.78 o                         
   5  13   2         24.60        -30.69       122.71 o                         
   7  13   2       2599.36       2833.93       175.61 o                         
   9  13   2       2337.99       2543.04       222.52 o                         
  11  13   2          0.05        -35.88        70.77 o                         
  13  13   2         14.87         43.01        58.75 o                         
  15  13   2        478.12        263.76        75.15 o                         
 -12  14   2         70.53        100.71        61.15 o                         
 -10  14   2        687.96        625.52        89.09 o                         
  -8  14   2          2.38        -76.67       117.90 o                         
  -6  14   2        360.74        420.28        99.78 o                         
  -4  14   2        260.41        533.13        98.40 o                         
  -2  14   2        355.00        378.93        54.83 o                         
   0  14   2        672.05        710.63        89.82 o                         
   2  14   2        494.56        431.90        80.80 o                         
   4  14   2        359.69        388.95        73.28 o                         
   6  14   2        492.36        292.91        67.76 o                         
   8  14   2         97.07         83.65        59.74 o                         
  10  14   2         35.99        -29.39        55.33 o                         
  12  14   2        114.96        115.02        46.72 o                         
  -9  15   2       1889.25       1584.04       117.88 o                         
  -7  15   2        636.33        636.83        51.38 o                         
  -5  15   2        254.09        326.04        41.81 o                         
  -3  15   2        103.71         73.53        52.11 o                         
  -1  15   2       2701.85       2775.84       151.48 o                         
   1  15   2       1324.53       1395.45       105.84 o                         
   3  15   2         13.83         -1.66        53.62 o                         
   5  15   2        115.55        157.03        29.38 o                         
   7  15   2       2127.91       2434.02       128.10 o                         
   9  15   2        554.19        399.62        35.48 o                         
  -4  16   2        156.60        136.30        58.94 o                         
  -2  16   2        190.28        259.34        75.89 o                         
   0  16   2         45.49        110.34        55.56 o                         
   2  16   2         34.88        145.88        77.36 o                         
   4  16   2         66.30         20.63        64.10 o                         
 -24   1   3       4424.11       4220.18       302.81 o                         
 -22   1   3       1357.79       1262.87       108.91 o                         
 -20   1   3       2704.23       3881.45       209.63 o                         
 -18   1   3      15232.41      18951.19      1696.09 o                         
 -16   1   3      41996.28      48037.11      1388.97 o                         
 -14   1   3      26466.62      28061.12       887.43 o                         
 -12   1   3        998.99        765.22       186.53 o                         
 -10   1   3       8389.76       6435.97       643.84 o                         
  -8   1   3     290208.19     292918.03      8995.92 o                         
  -6   1   3      15815.66      14807.07       743.37 o                         
  -4   1   3      24424.93      22917.38       872.29 o                         
  -2   1   3      37682.61      32325.08      1193.46 o                         
   0   1   3     248353.02     231545.70      7269.25 o                         
   2   1   3      14847.03      21025.39       769.95 o                         
   4   1   3      10634.49      10281.94       388.39 o                         
   6   1   3       6066.61       5611.00       430.27 o                         
   8   1   3     235901.38     235098.28      7999.05 o                         
  10   1   3       3829.41       4340.98       189.44 o                         
  12   1   3        206.02         98.85        92.04 o                         
  14   1   3       7377.98       7106.68       200.89 o                         
  16   1   3      16249.14      16865.78       546.65 o                         
  18   1   3        896.40        702.35       106.35 o                         
  20   1   3       8492.71      10127.00       565.10 o                         
  22   1   3        523.33        640.25       133.35 o                         
  24   1   3       4184.87       3730.24       263.76 o                         
 -23   2   3        709.17        799.32        72.73 o                         
 -21   2   3         20.42         54.85        74.29 o                         
 -19   2   3        384.98        500.58       105.96 o                         
 -17   2   3       8572.45       9484.18       360.44 o                         
 -15   2   3       8240.24       7990.25       268.15 o                         
 -13   2   3       1335.04       1054.52        93.43 o                         
 -11   2   3       1224.42        772.81       122.96 o                         
  -9   2   3       3694.74       3476.65       291.67 o                         
  -7   2   3      13149.13      14174.77       732.81 o                         
  -5   2   3       8831.73       9471.84       694.03 o                         
  -3   2   3     267732.59     261781.58     11600.92 o                         
  -1   2   3      55085.32      49826.86      2246.72 o                         
   1   2   3         21.14        145.14        68.52 o                         
   3   2   3       3942.32       4310.67       258.94 o                         
   5   2   3        433.34        708.10        56.79 o                         
   7   2   3          1.52         80.12        49.84 o                         
   9   2   3        630.34        176.56        65.20 o                         
  11   2   3         19.46         39.80        83.71 o                         
  13   2   3        107.67        139.05        52.02 o                         
  15   2   3       1267.31       2095.86        95.46 o                         
  17   2   3         64.09        150.55        70.24 o                         
  19   2   3         13.97         25.34        77.39 o                         
  21   2   3        808.50        975.18       117.16 o                         
  23   2   3         11.17        -39.05        72.94 o                         
 -24   3   3       4206.02       3985.22       195.61 o                         
 -22   3   3       2293.70       2512.90       137.20 o                         
 -20   3   3       4515.39       4431.93       196.82 o                         
 -18   3   3        629.43        857.70        87.95 o                         
 -16   3   3      18780.38      22162.07       644.46 o                         
 -14   3   3       7271.64       7532.92       254.75 o                         
 -12   3   3        237.20        216.54        80.82 o                         
 -10   3   3        760.51        812.92       168.38 o                         
  -8   3   3      92284.45      91334.00      3336.09 o                         
  -6   3   3        776.62       1042.86       160.80 o                         
  -4   3   3       6088.41       6708.45       411.62 o                         
  -2   3   3      31322.76      24076.08      1155.74 o                         
   0   3   3     768598.31     719131.88     31704.34 o                         
   2   3   3      41765.32      36322.64      1678.37 o                         
   4   3   3      11195.20      10814.96       895.17 o                         
   6   3   3       3153.07       3125.51       143.70 o                         
   8   3   3      37747.50      35436.96      1328.74 o                         
  10   3   3       5296.47       4930.13       260.44 o                         
  12   3   3       8157.16       9103.10       257.71 o                         
  14   3   3       2341.12       2638.73       115.03 o                         
  16   3   3       4724.44       6841.82       215.70 o                         
  18   3   3        100.89        433.59        80.03 o                         
  20   3   3      13866.69      14797.04       497.36 o                         
  22   3   3       1004.84       1213.64        80.44 o                         
 -23   4   3        148.03        150.95        38.52 o                         
 -21   4   3         47.29        106.18        69.00 o                         
 -19   4   3        339.90        729.85        93.98 o                         
 -17   4   3       1270.66       1054.89        87.19 o                         
 -15   4   3       1403.18       1484.15        91.78 o                         
 -13   4   3        611.75        607.91        72.23 o                         
 -11   4   3         27.55        134.32        78.64 o                         
  -9   4   3       5543.93       5653.56       298.18 o                         
  -7   4   3         48.40        101.31        65.74 o                         
  -5   4   3       3298.29       2256.91       193.38 o                         
  -3   4   3       5662.36       5766.84       354.22 o                         
  -1   4   3       4126.03       3919.55       270.09 o                         
   1   4   3      38383.19      37586.02      2408.48 o                         
   3   4   3        139.81        177.98       114.39 o                         
   5   4   3       4173.02       3638.14       531.21 o                         
   7   4   3        182.75        590.48       102.32 o                         
   9   4   3      31688.35      33453.04      1563.59 o                         
  11   4   3       3632.94       3410.47       145.31 o                         
  13   4   3         46.99        147.35        57.12 o                         
  15   4   3        318.26        151.88        64.69 o                         
  17   4   3        380.63       1029.23        79.61 o                         
  19   4   3         66.48         59.30        56.90 o                         
  21   4   3        165.95        245.42        56.07 o                         
  23   4   3        440.62        285.13        79.57 o                         
 -22   5   3       1479.31       1383.74       132.29 o                         
 -20   5   3       4874.94       4684.27       326.75 o                         
 -18   5   3        117.49        212.61        70.23 o                         
 -16   5   3       3329.48       2829.46       135.90 o                         
 -14   5   3       2740.94       2339.31       148.39 o                         
 -12   5   3       1008.18        878.99        77.32 o                         
 -10   5   3       3319.15       3670.36       203.07 o                         
  -8   5   3      56677.66      54521.21      2750.71 o                         
  -6   5   3       6628.59       6332.53       301.83 o                         
  -4   5   3       3270.72       3460.53       208.03 o                         
  -2   5   3        257.75        277.64       100.85 o                         
   0   5   3      14855.95      14332.96       756.02 o                         
   2   5   3       2993.74       3189.41       577.99 o                         
   4   5   3       1939.75       1495.62       271.87 o                         
   6   5   3       2360.77       1534.77       142.09 o                         
   8   5   3      30177.54      26982.24      1083.66 o                         
  10   5   3       1499.79        991.90        78.47 o                         
  12   5   3       5822.61       5370.58       210.43 o                         
  14   5   3       4430.45       4063.50       325.24 o                         
  16   5   3      13260.04      13088.04       567.92 o                         
  18   5   3       1521.56       1064.93        78.70 o                         
  20   5   3       4046.52       3714.66       157.90 o                         
  22   5   3        268.77        204.09        51.69 o                         
 -21   6   3        106.31         86.73        50.87 o                         
 -19   6   3        241.97        381.46        63.35 o                         
 -17   6   3       3927.33       4122.05       287.72 o                         
 -15   6   3        202.11        224.47        66.17 o                         
 -13   6   3       3290.15       3360.12       152.71 o                         
 -11   6   3       2411.88       2761.12       124.08 o                         
  -9   6   3      15116.70      15237.86      1088.33 o                         
  -7   6   3        579.94        647.08        98.33 o                         
  -5   6   3       2226.02       1966.56       141.65 o                         
  -3   6   3       3904.80       4934.40       252.24 o                         
  -1   6   3      19192.93      20130.41      1046.18 o                         
   1   6   3      13604.51      16029.04      1099.99 o                         
   3   6   3       6533.38       5745.15       290.40 o                         
   5   6   3       3119.61       2582.84       217.71 o                         
   7   6   3       3474.09       3786.50       248.96 o                         
   9   6   3       4885.33       4256.89       190.56 o                         
  11   6   3        321.76        432.68        69.66 o                         
  13   6   3       3892.05       3941.84       174.33 o                         
  15   6   3       1046.78       2198.27       136.13 o                         
  17   6   3       8452.53       6935.93       234.80 o                         
  19   6   3          7.80         70.48        60.09 o                         
  21   6   3          2.33        -21.01        73.48 o                         
 -22   7   3        540.98        590.88        97.99 o                         
 -20   7   3        964.33        839.17       125.25 o                         
 -18   7   3       1423.42       1326.05       134.15 o                         
 -16   7   3      10404.88      11598.39       492.73 o                         
 -14   7   3       1226.78       1296.28       107.69 o                         
 -12   7   3        495.92        551.86        77.83 o                         
 -10   7   3       5713.40       4651.05       241.23 o                         
  -8   7   3      47953.70      49594.46      2081.98 o                         
  -6   7   3      10186.06      10982.72       495.24 o                         
  -4   7   3        510.72        660.84        98.04 o                         
  -2   7   3       1097.49       1332.43       192.41 o                         
   0   7   3      95051.45      95709.87      4500.46 o                         
   2   7   3        391.33        274.08       155.46 o                         
   4   7   3         15.34         48.27        80.07 o                         
   6   7   3       7660.94       8062.92       434.92 o                         
   8   7   3      37607.88      33854.51       979.74 o                         
  10   7   3       3819.17       4183.14       180.61 o                         
  12   7   3       3920.09       5081.81       202.82 o                         
  14   7   3       2418.65       3347.85       155.47 o                         
  16   7   3      24802.50      24139.28       879.91 o                         
  18   7   3         35.05        136.92        65.27 o                         
  20   7   3        109.60         46.98        50.58 o                         
 -19   8   3         56.04         43.44        74.68 o                         
 -17   8   3       4373.09       4001.76       180.32 o                         
 -15   8   3         20.80        -13.12        71.47 o                         
 -13   8   3        641.55        557.21        94.25 o                         
 -11   8   3         23.35         -3.87        83.00 o                         
  -9   8   3      15771.99      14678.43       748.27 o                         
  -7   8   3       2259.92       2481.51       249.03 o                         
  -5   8   3       7036.77       7362.00       261.36 o                         
  -3   8   3        506.66        434.76        93.88 o                         
  -1   8   3      15469.65      13793.97       812.96 o                         
   1   8   3        879.67        541.44       404.12 o                         
   3   8   3        330.36        225.08        89.01 o                         
   5   8   3       1452.13       1508.81       190.67 o                         
   7   8   3       7308.51       6153.41       234.43 o                         
   9   8   3       1311.77       1626.50       121.71 o                         
  11   8   3       3368.86       3508.41       245.23 o                         
  13   8   3        234.57        479.62        82.32 o                         
  15   8   3       6005.98       6249.84       270.14 o                         
  17   8   3         62.90         62.73        67.01 o                         
  19   8   3        967.81        953.44        77.70 o                         
 -20   9   3       2620.29       2681.82       229.13 o                         
 -18   9   3         27.38         -5.23        57.46 o                         
 -16   9   3       2519.52       2382.67       241.03 o                         
 -14   9   3        476.24        330.11       252.34 o                         
 -12   9   3        391.69        432.55        97.88 o                         
 -10   9   3        176.47        217.68        87.51 o                         
  -8   9   3       8591.87       8323.27       383.49 o                         
  -6   9   3       2415.07       2494.87       141.01 o                         
  -4   9   3        894.24        892.01        89.24 o                         
  -2   9   3         18.00         37.70        78.82 o                         
   0   9   3      18896.39      19581.38       672.69 o                         
   2   9   3       1322.66       1975.44       139.15 o                         
   4   9   3        930.95        867.86       115.81 o                         
   6   9   3       1092.38        857.96       103.32 o                         
   8   9   3      16508.90      19205.64       612.81 o                         
  10   9   3        106.85        104.17        74.65 o                         
  12   9   3         80.63         69.58        76.76 o                         
  14   9   3        125.57        154.53        91.94 o                         
  16   9   3       6897.36       7960.64       334.41 o                         
  18   9   3         42.07         51.07        47.55 o                         
  20   9   3         85.38         75.89        61.15 o                         
 -19  10   3         32.30         63.09        44.26 o                         
 -17  10   3        516.31        434.00        71.13 o                         
 -15  10   3        151.89         46.21        75.87 o                         
 -13  10   3       1124.17        970.78       134.80 o                         
 -11  10   3       2342.25       2333.73       259.89 o                         
  -9  10   3         12.61         65.58        82.63 o                         
  -7  10   3       2543.42       2619.12       178.49 o                         
  -5  10   3       1430.03       1773.90       122.82 o                         
  -3  10   3         81.88        168.27        93.58 o                         
  -1  10   3       1503.83       1571.21       115.42 o                         
   1  10   3        359.02        304.37        83.25 o                         
   3  10   3        218.30        229.13        92.00 o                         
   5  10   3        336.29        423.03       102.85 o                         
   7  10   3       1256.72       1614.26       273.41 o                         
   9  10   3       2210.53       2466.12       281.53 o                         
  11  10   3         16.01        -79.99        81.06 o                         
  13  10   3        332.59        130.63        79.84 o                         
  15  10   3       3545.59       3638.05       204.29 o                         
  17  10   3         30.10         66.58        70.44 o                         
  19  10   3         14.21        -72.20        72.20 o                         
 -18  11   3        338.87        279.97        95.04 o                         
 -16  11   3        494.28        526.58        72.81 o                         
 -14  11   3        157.46        259.85        94.28 o                         
 -12  11   3       1833.51       1893.18       165.60 o                         
 -10  11   3       1332.40       1631.31       151.12 o                         
  -8  11   3        205.64        343.49        91.55 o                         
  -6  11   3          9.71        -30.61        93.55 o                         
  -4  11   3         52.31         48.37        85.59 o                         
  -2  11   3        154.90        123.11        85.32 o                         
   0  11   3       3643.85       4235.19       175.80 o                         
   2  11   3        173.51        176.99        88.27 o                         
   4  11   3        132.97         46.48       130.33 o                         
   6  11   3       2207.43       2087.10       231.62 o                         
   8  11   3        464.03        564.23       110.96 o                         
  10  11   3         15.17         52.27        67.97 o                         
  12  11   3        627.94        395.50        75.53 o                         
  14  11   3          8.75         49.37        61.00 o                         
  16  11   3       1303.26       1182.26       141.46 o                         
 -15  12   3        332.82        362.18        61.39 o                         
 -13  12   3        257.73        223.13        81.59 o                         
 -11  12   3         49.99        135.56       116.41 o                         
  -9  12   3       2552.15       2885.94       193.89 o                         
  -7  12   3         41.28         29.41        81.50 o                         
  -5  12   3        280.14        310.34        88.30 o                         
  -3  12   3         35.88        -14.25        85.01 o                         
  -1  12   3       1770.50       2128.84       122.50 o                         
   1  12   3        140.56        104.38        75.39 o                         
   3  12   3        999.64       1108.76       127.70 o                         
   5  12   3        350.50        530.68       132.20 o                         
   7  12   3       3414.51       4370.54       236.43 o                         
   9  12   3         32.19        -15.96        94.82 o                         
  11  12   3         10.81          5.07        86.73 o                         
  13  12   3        378.31        575.93        97.20 o                         
  15  12   3        590.70        723.93        88.04 o                         
 -14  13   3         18.96          9.65        40.65 o                         
 -12  13   3         86.33        115.36        57.32 o                         
 -10  13   3        946.93        857.50       139.47 o                         
  -8  13   3       1219.25       1414.20       153.60 o                         
  -6  13   3          0.11        -11.56        79.99 o                         
  -4  13   3          3.18         51.78        87.31 o                         
  -2  13   3        885.42       1053.46       121.70 o                         
   0  13   3       2038.95       2038.46       104.71 o                         
   2  13   3        143.89        120.79        82.92 o                         
   4  13   3          5.04        -23.04        91.51 o                         
   6  13   3        383.54        324.79        97.67 o                         
   8  13   3        858.63       1285.48       179.60 o                         
  10  13   3          4.54         14.23        76.06 o                         
  12  13   3         23.36         -0.85        61.07 o                         
  14  13   3        282.45        241.55        50.37 o                         
 -13  14   3        337.00        154.72        33.89 o                         
 -11  14   3         79.62         94.40        88.78 o                         
  -9  14   3       3797.63       4183.48       168.34 o                         
  -7  14   3        201.21        281.34        92.94 o                         
  -5  14   3        868.53       1043.52        85.43 o                         
  -3  14   3        304.09        348.62        50.25 o                         
  -1  14   3       5190.19       5262.42       220.05 o                         
   1  14   3        383.27        378.60        90.04 o                         
   3  14   3        390.04        652.63        95.44 o                         
   5  14   3        221.35        143.85        67.78 o                         
   7  14   3       3090.20       2892.62       137.30 o                         
   9  14   3        224.03        197.87        67.85 o                         
  11  14   3        700.77        640.31        78.50 o                         
 -10  15   3        393.96        316.81        39.05 o                         
  -8  15   3        366.55        378.91        63.36 o                         
  -6  15   3         21.88         49.73        33.71 o                         
  -4  15   3         14.88          7.15        30.95 o                         
  -2  15   3         36.52         26.34        62.60 o                         
   0  15   3        274.75        322.91        73.96 o                         
   2  15   3        218.69         92.29        57.69 o                         
   4  15   3         34.55         62.83        49.48 o                         
   6  15   3         36.52          5.21        30.09 o                         
   8  15   3        541.43        473.17        41.56 o                         
  10  15   3        414.22        268.92        47.89 o                         
  -3  16   3        151.61        128.20        61.89 o                         
  -1  16   3       1306.46        960.71       116.04 o                         
   1  16   3         96.07        145.14        78.10 o                         
   3  16   3        125.21        235.03        75.89 o                         
   5  16   3          3.91        -25.05        51.57 o                         
 -24   0   4       8598.95       8103.67       545.94 o                         
 -22   0   4        214.57       3434.85       773.60 o                         
 -20   0   4        111.90        579.41       145.07 o                         
 -18   0   4      12823.70      14024.69       609.70 o                         
 -16   0   4     119986.08     134784.95      6164.00 o                         
 -14   0   4      35530.50      35412.09      2794.55 o                         
 -12   0   4       3046.95       4092.72       487.74 o                         
 -10   0   4      18908.41      21034.24      1399.48 o                         
  -8   0   4     447802.41     439436.84     18947.73 o                         
  -6   0   4      24859.34      19886.93       923.04 o                         
  -4   0   4      10334.29      10318.37       498.18 o                         
  -2   0   4       7893.52       9951.47       649.09 o                         
   0   0   4     182831.00     195680.83     12246.49 o                         
   2   0   4      38316.41      39962.08      2516.79 o                         
   4   0   4      14475.93      10662.45       732.34 o                         
   6   0   4      83314.95      81009.41      5158.82 o                         
   8   0   4     228643.31     225160.44     11563.15 o                         
  10   0   4      28008.17      29971.83      1920.37 o                         
  12   0   4        587.58        394.22        78.51 o                         
  14   0   4      14187.80      13490.79       563.74 o                         
  16   0   4      12220.22      14245.25       510.79 o                         
  18   0   4       7266.64       7440.60       407.11 o                         
  20   0   4       6192.42       5842.64       530.47 o                         
  22   0   4       1558.29       2127.77       212.92 o                         
 -23   1   4         69.10         40.83        65.02 o                         
 -21   1   4        582.64        398.22        92.45 o                         
 -19   1   4       3800.93       3405.73       201.97 o                         
 -17   1   4       9244.95      10182.67       492.00 o                         
 -15   1   4        841.93        582.41       117.06 o                         
 -13   1   4       1434.19        973.98       171.52 o                         
 -11   1   4       1201.33       1746.16       151.05 o                         
  -9   1   4       3438.56       3830.80       206.26 o                         
  -7   1   4       1841.06       1972.89        98.50 o                         
  -5   1   4       8472.11       7955.11       394.91 o                         
  -3   1   4        402.13        360.18        57.53 o                         
  -1   1   4       1113.62        681.44        40.76 o                         
   1   1   4        207.50        338.45        83.62 o                         
   3   1   4      94104.45      99615.00      4430.85 o                         
   5   1   4        289.77        136.96        97.25 o                         
   7   1   4      65070.32      63855.73      2908.28 o                         
   9   1   4         81.55         48.57        57.77 o                         
  11   1   4        982.45       1166.50        94.69 o                         
  13   1   4        588.84        708.48        55.94 o                         
  15   1   4       5708.64       6562.89       231.74 o                         
  17   1   4         31.31         84.38        71.13 o                         
  19   1   4       3916.99       3615.05       196.84 o                         
  21   1   4        233.78        -86.94       126.72 o                         
  23   1   4        174.07        300.66        48.82 o                         
 -24   2   4       7530.49       7243.78       270.38 o                         
 -22   2   4       1457.43       1569.30       151.69 o                         
 -20   2   4       7932.75       7863.97       347.83 o                         
 -18   2   4       8262.47       7645.94       306.14 o                         
 -16   2   4      13272.09      15143.72       461.69 o                         
 -14   2   4       5320.82       5131.57       190.63 o                         
 -12   2   4       1040.56       1399.79       155.93 o                         
 -10   2   4       1303.10       1134.71       102.17 o                         
  -8   2   4     197863.83     202067.89      7852.95 o                         
  -6   2   4       4318.09       6387.01       534.15 o                         
  -4   2   4       3857.95       4712.69       298.74 o                         
  -2   2   4       6399.29       5510.15       234.08 o                         
   0   2   4     220380.08     210764.34      9328.76 o                         
   2   2   4       9129.74       5570.97       315.77 o                         
   4   2   4      24478.80      22548.93       832.53 o                         
   6   2   4        731.92        440.18        39.13 o                         
   8   2   4      91849.55      86526.94      2733.65 o                         
  10   2   4        970.13        944.30        92.55 o                         
  12   2   4       6142.36       5912.57       218.79 o                         
  14   2   4       4978.45       4756.31       237.30 o                         
  16   2   4       5907.59       5957.16       238.89 o                         
  18   2   4        205.21        371.52        76.53 o                         
  20   2   4      12592.35      14972.61      1049.52 o                         
  22   2   4       1483.28       1588.19       110.93 o                         
 -23   3   4        619.64        635.19        63.37 o                         
 -21   3   4         99.46        130.02        69.31 o                         
 -19   3   4        263.25        439.61       102.66 o                         
 -17   3   4        138.24        132.11        64.04 o                         
 -15   3   4         83.48        136.83        61.41 o                         
 -13   3   4        272.33        355.36        60.92 o                         
 -11   3   4         13.70        136.05        74.96 o                         
  -9   3   4        284.21        667.05       105.30 o                         
  -7   3   4          3.71         57.17        82.11 o                         
  -5   3   4      35301.88      41975.08      1804.68 o                         
  -3   3   4      20914.19      21246.22       824.66 o                         
  -1   3   4     183712.27     168239.02      6006.17 o                         
   1   3   4      15274.81      14269.43       661.89 o                         
   3   3   4      17885.32      20347.32       996.65 o                         
   5   3   4       4029.98       3718.08       447.95 o                         
   7   3   4         47.41        136.26        58.32 o                         
   9   3   4         82.51         23.00        80.94 o                         
  11   3   4         95.26         41.16        70.21 o                         
  13   3   4        552.26       1128.42        80.01 o                         
  15   3   4          1.84         -9.61        60.14 o                         
  17   3   4        471.46        890.40        88.03 o                         
  19   3   4         37.68        114.09        60.86 o                         
  21   3   4        905.44       1438.31        97.31 o                         
  23   3   4        337.51        346.28        86.94 o                         
 -22   4   4        926.56        949.11        95.37 o                         
 -20   4   4      11000.88      10212.20       385.84 o                         
 -18   4   4         55.39          2.89        65.25 o                         
 -16   4   4       7620.38       7053.00       245.41 o                         
 -14   4   4       1421.73       1242.07        85.02 o                         
 -12   4   4       2185.14       2159.57        88.72 o                         
 -10   4   4       4447.33       5196.21       237.80 o                         
  -8   4   4      74929.84      72792.49      2637.39 o                         
  -6   4   4       1739.01       1249.14       103.19 o                         
  -4   4   4      11786.38      10790.81       544.45 o                         
  -2   4   4         11.88         -7.89        64.05 o                         
   0   4   4     378496.47     350817.78     12650.57 o                         
   2   4   4         21.95         64.16       101.17 o                         
   4   4   4        703.72       1042.52       391.22 o                         
   6   4   4       9206.35      10474.26       443.41 o                         
   8   4   4      39101.47      36724.88      1696.19 o                         
  10   4   4        237.95        679.70       136.01 o                         
  12   4   4       7374.02       8195.96       323.53 o                         
  14   4   4        639.84       1016.27        91.63 o                         
  16   4   4      13682.52      17030.40       492.68 o                         
  18   4   4         75.76        151.82        65.85 o                         
  20   4   4       6960.24       7283.11       306.77 o                         
  22   4   4        620.25        508.37       124.88 o                         
 -23   5   4       2325.95       2216.19       200.40 o                         
 -21   5   4         20.87        117.86        68.59 o                         
 -19   5   4        580.92        605.32        98.71 o                         
 -17   5   4         27.82         28.70        58.70 o                         
 -15   5   4        226.77        570.50        88.39 o                         
 -13   5   4         28.55         52.40        64.20 o                         
 -11   5   4        943.29        636.50        61.07 o                         
  -9   5   4        564.78        354.80        95.47 o                         
  -7   5   4       8930.60       8126.64       367.70 o                         
  -5   5   4       1787.50       1494.87       115.25 o                         
  -3   5   4        396.55        327.33        90.60 o                         
  -1   5   4       7931.84      10604.97       464.73 o                         
   1   5   4      21587.70      21698.44      1435.22 o                         
   3   5   4      23357.13      25053.01       978.17 o                         
   5   5   4       2783.32       2251.72       188.84 o                         
   7   5   4       9877.41      11894.63       549.78 o                         
   9   5   4      19701.68      19678.88       978.27 o                         
  11   5   4        768.99       1339.19       108.57 o                         
  13   5   4       2228.33       1628.07       164.61 o                         
  15   5   4        212.11        215.93        64.32 o                         
  17   5   4       1677.59       1776.65        99.04 o                         
  19   5   4        159.57        374.74        61.36 o                         
  21   5   4        517.79        384.89        89.37 o                         
 -22   6   4        248.32        178.45        47.62 o                         
 -20   6   4       1652.44       1543.95        85.22 o                         
 -18   6   4        174.65        230.58       131.81 o                         
 -16   6   4      12478.35      12461.60       617.91 o                         
 -14   6   4       1568.63       1679.31       109.08 o                         
 -12   6   4        396.27        342.32        60.07 o                         
 -10   6   4        308.82        462.11        97.43 o                         
  -8   6   4      42677.47      47640.11      1965.15 o                         
  -6   6   4        255.98        141.07        81.25 o                         
  -4   6   4        321.32        399.77        79.23 o                         
  -2   6   4       5024.00       5143.14       366.48 o                         
   0   6   4     109275.74     118637.02      5367.61 o                         
   2   6   4       1810.19       1349.75      1020.05 o                         
   4   6   4        232.24        723.86       121.63 o                         
   6   6   4       6841.85       6546.50       576.89 o                         
   8   6   4      50299.28      45913.75      1783.17 o                         
  10   6   4       1395.66       1853.09       134.31 o                         
  12   6   4       5861.33       5473.69       273.40 o                         
  14   6   4       2100.77       2273.71       131.91 o                         
  16   6   4      21751.59      19745.36       587.34 o                         
  18   6   4       1794.53       2356.65       144.95 o                         
  20   6   4        212.65        168.66        60.46 o                         
  22   6   4        595.21        530.26        63.78 o                         
 -21   7   4         71.28        145.88        82.52 o                         
 -19   7   4        347.93        607.20        78.19 o                         
 -17   7   4        941.43       1012.03        95.84 o                         
 -15   7   4       2611.44       2550.84       162.66 o                         
 -13   7   4       3587.67       3094.81       152.98 o                         
 -11   7   4       1791.05       1689.57       115.64 o                         
  -9   7   4       2369.94       2379.75       168.28 o                         
  -7   7   4       5800.06       6872.36       343.79 o                         
  -5   7   4        707.66        961.32       109.45 o                         
  -3   7   4       3069.35       2625.73       172.59 o                         
  -1   7   4         48.82          3.18       135.71 o                         
   1   7   4      13823.82      15043.25      1062.41 o                         
   3   7   4       4589.60       4856.94       266.54 o                         
   5   7   4       3333.71       3459.46       268.21 o                         
   7   7   4         46.93         -8.66       116.30 o                         
   9   7   4      16226.09      15925.43       506.03 o                         
  11   7   4        185.69        479.11        73.18 o                         
  13   7   4       3557.92       4802.58       267.60 o                         
  15   7   4         61.70        274.91       113.24 o                         
  17   7   4       4769.30       4185.47       164.22 o                         
  19   7   4       1510.06       1471.82       103.98 o                         
  21   7   4       1189.18       1200.17       126.42 o                         
 -20   8   4       1446.60       1612.04       194.51 o                         
 -18   8   4        510.49        489.34        80.20 o                         
 -16   8   4       5824.00       5029.90       376.56 o                         
 -14   8   4        781.11        657.97        94.15 o                         
 -12   8   4        914.27        851.54       104.05 o                         
 -10   8   4       1019.46       1058.00        95.47 o                         
  -8   8   4      30385.77      29042.98      1031.64 o                         
  -6   8   4        423.78        161.51        75.43 o                         
  -4   8   4         34.17        -27.51        74.46 o                         
  -2   8   4        248.53        441.99        92.79 o                         
   0   8   4      26179.44      26069.69      1395.87 o                         
   2   8   4       4356.30       4082.56       300.46 o                         
   4   8   4        774.03       1256.84       122.90 o                         
   6   8   4        148.76        141.76       135.09 o                         
   8   8   4      35305.75      38382.90      1033.25 o                         
  10   8   4       1709.59        915.92        96.21 o                         
  12   8   4       1875.32       2554.83       137.13 o                         
  14   8   4        576.75        494.77        93.74 o                         
  16   8   4      17697.78      20714.86       644.01 o                         
  18   8   4       3301.16       2783.70       127.96 o                         
  20   8   4        556.97        599.32       183.82 o                         
 -19   9   4        674.00        472.27       139.99 o                         
 -17   9   4         44.42         20.19        57.77 o                         
 -15   9   4       1821.75       1294.75       115.34 o                         
 -13   9   4        632.00        550.16        84.97 o                         
 -11   9   4         31.14         63.48        73.52 o                         
  -9   9   4         72.88         93.44        72.26 o                         
  -7   9   4       4954.12       5023.82       222.19 o                         
  -5   9   4        143.80        240.43        76.11 o                         
  -3   9   4          7.00         22.56        66.11 o                         
  -1   9   4        128.79        209.03        91.71 o                         
   1   9   4       6270.87       8163.11       349.73 o                         
   3   9   4       1119.65       1384.70       118.50 o                         
   5   9   4       3689.95       3573.59       196.32 o                         
   7   9   4       1361.48        802.86       106.88 o                         
   9   9   4       8009.69       8369.65       384.52 o                         
  11   9   4        392.15        308.63       103.96 o                         
  13   9   4       1647.88       1265.92       137.35 o                         
  15   9   4        444.97        184.48        78.75 o                         
  17   9   4       7836.23       8477.49       356.57 o                         
  19   9   4        477.77        396.27        52.43 o                         
 -18  10   4         64.62       -109.04       120.83 o                         
 -16  10   4        921.46       1014.32       106.18 o                         
 -14  10   4         26.84        -22.17        81.70 o                         
 -12  10   4       1534.49       1692.27       130.97 o                         
 -10  10   4          0.02        -51.82        72.81 o                         
  -8  10   4         25.74         53.83        72.76 o                         
  -6  10   4       1204.04       1263.71       111.69 o                         
  -4  10   4        139.60          1.55        74.93 o                         
  -2  10   4         24.93        139.00        78.77 o                         
   0  10   4       8860.35       9349.87       384.63 o                         
   2  10   4        407.31        732.58       151.72 o                         
   4  10   4        302.78        232.32       158.43 o                         
   6  10   4       1229.82        974.22       160.15 o                         
   8  10   4       1717.23       1765.65       124.92 o                         
  10  10   4       3265.83       3728.63       236.19 o                         
  12  10   4       2448.28       2054.83       182.48 o                         
  14  10   4        717.72        721.10        80.87 o                         
  16  10   4       3107.34       3059.06       148.48 o                         
  18  10   4         10.16         79.46        47.15 o                         
 -15  11   4       1515.82       1671.76       109.85 o                         
 -13  11   4       1089.29        804.36       114.52 o                         
 -11  11   4       2199.29       2538.24       166.72 o                         
  -9  11   4        324.36        361.48        80.78 o                         
  -7  11   4        354.21        198.72        86.12 o                         
  -5  11   4        139.31        114.24       101.56 o                         
  -3  11   4         17.35        -17.92        83.19 o                         
  -1  11   4       1947.24       2243.25       142.08 o                         
   1  11   4       5055.09       4983.42       225.62 o                         
   3  11   4       2148.83       2098.35       206.09 o                         
   5  11   4        394.37        447.64       132.87 o                         
   7  11   4        815.40        705.74       134.17 o                         
   9  11   4       2943.09       3410.89       312.02 o                         
  11  11   4         58.23        -72.13        72.13 o                         
  13  11   4        574.69        315.74        88.87 o                         
  15  11   4         81.63        216.38        75.52 o                         
  17  11   4        886.85        386.80        67.78 o                         
 -16  12   4        618.58        567.31       113.46 o                         
 -14  12   4        447.88        480.90        70.42 o                         
 -12  12   4        230.11        346.52        89.73 o                         
 -10  12   4        209.29        184.92       116.52 o                         
  -8  12   4        598.14        597.52        96.50 o                         
  -6  12   4        223.30        354.18       116.94 o                         
  -4  12   4          0.78          5.38        90.50 o                         
  -2  12   4        385.76        224.46        73.18 o                         
   0  12   4       3054.46       2963.86       251.45 o                         
   2  12   4       3937.67       4461.03       238.50 o                         
   4  12   4         26.86         64.88       142.61 o                         
   6  12   4        126.62        147.39       109.02 o                         
   8  12   4       1878.56       2202.29       197.15 o                         
  10  12   4        823.97        850.11       110.53 o                         
  12  12   4         18.91         56.04        78.06 o                         
  14  12   4        306.60        325.55        61.73 o                         
  16  12   4        308.00        162.82        48.63 o                         
 -15  13   4        973.47        667.51        59.68 o                         
 -13  13   4        175.22         98.25        53.69 o                         
 -11  13   4         34.07         49.45        62.84 o                         
  -9  13   4        131.35        204.70        87.90 o                         
  -7  13   4       2929.53       3175.48       167.64 o                         
  -5  13   4         90.33        183.96        82.38 o                         
  -3  13   4        636.35        741.90        94.31 o                         
  -1  13   4       1805.95       1499.97        91.09 o                         
   1  13   4       3852.90       4810.76       248.78 o                         
   3  13   4        293.08        515.44        99.54 o                         
   5  13   4       1008.00       1189.76       104.75 o                         
   7  13   4        161.53         90.96        90.96 o                         
   9  13   4       4417.65       4668.99       288.05 o                         
  11  13   4        121.07         44.98        70.07 o                         
  13  13   4        281.49        368.44       131.88 o                         
 -12  14   4        103.90         35.04        35.00 o                         
 -10  14   4        111.20         77.10        43.28 o                         
  -8  14   4        982.91       1023.83        76.98 o                         
  -6  14   4        398.40        452.56        67.95 o                         
  -4  14   4         20.12         15.90        43.23 o                         
  -2  14   4         35.15          0.54        42.02 o                         
   0  14   4        250.05        271.08        87.82 o                         
   2  14   4        689.50        634.31        95.34 o                         
   4  14   4          9.80         17.07        63.92 o                         
   6  14   4         41.47         62.69        58.74 o                         
   8  14   4        721.17        976.68        77.99 o                         
  10  14   4        942.87        670.56        95.20 o                         
  12  14   4         52.58         32.76        39.55 o                         
  -9  15   4        172.95        148.09        39.79 o                         
  -7  15   4       1445.23       1469.02        97.62 o                         
  -5  15   4         18.85         26.91        32.58 o                         
  -3  15   4        235.25        230.78        35.57 o                         
  -1  15   4        163.33         53.61        67.19 o                         
   1  15   4       2480.23       2094.92       127.81 o                         
   3  15   4        132.70        171.02        53.70 o                         
   5  15   4        736.56        524.90        59.85 o                         
   7  15   4        454.36        373.74       123.60 o                         
   9  15   4       1331.29        813.02        79.94 o                         
  -2  16   4        133.45        137.04        64.84 o                         
   0  16   4        104.80         92.10        50.74 o                         
   2  16   4        174.09        199.30        57.82 o                         
   4  16   4         13.60        -63.36        63.36 o                         
 -24   1   5       1057.91       1099.08        90.25 o                         
 -22   1   5       4850.10       8977.09      1227.32 o                         
 -20   1   5        393.69        415.39        95.29 o                         
 -18   1   5      55891.36      60165.24      1632.21 o                         
 -16   1   5      19886.19      21445.23       835.20 o                         
 -14   1   5      79285.10      81154.70      2799.87 o                         
 -12   1   5         92.49        113.44       100.03 o                         
 -10   1   5      20853.28      19510.73       654.77 o                         
  -8   1   5       8181.89      10823.06       791.01 o                         
  -6   1   5      28704.81      27111.79      1028.29 o                         
  -4   1   5      51058.27      47610.39      1759.73 o                         
  -2   1   5      75723.78      81592.88      4417.64 o                         
   0   1   5      32179.68      18575.79       526.65 o                         
   2   1   5       3305.86       2237.22        99.56 o                         
   4   1   5          4.52        133.05        43.85 o                         
   6   1   5      48374.86      44015.80      2001.20 o                         
   8   1   5       5259.14       4983.13       235.02 o                         
  10   1   5      16660.71      17682.66       609.03 o                         
  12   1   5       3335.95       3408.04       109.46 o                         
  14   1   5      23301.10      24544.48       553.52 o                         
  16   1   5       4685.36       4971.47       176.48 o                         
  18   1   5       1310.14       1739.12       118.85 o                         
  20   1   5        492.86        262.88       102.67 o                         
  22   1   5       3874.29       4882.86       211.82 o                         
 -23   2   5        386.94        338.16        69.40 o                         
 -21   2   5        139.29        231.52        88.64 o                         
 -19   2   5        447.49        413.07       121.96 o                         
 -17   2   5       5104.59       4611.40       234.66 o                         
 -15   2   5         74.21         36.69        75.43 o                         
 -13   2   5       3152.22       2774.70       142.99 o                         
 -11   2   5        882.23        879.81       131.33 o                         
  -9   2   5       5194.81       6164.99       255.46 o                         
  -7   2   5        802.24        272.60       176.82 o                         
  -5   2   5       3450.13       2670.77       296.18 o                         
  -3   2   5      10529.31      10562.29       430.56 o                         
  -1   2   5        271.62        182.19        43.68 o                         
   1   2   5        137.17         75.62        47.10 o                         
   3   2   5       4973.17       5097.64       297.66 o                         
   5   2   5       1622.83       1279.80        86.12 o                         
   7   2   5       7853.32       7647.14       360.40 o                         
   9   2   5         68.27        482.39        82.31 o                         
  11   2   5        135.83        202.87        70.57 o                         
  13   2   5        146.30        262.83        57.60 o                         
  15   2   5        394.72        257.75        69.36 o                         
  17   2   5        680.40        661.43        83.10 o                         
  19   2   5       1147.34       1191.65       149.73 o                         
  21   2   5          7.99         59.30        78.89 o                         
 -24   3   5        114.91         54.79        36.75 o                         
 -22   3   5       6105.47       6272.55       258.30 o                         
 -20   3   5       2403.82       1885.94       160.10 o                         
 -18   3   5        708.30        483.00        89.22 o                         
 -16   3   5        447.89        563.74       124.40 o                         
 -14   3   5      21754.59      21020.26       547.10 o                         
 -12   3   5       6537.16       5947.52       227.46 o                         
 -10   3   5       5013.69       4965.16       228.22 o                         
  -8   3   5       8482.94       8855.39       466.05 o                         
  -6   3   5      30585.89      25975.35      1752.02 o                         
  -4   3   5       2981.72       4066.74       213.94 o                         
  -2   3   5        953.93        306.72        80.68 o                         
   0   3   5        194.62       1327.30       112.72 o                         
   2   3   5       5943.03       4848.65       241.56 o                         
   4   3   5        484.91        586.90        79.23 o                         
   6   3   5      12338.51       9106.38       511.30 o                         
   8   3   5       1698.59       1438.48       105.52 o                         
  10   3   5         11.40         28.77        85.44 o                         
  12   3   5       1156.64       1434.59        89.15 o                         
  14   3   5       6237.82       5995.40       202.83 o                         
  16   3   5         26.80         56.99        62.30 o                         
  18   3   5          5.72        -39.68        61.45 o                         
  20   3   5         85.03        276.80        78.68 o                         
  22   3   5       5723.88       5578.13       268.28 o                         
 -23   4   5        500.29        564.20        53.43 o                         
 -21   4   5          1.71        -15.32        65.49 o                         
 -19   4   5       1996.92       2147.50       145.94 o                         
 -17   4   5        345.69        405.12        72.05 o                         
 -15   4   5        221.90        426.98        61.04 o                         
 -13   4   5          0.14         -6.44        61.68 o                         
 -11   4   5       6708.15       7967.13       248.71 o                         
  -9   4   5       6367.79       6711.68       306.08 o                         
  -7   4   5       2934.79       2159.19       151.49 o                         
  -5   4   5         32.36        209.14       485.16 o                         
  -3   4   5        290.99        731.58        90.94 o                         
  -1   4   5     148745.20     150586.11      5474.30 o                         
   1   4   5       2559.75       3811.39       273.34 o                         
   3   4   5        687.71       1195.64       121.76 o                         
   5   4   5       5183.27       4841.04       176.08 o                         
   7   4   5       2543.70       3057.02       160.42 o                         
   9   4   5        144.73        169.77        94.31 o                         
  11   4   5         41.36         40.25        61.61 o                         
  13   4   5       2198.55       2716.21       119.60 o                         
  15   4   5       1048.56       1699.28       114.66 o                         
  17   4   5        493.03       1295.01        84.66 o                         
  19   4   5         74.14        144.72        63.01 o                         
  21   4   5        751.81        541.10        73.85 o                         
  23   4   5        165.51        165.77        66.31 o                         
 -22   5   5       6629.49       5924.61       239.38 o                         
 -20   5   5        443.01        546.16       132.72 o                         
 -18   5   5        280.61        425.79        91.85 o                         
 -16   5   5       3201.05       3103.90       136.65 o                         
 -14   5   5      12510.92      12538.90       356.25 o                         
 -12   5   5        517.53        779.98        63.25 o                         
 -10   5   5       1774.81       1712.36       128.44 o                         
  -8   5   5       4584.36       5302.21       326.75 o                         
  -6   5   5       5144.83       4452.06       304.37 o                         
  -4   5   5        896.14        451.15        62.70 o                         
  -2   5   5      40632.10      39921.66      1535.87 o                         
   0   5   5      59017.49      58900.34      2214.27 o                         
   2   5   5      39887.21      37164.48      1433.64 o                         
   4   5   5          9.94         69.77        88.44 o                         
   6   5   5       7344.10       7379.61       304.88 o                         
   8   5   5       6038.05       6528.30       333.86 o                         
  10   5   5       3370.12       3038.34       141.69 o                         
  12   5   5        970.06        756.97        84.33 o                         
  14   5   5       7263.85      10211.56       303.19 o                         
  16   5   5       2632.03       2628.16       112.64 o                         
  18   5   5       3039.17       3235.58       131.65 o                         
  20   5   5         57.06         26.28        70.34 o                         
  22   5   5       2732.08       3089.19       174.79 o                         
 -21   6   5         21.75        140.97        53.72 o                         
 -19   6   5        616.86        582.22        77.21 o                         
 -17   6   5       4767.92       3909.79       217.29 o                         
 -15   6   5       1519.36       1647.95       110.83 o                         
 -13   6   5        697.39        797.28        99.32 o                         
 -11   6   5       1021.96        778.93        67.29 o                         
  -9   6   5      17804.60      15204.04       729.75 o                         
  -7   6   5       1740.71       1647.65       193.05 o                         
  -5   6   5       1058.11        993.54       102.08 o                         
  -3   6   5       1475.11       1780.45       111.14 o                         
  -1   6   5      57269.80      61728.77      2366.15 o                         
   1   6   5       1123.10        657.11       109.66 o                         
   3   6   5      24964.28      27136.33       912.19 o                         
   5   6   5         88.93         31.63        77.26 o                         
   7   6   5      20634.99      20787.28       750.01 o                         
   9   6   5       4811.16       4202.68       342.53 o                         
  11   6   5        100.75         45.99        64.40 o                         
  13   6   5       1358.31       1340.14       102.39 o                         
  15   6   5       2846.10       2596.86       122.56 o                         
  17   6   5       2625.28       2227.42       106.92 o                         
  19   6   5        161.23        112.52        59.42 o                         
  21   6   5        579.91        363.54        68.50 o                         
 -20   7   5        524.09        318.98        98.58 o                         
 -18   7   5       1570.76       1123.52       105.94 o                         
 -16   7   5        833.44        651.91        63.52 o                         
 -14   7   5       5180.11       4952.96       269.69 o                         
 -12   7   5        576.58        596.45       139.95 o                         
 -10   7   5       3069.97       3092.85       190.06 o                         
  -8   7   5       3884.26       4382.00       713.56 o                         
  -6   7   5      10594.33       9684.69       598.25 o                         
  -4   7   5        318.26        243.18        69.16 o                         
  -2   7   5       8962.59       7803.00       393.18 o                         
   0   7   5       1022.95        601.00       125.33 o                         
   2   7   5       1568.65       2205.36       136.31 o                         
   4   7   5        965.62        940.74       135.77 o                         
   6   7   5      22738.66      20580.79       669.43 o                         
   8   7   5       2611.46       2444.04       123.71 o                         
  10   7   5      20165.51      21214.19       685.60 o                         
  12   7   5        211.82        170.74        78.00 o                         
  14   7   5      11238.80       8790.22       277.53 o                         
  16   7   5        121.58         73.44        72.30 o                         
  18   7   5       4328.57       4402.84       174.03 o                         
  20   7   5        948.07        920.25        66.69 o                         
 -21   8   5        169.79        133.05        54.52 o                         
 -19   8   5       1077.34       1185.11       138.84 o                         
 -17   8   5       1050.42       1158.62       119.53 o                         
 -15   8   5       3137.16       2511.66       220.19 o                         
 -13   8   5        215.21        201.25        78.71 o                         
 -11   8   5         69.43        153.77        74.95 o                         
  -9   8   5      14059.95      15330.09       498.90 o                         
  -7   8   5       9653.77       9873.40       415.93 o                         
  -5   8   5       2927.41       3182.25       174.48 o                         
  -3   8   5        189.38        218.29        81.46 o                         
  -1   8   5       2264.57       2421.11       199.13 o                         
   1   8   5      26174.93      31670.96      1502.21 o                         
   3   8   5        517.28        863.16        93.69 o                         
   5   8   5        631.85       1010.18        79.65 o                         
   7   8   5       5512.39       5362.69       230.76 o                         
   9   8   5      16107.69      17550.45       659.40 o                         
  11   8   5        278.90        473.70        82.77 o                         
  13   8   5       1306.07       1818.10       119.64 o                         
  15   8   5       3291.73       3286.70       160.17 o                         
  17   8   5       7629.58       9073.70       297.02 o                         
  19   8   5        323.70        431.25        61.87 o                         
 -20   9   5        212.67        254.92        97.25 o                         
 -18   9   5          5.50        -70.10        70.10 o                         
 -16   9   5         11.88        109.88        68.35 o                         
 -14   9   5       2215.53       1641.97       130.99 o                         
 -12   9   5        408.77        413.51        78.82 o                         
 -10   9   5       4204.32       4414.97       182.24 o                         
  -8   9   5         79.60        282.21        86.11 o                         
  -6   9   5      16068.89      17211.88       536.71 o                         
  -4   9   5          1.83        -61.08        61.08 o                         
  -2   9   5       1111.36       1353.82       107.92 o                         
   0   9   5        616.00        512.92       111.31 o                         
   2   9   5       6830.84       7033.95       303.89 o                         
   4   9   5       1679.32       1505.70       106.50 o                         
   6   9   5      12495.70      14073.65       719.66 o                         
   8   9   5        627.38        367.71        78.08 o                         
  10   9   5       7178.23       5801.44       236.08 o                         
  12   9   5       1171.08       1038.41        92.95 o                         
  14   9   5       3083.89       4634.86       171.01 o                         
  16   9   5        170.15        498.89        94.46 o                         
  18   9   5       2106.83       1697.59        79.93 o                         
 -19  10   5       1077.82        862.01       118.62 o                         
 -17  10   5        320.11        190.96        49.19 o                         
 -15  10   5       1055.63       1273.68       103.06 o                         
 -13  10   5       1847.70       2134.64       166.78 o                         
 -11  10   5          1.68         27.51        69.97 o                         
  -9  10   5         39.65         50.45        85.78 o                         
  -7  10   5       7838.43       7918.67       297.20 o                         
  -5  10   5        105.54        148.61       100.55 o                         
  -3  10   5          6.18         38.06        77.34 o                         
  -1  10   5        989.37       1002.43       175.09 o                         
   1  10   5       7126.74       7847.21       332.86 o                         
   3  10   5        750.85        873.02       169.02 o                         
   5  10   5        664.81        509.08       124.07 o                         
   7  10   5         37.92        -12.77        74.65 o                         
   9  10   5      12720.21      13623.80       715.72 o                         
  11  10   5       1745.23       1355.37       196.35 o                         
  13  10   5        315.44        195.94        90.58 o                         
  15  10   5       1493.43       2036.15       119.31 o                         
  17  10   5       1590.27       1279.87        74.36 o                         
 -18  11   5        112.02        160.61        82.52 o                         
 -16  11   5         45.94         29.42        43.34 o                         
 -14  11   5       1479.72       1500.89       152.38 o                         
 -12  11   5         16.76         29.42        79.25 o                         
 -10  11   5          3.50          6.68        84.05 o                         
  -8  11   5        850.48        641.06        99.03 o                         
  -6  11   5        449.27        695.68       142.18 o                         
  -4  11   5        126.08         72.83        86.16 o                         
  -2  11   5       1801.60       1788.96       117.17 o                         
   0  11   5        275.42        171.39        72.70 o                         
   2  11   5       4077.44       4970.08       205.09 o                         
   4  11   5       1389.27       1751.28       150.94 o                         
   6  11   5       1507.07        775.65       157.71 o                         
   8  11   5       1200.32       1237.40       199.50 o                         
  10  11   5        416.67        674.44       101.56 o                         
  12  11   5         13.73        -33.82        69.75 o                         
  14  11   5        591.99        510.41        76.49 o                         
  16  11   5         29.90         -8.84        74.41 o                         
 -15  12   5        435.82        359.41        57.72 o                         
 -13  12   5        172.04        151.53        70.56 o                         
 -11  12   5        140.23        171.23       121.93 o                         
  -9  12   5       1629.99       1575.22       140.67 o                         
  -7  12   5       2807.32       3129.51       181.34 o                         
  -5  12   5         60.73         62.48        83.39 o                         
  -3  12   5          0.34         20.45        83.12 o                         
  -1  12   5        477.18        673.91        87.12 o                         
   1  12   5       2970.55       3494.78       148.29 o                         
   3  12   5        602.65        714.89       127.34 o                         
   5  12   5        298.45        276.37       106.04 o                         
   7  12   5       3932.88       4069.35       421.06 o                         
   9  12   5       2469.94       2617.57       173.09 o                         
  11  12   5        136.17         73.62        87.78 o                         
  13  12   5        250.46        202.88        67.31 o                         
  15  12   5        233.63        213.66        70.73 o                         
 -14  13   5        186.12        181.98        90.62 o                         
 -12  13   5        296.89        259.93        56.93 o                         
 -10  13   5        167.24        321.02        71.78 o                         
  -8  13   5         27.59         34.46        73.90 o                         
  -6  13   5        641.83        748.80        92.71 o                         
  -4  13   5        233.24        210.12        81.74 o                         
  -2  13   5        516.10        517.88        89.78 o                         
   0  13   5         23.07        -54.06        59.66 o                         
   2  13   5          7.71         43.54       105.08 o                         
   4  13   5        139.94        255.28        92.29 o                         
   6  13   5        723.15        694.88       111.00 o                         
   8  13   5        234.36        215.90        98.77 o                         
  10  13   5        982.31        698.95       106.24 o                         
  12  13   5         62.18        164.25        50.04 o                         
  14  13   5        426.90        200.19        48.39 o                         
 -13  14   5         24.14        -27.26        27.26 o                         
 -11  14   5         19.48         11.05        82.52 o                         
  -9  14   5       1535.41       1733.21       134.20 o                         
  -7  14   5       3501.72       3304.72       143.51 o                         
  -5  14   5         71.26        100.63        43.53 o                         
  -3  14   5          7.45        114.02        46.06 o                         
  -1  14   5       1677.06       1760.09        98.41 o                         
   1  14   5       2674.00       2964.21       173.12 o                         
   3  14   5          0.71        -26.31        73.48 o                         
   5  14   5        591.70        625.21        76.55 o                         
   7  14   5       1116.91       1421.87        94.19 o                         
   9  14   5       4139.10       4107.90       232.94 o                         
  11  14   5         11.09         -9.13        42.71 o                         
 -10  15   5         35.85         27.26        25.79 o                         
  -8  15   5         70.81        117.88        40.52 o                         
  -6  15   5        630.23        618.06        49.34 o                         
  -4  15   5         33.70         33.33        31.43 o                         
  -2  15   5        101.04         69.68        65.92 o                         
   0  15   5          0.46         -3.12        65.77 o                         
   2  15   5        396.20        325.44        59.71 o                         
   4  15   5         62.90         29.47        48.75 o                         
   6  15   5        176.03        156.31        78.10 o                         
   8  15   5        208.60        199.88        64.25 o                         
  -3  16   5         30.38         48.98        62.26 o                         
  -1  16   5        247.82        248.29        66.31 o                         
   1  16   5        770.88        597.99        90.99 o                         
   3  16   5          0.33        -36.86        48.50 o                         
   5  16   5         38.80        -39.79        47.89 o                         
 -24   0   6       3335.19       3737.95       778.39 o                         
 -22   0   6       6241.04       7142.51       378.27 o                         
 -20   0   6       1244.42       1283.38       154.88 o                         
 -18   0   6      50074.23      48446.29      2958.33 o                         
 -16   0   6      40794.47      39011.63      1942.17 o                         
 -14   0   6      25552.76      25045.83      1888.70 o                         
 -12   0   6       4939.56       4413.63       524.58 o                         
 -10   0   6      11392.07      10704.92       560.32 o                         
  -8   0   6      98549.90      91385.52      3993.30 o                         
  -6   0   6       8974.74       9132.19       612.25 o                         
  -4   0   6      18544.64      20563.82      1323.96 o                         
  -2   0   6      24941.67      21570.98      1403.54 o                         
   0   0   6      98787.92      93726.70      5887.48 o                         
   2   0   6      21371.35      15277.54       987.26 o                         
   4   0   6      17559.03      14848.58       934.95 o                         
   6   0   6      31895.89      27736.22      1828.65 o                         
   8   0   6      73050.48      75321.91      5733.13 o                         
  10   0   6        837.17        691.20        75.89 o                         
  12   0   6      10613.50      10368.12       437.69 o                         
  14   0   6        124.53        323.39        79.43 o                         
  16   0   6      11952.40      12969.82       645.42 o                         
  18   0   6       1508.81       1336.49       214.40 o                         
  20   0   6       3406.70       3757.50       332.28 o                         
  22   0   6       2158.98       2141.04       203.35 o                         
 -23   1   6         38.95          3.48        53.46 o                         
 -21   1   6          5.60         84.64        76.69 o                         
 -19   1   6        368.80        475.99        97.16 o                         
 -17   1   6        128.20         37.56       108.82 o                         
 -15   1   6       6084.23       5219.17       298.93 o                         
 -13   1   6         29.13         97.17        85.22 o                         
 -11   1   6        693.26        772.25       113.48 o                         
  -9   1   6      21258.21      23684.73       794.89 o                         
  -7   1   6        485.82       1285.94        88.82 o                         
  -5   1   6       1749.35       1646.11       103.65 o                         
  -3   1   6     157588.97     154714.20      5648.76 o                         
   1   1   6      10660.29       7888.46       301.95 o                         
   3   1   6      19671.46      19638.89       721.53 o                         
   5   1   6      35213.23      30001.55      1356.70 o                         
   7   1   6      22122.44      19646.05      1560.83 o                         
   9   1   6       3992.38       3360.75       154.88 o                         
  11   1   6          0.47        140.23        66.74 o                         
  13   1   6       4800.35       4746.59       160.43 o                         
  15   1   6        282.67        195.62        59.94 o                         
  17   1   6       6177.71       7926.04       266.45 o                         
  19   1   6         33.58         45.12       107.47 o                         
  21   1   6        716.08        681.78        78.74 o                         
  23   1   6        400.52        479.82        43.02 o                         
 -24   2   6       2120.42       1779.57       438.37 o                         
 -22   2   6       8406.10       9759.56       403.23 o                         
 -20   2   6       3916.45       5728.98       480.53 o                         
 -18   2   6       4350.70       4190.97       214.05 o                         
 -16   2   6       5345.37       6066.15       228.74 o                         
 -14   2   6      28360.31      28372.74       794.63 o                         
 -12   2   6        613.16        545.57        96.27 o                         
 -10   2   6      20968.78      21991.60       756.56 o                         
  -8   2   6      88489.73      82362.64      2996.00 o                         
  -6   2   6     122269.15     113369.56      7208.50 o                         
  -4   2   6      38805.39      36832.16      1372.51 o                         
  -2   2   6      49983.91      42784.74      1394.82 o                         
   0   2   6       1884.92        952.24        65.59 o                         
   2   2   6       2619.05       3894.96       224.44 o                         
   4   2   6       1264.78        809.83        73.93 o                         
   6   2   6      11163.08       7924.05       381.01 o                         
   8   2   6      42173.27      35508.14      1154.56 o                         
  10   2   6      14662.04      13870.62       591.90 o                         
  12   2   6       1194.42       1357.00        90.46 o                         
  14   2   6       1983.65       2609.02       125.28 o                         
  16   2   6       7304.56       9057.83       386.02 o                         
  18   2   6         35.80         -5.40        82.68 o                         
  20   2   6       3489.15       4362.38       359.54 o                         
  22   2   6       2548.85       2627.94       145.36 o                         
 -23   3   6        504.46        826.27        69.93 o                         
 -21   3   6        122.67         65.86        70.95 o                         
 -19   3   6        701.10        860.35       131.10 o                         
 -17   3   6        970.82       1392.23       116.69 o                         
 -15   3   6        988.98       1161.18       100.25 o                         
 -13   3   6       1079.20       1156.80       106.38 o                         
 -11   3   6       2463.86       3122.41       197.90 o                         
  -9   3   6       7895.43       8854.83       392.10 o                         
  -7   3   6       7066.11       6103.86       339.34 o                         
  -5   3   6          2.78         38.84        71.82 o                         
  -3   3   6       2973.66       3661.27       185.06 o                         
  -1   3   6      16941.24      16247.47       637.81 o                         
   1   3   6       1261.74       1434.04       106.27 o                         
   3   3   6        366.55        557.66       120.71 o                         
   5   3   6       5699.48       4580.26       279.29 o                         
   7   3   6       9113.23       7628.08       314.80 o                         
   9   3   6       6168.88       5790.27       246.08 o                         
  11   3   6        246.65        516.07        57.88 o                         
  13   3   6         56.79        132.13        56.63 o                         
  15   3   6        329.76        201.57        62.97 o                         
  17   3   6        812.62       1058.99        90.12 o                         
  19   3   6        215.28        339.51        78.01 o                         
  21   3   6         70.70        208.02        70.11 o                         
 -22   4   6       3965.96       4247.00       190.91 o                         
 -20   4   6       3987.91       3481.86       177.86 o                         
 -18   4   6         74.10         99.91        83.75 o                         
 -16   4   6       1654.34       2215.98       129.50 o                         
 -14   4   6       7935.67       7894.35       255.90 o                         
 -12   4   6        845.42        949.40        70.91 o                         
 -10   4   6       9984.93       9346.67       464.86 o                         
  -8   4   6      13942.91      15491.61       617.40 o                         
  -6   4   6       5536.27       4088.83       206.31 o                         
  -4   4   6         41.34          4.43        65.21 o                         
  -2   4   6      22415.63      22414.86       879.15 o                         
   0   4   6      21253.69      21924.18      1009.38 o                         
   2   4   6        572.29        404.83        97.50 o                         
   4   4   6       5614.19       5278.92       290.18 o                         
   6   4   6      14787.43      13984.69       430.86 o                         
   8   4   6       4824.18       4475.98       215.02 o                         
  10   4   6       5907.01       5834.31       215.05 o                         
  12   4   6       3953.64       2998.44       116.40 o                         
  14   4   6       2796.20       3064.72       122.82 o                         
  16   4   6       7179.08       6435.46       313.21 o                         
  18   4   6        124.08          3.45        69.76 o                         
  20   4   6       1614.93       1384.06        87.62 o                         
  22   4   6       3682.24       3868.14       209.40 o                         
 -23   5   6        173.92        238.31        47.19 o                         
 -21   5   6        169.97        156.99        65.64 o                         
 -19   5   6       1609.36       1464.55       154.93 o                         
 -17   5   6       6019.76       6020.96       275.33 o                         
 -15   5   6        586.61        766.28        70.37 o                         
 -13   5   6         29.49        202.00        55.84 o                         
 -11   5   6      12572.29      12635.89       392.86 o                         
  -9   5   6      15754.87      15228.19       631.26 o                         
  -7   5   6      24673.90      28480.67      1238.60 o                         
  -5   5   6        778.63       1035.82       210.49 o                         
  -3   5   6      58669.30      62192.11      2339.16 o                         
  -1   5   6      36709.40      36456.91      1424.84 o                         
   1   5   6      48548.18      55250.11      2494.41 o                         
   3   5   6       1282.42        989.25       122.36 o                         
   5   5   6        537.87        412.98        70.72 o                         
   7   5   6       3981.80       4973.35       235.62 o                         
   9   5   6       8425.91       7729.09       285.13 o                         
  11   5   6        168.30        140.59        59.58 o                         
  13   5   6         44.08        -14.15        53.44 o                         
  15   5   6       2664.32       4060.82       147.55 o                         
  17   5   6        651.97        782.80        74.64 o                         
  19   5   6        369.00        226.84        66.83 o                         
  21   5   6        157.88        318.27        64.30 o                         
 -22   6   6       4836.90       3909.62       203.35 o                         
 -20   6   6       1345.80       1604.16        89.33 o                         
 -18   6   6       8127.71       8172.36       464.40 o                         
 -16   6   6       3330.80       3017.52       128.03 o                         
 -14   6   6      11780.17      10678.32       450.25 o                         
 -12   6   6        677.89        710.57        64.85 o                         
 -10   6   6       5038.50       4771.79       190.27 o                         
  -8   6   6       6918.16       4860.09       280.20 o                         
  -6   6   6      10672.71      10398.98       575.05 o                         
  -4   6   6       4960.80       5351.53       230.35 o                         
  -2   6   6      71985.11      74994.33      2827.54 o                         
   0   6   6      19639.17      20228.32       840.59 o                         
   2   6   6      89237.25      87870.49      2837.84 o                         
   4   6   6       3943.91       3806.44       210.46 o                         
   6   6   6      18391.49      18641.97       574.69 o                         
   8   6   6      17138.81      17283.64       456.67 o                         
  10   6   6       7513.65       8980.38       296.36 o                         
  12   6   6       1273.78       2441.85       120.12 o                         
  14   6   6       7873.00       8051.42       225.44 o                         
  16   6   6       8892.76      10253.48       460.62 o                         
  18   6   6       2723.57       3071.80       129.80 o                         
  20   6   6         84.95        131.55        47.83 o                         
  22   6   6       1122.49        964.45        74.73 o                         
 -21   7   6        669.96        657.09        86.68 o                         
 -19   7   6         13.75         96.09        55.43 o                         
 -17   7   6       4131.63       3915.74       175.89 o                         
 -15   7   6        507.17        527.78       103.39 o                         
 -13   7   6        987.80        983.88       122.35 o                         
 -11   7   6       1918.20       1991.64       117.14 o                         
  -9   7   6      13610.55      12453.17       588.58 o                         
  -7   7   6         20.13         47.01        77.16 o                         
  -5   7   6       4208.73       4192.84       235.96 o                         
  -3   7   6       1327.35       1372.26       104.63 o                         
  -1   7   6      28728.97      30706.37      1243.65 o                         
   1   7   6       1769.89       2242.58       334.12 o                         
   3   7   6       3110.53       3254.49       171.39 o                         
   5   7   6       1632.88       1765.29       151.54 o                         
   7   7   6      22974.62      21391.65       531.77 o                         
   9   7   6        145.11         34.31        77.78 o                         
  11   7   6        470.65        569.94        70.74 o                         
  13   7   6        695.65       1167.37        87.83 o                         
  15   7   6       9804.82       8075.89       277.88 o                         
  17   7   6       3097.57       3013.29       130.81 o                         
  19   7   6        227.72        266.19        60.40 o                         
  21   7   6        142.14        136.26        54.43 o                         
 -20   8   6        258.45        185.01        94.72 o                         
 -18   8   6       1077.24       1159.36       120.06 o                         
 -16   8   6       1541.20       1425.10       180.04 o                         
 -14   8   6       1808.78       1645.98       155.82 o                         
 -12   8   6       2401.57       2445.05       189.81 o                         
 -10   8   6      13655.37      13470.18       503.34 o                         
  -8   8   6       8130.72       8148.36       368.08 o                         
  -6   8   6       6561.30       6841.02       263.75 o                         
  -4   8   6        430.07        376.12        72.24 o                         
  -2   8   6       7762.62       7842.92       322.71 o                         
   0   8   6      15867.17      18025.78       800.66 o                         
   2   8   6       3963.20       4707.83       285.19 o                         
   4   8   6         37.70         75.11        65.93 o                         
   6   8   6      10201.69       8503.62       356.62 o                         
   8   8   6      12164.85      12613.26       387.06 o                         
  10   8   6       4089.40       3124.67       137.74 o                         
  12   8   6        607.65        223.90        70.33 o                         
  14   8   6       7214.51       5992.64       203.61 o                         
  16   8   6       7441.88       8496.59       293.72 o                         
  18   8   6       1132.36        978.22        69.05 o                         
  20   8   6        112.93        127.46        71.47 o                         
 -19   9   6        395.86        401.09        96.93 o                         
 -17   9   6       1192.47       1188.54       141.97 o                         
 -15   9   6        244.58        252.54        74.41 o                         
 -13   9   6       1813.62       1719.56       113.98 o                         
 -11   9   6       1370.96       1170.31        99.75 o                         
  -9   9   6       7418.87       6512.11       230.39 o                         
  -7   9   6       1211.51       1213.14       105.22 o                         
  -5   9   6        258.78         90.19        74.87 o                         
  -3   9   6        595.74        294.98        68.77 o                         
  -1   9   6       8928.54      10343.44       435.60 o                         
   1   9   6       3665.09       5531.90       256.40 o                         
   3   9   6       7318.47       6670.22       333.45 o                         
   5   9   6        833.18        743.65       119.35 o                         
   7   9   6       7000.08       8634.08       300.99 o                         
   9   9   6       3533.26       5273.41       273.38 o                         
  11   9   6        384.66        583.40        82.45 o                         
  13   9   6       1215.25       1272.71       105.91 o                         
  15   9   6       4012.75       5109.46       211.45 o                         
  17   9   6        172.42         10.02        51.47 o                         
  19   9   6         81.25         44.84        43.68 o                         
 -18  10   6         54.74         -8.40        83.29 o                         
 -16  10   6        510.58        496.99        84.00 o                         
 -14  10   6       1227.52       1272.57       109.69 o                         
 -12  10   6        135.03        249.50        90.07 o                         
 -10  10   6        298.43        317.36        75.45 o                         
  -8  10   6       2894.94       2273.97       118.20 o                         
  -6  10   6        142.08        120.46        77.26 o                         
  -4  10   6        110.72        228.29        90.41 o                         
  -2  10   6       1883.06       2043.46       132.28 o                         
   0  10   6      14078.38      14359.86       581.87 o                         
   2  10   6       1560.71       1605.56        92.76 o                         
   4  10   6         70.11         89.83        92.24 o                         
   6  10   6        414.55       1198.34       388.68 o                         
   8  10   6       2642.92       2445.86       120.11 o                         
  10  10   6         90.08        110.65        81.48 o                         
  12  10   6          5.86        114.48        91.97 o                         
  14  10   6       1904.66       3043.84       136.70 o                         
  16  10   6        976.63        812.81        63.52 o                         
  18  10   6        526.22        355.09        45.87 o                         
 -15  11   6        106.00        128.00        54.40 o                         
 -13  11   6       3575.96       3135.03       295.37 o                         
 -11  11   6        293.74        295.48        89.27 o                         
  -9  11   6       1430.12       1460.40       169.47 o                         
  -7  11   6        117.07        166.84        81.69 o                         
  -5  11   6       1247.95       1485.82       120.95 o                         
  -3  11   6         70.52          1.59        80.89 o                         
  -1  11   6       7249.19       8024.37       316.43 o                         
   1  11   6       1905.46       1790.74        95.41 o                         
   3  11   6       1090.93       1279.92       153.16 o                         
   5  11   6         28.04         53.54        97.24 o                         
   7  11   6       3962.88       3580.16       283.40 o                         
   9  11   6        136.16        638.00       655.72 o                         
  11  11   6         31.56         46.73        81.57 o                         
  13  11   6         30.53         37.52        91.13 o                         
  15  11   6       2556.21       3113.68       183.34 o                         
  17  11   6         79.67         35.15        58.20 o                         
 -16  12   6        604.59        571.73       112.72 o                         
 -14  12   6        368.87        330.46       141.46 o                         
 -12  12   6        502.85        445.79        82.84 o                         
 -10  12   6         80.13        159.64        89.55 o                         
  -8  12   6        252.47        230.89        89.02 o                         
  -6  12   6        359.77        503.61       141.80 o                         
  -4  12   6        328.33        629.40        93.40 o                         
  -2  12   6         44.82        -32.86        73.30 o                         
   0  12   6       1428.41       1728.79        93.99 o                         
   2  12   6          3.93          8.20        83.84 o                         
   4  12   6        318.35        503.94       105.87 o                         
   6  12   6       1210.30        951.98       125.63 o                         
   8  12   6        444.30        579.64       125.77 o                         
  10  12   6        266.09        226.67        96.58 o                         
  12  12   6        136.01        179.99        81.12 o                         
  14  12   6        133.69         42.73        76.62 o                         
  16  12   6        103.28        115.84        35.51 o                         
 -15  13   6        115.87         91.36        29.47 o                         
 -13  13   6        699.20        594.65        58.66 o                         
 -11  13   6          1.41         23.74        51.59 o                         
  -9  13   6       2175.45       2106.92       129.96 o                         
  -7  13   6        220.86        117.05        77.03 o                         
  -5  13   6        404.52        459.69        84.14 o                         
  -3  13   6        176.27         75.81        78.24 o                         
  -1  13   6       7134.25       7366.29       277.69 o                         
   1  13   6        356.67        368.61       146.34 o                         
   3  13   6         55.85         33.26        82.28 o                         
   5  13   6          1.00        -24.53        72.94 o                         
   7  13   6       4558.40       4941.21       245.15 o                         
   9  13   6        104.37        171.35        82.99 o                         
  11  13   6        155.89        135.87        71.27 o                         
  13  13   6         69.41        130.57        78.83 o                         
 -12  14   6        356.19        504.68        58.20 o                         
 -10  14   6        151.75        144.25        85.10 o                         
  -8  14   6        620.08        514.11        59.45 o                         
  -6  14   6         25.41         14.31        40.78 o                         
  -4  14   6        460.52        464.43        58.82 o                         
  -2  14   6        725.93        626.82        84.81 o                         
   0  14   6        165.57        147.66        86.13 o                         
   2  14   6         16.54          3.56        77.63 o                         
   4  14   6         13.90         83.18        63.31 o                         
   6  14   6        765.95        691.50        76.58 o                         
   8  14   6        893.62       1074.95        79.45 o                         
  10  14   6          9.66        -34.44        74.28 o                         
  12  14   6        245.89        302.26        44.38 o                         
  -9  15   6       3220.11       2946.32       200.40 o                         
  -7  15   6        202.76        148.78        89.89 o                         
  -5  15   6        299.32        376.39        41.59 o                         
  -3  15   6         58.28         20.33        30.61 o                         
  -1  15   6       1937.90       1737.65       116.76 o                         
   1  15   6        171.51        284.06        73.96 o                         
   3  15   6        253.65        366.01        79.39 o                         
   5  15   6          0.06        -41.80        80.48 o                         
   7  15   6       2909.72       3298.15       192.66 o                         
   9  15   6         64.73         84.70        55.63 o                         
  -4  16   6        329.55        232.82        62.62 o                         
  -2  16   6         74.94         65.86       129.30 o                         
   0  16   6        140.39        134.83        58.20 o                         
   2  16   6         33.39         66.31        83.25 o                         
   4  16   6         16.89         73.68        53.05 o                         
 -24   1   7       7084.35       7450.67       331.07 o                         
 -22   1   7        209.21        136.76        72.35 o                         
 -20   1   7         14.33        -50.42        92.01 o                         
 -18   1   7        139.48        357.29       109.83 o                         
 -16   1   7      65410.14      71608.72      2313.74 o                         
 -14   1   7        174.31        332.95       149.34 o                         
 -12   1   7        258.68         91.83        98.75 o                         
 -10   1   7       6705.41       6672.77       302.52 o                         
  -8   1   7     171178.05     182859.59      6534.87 o                         
  -6   1   7        980.07       1019.07       192.30 o                         
  -4   1   7         44.66         32.68        52.59 o                         
  -2   1   7       1141.52       1663.66        78.25 o                         
   0   1   7     770066.06     714587.56     22123.36 o                         
   2   1   7       7115.16       6411.31       316.75 o                         
   4   1   7      21226.82      18543.21       843.71 o                         
   6   1   7      13261.09      12563.59       497.88 o                         
   8   1   7      27725.29      24000.27       793.33 o                         
  10   1   7         38.63         46.60        47.66 o                         
  12   1   7      35794.43      35946.11       828.97 o                         
  14   1   7        681.58        724.37        85.19 o                         
  16   1   7      43618.41      50636.97      1867.31 o                         
  18   1   7         98.88        104.28       109.91 o                         
  20   1   7       6020.66       6409.93       279.56 o                         
  22   1   7         32.81         76.32        54.87 o                         
 -23   2   7        181.80        276.41        87.03 o                         
 -21   2   7       1129.75       1189.94       115.20 o                         
 -19   2   7        314.01        274.47       102.91 o                         
 -17   2   7       5012.99       4840.35       229.48 o                         
 -15   2   7       5175.74       5480.68       247.17 o                         
 -13   2   7        447.05        323.67        91.04 o                         
 -11   2   7        446.66        447.02        73.61 o                         
  -9   2   7       3593.54       3359.37       182.11 o                         
  -7   2   7       3304.74       3244.67       235.95 o                         
  -5   2   7      16194.80      12175.00       427.59 o                         
  -3   2   7       9812.54      12241.69       472.90 o                         
  -1   2   7        610.44        227.98        38.39 o                         
   1   2   7       4465.34       7167.38       285.74 o                         
   3   2   7      17552.75      15961.99      1049.89 o                         
   5   2   7        353.84        419.20        58.43 o                         
   7   2   7       6695.68       6801.21       233.26 o                         
   9   2   7         55.80        450.30        50.07 o                         
  11   2   7       1026.37        931.20        74.11 o                         
  13   2   7         15.88        116.92        70.22 o                         
  15   2   7        260.85        537.68       130.12 o                         
  17   2   7       1632.53       1978.23       164.17 o                         
  19   2   7       1521.17       1552.36       204.82 o                         
  21   2   7        221.67        388.53        81.78 o                         
  23   2   7         12.62         95.78        69.26 o                         
 -24   3   7       2735.37       1954.73       615.20 o                         
 -22   3   7        621.00        905.37       138.60 o                         
 -20   3   7       8061.21       9239.27       423.39 o                         
 -18   3   7        655.77        529.47        86.43 o                         
 -16   3   7      21143.13      23232.74       901.60 o                         
 -14   3   7         66.00        197.40        75.01 o                         
 -12   3   7       8751.08       9379.90       337.87 o                         
 -10   3   7       1735.24       2337.18       155.01 o                         
  -8   3   7     107759.10      97633.47      3612.48 o                         
  -6   3   7         37.57         38.77        73.28 o                         
  -4   3   7       3953.38       3199.30       300.23 o                         
  -2   3   7        208.26        294.37        58.02 o                         
   0   3   7        416.98        129.70        54.15 o                         
   2   3   7        768.91        458.06        88.09 o                         
   4   3   7       1887.49       2139.21       154.30 o                         
   6   3   7       5106.19       5537.40       228.62 o                         
   8   3   7      56488.46      50476.37      1586.81 o                         
  10   3   7        138.43        169.89        67.17 o                         
  12   3   7      11991.16      12987.42       375.47 o                         
  14   3   7        154.74        203.40        64.34 o                         
  16   3   7      15588.81      16969.04       756.82 o                         
  18   3   7        881.55        831.00       109.91 o                         
  20   3   7       2644.49       2635.74       173.99 o                         
  22   3   7        336.50        529.52       159.14 o                         
 -23   4   7        397.50        328.94        36.47 o                         
 -21   4   7        886.12        630.61        78.30 o                         
 -19   4   7         83.17         55.03       101.97 o                         
 -17   4   7         50.60        144.88        73.96 o                         
 -15   4   7       5893.54       5907.48       288.71 o                         
 -13   4   7       1129.62        690.88        88.75 o                         
 -11   4   7        241.01        477.42       107.74 o                         
  -9   4   7        705.06        838.59        92.67 o                         
  -7   4   7        347.52        369.05        72.93 o                         
  -5   4   7         41.09        207.27        89.69 o                         
  -3   4   7       2286.76       1962.37       131.89 o                         
  -1   4   7       1301.78       1588.13       114.77 o                         
   1   4   7       9454.72       9621.25       469.89 o                         
   3   4   7       8390.31       8565.58       491.96 o                         
   5   4   7       1320.38       1411.85        82.64 o                         
   7   4   7       3317.66       2506.11       105.78 o                         
   9   4   7         75.24          5.09        72.91 o                         
  11   4   7         72.76         59.25        55.84 o                         
  13   4   7         62.15         52.80        54.87 o                         
  15   4   7        405.12        362.00        63.44 o                         
  17   4   7        204.16        287.59        69.30 o                         
  19   4   7        181.80        139.78        57.31 o                         
  21   4   7        404.46        344.02        68.82 o                         
 -22   5   7        117.21        195.11        34.22 o                         
 -20   5   7       6549.47       6010.60       284.03 o                         
 -18   5   7        726.02        746.76        97.77 o                         
 -16   5   7       9387.80      10076.63       471.21 o                         
 -14   5   7        967.09        902.35        94.30 o                         
 -12   5   7       6190.02       6127.39       272.76 o                         
 -10   5   7       4491.18       5028.97       241.84 o                         
  -8   5   7      27445.72      34100.84      1594.36 o                         
  -6   5   7        720.81        769.90        87.98 o                         
  -4   5   7       3870.49       4259.44       186.15 o                         
  -2   5   7      13976.01      17940.66       739.87 o                         
   0   5   7     144401.23     143063.83      6373.82 o                         
   2   5   7         83.97         29.92        53.39 o                         
   4   5   7        825.51        815.72        81.06 o                         
   6   5   7       3484.09       3493.34       137.17 o                         
   8   5   7      37721.90      36890.96      1679.01 o                         
  10   5   7        688.31        496.85        70.01 o                         
  12   5   7       6161.00       6163.16       246.64 o                         
  14   5   7          4.54         71.17        68.51 o                         
  16   5   7      25002.07      24161.68       972.97 o                         
  18   5   7        160.35        259.68        84.01 o                         
  20   5   7       1904.55       2283.24       117.14 o                         
  22   5   7         64.93        127.17       118.99 o                         
 -21   6   7        567.76        893.14        61.78 o                         
 -19   6   7       1366.33       1409.37       102.96 o                         
 -17   6   7        114.16        108.81        83.06 o                         
 -15   6   7       2056.72       1981.92       137.94 o                         
 -13   6   7        727.38        804.98        69.80 o                         
 -11   6   7       3329.28       3034.69       160.53 o                         
  -9   6   7        264.76        652.74       107.71 o                         
  -7   6   7      10082.13      11810.17       505.31 o                         
  -5   6   7       5458.44       5976.49       292.76 o                         
  -3   6   7      40489.88      44670.18      1481.97 o                         
  -1   6   7       1147.11       1513.91       137.52 o                         
   1   6   7      47420.64      50002.36      2278.72 o                         
   3   6   7       2303.45       3038.67       155.72 o                         
   5   6   7       3551.11       3670.26       182.17 o                         
   7   6   7        126.43        348.21        74.37 o                         
   9   6   7       6442.09       6103.77       207.39 o                         
  11   6   7         60.96         79.13        60.32 o                         
  13   6   7       1594.77       2227.18       156.54 o                         
  15   6   7       3402.38       3618.33       203.76 o                         
  17   6   7       1033.71       1808.93       102.45 o                         
  19   6   7        155.34        545.73        67.53 o                         
  21   6   7       1546.64       1885.95       131.48 o                         
 -22   7   7         94.90        -10.84        44.98 o                         
 -20   7   7       3197.05       2836.26       214.75 o                         
 -18   7   7        300.47        363.07        56.47 o                         
 -16   7   7       9342.28       9460.04       413.04 o                         
 -14   7   7        158.36        200.54        77.11 o                         
 -12   7   7        435.52        745.30       113.43 o                         
 -10   7   7       3642.54       2854.02       167.31 o                         
  -8   7   7      38548.82      38467.53      1156.69 o                         
  -6   7   7        186.47        150.25        85.75 o                         
  -4   7   7       2015.13       3053.73       180.36 o                         
  -2   7   7       4738.76       4768.00       277.35 o                         
   0   7   7     138565.48     145761.45      5436.87 o                         
   2   7   7       1685.68       1551.24       112.94 o                         
   4   7   7        944.57       1393.33       125.85 o                         
   6   7   7       2313.23       2737.19       104.49 o                         
   8   7   7      46615.53      48474.32      1197.18 o                         
  10   7   7       1432.48       1130.35        83.80 o                         
  12   7   7        676.96        932.23        80.42 o                         
  14   7   7        678.17        961.94        76.21 o                         
  16   7   7      10809.46      14592.15       453.21 o                         
  18   7   7         61.66         24.76        52.94 o                         
  20   7   7       2826.07       2798.65       177.19 o                         
 -21   8   7        398.65        294.63        79.94 o                         
 -19   8   7        611.93        600.79        92.06 o                         
 -17   8   7       1808.93       1402.23       149.07 o                         
 -15   8   7        837.30        779.75        95.25 o                         
 -13   8   7        616.93        439.64        77.86 o                         
 -11   8   7        967.14        798.17        86.61 o                         
  -9   8   7       8544.27       7770.50       381.52 o                         
  -7   8   7       6614.73       5831.67       343.09 o                         
  -5   8   7       3692.20       3083.75       149.54 o                         
  -3   8   7        444.16        363.85        72.40 o                         
  -1   8   7      12635.05      13074.85       508.11 o                         
   1   8   7       9229.63      10955.47       474.92 o                         
   3   8   7       7768.68       8402.63       309.05 o                         
   5   8   7       2654.70       1931.69       107.65 o                         
   7   8   7       7397.80       6563.12       224.77 o                         
   9   8   7       6727.54       7442.12       241.39 o                         
  11   8   7       1569.74       1256.02        89.86 o                         
  13   8   7        893.56        366.05        78.94 o                         
  15   8   7       1817.54       1371.89       100.72 o                         
  17   8   7        807.77        555.12        65.64 o                         
  19   8   7        510.29        444.34        61.67 o                         
 -20   9   7       1971.60       1533.94       158.40 o                         
 -18   9   7        113.08        114.59        71.94 o                         
 -16   9   7       1473.05       1663.89       138.14 o                         
 -14   9   7        198.40        280.31       136.30 o                         
 -12   9   7        104.63        269.73        69.42 o                         
 -10   9   7        495.85        513.76        80.28 o                         
  -8   9   7      20070.77      20401.25       693.63 o                         
  -6   9   7       4929.65       5820.17       239.28 o                         
  -4   9   7        827.31        786.69        82.97 o                         
  -2   9   7         33.87         27.67        72.07 o                         
   0   9   7      20829.66      24613.46       898.26 o                         
   2   9   7       2681.69       2960.42       124.76 o                         
   4   9   7        236.36        529.25       119.17 o                         
   6   9   7       1587.65       1718.72       139.44 o                         
   8   9   7      17418.48      17438.40       522.72 o                         
  10   9   7       6809.81       7747.66       267.09 o                         
  12   9   7        783.04        385.13        73.18 o                         
  14   9   7        205.15        170.05        69.41 o                         
  16   9   7       3941.90       3723.33       145.96 o                         
  18   9   7        746.72        732.13        68.51 o                         
 -19  10   7        225.80        318.28        83.25 o                         
 -17  10   7       1052.17       1212.39       105.87 o                         
 -15  10   7        438.89        446.40        69.20 o                         
 -13  10   7        891.61       1101.53       226.40 o                         
 -11  10   7         39.17          8.09        68.10 o                         
  -9  10   7       6857.97       7056.53       245.69 o                         
  -7  10   7       1495.94       1678.34       116.68 o                         
  -5  10   7       1517.23       1774.54       166.34 o                         
  -3  10   7          1.29        -36.18        69.86 o                         
  -1  10   7       8884.03       9096.79       336.39 o                         
   1  10   7         24.44         -5.54        87.34 o                         
   3  10   7        467.69        354.70        68.68 o                         
   5  10   7       1307.09       1539.33       163.53 o                         
   7  10   7      10473.68      12613.00       466.19 o                         
   9  10   7        703.26        543.07        83.77 o                         
  11  10   7       2557.87       2590.72       146.58 o                         
  13  10   7       1360.83       2197.94       126.37 o                         
  15  10   7       1421.30       2126.07       112.90 o                         
  17  10   7        646.84        414.91        68.51 o                         
 -18  11   7        330.00        323.44        77.36 o                         
 -16  11   7       1045.74       1017.12       154.99 o                         
 -14  11   7        159.61        112.85        95.33 o                         
 -12  11   7        384.80        310.76        79.50 o                         
 -10  11   7        756.43        816.37       109.76 o                         
  -8  11   7       6687.01       6075.11       245.24 o                         
  -6  11   7         13.78        107.61        97.63 o                         
  -4  11   7         52.24         84.99        81.14 o                         
  -2  11   7        360.49        254.13        88.70 o                         
   0  11   7       4628.22       5222.41       363.01 o                         
   2  11   7       2775.29       3207.66       307.92 o                         
   4  11   7       1142.24       1883.83       203.93 o                         
   6  11   7        371.33       1389.84       358.91 o                         
   8  11   7       7590.00       9017.59       504.68 o                         
  10  11   7         78.81         91.37        79.43 o                         
  12  11   7        349.14        577.15       110.04 o                         
  14  11   7        637.89        923.47       100.06 o                         
  16  11   7       2597.25       2453.46       150.13 o                         
 -15  12   7        135.32        167.77        85.99 o                         
 -13  12   7       1522.31       1519.61       631.78 o                         
 -11  12   7         29.61          7.42        75.94 o                         
  -9  12   7        899.10        734.63        98.77 o                         
  -7  12   7       1797.77       2400.29       143.50 o                         
  -5  12   7        558.54        565.67        92.23 o                         
  -3  12   7        266.14        458.45        85.83 o                         
  -1  12   7       1508.29       1722.41       111.34 o                         
   1  12   7        393.01        505.69        71.26 o                         
   3  12   7        222.75        270.61        79.78 o                         
   5  12   7       3482.65       3047.32       314.30 o                         
   7  12   7        904.35        852.98       124.86 o                         
   9  12   7       1453.38       1642.15       156.09 o                         
  11  12   7        561.78        522.48       172.40 o                         
  13  12   7        662.90        669.45        71.72 o                         
  15  12   7        696.55        621.86        68.27 o                         
 -14  13   7          8.87         28.00        37.57 o                         
 -12  13   7         19.44        134.32        74.88 o                         
 -10  13   7        497.66        428.38        67.65 o                         
  -8  13   7        671.76        491.88        80.84 o                         
  -6  13   7        103.70        152.25        64.88 o                         
  -4  13   7         33.47        -86.56        86.56 o                         
  -2  13   7        569.03        551.99        94.11 o                         
   0  13   7       1861.36       1892.99       111.63 o                         
   2  13   7         74.83         63.52        90.27 o                         
   4  13   7        664.95        743.81       102.51 o                         
   6  13   7        305.92        196.11        75.56 o                         
   8  13   7       2999.75       3530.99       326.02 o                         
  10  13   7        157.02        134.08        75.29 o                         
  12  13   7          1.61        -45.47        58.03 o                         
  14  13   7          1.67         22.84        39.05 o                         
 -11  14   7        107.46        174.61        50.84 o                         
  -9  14   7       1447.79       1371.80       104.90 o                         
  -7  14   7       1222.69       1359.70        73.48 o                         
  -5  14   7        990.14       1242.69        79.62 o                         
  -3  14   7         57.15         62.35        47.93 o                         
  -1  14   7        547.76        571.37        59.16 o                         
   1  14   7        632.08        744.68       107.83 o                         
   3  14   7        252.65        322.08        79.26 o                         
   5  14   7        905.19        937.51        82.65 o                         
   7  14   7       1996.84       2121.76       111.41 o                         
   9  14   7       1733.12       1742.16       240.92 o                         
  11  14   7        299.70        248.29        96.52 o                         
  -8  15   7        513.60        422.17        55.26 o                         
  -6  15   7        539.47        473.40        49.92 o                         
  -4  15   7         41.73         22.42        36.35 o                         
  -2  15   7         14.05         21.81        66.09 o                         
   0  15   7        377.05        343.21        69.56 o                         
   2  15   7        431.00        512.76        71.61 o                         
   4  15   7         10.08        -25.41        76.87 o                         
   6  15   7          2.72        -50.82        72.18 o                         
   8  15   7        127.43         81.75        55.78 o                         
  -3  16   7          1.62          7.37        58.20 o                         
  -1  16   7        450.78        379.43        83.25 o                         
   1  16   7        300.32        160.84        45.87 o                         
   3  16   7         34.47         87.67        77.36 o                         
 -24   0   8       2923.19       2574.20       438.74 o                         
 -22   0   8       5285.36       7283.96       519.42 o                         
 -20   0   8       5004.90       5068.12       311.14 o                         
 -18   0   8       3689.62       3761.23       255.29 o                         
 -16   0   8      11428.81      18848.04      2522.31 o                         
 -14   0   8      15094.96      14322.08       820.80 o                         
 -12   0   8      10222.35       9608.74       679.66 o                         
 -10   0   8      11060.67      13930.91       665.93 o                         
  -8   0   8     106377.63     108295.47      6815.07 o                         
  -6   0   8      89930.83      86811.43      5474.16 o                         
  -4   0   8      41560.04      36064.31      1651.75 o                         
  -2   0   8      41828.28      46630.53      2973.58 o                         
   0   0   8       1361.57        976.21       128.93 o                         
   2   0   8       5032.13       1984.84       176.09 o                         
   4   0   8        318.76        111.49        52.97 o                         
   6   0   8       8437.53       5128.61       417.01 o                         
   8   0   8      21340.74      18480.69       785.73 o                         
  10   0   8        860.13        393.75        66.15 o                         
  12   0   8       6152.98       5524.96       265.33 o                         
  14   0   8         42.06         78.02        87.50 o                         
  16   0   8       5060.03       5307.65       444.27 o                         
  18   0   8        493.81        417.75       162.09 o                         
  20   0   8       1914.68       2000.31       222.50 o                         
  22   0   8       4218.83       3955.69       302.07 o                         
 -23   1   8        261.45        588.14        65.57 o                         
 -21   1   8        206.14        133.57        75.75 o                         
 -19   1   8         33.78         63.56        88.44 o                         
 -17   1   8       4580.95       4944.97       234.50 o                         
 -15   1   8       2264.61       2292.58       220.24 o                         
 -13   1   8       3021.98       3252.13       239.17 o                         
 -11   1   8        297.54        361.22        59.44 o                         
  -9   1   8       2793.50       2255.34       108.17 o                         
  -7   1   8       6694.30       4544.78       242.46 o                         
  -5   1   8       4800.46       5251.59       238.90 o                         
  -3   1   8       2235.65       3261.47       193.44 o                         
  -1   1   8     133584.05     122518.13      3784.90 o                         
   1   1   8      15105.12      15370.14       578.04 o                         
   3   1   8      35047.37      39237.08      1764.52 o                         
   5   1   8       1455.24       1537.57       174.61 o                         
   7   1   8        226.26        577.50        71.60 o                         
   9   1   8       1552.00       1597.37        82.12 o                         
  11   1   8        447.35        606.78        45.56 o                         
  13   1   8       1694.69       2085.86       110.60 o                         
  15   1   8       5872.52       7849.67       336.84 o                         
  17   1   8       1767.99       1851.67       198.56 o                         
  19   1   8       2938.79       3590.78       229.70 o                         
  21   1   8         26.92         89.21        75.98 o                         
  23   1   8          7.53         -1.47        34.26 o                         
 -24   2   8       1985.33       2327.85       149.27 o                         
 -22   2   8       6665.33       6635.22       250.46 o                         
 -20   2   8        207.73        191.48        90.34 o                         
 -18   2   8       3675.63       4070.09       221.93 o                         
 -16   2   8      20624.86      21157.10       808.36 o                         
 -14   2   8       9819.70      10266.46       462.99 o                         
 -12   2   8        257.92        157.40        92.22 o                         
 -10   2   8      13490.06      12852.46       629.95 o                         
  -8   2   8      21276.03      21201.37      1243.57 o                         
  -6   2   8      17020.60      15454.44       536.63 o                         
  -4   2   8       1444.95        833.95        87.52 o                         
  -2   2   8      12799.25      11415.65       344.74 o                         
   0   2   8      46868.85      41421.35      1166.95 o                         
   2   2   8       2396.36       1547.05       110.62 o                         
   4   2   8       6875.96       5908.85       421.43 o                         
   6   2   8      20824.88      19230.69       719.55 o                         
   8   2   8       5277.83       4477.23       158.09 o                         
  10   2   8       8171.99       8863.95       338.48 o                         
  12   2   8      19667.04      20092.17       633.98 o                         
  14   2   8       4884.71       5798.99       212.94 o                         
  16   2   8      10758.38      12091.08       490.25 o                         
  18   2   8        891.02        829.25        97.44 o                         
  20   2   8       1599.56       1914.20       124.12 o                         
  22   2   8       2417.01       3170.05       379.80 o                         
 -23   3   8        715.02        601.09        76.08 o                         
 -21   3   8       1294.34        874.83       148.72 o                         
 -19   3   8         33.77         57.68       125.50 o                         
 -17   3   8       9865.09       9667.62       487.51 o                         
 -15   3   8       1047.35       1084.63       115.34 o                         
 -13   3   8       2694.39       3254.58       163.45 o                         
 -11   3   8         36.97         37.64        76.91 o                         
  -9   3   8       9025.38       7666.95       315.09 o                         
  -7   3   8       1595.92       1343.13        87.45 o                         
  -5   3   8       1100.09        973.45        98.38 o                         
  -3   3   8        418.79         83.03        47.96 o                         
  -1   3   8        108.83        507.26        66.42 o                         
   1   3   8        929.59        616.89        84.71 o                         
   3   3   8        282.53        320.92        79.46 o                         
   5   3   8       3376.27       4043.67       182.36 o                         
   7   3   8       1215.56        632.33        55.60 o                         
   9   3   8       4024.14       4282.85       176.63 o                         
  11   3   8       3111.36       3550.27       146.98 o                         
  13   3   8       1744.64       2277.40       161.17 o                         
  15   3   8       1424.64       1553.94       106.99 o                         
  17   3   8        493.57        668.65       113.51 o                         
  19   3   8       3773.00       3776.03       214.63 o                         
  21   3   8       1598.96       1460.84       122.67 o                         
  23   3   8         56.21         92.10        55.99 o                         
 -22   4   8       4015.78       4316.06       193.65 o                         
 -20   4   8       2105.58       1878.07       193.67 o                         
 -18   4   8        160.86        155.36       106.92 o                         
 -16   4   8      15628.55      17351.59       652.85 o                         
 -14   4   8       8649.54       8022.95       307.59 o                         
 -12   4   8       4712.17       4384.88       165.35 o                         
 -10   4   8          5.78        -49.47        67.36 o                         
  -8   4   8      23444.48      23625.93       885.20 o                         
  -6   4   8       4007.36       3245.07       171.23 o                         
  -4   4   8       4024.46       3562.51       195.61 o                         
  -2   4   8      10834.82      11047.84       471.99 o                         
   0   4   8       4516.60       3907.62       219.32 o                         
   2   4   8        304.79        186.75        67.21 o                         
   4   4   8       2929.48       3176.27       275.05 o                         
   6   4   8      13952.60      13611.47       408.40 o                         
   8   4   8      32096.75      33301.18      1076.90 o                         
  10   4   8      18057.36      17322.53       539.68 o                         
  12   4   8       3659.74       3427.41       137.53 o                         
  14   4   8       3056.39       3308.71       206.37 o                         
  16   4   8      10134.77      10632.36       345.90 o                         
  18   4   8       1439.08       1854.60       160.60 o                         
  20   4   8       2403.29       2293.94       138.71 o                         
  22   4   8       3412.72       3455.51       507.63 o                         
 -23   5   8        632.44        645.73        55.35 o                         
 -21   5   8        724.11        876.78        66.75 o                         
 -19   5   8        791.92        710.10       152.96 o                         
 -17   5   8       6955.17       6887.41       247.15 o                         
 -15   5   8       9922.12      11056.45       384.65 o                         
 -13   5   8        502.91        589.72        84.04 o                         
 -11   5   8       1226.11       1581.67       134.38 o                         
  -9   5   8      30496.45      36252.66      1386.12 o                         
  -7   5   8        235.81        357.83        75.52 o                         
  -5   5   8        501.46        600.69        89.03 o                         
  -3   5   8       3209.55       3724.38       211.94 o                         
  -1   5   8      44253.31      49912.85      1899.98 o                         
   1   5   8      26983.78      24803.71      1152.64 o                         
   3   5   8       3362.63       2626.71       147.71 o                         
   5   5   8        836.30        624.73        60.71 o                         
   7   5   8       2763.03       3171.58       145.79 o                         
   9   5   8       2242.26       1479.26        96.86 o                         
  11   5   8        142.56        490.16        67.50 o                         
  13   5   8       2058.01       1845.72        94.04 o                         
  15   5   8         70.63         95.43        57.66 o                         
  17   5   8       3783.97       3565.98       165.02 o                         
  19   5   8        883.94        799.79        78.49 o                         
  21   5   8       1238.20       1381.36       111.48 o                         
 -22   6   8       2241.73       2385.50       119.59 o                         
 -20   6   8       1093.72       1160.91        74.71 o                         
 -18   6   8        909.36       1106.65       108.62 o                         
 -16   6   8       6845.49       7011.06       542.78 o                         
 -14   6   8       4577.80       4901.20       217.85 o                         
 -12   6   8        383.61        635.11        93.24 o                         
 -10   6   8       1066.14       1105.09       149.01 o                         
  -8   6   8      48213.79      69710.34      5179.08 o                         
  -6   6   8       5331.20       4750.68       248.61 o                         
  -4   6   8       6531.52       7233.21       290.14 o                         
  -2   6   8      29586.62      28785.93      1155.14 o                         
   0   6   8      39644.18      46308.63      2112.28 o                         
   2   6   8      18102.02      16361.36       584.39 o                         
   4   6   8        683.33        681.77       101.34 o                         
   6   6   8      11544.87       9310.48       311.45 o                         
   8   6   8      27631.97      23718.50       914.63 o                         
  10   6   8       5571.37       5293.92       191.33 o                         
  12   6   8       1040.57       1649.54        99.16 o                         
  14   6   8       8285.53       7031.67       353.81 o                         
  16   6   8       5391.07       6108.66       221.17 o                         
  18   6   8       1171.99        917.98        86.80 o                         
  20   6   8       1199.70       1498.54       149.70 o                         
 -21   7   8         82.68        104.09        65.90 o                         
 -19   7   8          0.21         43.38        53.16 o                         
 -17   7   8         45.53         65.15        92.48 o                         
 -15   7   8       2790.69       2643.08       145.38 o                         
 -13   7   8        675.29        689.13        73.89 o                         
 -11   7   8         73.71         65.69        54.20 o                         
  -9   7   8       5034.80       4618.58       242.42 o                         
  -7   7   8      16409.46      16847.45       698.82 o                         
  -5   7   8         14.57         57.43        76.35 o                         
  -3   7   8       8414.79       8915.08       366.20 o                         
  -1   7   8      14956.26      15902.48       699.89 o                         
   1   7   8      35428.54      41629.85      1926.80 o                         
   3   7   8       1664.15       2135.81       155.44 o                         
   5   7   8       1044.58        904.08        79.60 o                         
   7   7   8       1741.02       1605.05        81.52 o                         
   9   7   8       8786.85      10128.29       304.40 o                         
  11   7   8        215.22        420.57        69.65 o                         
  13   7   8       2698.33       2863.39       130.78 o                         
  15   7   8         41.66        236.64        74.86 o                         
  17   7   8       3178.10       3797.75       148.87 o                         
  19   7   8        882.57        905.40       123.99 o                         
  21   7   8       1336.15        990.95       112.72 o                         
 -20   8   8       1044.15        964.28       127.24 o                         
 -18   8   8        738.41        681.78       131.57 o                         
 -16   8   8       4055.26       3272.49       217.55 o                         
 -14   8   8       4946.03       4682.09       229.57 o                         
 -12   8   8        320.30        466.99        57.20 o                         
 -10   8   8        970.98        972.49        92.42 o                         
  -8   8   8      20796.72      20808.08       650.60 o                         
  -6   8   8       4763.62       4810.76       204.65 o                         
  -4   8   8        120.22        121.62        84.80 o                         
  -2   8   8      28644.45      33011.84      1018.61 o                         
   0   8   8      38254.63      44139.41      1675.33 o                         
   2   8   8      50357.67      54218.13      1648.11 o                         
   4   8   8         67.97        105.08        59.71 o                         
   6   8   8       3668.21       3691.23       160.47 o                         
   8   8   8      11086.16      12798.65       448.43 o                         
  10   8   8       6655.77       6349.91       215.62 o                         
  12   8   8        544.02        372.57        74.94 o                         
  14   8   8       2979.90       4291.66       161.05 o                         
  16   8   8       1857.11       2429.46       216.57 o                         
  18   8   8       2882.16       3021.30       152.65 o                         
  20   8   8       1064.35        623.30        92.83 o                         
 -19   9   8        882.39        949.11       118.38 o                         
 -17   9   8         59.81        149.02        95.29 o                         
 -15   9   8       2357.85       2214.37       133.45 o                         
 -13   9   8        281.19        220.17       137.85 o                         
 -11   9   8       1680.77       1431.07        98.89 o                         
  -9   9   8        648.49        738.80        85.25 o                         
  -7   9   8       9645.59      10151.23       570.97 o                         
  -5   9   8       2458.28       2669.24       144.44 o                         
  -3   9   8         23.14         72.89        69.98 o                         
  -1   9   8       2519.78       2571.82       294.46 o                         
   1   9   8      26338.59      29304.09      1406.81 o                         
   3   9   8         11.31        104.81        65.87 o                         
   5   9   8         19.68        167.73        81.43 o                         
   7   9   8       1222.11       1077.84       109.56 o                         
   9   9   8       9168.19       8015.40       270.64 o                         
  11   9   8       4465.56       3167.47       137.02 o                         
  13   9   8       1434.88        910.07       107.73 o                         
  15   9   8          1.40         17.69        66.50 o                         
  17   9   8       1680.91       1542.04        99.68 o                         
  19   9   8        385.57        346.49        82.89 o                         
 -18  10   8          2.24          0.52        81.25 o                         
 -16  10   8        288.56        403.32        91.64 o                         
 -14  10   8       1035.76       1007.24       137.12 o                         
 -12  10   8        121.21        216.41        82.36 o                         
 -10  10   8        371.40        756.50       105.72 o                         
  -8  10   8       1505.94       1976.88       109.87 o                         
  -6  10   8       3525.25       4321.53       220.59 o                         
  -4  10   8        118.33        229.88        88.34 o                         
  -2  10   8       1643.86       1705.15       125.16 o                         
   0  10   8         11.34        -20.44        67.68 o                         
   2  10   8        463.30        714.13        95.04 o                         
   4  10   8        119.51         26.49        85.26 o                         
   6  10   8       2760.42       1828.43       155.26 o                         
   8  10   8        936.48        754.08        90.10 o                         
  10  10   8       4018.11       4528.10       214.07 o                         
  12  10   8       1479.71       1259.41       100.26 o                         
  14  10   8        616.52        266.73        65.40 o                         
  16  10   8       1143.67        605.51        61.29 o                         
  18  10   8        255.40        170.19        50.10 o                         
 -17  11   8        239.68        295.44       126.72 o                         
 -15  11   8       3492.07       3416.23       217.35 o                         
 -13  11   8         91.75        122.52        99.10 o                         
 -11  11   8        490.50        431.88        85.71 o                         
  -9  11   8       1164.61       1005.44       100.52 o                         
  -7  11   8       2927.53       2975.99       171.39 o                         
  -5  11   8        139.88         39.00        79.70 o                         
  -3  11   8         58.04        283.55        99.08 o                         
  -1  11   8       1320.58       1253.00       101.05 o                         
   1  11   8       7614.72       8192.53       311.98 o                         
   3  11   8         59.47         77.91        51.54 o                         
   5  11   8        262.25        322.91       111.12 o                         
   7  11   8         74.81        103.42        97.94 o                         
   9  11   8       4052.74       4110.12       212.63 o                         
  11  11   8        538.46        924.98        99.39 o                         
  13  11   8        683.48       1165.05       109.87 o                         
  15  11   8       1502.25       1247.61       134.83 o                         
  17  11   8       1293.07        795.71        78.10 o                         
 -16  12   8         32.70         22.29        40.89 o                         
 -14  12   8       1373.46       1296.29       110.74 o                         
 -12  12   8         37.88         59.82       113.44 o                         
 -10  12   8        416.66        520.47        93.48 o                         
  -8  12   8       1367.57       1255.99       148.26 o                         
  -6  12   8        591.91        804.61       112.40 o                         
  -4  12   8        300.15        220.48        93.90 o                         
  -2  12   8         75.65         72.76        74.07 o                         
   0  12   8        759.99       1356.26        84.79 o                         
   2  12   8       1302.98       1227.41        80.02 o                         
   4  12   8        289.59        572.24       142.85 o                         
   6  12   8         31.22        108.97       127.13 o                         
   8  12   8       1201.71       2014.43       156.47 o                         
  10  12   8        620.23        453.00       113.27 o                         
  12  12   8        163.42        132.14        64.30 o                         
  14  12   8        147.57        152.71        64.70 o                         
 -13  13   8          0.33        -78.83        79.57 o                         
 -11  13   8        143.98         73.61        94.80 o                         
  -9  13   8          3.54        -57.46        63.76 o                         
  -7  13   8       4341.74       4426.58       213.44 o                         
  -5  13   8          0.42         39.12        84.90 o                         
  -3  13   8        220.58        210.62        93.04 o                         
  -1  13   8        538.38        703.66        72.27 o                         
   1  13   8       3983.93       4589.87       214.76 o                         
   3  13   8          7.36          6.62        84.18 o                         
   5  13   8        978.36       1006.61       107.45 o                         
   7  13   8          8.04         13.38        68.32 o                         
   9  13   8       4237.75       4500.71       259.05 o                         
  11  13   8        131.83        150.30       110.51 o                         
  13  13   8       1166.80        845.81        95.04 o                         
 -12  14   8          4.51         25.79        33.89 o                         
 -10  14   8         35.31         40.52        50.84 o                         
  -8  14   8         56.96         29.81        52.42 o                         
  -6  14   8        579.15        746.09        58.29 o                         
  -4  14   8         38.77         97.00        42.72 o                         
  -2  14   8         25.73         70.56        45.07 o                         
   0  14   8        282.22        209.39        44.87 o                         
   2  14   8        861.15       1036.68       179.55 o                         
   4  14   8         84.74         45.10        67.97 o                         
   6  14   8        147.51        106.16        57.91 o                         
   8  14   8        144.80         64.38        75.74 o                         
  10  14   8         58.88         81.60        83.25 o                         
  -9  15   8         18.89        -19.16        31.68 o                         
  -7  15   8       2388.68       2190.40       158.40 o                         
  -5  15   8        285.94        336.37        58.44 o                         
  -3  15   8         37.68         29.16        31.13 o                         
  -1  15   8         38.94         52.21        60.90 o                         
   1  15   8       1276.62       1210.99       164.05 o                         
   3  15   8          8.00        -49.08        77.76 o                         
   5  15   8        510.27        585.73       158.40 o                         
   7  15   8        432.96        431.91        74.00 o                         
  -4  16   8        105.31         39.05        45.68 o                         
  -2  16   8          4.79         25.79        55.26 o                         
   0  16   8          3.41         51.57        60.41 o                         
   2  16   8        161.81         74.84        72.94 o                         
 -24   1   9         14.03        104.75        50.22 o                         
 -22   1   9       6772.47       8486.33       306.57 o                         
 -20   1   9          6.06          2.35        88.16 o                         
 -18   1   9       5063.29       4798.54       227.16 o                         
 -16   1   9       4341.00       3845.65       217.41 o                         
 -14   1   9      16658.25      19363.28       941.14 o                         
 -12   1   9        548.80        626.02       106.81 o                         
 -10   1   9      60330.56      59573.16      2298.32 o                         
  -8   1   9       1027.88       1482.23       112.93 o                         
  -6   1   9      54449.04      49338.54      1823.02 o                         
  -4   1   9      11189.27      10544.69       372.81 o                         
  -2   1   9      35982.08      29891.51      1056.61 o                         
   0   1   9      20989.25      18192.42       579.56 o                         
   2   1   9      26692.24      26261.77      1197.19 o                         
   4   1   9        273.66        284.41        43.45 o                         
   6   1   9      16887.09      14470.48       481.03 o                         
   8   1   9        207.20        215.55        42.24 o                         
  10   1   9      10249.97      11435.74       360.38 o                         
  12   1   9       6752.49       7436.50       208.89 o                         
  14   1   9       7250.15       8054.28       341.97 o                         
  16   1   9       8490.25      10244.87       422.58 o                         
  18   1   9       2511.88       2377.59       180.67 o                         
  20   1   9        218.76        193.99        71.39 o                         
  22   1   9       4768.61       4924.16       351.07 o                         
 -23   2   9         42.00         37.26        51.25 o                         
 -21   2   9         55.72         80.57        75.00 o                         
 -19   2   9        921.34        816.87       133.35 o                         
 -17   2   9        850.53       1171.41       132.40 o                         
 -15   2   9       4378.92       4438.06       247.20 o                         
 -13   2   9        353.28        411.90        98.08 o                         
 -11   2   9         33.78        100.78        66.78 o                         
  -9   2   9       6951.62       8411.42       368.51 o                         
  -7   2   9        323.62        179.68        68.72 o                         
  -5   2   9      16183.05      14871.23       506.92 o                         
  -3   2   9        111.72         88.23        43.81 o                         
  -1   2   9      23417.75      18758.99       613.53 o                         
   1   2   9      13861.90      14610.39       562.99 o                         
   3   2   9        111.08         85.58        57.70 o                         
   5   2   9         23.24        123.85        54.43 o                         
   7   2   9       5937.34       6403.81       198.47 o                         
   9   2   9      12695.53      13276.25       452.36 o                         
  11   2   9        979.79       1521.25        88.00 o                         
  13   2   9         48.19         46.97        53.79 o                         
  15   2   9       2417.70       2165.10       141.96 o                         
  17   2   9       8595.48       9537.72       353.60 o                         
  19   2   9       1804.57       1959.88       133.70 o                         
  21   2   9        122.29        137.01        87.53 o                         
  23   2   9        383.58        277.02        61.89 o                         
 -24   3   9         20.06        -14.00        67.05 o                         
 -22   3   9      10133.88      10620.22       524.58 o                         
 -20   3   9         23.88         56.55       106.44 o                         
 -18   3   9       9522.89       9581.74       326.87 o                         
 -16   3   9        136.59        172.49        79.12 o                         
 -14   3   9      10416.06       9220.40       432.71 o                         
 -12   3   9       2141.39       2311.84       180.52 o                         
 -10   3   9        228.34        359.57        82.64 o                         
  -8   3   9       4741.79       3860.05       164.05 o                         
  -6   3   9       4149.93       3578.94       176.53 o                         
  -4   3   9         26.97        143.52        65.31 o                         
  -2   3   9        404.25         78.00        43.82 o                         
   0   3   9       6582.73       7034.44       250.72 o                         
   2   3   9       6304.45       4465.89       378.70 o                         
   4   3   9      12827.73      11402.74       440.80 o                         
   6   3   9       7736.34       6636.91       208.36 o                         
   8   3   9       7660.40       6965.30       345.07 o                         
  10   3   9       7403.38       5976.31       286.34 o                         
  12   3   9        444.66        517.03       102.94 o                         
  14   3   9       3956.62       3912.70       168.13 o                         
  16   3   9       2940.11       3346.32       248.14 o                         
  18   3   9       1119.15       1419.22       126.58 o                         
  20   3   9        162.48        252.23       108.67 o                         
  22   3   9       1721.41       1554.70       179.77 o                         
 -23   4   9        878.30        849.87        64.34 o                         
 -21   4   9         68.47        133.65        67.24 o                         
 -19   4   9       6178.94       6326.05       317.37 o                         
 -17   4   9      11887.44      12710.52       399.98 o                         
 -15   4   9       7166.29       7139.90       345.61 o                         
 -13   4   9       2588.37       2854.18       142.00 o                         
 -11   4   9       2635.18       3003.03       126.64 o                         
  -9   4   9      23052.82      21652.41       668.16 o                         
  -7   4   9        216.71        173.25        65.96 o                         
  -5   4   9        962.87       1233.03       127.99 o                         
  -3   4   9       2668.98       2679.92       216.10 o                         
  -1   4   9       1706.72       2055.71       131.41 o                         
   1   4   9       1098.51       1582.09       105.38 o                         
   3   4   9        317.08        675.62        75.78 o                         
   5   4   9        392.97        293.95        39.21 o                         
   7   4   9      22147.44      21549.08       704.83 o                         
   9   4   9       4341.31       4196.71       152.23 o                         
  11   4   9        325.56        341.42        64.36 o                         
  13   4   9        719.54        691.18        73.20 o                         
  15   4   9        823.64        992.97        81.10 o                         
  17   4   9       3547.15       3882.60       166.63 o                         
  19   4   9        132.78         83.68        73.79 o                         
  21   4   9        960.07        843.35       102.41 o                         
 -22   5   9       3681.00       3442.70       158.03 o                         
 -20   5   9       1078.62       1023.41       125.82 o                         
 -18   5   9       3723.49       4181.64       354.80 o                         
 -16   5   9        769.70        608.15        90.50 o                         
 -14   5   9      24320.45      25691.50       848.88 o                         
 -12   5   9       2617.81       2727.59       135.46 o                         
 -10   5   9       6657.19       6170.65       212.13 o                         
  -8   5   9         53.73        205.16        74.84 o                         
  -6   5   9      19782.14      18020.18       709.41 o                         
  -4   5   9       9962.50      10922.32       395.11 o                         
  -2   5   9      35068.68      36638.68      1409.42 o                         
   0   5   9       4621.46       6848.11       359.44 o                         
   2   5   9      10325.46       9405.83       284.94 o                         
   4   5   9         55.90        111.37        66.89 o                         
   6   5   9      22216.47      21144.62       591.25 o                         
   8   5   9       1356.07       1262.13        69.96 o                         
  10   5   9      19109.90      18346.97       575.45 o                         
  12   5   9         13.92         76.26        59.12 o                         
  14   5   9       9709.53      10288.18       564.10 o                         
  16   5   9        435.62        688.84        69.11 o                         
  18   5   9       1512.76       2091.16       118.26 o                         
  20   5   9        130.97        331.63        76.00 o                         
  22   5   9       1813.87       1347.54       131.88 o                         
 -21   6   9        145.19        117.41        70.08 o                         
 -19   6   9       2959.41       2560.51       139.16 o                         
 -17   6   9       5769.97       5145.09       234.67 o                         
 -15   6   9        109.22         79.13        71.77 o                         
 -13   6   9        896.18       1112.43       110.48 o                         
 -11   6   9       3463.01       3260.94       153.33 o                         
  -9   6   9      19879.18      19761.61       648.78 o                         
  -7   6   9        109.92        175.95        73.30 o                         
  -5   6   9        357.25        750.59        93.67 o                         
  -3   6   9       7373.45       8203.38       320.27 o                         
  -1   6   9      26080.83      29885.15      1196.74 o                         
   1   6   9       2159.10       1545.00       337.81 o                         
   3   6   9        871.11       1311.34       110.70 o                         
   5   6   9        940.02        921.58        91.66 o                         
   7   6   9      13740.98      13888.19       354.04 o                         
   9   6   9       2610.13       1705.36       101.16 o                         
  11   6   9         30.81        139.83        61.54 o                         
  13   6   9        355.79        592.90        66.11 o                         
  15   6   9       2017.56       2211.08       122.03 o                         
  17   6   9         24.31         40.04        62.77 o                         
  19   6   9        201.07        167.76        62.50 o                         
  21   6   9        567.99        426.02       167.98 o                         
 -22   7   9       2348.35       1506.42       292.50 o                         
 -20   7   9        339.77        192.94        42.52 o                         
 -18   7   9       1045.05       1095.97       120.79 o                         
 -16   7   9        468.27        409.51        82.61 o                         
 -14   7   9       6144.49       5739.85       225.56 o                         
 -12   7   9        133.55        184.84        59.33 o                         
 -10   7   9      13372.27      14449.95       447.87 o                         
  -8   7   9         34.67       1329.04       270.19 o                         
  -6   7   9       5946.33       5071.84       226.79 o                         
  -4   7   9       1727.38       1701.90       117.04 o                         
  -2   7   9      47795.49      52243.22      1736.07 o                         
   0   7   9      10164.94      11086.08       578.54 o                         
   2   7   9      56457.59      58788.00      1915.25 o                         
   4   7   9       1169.30       1554.02       124.67 o                         
   6   7   9      12659.68      11398.68       291.14 o                         
   8   7   9        377.79        488.62        84.79 o                         
  10   7   9       9356.91       8909.47       304.76 o                         
  12   7   9         13.52         76.98        65.83 o                         
  14   7   9        523.07        698.77        79.25 o                         
  16   7   9        874.89        665.05        79.34 o                         
  18   7   9        645.61        417.24        66.85 o                         
  20   7   9         92.63        173.81        71.00 o                         
 -21   8   9        825.43        695.09       236.13 o                         
 -19   8   9         21.38         38.21        78.12 o                         
 -17   8   9       1347.53       1618.90       131.16 o                         
 -15   8   9       4010.01       4357.38       282.83 o                         
 -13   8   9          9.95         69.46        62.32 o                         
 -11   8   9        766.32        738.60        73.23 o                         
  -9   8   9      17372.79      17355.35       743.74 o                         
  -7   8   9       8870.27       8692.62       274.25 o                         
  -5   8   9        881.86       1188.46        96.39 o                         
  -3   8   9        237.33        183.91        69.93 o                         
  -1   8   9      21190.25      21941.94       794.07 o                         
   1   8   9      15213.98      17674.25       713.08 o                         
   3   8   9        625.48        863.98        60.07 o                         
   5   8   9        112.16         88.53        62.61 o                         
   7   8   9      17863.08      18781.65       771.60 o                         
   9   8   9       3410.70       4235.46       180.50 o                         
  11   8   9          0.18        -29.72        65.11 o                         
  13   8   9        755.85        284.16        73.19 o                         
  15   8   9       1386.33       2083.42       136.91 o                         
  17   8   9       4220.62       4314.48       150.31 o                         
  19   8   9        397.13        276.95        76.62 o                         
 -20   9   9         99.24        159.88        77.36 o                         
 -18   9   9        650.83        845.20       201.30 o                         
 -16   9   9        605.77        745.51       125.25 o                         
 -14   9   9       3616.18       4189.33       260.00 o                         
 -12   9   9        185.24        265.65        89.09 o                         
 -10   9   9        418.95        621.85        78.38 o                         
  -8   9   9       6190.21       5909.13       252.90 o                         
  -6   9   9       3111.86       3392.74       166.42 o                         
  -4   9   9        595.08        527.96        86.05 o                         
  -2   9   9      13399.01      14373.27       493.25 o                         
   0   9   9       1585.47       1514.82       119.46 o                         
   2   9   9      14620.60      13973.48       420.46 o                         
   4   9   9        126.98         38.22        49.40 o                         
   6   9   9        992.40       1002.80        85.12 o                         
   8   9   9       9550.91       9103.88       408.26 o                         
  10   9   9        800.88       1123.28        94.01 o                         
  12   9   9       2426.59       1483.29       110.20 o                         
  14   9   9       1709.74       2107.55       114.84 o                         
  16   9   9        355.30        629.55        65.54 o                         
  18   9   9         25.72         50.05        42.82 o                         
 -19  10   9         26.79        -38.31        61.89 o                         
 -17  10   9       1052.13       1164.76        99.20 o                         
 -15  10   9       3037.79       3076.98       211.00 o                         
 -13  10   9        675.29       1000.20       137.62 o                         
 -11  10   9         19.57        132.12       110.29 o                         
  -9  10   9       4047.69       3661.73       172.97 o                         
  -7  10   9       8221.38       8139.42       334.15 o                         
  -5  10   9        903.50        794.96        90.00 o                         
  -3  10   9          7.82         49.34        76.03 o                         
  -1  10   9      11179.60      11521.71       521.80 o                         
   1  10   9       6261.73       7315.19       241.28 o                         
   3  10   9         18.65         12.89        61.08 o                         
   5  10   9        337.43        334.80        62.04 o                         
   7  10   9       8401.89       9142.98       388.34 o                         
   9  10   9       5630.63       4781.21       309.70 o                         
  11  10   9         32.93        -35.08        75.64 o                         
  13  10   9         32.57         62.60        59.52 o                         
  15  10   9       3276.38       2749.57       139.96 o                         
  17  10   9       1293.43       1039.29        73.25 o                         
 -16  11   9        260.70        259.51        96.15 o                         
 -14  11   9        435.99        373.94        63.38 o                         
 -12  11   9        892.00       1280.03       156.53 o                         
 -10  11   9       1807.16       1540.32       117.40 o                         
  -8  11   9        735.41        841.59        90.86 o                         
  -6  11   9       1875.18       1805.60       152.96 o                         
  -4  11   9         26.83         93.45        89.27 o                         
  -2  11   9       2272.15       2157.50       120.54 o                         
   0  11   9         86.88        154.30        54.17 o                         
   2  11   9        188.88        245.89        71.79 o                         
   4  11   9          1.97        -71.37        96.62 o                         
   6  11   9       3792.84       3956.32       286.22 o                         
   8  11   9       1830.36       2693.61       302.81 o                         
  10  11   9       2015.43       1631.00       125.46 o                         
  12  11   9        630.67       1108.64       135.44 o                         
  14  11   9       1547.32       1262.64        96.70 o                         
  16  11   9         23.33         29.89        72.20 o                         
 -15  12   9       3005.25       2717.91       234.09 o                         
 -13  12   9        224.99        337.03        84.54 o                         
 -11  12   9       1137.02       1294.81       235.06 o                         
  -9  12   9       5556.28       5497.15       371.24 o                         
  -7  12   9        798.15        821.66        95.47 o                         
  -5  12   9        344.77         70.61       127.80 o                         
  -3  12   9         77.55         95.09        74.88 o                         
  -1  12   9       3395.38       3521.60       189.70 o                         
   1  12   9       3168.70       3507.02       301.13 o                         
   3  12   9         39.04         78.19        86.40 o                         
   5  12   9        310.30        188.58       133.09 o                         
   7  12   9       4364.51       5140.13       520.16 o                         
   9  12   9       1749.27       2435.35       676.35 o                         
  11  12   9         19.54        160.61        88.57 o                         
  13  12   9        251.09        364.98       138.88 o                         
  15  12   9       2543.04       2085.63       224.34 o                         
 -14  13   9        611.80        571.36       165.04 o                         
 -12  13   9          9.78        104.97       100.57 o                         
 -10  13   9        502.26        531.86        92.08 o                         
  -8  13   9         99.80        176.67        76.10 o                         
  -6  13   9        751.85       1081.18       103.37 o                         
  -4  13   9        391.28        354.52        77.30 o                         
  -2  13   9        832.28        859.37        75.77 o                         
   0  13   9         54.89         57.10        51.43 o                         
   2  13   9        643.07        753.30       109.48 o                         
   4  13   9         46.28        151.55        82.84 o                         
   6  13   9       1167.12       1301.76       117.52 o                         
   8  13   9        235.33        236.28        66.67 o                         
  10  13   9        109.84        141.80        77.31 o                         
 -11  14   9         27.88         14.74        42.00 o                         
  -9  14   9       2475.18       2199.82       154.72 o                         
  -7  14   9       2785.83       2612.34       175.80 o                         
  -5  14   9        604.08        501.43        51.64 o                         
  -3  14   9         82.84         98.14        51.90 o                         
  -1  14   9       1548.31       1832.13       104.45 o                         
   1  14   9        563.32        602.79        59.46 o                         
   3  14   9        168.40        171.74        68.48 o                         
   5  14   9          9.93         35.02        63.55 o                         
   7  14   9       3506.88       3326.12       430.64 o                         
   9  14   9          2.76         -3.42        78.75 o                         
  11  14   9          1.12         -8.10        42.73 o                         
  -8  15   9        349.19        194.51        44.21 o                         
  -6  15   9        249.64        303.72        49.78 o                         
  -4  15   9        110.98         42.57        32.63 o                         
  -2  15   9          0.41        -25.09        34.03 o                         
   0  15   9         87.77        157.97        65.18 o                         
   2  15   9         33.15          9.76        84.29 o                         
   4  15   9        162.29        181.24       149.56 o                         
   6  15   9         50.93        149.56       117.88 o                         
   8  15   9          3.85         24.06        42.66 o                         
  -1  16   9        763.01        631.41        82.52 o                         
   1  16   9        488.17        448.69        73.68 o                         
   3  16   9          5.77         50.10        45.68 o                         
 -24   0  10       6053.49       4564.50       277.76 o                         
 -22   0  10       1754.56       2010.50       164.90 o                         
 -20   0  10      10727.82      11939.79       603.92 o                         
 -18   0  10       2387.65       1899.90       159.96 o                         
 -16   0  10      12481.15      14810.21       877.85 o                         
 -14   0  10       3102.56       2614.78       457.53 o                         
 -12   0  10       3191.25       3378.80       459.00 o                         
 -10   0  10       2141.53       1779.80       118.23 o                         
  -8   0  10     134238.81     118966.02      7493.63 o                         
  -6   0  10      20387.54      18272.08       879.07 o                         
  -4   0  10      24413.73      24211.81      1125.95 o                         
  -2   0  10       4706.05       6054.73       452.37 o                         
   0   0  10        101.69        -35.36       106.83 o                         
   2   0  10      17830.78      17943.89      1175.88 o                         
   4   0  10       5313.08       4649.90       501.37 o                         
   6   0  10       2758.24       4097.56       448.69 o                         
   8   0  10      77526.34      73974.41      2948.78 o                         
  10   0  10        340.58        251.93        93.20 o                         
  12   0  10       8967.96      10120.44       406.74 o                         
  14   0  10        563.50        951.97       120.16 o                         
  16   0  10      18520.29      18201.76      1237.03 o                         
  18   0  10        708.55        626.79       116.69 o                         
  20   0  10       2115.20       3288.91       285.86 o                         
  22   0  10        204.73        192.61        62.19 o                         
 -23   1  10        285.68        515.01        61.06 o                         
 -21   1  10        198.51        430.33        82.83 o                         
 -19   1  10       1187.54       1019.99       104.24 o                         
 -17   1  10       5622.21       5296.30       244.05 o                         
 -15   1  10       6368.52       6963.72       420.67 o                         
 -13   1  10        523.82        510.24        97.85 o                         
 -11   1  10          8.26         37.08        53.78 o                         
  -9   1  10          5.79         22.92        44.80 o                         
  -7   1  10      27798.82      26472.56      1006.65 o                         
  -5   1  10      25955.39      23769.14       784.37 o                         
  -3   1  10      15401.10      13142.50       436.61 o                         
  -1   1  10      23258.85      24502.95       914.90 o                         
   1   1  10      26217.09      25706.09       939.44 o                         
   3   1  10       7796.61       7965.54       393.75 o                         
   5   1  10         25.96        270.84        42.25 o                         
   7   1  10       2037.46       1736.56       102.41 o                         
   9   1  10       5179.09       6250.07       311.93 o                         
  11   1  10        124.70        139.96        37.46 o                         
  13   1  10          4.36        -17.70        55.21 o                         
  15   1  10       3824.84       3583.10       189.46 o                         
  17   1  10       4914.43       4738.85       284.96 o                         
  19   1  10        818.19       1177.57       105.59 o                         
  21   1  10        864.83       1051.14        83.91 o                         
 -24   2  10       4797.83       3275.72       129.76 o                         
 -22   2  10        818.76        857.24        86.14 o                         
 -20   2  10       5566.87       5553.32       328.71 o                         
 -18   2  10       1286.19       1290.14       136.30 o                         
 -16   2  10      16899.26      16605.26       564.82 o                         
 -14   2  10       8369.01       9122.18       397.55 o                         
 -12   2  10      12226.02      11673.02       527.00 o                         
 -10   2  10         14.62         36.74        67.94 o                         
  -8   2  10       8587.47       8104.42       298.88 o                         
  -6   2  10        106.71        483.56        82.08 o                         
  -4   2  10      11972.35      12528.18       385.59 o                         
  -2   2  10      17127.46      16426.41       488.83 o                         
   0   2  10      60854.12      56400.25      1737.22 o                         
   2   2  10        764.70        892.20       128.67 o                         
   4   2  10        774.14       1234.82       148.83 o                         
   6   2  10         19.78        110.05        37.63 o                         
   8   2  10      16937.65      15280.21       517.36 o                         
  10   2  10        187.09        195.98        54.81 o                         
  12   2  10      17487.23      17376.03       575.57 o                         
  14   2  10       1917.17       2139.12       133.25 o                         
  16   2  10      40631.07      47045.54      1747.68 o                         
  18   2  10        520.72        637.12       111.16 o                         
  20   2  10       1115.36       1042.66        81.60 o                         
  22   2  10         16.00        -26.17        86.57 o                         
 -23   3  10        510.85        587.99        49.77 o                         
 -21   3  10        592.38        735.13        84.26 o                         
 -19   3  10       3668.38       4152.25       245.67 o                         
 -17   3  10        220.96        142.52        75.28 o                         
 -15   3  10        286.01         97.34        71.00 o                         
 -13   3  10        202.83        201.70        70.47 o                         
 -11   3  10        470.72        562.47        70.69 o                         
  -9   3  10          1.28         65.03        60.62 o                         
  -7   3  10          7.52        101.31        53.11 o                         
  -5   3  10          0.95        428.73        75.59 o                         
  -3   3  10       3083.20       3564.80       168.96 o                         
  -1   3  10       8948.99       8796.57       308.10 o                         
   1   3  10      17376.03      16069.49       767.63 o                         
   3   3  10        624.49        799.12        91.67 o                         
   5   3  10         57.05        123.33        37.64 o                         
   7   3  10       2144.00       2091.84       108.31 o                         
   9   3  10      10566.27      11312.62       405.47 o                         
  11   3  10       1694.63       1525.01       114.67 o                         
  13   3  10        197.13        263.94        71.87 o                         
  15   3  10       5668.38       6707.88       262.03 o                         
  17   3  10       4613.47       5246.79       274.55 o                         
  19   3  10       1257.94       1271.92       150.80 o                         
  21   3  10        600.40        717.87        74.89 o                         
 -22   4  10       1017.97       1016.56       106.24 o                         
 -20   4  10       2503.52       2288.45       166.23 o                         
 -18   4  10       5958.61       6195.95       386.50 o                         
 -16   4  10      15257.46      16642.57       605.67 o                         
 -14   4  10       3243.16       3760.62       215.40 o                         
 -12   4  10       3351.28       3737.05       146.83 o                         
 -10   4  10       5999.93       6257.21       227.74 o                         
  -8   4  10      42852.65      43543.59      1441.25 o                         
  -6   4  10         10.47        -51.10        56.17 o                         
  -4   4  10        109.74        265.80       107.57 o                         
  -2   4  10       9388.98       8805.52       325.30 o                         
   0   4  10      37148.75      32551.79      1231.16 o                         
   2   4  10       4194.31       3432.59       162.25 o                         
   4   4  10      28252.81      27696.71      1014.29 o                         
   6   4  10       7126.48       6676.04       218.62 o                         
   8   4  10      66331.67      63170.14      2003.14 o                         
  10   4  10         20.31         16.42        67.12 o                         
  12   4  10       7872.11       8303.14       354.36 o                         
  14   4  10       1137.81       1099.92        92.90 o                         
  16   4  10      22301.62      25867.19      1119.50 o                         
  18   4  10        203.46        313.51       100.29 o                         
  20   4  10       4675.77       5582.25       308.70 o                         
 -23   5  10        145.44        114.26        39.18 o                         
 -21   5  10        493.55        406.51        57.09 o                         
 -19   5  10       9476.74       8521.99       394.41 o                         
 -17   5  10        719.30        729.11       111.73 o                         
 -15   5  10      23399.88      23159.91      1062.78 o                         
 -13   5  10       1768.16       1201.03        96.74 o                         
 -11   5  10       7941.35       7407.67       301.61 o                         
  -9   5  10       2912.60       2653.16       154.54 o                         
  -7   5  10       6503.56       6451.41       271.06 o                         
  -5   5  10       1214.98       1686.36       125.96 o                         
  -3   5  10       3538.56       3984.60       238.47 o                         
  -1   5  10       4709.66       5644.37       284.65 o                         
   1   5  10      12575.54      13958.51       443.57 o                         
   3   5  10       8770.46      10396.18       343.01 o                         
   5   5  10       2974.33       3124.44       131.16 o                         
   7   5  10       6699.87       7480.04       274.00 o                         
   9   5  10       1471.35       1497.69        91.73 o                         
  11   5  10        677.26        448.46        71.78 o                         
  13   5  10        705.75        712.10        84.50 o                         
  15   5  10        724.38        593.37        74.46 o                         
  17   5  10       1400.12       1349.70       121.01 o                         
  19   5  10         16.18         22.23        62.72 o                         
  21   5  10         23.18         35.15        52.23 o                         
 -22   6  10       1535.01       1261.88        82.57 o                         
 -20   6  10       1926.50       1816.02       116.34 o                         
 -18   6  10       2532.98       2570.41       126.47 o                         
 -16   6  10       9697.99       8989.57       563.30 o                         
 -14   6  10       4991.30       4450.28       232.12 o                         
 -12   6  10       4502.20       5090.37       201.34 o                         
 -10   6  10       4549.95       5198.05       185.61 o                         
  -8   6  10      40148.69      39999.42      1263.60 o                         
  -6   6  10       6779.72       5698.20       274.64 o                         
  -4   6  10       1999.07       1716.13       108.99 o                         
  -2   6  10       2305.63       1973.26       118.51 o                         
   0   6  10      54545.55      61775.77      2801.00 o                         
   2   6  10       7177.26       8005.31       288.47 o                         
   4   6  10         66.29         22.51        63.40 o                         
   6   6  10       2896.92       2924.16       100.00 o                         
   8   6  10      41161.26      42899.52      1030.63 o                         
  10   6  10       5801.07       6482.20       421.15 o                         
  12   6  10       1501.13       1422.68       112.92 o                         
  14   6  10         29.01         90.29        62.78 o                         
  16   6  10       8546.34       9916.54       324.10 o                         
  18   6  10         46.05         67.06        60.02 o                         
  20   6  10       1757.48       1376.46       117.41 o                         
 -21   7  10        430.97        340.81        72.88 o                         
 -19   7  10        142.85        210.20       125.26 o                         
 -17   7  10       5435.84       5955.73       418.28 o                         
 -15   7  10         19.21        -31.59        61.74 o                         
 -13   7  10       2792.21       3098.81       141.76 o                         
 -11   7  10        566.49        832.88        74.58 o                         
  -9   7  10      15513.72      15955.00       407.41 o                         
  -7   7  10        640.50        642.69        59.79 o                         
  -5   7  10        162.51        106.68        64.61 o                         
  -3   7  10        867.97        602.30        79.44 o                         
  -1   7  10      40033.12      43440.15      1682.34 o                         
   1   7  10       2273.44       2418.93       193.01 o                         
   3   7  10        586.61        282.79        78.59 o                         
   5   7  10        793.56        458.20        46.14 o                         
   7   7  10      19220.94      17935.34       481.72 o                         
   9   7  10         87.93        210.25        74.00 o                         
  11   7  10       1557.48       1637.15       106.47 o                         
  13   7  10          4.42        -52.87        60.21 o                         
  15   7  10       2788.69       3240.46       145.64 o                         
  17   7  10        371.00        608.64        66.53 o                         
  19   7  10         42.86        -24.81        50.41 o                         
 -20   8  10        516.32        564.88        83.30 o                         
 -18   8  10        103.60        155.60        46.85 o                         
 -16   8  10       7018.14       6164.43       507.62 o                         
 -14   8  10        172.38        299.73        77.49 o                         
 -12   8  10          8.57        191.67       105.97 o                         
 -10   8  10       4725.53       4741.47       241.72 o                         
  -8   8  10      33440.02      32938.48      1289.88 o                         
  -6   8  10       1324.90       1400.69        82.25 o                         
  -4   8  10       1988.09       2045.47       101.30 o                         
  -2   8  10       3956.12       4056.74       181.79 o                         
   0   8  10      72563.07      75540.82      3443.88 o                         
   2   8  10       1804.02       2541.91        96.81 o                         
   4   8  10       1315.81       1119.15        65.52 o                         
   6   8  10       2273.83       2506.22       216.56 o                         
   8   8  10      22956.32      21504.71       764.10 o                         
  10   8  10        599.38        475.25        86.59 o                         
  12   8  10        819.93        915.46        86.97 o                         
  14   8  10         54.06         18.18        70.07 o                         
  16   8  10       7983.92       7776.37       339.08 o                         
  18   8  10        995.69       1038.95       145.14 o                         
 -19   9  10         23.11         20.91        80.88 o                         
 -17   9  10       3123.32       3064.98       196.48 o                         
 -15   9  10        127.74        215.46       113.58 o                         
 -13   9  10       1742.43       1868.36       163.62 o                         
 -11   9  10        933.82        808.42        94.10 o                         
  -9   9  10       5944.62       6056.36       241.15 o                         
  -7   9  10       1207.94        858.61        97.09 o                         
  -5   9  10       3231.41       3431.82       185.87 o                         
  -3   9  10       4397.15       4905.47       216.95 o                         
  -1   9  10      22932.85      26010.02       736.51 o                         
   1   9  10       1297.31       1031.03        72.77 o                         
   3   9  10         37.03         16.01        46.87 o                         
   5   9  10       1614.25       1265.72        78.58 o                         
   7   9  10       5048.69       6009.33       217.99 o                         
   9   9  10       1858.57       2219.30       219.44 o                         
  11   9  10       1173.40       1519.33       132.23 o                         
  13   9  10        497.46        849.45        76.91 o                         
  15   9  10       3904.05       4712.13       202.48 o                         
  17   9  10        157.60         59.39        60.13 o                         
 -18  10  10        331.79        415.72        88.59 o                         
 -16  10  10       2514.59       2541.91       173.92 o                         
 -14  10  10        279.30        507.88       109.72 o                         
 -12  10  10        318.04        348.92       108.26 o                         
 -10  10  10        434.80        506.55        85.51 o                         
  -8  10  10       9053.31       9557.47       274.62 o                         
  -6  10  10        142.43        177.14        80.09 o                         
  -4  10  10        811.51        949.57       134.31 o                         
  -2  10  10       3456.74       3819.90       237.95 o                         
   0  10  10       6056.74       6591.59       208.14 o                         
   2  10  10       2711.53       3123.43       184.61 o                         
   4  10  10        925.69       1881.55       180.42 o                         
   6  10  10        624.69        696.61        65.36 o                         
   8  10  10      11129.76      13460.66       537.04 o                         
  10  10  10        142.51         19.98        85.69 o                         
  12  10  10        669.14        697.28        82.78 o                         
  14  10  10        133.70        158.47        65.25 o                         
  16  10  10       1079.14       1380.68       112.56 o                         
 -17  11  10        725.16        319.02       140.72 o                         
 -15  11  10        220.90        237.24       116.04 o                         
 -13  11  10        983.94       1527.44       139.82 o                         
 -11  11  10        144.89        423.75       143.67 o                         
  -9  11  10       4396.94       4070.03       206.34 o                         
  -7  11  10          0.50        -27.70        85.70 o                         
  -5  11  10       2306.47       2488.13       180.22 o                         
  -3  11  10         48.79         81.26        89.36 o                         
  -1  11  10       1801.33       1626.45       110.29 o                         
   1  11  10        955.36       1286.95        92.49 o                         
   3  11  10        603.39        699.44        93.74 o                         
   5  11  10        211.69        432.35        63.26 o                         
   7  11  10      10747.44      11302.70       822.97 o                         
   9  11  10         29.16        -24.00       138.24 o                         
  11  11  10        230.63        207.32        94.16 o                         
  13  11  10        392.76        170.06        76.53 o                         
  15  11  10       1044.56        787.34        85.46 o                         
 -14  12  10        111.61        125.99       103.15 o                         
 -12  12  10        599.65        909.08       132.13 o                         
 -10  12  10       1415.44       1250.66       139.62 o                         
  -8  12  10        900.47        876.87        92.11 o                         
  -6  12  10         37.02         54.88       121.63 o                         
  -4  12  10        134.17        164.49        88.82 o                         
  -2  12  10        983.21        883.32        74.34 o                         
   0  12  10       1603.97       1897.44       108.46 o                         
   2  12  10          4.72        -12.47        53.07 o                         
   4  12  10         12.53         72.77        47.37 o                         
   6  12  10       1238.10       1163.35       202.61 o                         
   8  12  10        689.92        784.65       172.40 o                         
  10  12  10         94.51         25.28       191.19 o                         
  12  12  10        491.37        150.35        79.82 o                         
  14  12  10        425.13        244.61       116.41 o                         
 -13  13  10         46.17          5.16        44.94 o                         
 -11  13  10        549.47        558.54        65.43 o                         
  -9  13  10       4708.77       5064.85       522.73 o                         
  -7  13  10         88.41          0.81        63.30 o                         
  -5  13  10        930.94        625.19        59.83 o                         
  -3  13  10        402.04        492.04        80.71 o                         
  -1  13  10       2396.95       3058.86       143.98 o                         
   1  13  10        333.68        378.85        64.90 o                         
   3  13  10         25.14         41.01        66.37 o                         
   5  13  10       1159.59       1360.94       114.89 o                         
   7  13  10       2696.77       3172.26       177.54 o                         
   9  13  10        888.88        504.98       120.83 o                         
  11  13  10        506.13        564.88       123.04 o                         
  13  13  10        342.87        216.61        85.46 o                         
 -10  14  10        479.95        799.26       362.49 o                         
  -8  14  10        949.47        627.91        66.56 o                         
  -6  14  10         31.40         81.95        47.68 o                         
  -4  14  10        224.72         60.95        41.05 o                         
  -2  14  10        650.39        721.14        62.22 o                         
   0  14  10        139.62        138.43        42.59 o                         
   2  14  10        163.03        134.60        61.37 o                         
   4  14  10         11.29         11.08        56.52 o                         
   6  14  10        532.93        669.00       111.27 o                         
   8  14  10          9.49        -28.73       148.09 o                         
  10  14  10        117.68         69.41        48.63 o                         
  -9  15  10       1158.15        879.70        72.20 o                         
  -7  15  10          1.85         77.36        39.05 o                         
  -5  15  10        716.10        950.56        79.28 o                         
  -3  15  10        310.56        161.00        36.94 o                         
  -1  15  10       1490.56       1250.22       208.50 o                         
   1  15  10          0.73        -27.38       144.77 o                         
   3  15  10        130.85        158.64        75.83 o                         
   5  15  10        161.98         97.13        74.69 o                         
   7  15  10        387.12        242.15       107.20 o                         
   0  16  10        139.25        121.57        50.84 o                         
 -24   1  11       7811.26       6679.85       270.54 o                         
 -22   1  11        582.63        718.79        80.22 o                         
 -20   1  11       8488.59       9029.75       355.93 o                         
 -18   1  11        211.08        287.96       102.57 o                         
 -16   1  11      16595.61      17837.88       831.27 o                         
 -14   1  11        971.60       1488.93       265.85 o                         
 -12   1  11       5916.62       5455.80       269.07 o                         
 -10   1  11       5293.58       4631.18       226.76 o                         
  -8   1  11      96253.36      88043.59      3230.63 o                         
  -6   1  11       2168.54       2160.93       124.10 o                         
  -4   1  11      10556.39      10437.34       320.22 o                         
  -2   1  11      23535.08      21378.68      1403.54 o                         
   0   1  11       8150.53       7539.96       299.52 o                         
   2   1  11       5507.78       6500.28       291.61 o                         
   4   1  11      19057.33      17907.19       837.96 o                         
   6   1  11      11638.10      10287.60       350.00 o                         
   8   1  11      58102.21      53603.66      2341.89 o                         
  10   1  11       2480.63       2377.04       116.27 o                         
  12   1  11       9221.43      10399.02       331.42 o                         
  14   1  11       6394.44       6163.28       319.35 o                         
  16   1  11      31683.90      34881.11      1300.59 o                         
  18   1  11       2165.99       2141.69       148.28 o                         
  20   1  11       1680.07       2220.54       187.87 o                         
  22   1  11       2627.76       2908.69       133.26 o                         
 -23   2  11         54.43        104.62        61.25 o                         
 -21   2  11         36.37         71.63        73.12 o                         
 -19   2  11       2939.83       2779.85       213.43 o                         
 -17   2  11       2502.88       2455.34       159.31 o                         
 -15   2  11        680.93        965.25       136.66 o                         
 -13   2  11        586.24        731.41        92.04 o                         
 -11   2  11          6.86        113.81        65.34 o                         
  -9   2  11        122.97         84.77        50.70 o                         
  -7   2  11       1827.29       2429.15       155.25 o                         
  -5   2  11       5288.77       3419.30       138.64 o                         
  -3   2  11      18825.58      18582.43       708.95 o                         
  -1   2  11      68282.88      66971.59      2100.74 o                         
   1   2  11       8462.93      10087.61       396.25 o                         
   3   2  11      15042.80      15066.34       701.79 o                         
   5   2  11        170.77         64.62        38.48 o                         
   7   2  11      56552.87      58511.68      1851.01 o                         
   9   2  11       2453.76       2489.39       118.28 o                         
  11   2  11       2395.96       3099.91       116.90 o                         
  13   2  11        638.38        697.86        67.42 o                         
  15   2  11      12944.24      13103.11       525.25 o                         
  17   2  11        415.53        479.81        89.32 o                         
  19   2  11       5832.12       5299.86       240.68 o                         
  21   2  11        134.37         60.11        55.75 o                         
 -24   3  11       4457.45       3224.36       961.85 o                         
 -22   3  11       1834.37       2278.41       118.89 o                         
 -20   3  11      11062.38      10864.09       437.28 o                         
 -18   3  11        299.93        545.67       119.34 o                         
 -16   3  11      10357.82      10588.40       403.49 o                         
 -14   3  11       1947.06       2283.14       120.23 o                         
 -12   3  11       6061.96       6801.86       220.39 o                         
 -10   3  11         30.46         42.00        59.68 o                         
  -8   3  11      54167.50      53913.95      1725.30 o                         
  -6   3  11       6553.80       6424.13       304.91 o                         
  -4   3  11      24390.46      23951.26       918.44 o                         
  -2   3  11       2161.02       1339.49        73.60 o                         
   0   3  11      15223.59      12135.80       503.75 o                         
   2   3  11        977.66        692.19       134.83 o                         
   4   3  11      10779.04      10681.14       417.55 o                         
   6   3  11         24.06         96.33        33.62 o                         
   8   3  11      45511.73      41305.79      1326.43 o                         
  10   3  11       6241.22       6360.13       254.48 o                         
  12   3  11      10723.32      10520.59       433.83 o                         
  14   3  11       2596.58       2652.03       123.18 o                         
  16   3  11      21153.87      22862.95       913.79 o                         
  18   3  11        865.30        950.58        78.99 o                         
  20   3  11       3257.31       3607.50       179.21 o                         
  22   3  11        357.09        223.56        97.99 o                         
 -23   4  11        885.02        694.46        60.34 o                         
 -21   4  11        359.00        346.28        80.29 o                         
 -19   4  11        490.01        495.96       140.52 o                         
 -17   4  11       2005.83       2281.98       138.13 o                         
 -15   4  11         78.37         64.81        70.15 o                         
 -13   4  11         47.94         15.32        60.89 o                         
 -11   4  11         55.63        120.38        58.98 o                         
  -9   4  11         10.84         10.48        67.02 o                         
  -7   4  11      14209.08      12856.40       458.38 o                         
  -5   4  11         35.83        104.36        70.15 o                         
  -3   4  11        186.36        244.12        56.62 o                         
  -1   4  11       1949.34       1331.68        93.88 o                         
   1   4  11       4840.86       4234.04       391.55 o                         
   3   4  11         20.68        103.78        62.75 o                         
   5   4  11        524.33        624.44        51.26 o                         
   7   4  11       4508.15       4686.59       181.16 o                         
   9   4  11        557.75        292.64        47.80 o                         
  11   4  11       4236.00       4374.43       207.73 o                         
  13   4  11       1363.59       1765.90       144.31 o                         
  15   4  11         53.39         26.44        59.06 o                         
  17   4  11         63.32        129.71        57.70 o                         
  19   4  11          9.31          0.97       138.51 o                         
  21   4  11       1116.78       1250.27       105.22 o                         
 -22   5  11        454.66        293.98        45.34 o                         
 -20   5  11         77.19        111.82        70.12 o                         
 -18   5  11        286.51        364.44       111.40 o                         
 -16   5  11      32268.62      28310.30       976.23 o                         
 -14   5  11       2985.94       3039.27       172.51 o                         
 -12   5  11       1179.68        996.26       100.26 o                         
 -10   5  11        790.70        906.70        74.01 o                         
  -8   5  11      35770.41      37119.43      1240.62 o                         
  -6   5  11       4937.33       4456.92       199.67 o                         
  -4   5  11        493.80       1016.45        88.80 o                         
  -2   5  11       1107.53       1652.41       126.97 o                         
   0   5  11     163152.12     160025.20      5254.59 o                         
   2   5  11      31038.82      33130.36      1222.34 o                         
   4   5  11        287.52        695.18        64.95 o                         
   6   5  11        546.66        227.00        44.86 o                         
   8   5  11      33481.44      33851.54       775.26 o                         
  10   5  11       3499.99       3106.22       121.09 o                         
  12   5  11       8901.56       8205.78       407.47 o                         
  14   5  11       1076.48       1133.92        85.17 o                         
  16   5  11      16828.46      19500.75       765.06 o                         
  18   5  11        428.00        501.25        79.83 o                         
  20   5  11       2376.30       2094.54       195.00 o                         
 -21   6  11        756.65        523.91        76.77 o                         
 -19   6  11        682.77        573.13        88.70 o                         
 -17   6  11       4493.20       4211.40       303.15 o                         
 -15   6  11       8535.56       8409.71       411.64 o                         
 -13   6  11         10.84        239.96        72.83 o                         
 -11   6  11       2762.76       2320.23       113.77 o                         
  -9   6  11       1305.44       1593.01        80.41 o                         
  -7   6  11      15955.92      16154.67       586.84 o                         
  -5   6  11         23.31        162.94        68.26 o                         
  -3   6  11        742.57       1187.08       133.10 o                         
  -1   6  11      15163.13      17103.94       703.62 o                         
   1   6  11       4238.44       3649.66       162.40 o                         
   3   6  11       2814.21       3208.94       167.89 o                         
   5   6  11       6344.44       6410.03       240.47 o                         
   7   6  11        509.17        564.12        48.83 o                         
   9   6  11      11564.02      12004.03       411.14 o                         
  11   6  11        232.77        332.69        74.74 o                         
  13   6  11        128.29        107.55        64.80 o                         
  15   6  11        105.89        104.44        72.45 o                         
  17   6  11         39.87         84.62        65.60 o                         
  19   6  11        204.74        199.75        59.53 o                         
  21   6  11       1719.88        994.08       166.88 o                         
 -22   7  11          8.20         -2.05        41.65 o                         
 -20   7  11        794.04        738.08        64.19 o                         
 -18   7  11        114.21        186.36        63.38 o                         
 -16   7  11      14474.16      15967.89      1147.51 o                         
 -14   7  11       3358.34       3222.43       154.82 o                         
 -12   7  11       2760.05       2491.15       124.11 o                         
 -10   7  11         32.42        135.42        53.53 o                         
  -8   7  11      52541.00      56897.74      1375.24 o                         
  -6   7  11       2764.03       2591.04       108.35 o                         
  -4   7  11        557.17        553.05        66.46 o                         
  -2   7  11        401.72        455.57        79.25 o                         
   0   7  11      19725.88      22937.88       920.29 o                         
   2   7  11      12863.23      12271.40       424.15 o                         
   4   7  11       1912.45       1822.93        84.11 o                         
   6   7  11        981.42       1163.52        83.65 o                         
   8   7  11      33181.36      37265.19       917.72 o                         
  10   7  11        725.49        545.68        89.71 o                         
  12   7  11       1069.64        760.13        86.76 o                         
  14   7  11        318.60        373.36        76.84 o                         
  16   7  11       3785.15       4077.75       159.18 o                         
  18   7  11        540.15        616.19        72.40 o                         
  20   7  11       2148.19       1388.48       106.02 o                         
 -21   8  11         82.14         80.04        45.04 o                         
 -19   8  11         30.21         42.29       116.37 o                         
 -17   8  11       2148.57       2042.30       115.34 o                         
 -15   8  11       5485.20       4598.97       316.26 o                         
 -13   8  11       4038.69       3924.50       200.09 o                         
 -11   8  11         37.55         53.13        53.40 o                         
  -9   8  11        221.84        294.27        57.86 o                         
  -7   8  11       4004.67       4073.27       148.34 o                         
  -5   8  11         49.06         49.42        49.54 o                         
  -3   8  11       5613.56       5565.76       212.94 o                         
  -1   8  11       3023.38       3404.51       159.14 o                         
   1   8  11       7364.73       7585.86       218.73 o                         
   3   8  11       5139.03       3960.61       143.41 o                         
   5   8  11        554.12        292.42        39.24 o                         
   7   8  11       2188.07       1957.15       159.87 o                         
   9   8  11       1389.86       1317.75       103.23 o                         
  11   8  11        658.75        589.85        85.02 o                         
  13   8  11       1154.37       1374.34        95.01 o                         
  15   8  11        681.73        926.24        78.44 o                         
  17   8  11        735.71        593.25        69.05 o                         
  19   8  11        624.10        292.50        97.25 o                         
 -20   9  11        411.19        378.70        73.68 o                         
 -18   9  11        490.98        478.48       119.82 o                         
 -16   9  11       6299.66       6188.50       500.63 o                         
 -14   9  11       1841.95       1741.89       109.30 o                         
 -12   9  11       2437.09       2155.54       106.08 o                         
 -10   9  11       1559.96       1951.21       231.61 o                         
  -8   9  11       2849.77       3284.59       295.74 o                         
  -6   9  11       6433.20       6333.97       239.48 o                         
  -4   9  11        823.36        706.00        72.55 o                         
  -2   9  11        442.24        390.31        64.56 o                         
   0   9  11      23421.46      23505.46       615.93 o                         
   2   9  11       5047.18       5361.36       195.31 o                         
   4   9  11        167.78        133.48        45.72 o                         
   6   9  11        547.52        367.34        55.52 o                         
   8   9  11       2538.23       1894.28       106.57 o                         
  10   9  11       7842.82       8245.58       574.75 o                         
  12   9  11       1753.90       1856.43       120.22 o                         
  14   9  11         76.91         81.73        62.43 o                         
  16   9  11       1354.64       1475.46        88.20 o                         
  18   9  11        453.48        289.87        47.26 o                         
 -17  10  11        847.49        345.13        70.23 o                         
 -15  10  11       2225.02       2725.27       185.93 o                         
 -13  10  11       1189.87       1772.45       142.02 o                         
 -11  10  11        262.50        289.26       102.29 o                         
  -9  10  11       1203.21       1304.13       110.72 o                         
  -7  10  11       6459.04       7109.31       290.67 o                         
  -5  10  11       1991.76       2624.38       203.20 o                         
  -3  10  11       2433.75       3014.13       162.17 o                         
  -1  10  11         21.12         92.05        67.41 o                         
   1  10  11      14474.53      16146.34       581.75 o                         
   3  10  11         44.87        166.53        56.03 o                         
   5  10  11       2258.56       3029.35       164.82 o                         
   7  10  11       2725.41       3469.23       169.49 o                         
   9  10  11       5106.00       5197.14       383.44 o                         
  11  10  11       1994.00       2570.53       166.94 o                         
  13  10  11       1726.96       1545.40       108.64 o                         
  15  10  11        150.99        141.10        64.02 o                         
  17  10  11       1222.77       1153.48       320.12 o                         
 -16  11  11       1475.08       1222.26        99.83 o                         
 -14  11  11        785.98        967.44       107.60 o                         
 -12  11  11         31.91         91.84        93.16 o                         
 -10  11  11         34.86        128.34        93.64 o                         
  -8  11  11       2850.51       2390.10       225.76 o                         
  -6  11  11       1058.23       1209.92       117.74 o                         
  -4  11  11          7.09         -0.65        93.88 o                         
  -2  11  11         34.98         60.75        70.66 o                         
   0  11  11      10262.49      12538.24       413.27 o                         
   2  11  11        782.82        726.49        71.71 o                         
   4  11  11          6.10        146.91        75.40 o                         
   6  11  11        835.93        759.83       135.91 o                         
   8  11  11       2104.01       2576.05       229.13 o                         
  10  11  11        670.71        400.77       185.47 o                         
  12  11  11        691.53        519.55       120.14 o                         
  14  11  11       1009.16       1189.87       184.93 o                         
  16  11  11        789.17        636.56        76.62 o                         
 -15  12  11       1905.74       1533.24       180.88 o                         
 -13  12  11        525.67        645.18       108.14 o                         
 -11  12  11        165.15        197.02        83.87 o                         
  -9  12  11         19.26         19.16       121.62 o                         
  -7  12  11       4700.79       4138.79       200.96 o                         
  -5  12  11        655.56        992.74       124.21 o                         
  -3  12  11        436.97        344.50        67.48 o                         
  -1  12  11        823.86        757.96        77.79 o                         
   1  12  11       6678.28       8034.09       328.61 o                         
   3  12  11        139.65         58.05        40.52 o                         
   5  12  11        430.07        430.62        85.92 o                         
   7  12  11        365.65        512.79       159.14 o                         
   9  12  11       1583.43       2029.93       218.82 o                         
  11  12  11        384.80        625.84        79.92 o                         
  13  12  11       2051.97       1497.84       189.35 o                         
 -14  13  11         67.92         38.92        46.42 o                         
 -12  13  11         13.55        -16.95       205.56 o                         
 -10  13  11        236.32        206.52        49.71 o                         
  -8  13  11       2910.98       3471.87       204.50 o                         
  -6  13  11        310.29        265.99        54.15 o                         
  -4  13  11         82.93         60.41        74.86 o                         
  -2  13  11        386.79        405.30        65.93 o                         
   0  13  11        920.85        732.85        70.75 o                         
   2  13  11         42.19         39.57        38.16 o                         
   4  13  11         22.92         14.74        65.20 o                         
   6  13  11        356.70        443.20        78.75 o                         
   8  13  11        859.72        759.60       138.51 o                         
  10  13  11        541.59        268.49        78.35 o                         
  12  13  11        178.89        111.70        50.84 o                         
 -11  14  11        250.72        227.66        45.68 o                         
  -9  14  11        227.32        181.52        56.05 o                         
  -7  14  11       2488.53       3074.58       217.40 o                         
  -5  14  11        101.85        108.83        47.09 o                         
  -3  14  11         99.78         65.96        56.62 o                         
  -1  14  11         14.87         41.27        43.81 o                         
   1  14  11       1532.96       1749.39        84.42 o                         
   3  14  11        128.89        159.17        59.36 o                         
   5  14  11        241.13        307.16       107.34 o                         
   9  14  11        310.94        265.97        66.31 o                         
  -8  15  11         89.78         35.36        31.68 o                         
  -6  15  11        596.13        860.93       273.71 o                         
  -4  15  11          7.26        -15.92        39.05 o                         
  -2  15  11          0.17        -34.26        34.26 o                         
   0  15  11         82.36         92.41       207.40 o                         
   2  15  11        552.45        520.64        88.83 o                         
   4  15  11         67.72         89.78        71.36 o                         
   6  15  11          0.56         17.17        34.04 o                         
 -24   0  12       1193.26        997.92       119.72 o                         
 -22   0  12      12037.69      11779.21       574.50 o                         
 -20   0  12       1167.87       1012.31       149.53 o                         
 -18   0  12        523.01        924.07       682.24 o                         
 -16   0  12       6458.22       8014.52       869.38 o                         
 -14   0  12       7104.17       6564.75       349.06 o                         
 -12   0  12        432.01        636.56       269.66 o                         
 -10   0  12       3044.35       3655.50       248.51 o                         
  -8   0  12       3667.67       4285.35       276.06 o                         
  -6   0  12        140.01        296.59        98.67 o                         
  -4   0  12       2543.96       1940.32       290.65 o                         
  -2   0  12        521.02        253.45       114.20 o                         
   0   0  12         17.32        104.62       111.25 o                         
   2   0  12      34166.43      23919.78      1561.94 o                         
   4   0  12       7265.01       9244.99       422.53 o                         
   6   0  12       2249.18       1231.34        82.69 o                         
   8   0  12       8051.98       6486.47       452.37 o                         
  10   0  12      27881.52      25987.14      1679.82 o                         
  12   0  12       1215.16       1262.54       128.16 o                         
  14   0  12       5671.20       5490.21       249.03 o                         
  16   0  12       6992.16       7225.61       873.80 o                         
  18   0  12       4121.62       5194.04       570.99 o                         
  20   0  12        273.12         67.78       107.57 o                         
  22   0  12       3192.27       3352.28       260.81 o                         
 -23   1  12         26.50         68.44        49.80 o                         
 -21   1  12         53.11        -58.88        75.01 o                         
 -19   1  12          5.11          1.47        95.50 o                         
 -17   1  12         93.59        167.13       166.15 o                         
 -15   1  12        639.96        834.02       226.10 o                         
 -13   1  12       4505.79       4510.57       213.88 o                         
 -11   1  12        236.34        285.47        70.59 o                         
  -9   1  12         81.68        104.60        46.14 o                         
  -7   1  12       9450.57       9955.94       368.76 o                         
  -5   1  12      16206.73      14834.34       517.53 o                         
  -3   1  12       4354.58       4446.15       301.94 o                         
  -1   1  12      10514.27       9207.34       371.48 o                         
   1   1  12      27903.77      27206.89       988.33 o                         
   3   1  12      31468.60      31421.89      1435.79 o                         
   5   1  12         85.31         78.39        39.12 o                         
   7   1  12        633.16        493.03        51.15 o                         
   9   1  12       3035.35       3046.81       140.61 o                         
  11   1  12       4001.95       4108.75       148.64 o                         
  13   1  12        474.39        701.71        63.09 o                         
  15   1  12        298.06        778.19       141.32 o                         
  17   1  12       4454.20       4032.62       209.21 o                         
  19   1  12        425.92        296.91        97.62 o                         
  21   1  12         65.07        150.67        71.75 o                         
 -24   2  12        287.41        194.15        54.50 o                         
 -22   2  12       4783.87       5649.40       277.63 o                         
 -20   2  12        198.38        269.96        96.85 o                         
 -18   2  12       1277.67       1631.97       158.92 o                         
 -16   2  12       1129.73       1220.81       125.47 o                         
 -14   2  12      13232.86      15551.86       627.23 o                         
 -12   2  12       2243.86       2560.06       121.12 o                         
 -10   2  12      10211.83       9198.86       413.04 o                         
  -8   2  12       9034.38       9027.70       361.99 o                         
  -6   2  12       3904.19       2823.93       125.33 o                         
  -4   2  12         49.34         97.47        52.85 o                         
  -2   2  12     104769.53      98056.41      3523.73 o                         
   0   2  12       6712.09       6526.03       269.50 o                         
   2   2  12      60089.95      66927.66      2462.96 o                         
   4   2  12         28.86         60.56        34.64 o                         
   6   2  12      10638.29       9009.73       352.20 o                         
   8   2  12        132.20        123.18        48.59 o                         
  10   2  12       9487.99       7579.16       240.26 o                         
  12   2  12       3311.75       4132.13       152.90 o                         
  14   2  12      20136.42      22966.70       877.50 o                         
  16   2  12       1702.60       2036.53       123.95 o                         
  18   2  12       6359.55       6140.69       277.40 o                         
  20   2  12          5.29         74.20        68.13 o                         
  22   2  12       2363.45       2095.39       102.16 o                         
 -23   3  12        580.07        608.74        47.80 o                         
 -21   3  12          0.02        -13.06        67.46 o                         
 -19   3  12        600.23        676.51       140.99 o                         
 -17   3  12        177.18        205.81       110.83 o                         
 -15   3  12       2092.61       2066.99       128.02 o                         
 -13   3  12        847.35        624.00        80.73 o                         
 -11   3  12        492.20        597.23        66.71 o                         
  -9   3  12        208.93        314.56        65.00 o                         
  -7   3  12       4626.80       4808.08       203.11 o                         
  -5   3  12        149.75        600.20        67.56 o                         
  -3   3  12        185.53        452.01        61.16 o                         
  -1   3  12       5646.89       4294.79       188.12 o                         
   1   3  12      31926.44      28839.61      1308.76 o                         
   3   3  12       5918.16       6450.82       229.60 o                         
   5   3  12        340.26        114.35        37.92 o                         
   7   3  12       6420.57       5923.87       194.18 o                         
   9   3  12       8458.02       8077.22       208.82 o                         
  11   3  12       7097.61       6241.57       281.33 o                         
  13   3  12        191.99        124.39        65.49 o                         
  15   3  12        476.48        584.91        75.08 o                         
  17   3  12       1644.89       1781.49       136.54 o                         
  19   3  12        118.14         19.86        81.06 o                         
  21   3  12         70.23         21.24        53.75 o                         
 -22   4  12       3549.86       2978.64       173.33 o                         
 -20   4  12        198.33        123.78        93.66 o                         
 -18   4  12         39.68         19.81       104.88 o                         
 -16   4  12        486.98        476.42       142.82 o                         
 -14   4  12       4097.75       4006.42       161.46 o                         
 -12   4  12       2642.80       2265.12       102.54 o                         
 -10   4  12       6375.32       7766.92       260.35 o                         
  -8   4  12      10876.36      11288.58       419.28 o                         
  -6   4  12      15438.47      13384.49       469.60 o                         
  -4   4  12        173.86        205.04       118.99 o                         
  -2   4  12      22250.92      22551.22       753.12 o                         
   0   4  12       1196.83        882.21        70.31 o                         
   2   4  12      76600.41      77261.34      2808.52 o                         
   4   4  12         50.84         89.05        38.81 o                         
   6   4  12      12139.23      11312.25       346.19 o                         
   8   4  12       1189.55        793.03        61.19 o                         
  10   4  12       8522.41       9568.98       326.17 o                         
  12   4  12       1587.68       1510.48       159.20 o                         
  14   4  12       2666.60       2829.51       185.68 o                         
  16   4  12        954.31        896.86       109.98 o                         
  18   4  12       1623.47       1725.45       148.81 o                         
  20   4  12          6.83         26.14        86.31 o                         
 -23   5  12        241.55        131.78        38.00 o                         
 -21   5  12       1209.92        966.79        95.65 o                         
 -19   5  12       1236.89        994.29       258.97 o                         
 -17   5  12       7581.75       7523.93       353.48 o                         
 -15   5  12        804.70       1307.80       121.55 o                         
 -13   5  12        705.80        583.00        78.42 o                         
 -11   5  12       2230.26       2198.30       105.94 o                         
  -9   5  12       6965.15       8626.77       284.99 o                         
  -7   5  12      12596.80      12758.43       470.70 o                         
  -5   5  12        553.79        364.40        71.65 o                         
  -3   5  12       1838.69       1796.86       116.36 o                         
  -1   5  12      10192.58       9569.09       460.18 o                         
   1   5  12       6000.87       5419.10       222.62 o                         
   3   5  12        853.50        859.49        74.37 o                         
   5   5  12       2405.98       2451.32       112.30 o                         
   7   5  12       1528.59       1100.39        72.47 o                         
   9   5  12       4000.78       4215.26       127.94 o                         
  11   5  12       1205.28       1779.24        94.83 o                         
  13   5  12          1.00          2.78        69.49 o                         
  15   5  12       2246.81       2247.20       117.34 o                         
  17   5  12         28.65         93.37        65.81 o                         
  19   5  12        116.32         81.92        99.13 o                         
  21   5  12       1131.58        851.70       114.20 o                         
 -22   6  12       2219.05       2064.85       107.56 o                         
 -20   6  12        150.05        174.67        95.78 o                         
 -18   6  12       4373.68       4306.78       274.98 o                         
 -16   6  12       7290.67       7365.60       645.66 o                         
 -14   6  12       9822.57      11010.46       379.97 o                         
 -12   6  12        338.82        264.95        63.26 o                         
 -10   6  12       8459.22       8043.78       234.64 o                         
  -8   6  12       2300.68       2955.17       247.91 o                         
  -6   6  12      21722.47      20838.78       728.98 o                         
  -4   6  12        245.53        412.06        62.08 o                         
  -2   6  12      19163.20      17296.77       581.63 o                         
   0   6  12        126.02        114.52        72.74 o                         
   2   6  12       6567.30       5220.15       245.80 o                         
   4   6  12       1461.11       1734.47       156.84 o                         
   6   6  12      13233.86      12243.64       295.47 o                         
   8   6  12       1402.96       1616.09        86.22 o                         
  10   6  12      12118.10      11889.34       436.47 o                         
  12   6  12        143.64        246.85        69.50 o                         
  14   6  12       1598.61       2071.03       121.49 o                         
  16   6  12         69.99         94.91        58.88 o                         
  18   6  12        107.48        134.98        65.63 o                         
  20   6  12        242.64        166.04        62.80 o                         
 -21   7  12         54.07         69.83        55.56 o                         
 -19   7  12         38.10         69.14        63.76 o                         
 -17   7  12       8695.38       9309.64       630.30 o                         
 -15   7  12       3040.53       3045.26       183.41 o                         
 -13   7  12        189.08        413.37        65.75 o                         
 -11   7  12       1037.73        964.01        74.18 o                         
  -9   7  12      11893.04      10338.89       349.50 o                         
  -7   7  12      18503.14      19025.69       501.35 o                         
  -5   7  12        141.85        139.95        47.43 o                         
  -3   7  12        887.74        744.54        70.97 o                         
  -1   7  12       1461.25       2066.59       183.89 o                         
   1   7  12      13248.05      14357.84       453.95 o                         
   3   7  12       2583.99       2892.68       113.53 o                         
   5   7  12       3247.27       2731.66        79.61 o                         
   7   7  12      11137.94      12935.31       379.11 o                         
   9   7  12       4234.86       4119.45       158.74 o                         
  11   7  12        585.33        375.44        78.11 o                         
  13   7  12        672.82        825.84        89.34 o                         
  15   7  12       1309.66       1439.20        95.43 o                         
  17   7  12       1177.07       1235.74       107.67 o                         
  19   7  12        317.30        339.44       120.91 o                         
 -20   8  12        281.25        317.30        68.29 o                         
 -18   8  12       2732.72       2718.30       175.31 o                         
 -16   8  12       1146.84       1574.53       131.27 o                         
 -14   8  12       7781.05       7684.47       309.37 o                         
 -12   8  12        691.85        788.90        92.19 o                         
 -10   8  12       8036.40       7514.03       242.95 o                         
  -8   8  12          6.74         44.74        53.19 o                         
  -6   8  12      16072.08      15428.20       491.72 o                         
  -4   8  12        631.14        824.55        74.26 o                         
  -2   8  12       6290.65       6635.77       225.30 o                         
   0   8  12        115.21        166.35        61.82 o                         
   2   8  12       1549.76       1988.41        92.69 o                         
   4   8  12        118.91        262.26        46.10 o                         
   6   8  12       9646.67      10661.38       260.97 o                         
   8   8  12       1281.46       1275.40        86.59 o                         
  10   8  12      14538.26      15335.36       508.17 o                         
  12   8  12        285.21        263.93        82.85 o                         
  14   8  12       1029.40       1015.90       108.61 o                         
  16   8  12        145.45        111.75        52.19 o                         
  18   8  12         55.15         49.04        62.92 o                         
 -19   9  12         10.31        114.20       128.57 o                         
 -17   9  12        221.90        657.75       158.68 o                         
 -15   9  12       9330.18      10157.01       446.53 o                         
 -13   9  12        783.68       1128.50       126.73 o                         
 -11   9  12        150.79         49.17        62.54 o                         
  -9   9  12        247.08        210.00        61.15 o                         
  -7   9  12      11337.37      11693.73       360.61 o                         
  -5   9  12        659.03        501.88        64.98 o                         
  -3   9  12          5.12        -49.20        56.66 o                         
  -1   9  12       3339.20       2991.48       166.06 o                         
   1   9  12      18071.40      17619.82       584.85 o                         
   3   9  12         42.83         -4.41        51.13 o                         
   5   9  12        777.31        889.41        80.34 o                         
   7   9  12        769.10       1189.39       205.15 o                         
   9   9  12      16656.51      15960.13       588.25 o                         
  11   9  12       1250.24       1409.19       158.72 o                         
  13   9  12        842.16       1042.59       148.02 o                         
  15   9  12        366.87        334.86        79.32 o                         
  17   9  12       1516.17       1164.31       105.81 o                         
 -18  10  12        534.80        440.08        76.33 o                         
 -16  10  12         10.93          6.60        41.30 o                         
 -14  10  12       1102.00       1653.79       142.09 o                         
 -12  10  12        580.80        348.08       120.25 o                         
 -10  10  12       4446.61       4622.68       223.80 o                         
  -8  10  12         37.07         63.10        76.22 o                         
  -6  10  12       4494.64       4848.05       395.17 o                         
  -4  10  12       2826.20       3671.78       201.66 o                         
  -2  10  12       4456.04       4140.72       163.36 o                         
   0  10  12        277.44        346.47        57.03 o                         
   2  10  12      10856.69      10016.54       539.48 o                         
   4  10  12         64.08        211.34        45.75 o                         
   6  10  12       7894.32       7123.78       302.75 o                         
   8  10  12         86.29        118.99        72.55 o                         
  10  10  12       1795.79       1265.15       127.92 o                         
  12  10  12        108.15        236.49        82.31 o                         
  14  10  12        672.85        704.99        77.43 o                         
  16  10  12         13.42         55.35        58.06 o                         
 -17  11  12        427.14        216.61       133.35 o                         
 -15  11  12        625.14        640.85        76.21 o                         
 -13  11  12         36.75        -71.48        93.94 o                         
 -11  11  12        423.04        589.43       129.20 o                         
  -9  11  12       3166.73       2428.26       234.96 o                         
  -7  11  12      10897.15      11659.62       530.22 o                         
  -5  11  12         82.44         -9.04        83.91 o                         
  -3  11  12        292.59        250.78        83.50 o                         
  -1  11  12       3511.17       4203.09       165.98 o                         
   1  11  12        937.94       1668.74       126.41 o                         
   3  11  12         90.12         47.67        50.31 o                         
   5  11  12       2209.24       1804.39       122.38 o                         
   7  11  12       4741.28       6412.44       583.15 o                         
   9  11  12       1152.28       1470.48       501.74 o                         
  11  11  12        248.57        313.42        80.80 o                         
  13  11  12       1562.55       1098.52       195.98 o                         
  15  11  12         68.76        105.36        89.89 o                         
 -14  12  12        513.95        494.26       141.09 o                         
 -12  12  12        343.23        410.89       127.83 o                         
 -10  12  12        313.99        607.02       146.72 o                         
  -8  12  12       1109.63       1756.02       193.27 o                         
  -6  12  12       1424.37       1636.72       259.34 o                         
  -4  12  12        394.60        315.83        70.93 o                         
  -2  12  12         13.44        124.58        62.07 o                         
   0  12  12       2508.95       3247.53       207.69 o                         
   2  12  12        785.82        868.98        77.13 o                         
   4  12  12        165.61         80.55        49.51 o                         
   6  12  12         10.05         44.12        73.29 o                         
   8  12  12       2425.48       2527.57       205.67 o                         
  10  12  12          8.07          3.02        97.18 o                         
  12  12  12          3.00        -19.34        68.80 o                         
  14  12  12        284.50        208.50        80.31 o                         
 -13  13  12          5.26         50.84        42.00 o                         
 -11  13  12         54.84         62.62       252.71 o                         
  -9  13  12       1498.62       1670.22        95.23 o                         
  -7  13  12       3700.31       4023.33       197.55 o                         
  -5  13  12          9.85        -30.88        92.18 o                         
  -3  13  12          4.08        -41.54        64.02 o                         
  -1  13  12       1541.16       1568.23       139.20 o                         
   1  13  12       3724.35       3624.54       146.15 o                         
   3  13  12        163.21        128.75        44.95 o                         
   5  13  12         68.43         70.07        66.70 o                         
   7  13  12       1662.70       1586.93       142.67 o                         
   9  13  12        376.14        541.52       177.56 o                         
  11  13  12        157.03         67.60        78.47 o                         
 -10  14  12        115.28        151.69        46.66 o                         
  -8  14  12        170.21         91.29        63.73 o                         
  -6  14  12        498.11        732.26       144.64 o                         
  -4  14  12          0.36        -43.53        43.53 o                         
  -2  14  12        134.09         46.17        43.07 o                         
   0  14  12        123.26         22.57        33.99 o                         
   2  14  12         14.93         37.32        96.67 o                         
   4  14  12         43.67        169.28        71.59 o                         
   6  14  12        182.58        189.35       109.04 o                         
   8  14  12         76.10        -18.50        55.63 o                         
  10  14  12         89.44         90.62        82.52 o                         
  -7  15  12        664.84        640.25        62.62 o                         
  -5  15  12         25.48         58.40        38.79 o                         
  -3  15  12         63.80        130.36        33.74 o                         
  -1  15  12        491.08        355.70        84.12 o                         
   1  15  12       1171.64       1483.87       125.80 o                         
   3  15  12         20.72         71.91        62.18 o                         
   5  15  12          0.97         -1.83        61.89 o                         
 -24   1  13       2684.05       2317.43       124.95 o                         
 -22   1  13       8565.87       9440.80       340.30 o                         
 -20   1  13       2564.47       2672.22       167.04 o                         
 -18   1  13        430.82        652.70       142.61 o                         
 -16   1  13       6701.44       6528.56       545.26 o                         
 -14   1  13       4472.53       4519.91       202.59 o                         
 -12   1  13       4477.68       5029.57       198.38 o                         
 -10   1  13         49.94         29.53        44.65 o                         
  -8   1  13      14910.36      13585.34       491.87 o                         
  -6   1  13       2986.15       3133.94       158.48 o                         
  -4   1  13       8175.66       8353.53       261.70 o                         
  -2   1  13       6226.96       5001.95       280.05 o                         
   0   1  13       5864.78       4728.15       270.08 o                         
   2   1  13      18318.40      14860.61       483.21 o                         
   4   1  13      19021.20      17578.00       571.45 o                         
   6   1  13       1883.15       1365.67        74.71 o                         
   8   1  13      54187.23      53157.53      1944.36 o                         
  10   1  13      23579.52      22533.19       674.44 o                         
  12   1  13       6121.72       6362.31       227.18 o                         
  14   1  13       1385.09       1224.97        98.79 o                         
  16   1  13      16882.41      20804.89       808.87 o                         
  18   1  13       2134.07       2297.89       168.99 o                         
  20   1  13       1952.31       2187.63       184.19 o                         
  22   1  13       1132.38       1101.16        84.11 o                         
 -23   2  13          5.33         52.94        34.28 o                         
 -21   2  13       1080.13        793.71       102.51 o                         
 -19   2  13       1998.55       2324.72       221.02 o                         
 -17   2  13        662.16        923.43       143.80 o                         
 -15   2  13        868.71       1087.44       103.35 o                         
 -13   2  13        814.79        682.55        72.37 o                         
 -11   2  13        236.23        288.91        69.52 o                         
  -9   2  13       1978.90       2375.62       125.18 o                         
  -7   2  13      12770.08      14349.06       453.68 o                         
  -5   2  13       1867.56       1135.47        73.41 o                         
  -3   2  13      28989.31      28613.71      1049.06 o                         
  -1   2  13        229.51        372.24        44.99 o                         
   1   2  13      59791.01      64213.87      2311.12 o                         
   3   2  13        671.55        916.62        96.19 o                         
   5   2  13        291.03        334.94        43.77 o                         
   7   2  13       4032.03       3919.72       140.30 o                         
   9   2  13      16102.50      17513.83       647.76 o                         
  11   2  13        368.79        435.85        50.63 o                         
  13   2  13       4069.30       4690.00       262.41 o                         
  15   2  13       1151.23        982.77        92.23 o                         
  17   2  13       2507.35       2362.18       151.29 o                         
  19   2  13        162.65        157.56       114.29 o                         
  21   2  13         38.51         21.68        68.10 o                         
 -22   3  13       3990.87       3799.02       158.95 o                         
 -20   3  13       5201.95       4992.97       316.49 o                         
 -18   3  13        281.10        368.54       136.96 o                         
 -16   3  13       4482.40       4357.57       185.09 o                         
 -14   3  13       5327.36       5132.13       224.85 o                         
 -12   3  13       5032.99       5090.91       175.07 o                         
 -10   3  13      23414.35      25048.89       883.64 o                         
  -8   3  13      53287.53      52126.46      1668.19 o                         
  -6   3  13      21316.86      20101.69       687.90 o                         
  -4   3  13      14393.47      14553.24       577.69 o                         
  -2   3  13      18319.84      15394.92       463.56 o                         
   0   3  13      78006.08      76233.16      3396.42 o                         
   2   3  13      48666.62      47436.12      1493.09 o                         
   4   3  13         18.57         52.09        40.15 o                         
   6   3  13       7610.57       5733.56       188.32 o                         
   8   3  13      31619.27      29253.93       949.42 o                         
  10   3  13       8316.17       7539.06       187.17 o                         
  12   3  13       1231.47       1175.46        87.67 o                         
  14   3  13       3741.32       4232.92       222.04 o                         
  16   3  13      10691.09      11571.61       410.19 o                         
  18   3  13       2211.10       2201.55       151.87 o                         
  20   3  13        264.46        207.86        70.44 o                         
 -23   4  13        264.94        363.29        75.15 o                         
 -21   4  13         11.36          9.57        43.11 o                         
 -19   4  13        259.24        233.49       104.75 o                         
 -17   4  13       3171.44       3359.14       165.05 o                         
 -15   4  13        874.35       1122.67       107.41 o                         
 -13   4  13        114.69         76.62        56.28 o                         
 -11   4  13        412.17        493.97        61.92 o                         
  -9   4  13       2454.27       2462.54       133.64 o                         
  -7   4  13        177.99        164.54        57.64 o                         
  -5   4  13       1019.42       1613.32       128.82 o                         
  -3   4  13       2026.86       2337.99       121.70 o                         
  -1   4  13       9251.50       8959.75       494.60 o                         
   1   4  13      14577.65      16093.27       824.14 o                         
   3   4  13       1835.73       1970.28        96.27 o                         
   5   4  13       4650.48       3943.11       155.23 o                         
   7   4  13      12130.51      11928.89       411.28 o                         
   9   4  13       6234.56       5069.18       137.29 o                         
  11   4  13        394.77        735.45        57.88 o                         
  13   4  13        405.72        628.45        99.04 o                         
  15   4  13       1432.69       1452.32       161.58 o                         
  17   4  13        200.67        147.64        90.47 o                         
  19   4  13         12.72        129.03        81.92 o                         
  21   4  13        185.86        144.20        47.43 o                         
 -22   5  13       1492.36       1121.80        81.91 o                         
 -20   5  13       1539.16       1819.43       145.74 o                         
 -18   5  13       2004.32       1838.96       410.38 o                         
 -16   5  13       6457.64       5858.64       355.18 o                         
 -14   5  13       2405.55       2844.78       208.26 o                         
 -12   5  13       2840.20       2582.69       116.92 o                         
 -10   5  13      16184.54      16188.58       441.20 o                         
  -8   5  13       9594.61       9683.14       311.96 o                         
  -6   5  13       7720.23       6570.15       335.83 o                         
  -4   5  13        173.26        160.38        55.62 o                         
  -2   5  13      31077.60      31653.51      1197.99 o                         
   0   5  13      40112.78      37818.75      1348.51 o                         
   2   5  13       9498.44      10498.62       366.05 o                         
   4   5  13       1292.40       1521.55        77.82 o                         
   6   5  13      18028.22      15312.08       386.66 o                         
   8   5  13      13666.56      15561.92       349.45 o                         
  10   5  13       5093.88       5234.70       158.23 o                         
  12   5  13       3030.57       2108.72       133.50 o                         
  14   5  13       2017.34       2169.27       159.41 o                         
  16   5  13       7534.48       8210.40       327.19 o                         
  18   5  13        212.06        215.20        81.32 o                         
  20   5  13       1588.39       1397.92       144.77 o                         
 -21   6  13        177.36        232.54        52.53 o                         
 -19   6  13       1674.44       1383.94       203.72 o                         
 -17   6  13       4244.67       4057.95       175.80 o                         
 -15   6  13       1216.37       1406.02       150.85 o                         
 -13   6  13         95.47          2.86        69.34 o                         
 -11   6  13       5152.53       5065.48       160.81 o                         
  -9   6  13       5964.82       5576.19       174.01 o                         
  -7   6  13        445.62        506.77        55.79 o                         
  -5   6  13       2165.17       1930.19       128.85 o                         
  -3   6  13        290.04        366.81        56.00 o                         
  -1   6  13      13993.19      12575.82       405.27 o                         
   1   6  13       6525.08       6415.51       292.98 o                         
   3   6  13       3516.52       3785.96       203.97 o                         
   5   6  13       1881.32       1388.59        55.80 o                         
   7   6  13       6705.67       6507.04       173.51 o                         
   9   6  13        273.97        227.42        46.64 o                         
  11   6  13         56.64         16.54        55.40 o                         
  13   6  13        179.38        169.10        81.67 o                         
  15   6  13       2189.55       2943.71       138.76 o                         
  17   6  13       1027.32       1231.47       100.32 o                         
  19   6  13        198.54        183.75        72.84 o                         
 -20   7  13        243.41        189.05        61.40 o                         
 -18   7  13       8865.60       9593.15       453.95 o                         
 -16   7  13       8038.13       7789.90       479.27 o                         
 -14   7  13       2147.36       2318.75       302.83 o                         
 -12   7  13       4747.11       4297.73       157.77 o                         
 -10   7  13      11580.01      12390.71       364.36 o                         
  -8   7  13      11488.78      11378.46       344.00 o                         
  -6   7  13      10387.03      10687.62       344.23 o                         
  -4   7  13         48.59         42.71        43.05 o                         
  -2   7  13       5030.66       4698.93       158.78 o                         
   0   7  13       2878.29       2411.07       115.49 o                         
   2   7  13       1384.82       1029.31        58.65 o                         
   4   7  13          9.22         35.44        33.07 o                         
   6   7  13      11720.94      11669.57       294.95 o                         
   8   7  13      14722.45      14984.87       367.04 o                         
  10   7  13       3463.88       3492.23       142.55 o                         
  12   7  13         18.72         35.07        58.40 o                         
  14   7  13        847.00       1130.96       106.95 o                         
  16   7  13       2203.50       2669.30       137.04 o                         
  18   7  13          3.89         -6.94        61.25 o                         
  20   7  13        480.87        246.82        77.36 o                         
 -21   8  13        538.22        345.54        72.94 o                         
 -19   8  13         47.41        125.34        69.27 o                         
 -17   8  13       6405.25       6649.04       351.46 o                         
 -15   8  13        381.81        389.29        73.47 o                         
 -13   8  13       5760.54       6525.70       240.27 o                         
 -11   8  13        336.95        286.90        66.13 o                         
  -9   8  13       4472.25       3752.66       149.28 o                         
  -7   8  13       4566.07       5314.33       548.23 o                         
  -5   8  13        177.33        193.91        97.56 o                         
  -3   8  13         61.38         20.62        48.05 o                         
  -1   8  13       9915.34      11928.56       413.95 o                         
   1   8  13       3991.20       4553.99       159.81 o                         
   3   8  13       1689.46       1854.77        78.87 o                         
   5   8  13        181.41        363.72        42.00 o                         
   7   8  13       7935.08       9302.55       338.03 o                         
   9   8  13       8221.88       8664.82       305.25 o                         
  11   8  13        472.84        397.31        74.77 o                         
  13   8  13         16.78         60.52        79.32 o                         
  15   8  13       2416.47       2143.43       175.81 o                         
  17   8  13        409.30        236.16        82.59 o                         
 -18   9  13        553.73        373.22       104.47 o                         
 -16   9  13       4601.68       4644.78       320.44 o                         
 -14   9  13       4718.44       5135.32       209.83 o                         
 -12   9  13        999.54       1138.61       123.89 o                         
 -10   9  13        841.03        560.84       115.21 o                         
  -8   9  13       7452.67       8173.53       267.50 o                         
  -6   9  13         86.21         73.29        59.03 o                         
  -4   9  13        561.57        531.22        73.91 o                         
  -2   9  13       3457.00       3624.53       160.47 o                         
   0   9  13      14113.37      15585.02       501.26 o                         
   2   9  13       2271.32       2750.36       117.43 o                         
   4   9  13        105.78         73.47        40.18 o                         
   6   9  13       1078.23       1361.27        69.89 o                         
   8   9  13       4650.12       4684.52       205.98 o                         
  10   9  13          3.07        -30.76        73.45 o                         
  12   9  13        875.75        647.08        90.49 o                         
  14   9  13        666.87        655.61        96.85 o                         
  16   9  13       2438.60       2034.69       160.45 o                         
  18   9  13         69.62         54.52        72.20 o                         
 -17  10  13       2813.12       2341.96       213.13 o                         
 -15  10  13        935.75       1343.16       142.20 o                         
 -13  10  13       1647.86       2167.47       159.71 o                         
 -11  10  13          1.13        -59.66        96.72 o                         
  -9  10  13       8232.70       8040.79       334.46 o                         
  -7  10  13       4140.45       4825.52       238.04 o                         
  -5  10  13         18.43         90.16        63.90 o                         
  -3  10  13       2378.44       2042.08       129.45 o                         
  -1  10  13       8360.53       7904.71       260.48 o                         
   1  10  13        273.84        213.21        54.86 o                         
   3  10  13         23.45         -8.13        58.10 o                         
   5  10  13         17.45         82.75        52.09 o                         
   7  10  13       9344.31       9126.34       355.63 o                         
   9  10  13          3.93        -26.51        81.17 o                         
  11  10  13         19.56         68.04        67.18 o                         
  13  10  13        142.06        134.13        59.90 o                         
  15  10  13       1380.72       1693.86       223.24 o                         
 -16  11  13        268.04        187.14       184.93 o                         
 -14  11  13        161.69        168.97        54.29 o                         
 -12  11  13         37.94         47.28       104.01 o                         
 -10  11  13       2124.50       3117.51       234.77 o                         
  -8  11  13       1429.91        766.99       309.81 o                         
  -6  11  13       1010.81        898.32       130.32 o                         
  -4  11  13        698.62        717.31       116.77 o                         
  -2  11  13       4242.76       4143.82       169.27 o                         
   0  11  13       1311.46       1214.64        84.06 o                         
   2  11  13        410.70        261.03        55.57 o                         
   4  11  13         19.11         27.01        37.62 o                         
   6  11  13       1085.76        878.51       121.80 o                         
   8  11  13         27.55         68.65        94.85 o                         
  10  11  13        340.46        227.31        88.34 o                         
  12  11  13        863.97        762.82       103.17 o                         
  14  11  13        370.40        306.43       141.09 o                         
 -15  12  13        264.64         92.18        78.83 o                         
 -13  12  13        796.27        930.65       148.83 o                         
 -11  12  13         27.49        -15.04        92.58 o                         
  -9  12  13       3134.24       2619.44       246.65 o                         
  -7  12  13        454.92        286.09        92.94 o                         
  -5  12  13        204.77        416.11        88.80 o                         
  -3  12  13       1325.82       1518.15        98.10 o                         
  -1  12  13      13546.30      15224.58       524.47 o                         
   1  12  13         35.23         73.09        98.92 o                         
   3  12  13        266.56        214.49        49.45 o                         
   5  12  13        114.15        183.40        73.19 o                         
   7  12  13        951.12       1788.08       110.73 o                         
   9  12  13        248.73        137.42       103.88 o                         
  11  12  13          3.63        -25.18        73.74 o                         
  13  12  13         31.05         49.83        53.88 o                         
 -12  13  13        673.60        745.70       200.77 o                         
 -10  13  13        748.54        760.69        69.95 o                         
  -8  13  13         47.49         92.81        50.36 o                         
  -6  13  13        281.37        466.16        81.10 o                         
  -4  13  13         14.49         17.20        51.01 o                         
  -2  13  13       1167.70       1184.22       124.91 o                         
   0  13  13         17.02         55.59        52.12 o                         
   2  13  13       1046.31       1152.43        60.79 o                         
   4  13  13        272.63        231.13        67.33 o                         
   6  13  13        947.64        822.46       109.17 o                         
   8  13  13          1.76        -23.69        97.45 o                         
  10  13  13        172.36        169.91        55.19 o                         
  12  13  13         25.62         22.10        38.31 o                         
 -11  14  13         58.67        102.41        37.57 o                         
  -9  14  13       2230.96       2492.94       677.82 o                         
  -7  14  13          0.41          1.81        57.99 o                         
  -5  14  13          0.82        -48.53        48.53 o                         
  -3  14  13         78.95         73.62        71.34 o                         
  -1  14  13       2199.12       2394.98        96.02 o                         
   1  14  13         44.65         55.53        41.93 o                         
   3  14  13        189.24        130.54        74.37 o                         
   5  14  13         35.90         -7.37       103.88 o                         
   7  14  13       1476.28       1419.25        99.62 o                         
   9  14  13         13.01        -41.75        45.68 o                         
  -8  15  13        120.74         51.57        27.26 o                         
  -6  15  13          7.83         74.84       185.30 o                         
  -4  15  13         34.04         53.21        34.81 o                         
  -2  15  13        163.47        115.45        30.68 o                         
   0  15  13        100.71        237.40       109.04 o                         
   2  15  13         10.89         91.25        76.04 o                         
   4  15  13         25.86          9.23        93.57 o                         
   6  15  13          0.50        -32.42        47.89 o                         
 -24   0  14       9442.23       7603.96       674.51 o                         
 -22   0  14         44.29         88.99       139.25 o                         
 -20   0  14      11247.61      11388.90       806.02 o                         
 -18   0  14        109.96        351.44       249.03 o                         
 -16   0  14      17457.79      19593.50      1489.74 o                         
 -14   0  14          2.34        -31.84       121.23 o                         
 -12   0  14      12975.17      13785.02       855.82 o                         
 -10   0  14       9852.49      11111.82       602.69 o                         
  -8   0  14      34160.91      31935.82      1497.44 o                         
  -6   0  14       2835.34       2852.65       304.28 o                         
  -4   0  14       5910.13       6976.83       383.01 o                         
   0   0  14      17262.69      14271.86       974.00 o                         
   2   0  14        121.89        288.07       123.78 o                         
   4   0  14      47018.75      55093.16      2452.77 o                         
   6   0  14       7116.72       8129.12       402.72 o                         
   8   0  14     102016.25     100952.14      6355.33 o                         
  10   0  14        281.36        194.63        58.29 o                         
  12   0  14      11792.10      12402.50       607.67 o                         
  14   0  14         21.94         48.06        82.46 o                         
  16   0  14      40520.47      45958.68      2824.38 o                         
  18   0  14         30.81         95.04       120.83 o                         
  20   0  14       6492.61       7024.31       493.63 o                         
  22   0  14         59.16        112.72        59.68 o                         
 -23   1  14        222.50        208.74        47.10 o                         
 -21   1  14         63.49         22.82        90.17 o                         
 -19   1  14       1047.44       1083.78       186.40 o                         
 -17   1  14        124.99        157.31       143.37 o                         
 -15   1  14        837.12        892.09        89.41 o                         
 -13   1  14         37.36         36.00        80.50 o                         
 -11   1  14       2230.02       2394.19       116.64 o                         
  -9   1  14       4756.14       5310.94       200.75 o                         
  -7   1  14        351.76        613.31        80.75 o                         
  -5   1  14        808.02        684.45        62.18 o                         
  -3   1  14       1623.93       1197.60       124.73 o                         
  -1   1  14       7696.47       6546.45       352.42 o                         
   1   1  14       3219.01       3154.10       123.44 o                         
   3   1  14       3761.66       3997.90       152.89 o                         
   5   1  14        500.46        499.99        54.73 o                         
   7   1  14       2543.46       1493.12       140.24 o                         
   9   1  14       5207.80       4439.94       137.27 o                         
  11   1  14       2899.20       3350.36       110.50 o                         
  13   1  14       1586.52       1570.47        92.65 o                         
  15   1  14        100.21         88.91        73.42 o                         
  17   1  14        384.41        691.48        95.80 o                         
  19   1  14         29.25        103.41        64.58 o                         
  21   1  14          4.24         28.95        51.48 o                         
 -24   2  14       2550.94       1818.68        81.71 o                         
 -22   2  14        382.75        590.99        72.26 o                         
 -20   2  14       3561.81       3489.63       207.29 o                         
 -18   2  14          0.34        -92.27       107.24 o                         
 -16   2  14      29007.16      27885.69      1150.15 o                         
 -14   2  14        129.54        187.90        60.54 o                         
 -12   2  14      25116.26      25526.32       789.19 o                         
 -10   2  14       1149.59       1267.13       132.39 o                         
  -8   2  14      13924.46      12689.69       371.00 o                         
  -6   2  14         13.49         14.80        42.46 o                         
  -4   2  14          6.57         17.29        34.36 o                         
  -2   2  14       3640.65       3179.42       411.11 o                         
   0   2  14     155344.75     144802.61      6110.01 o                         
   2   2  14       3397.14       4100.62       139.86 o                         
   4   2  14        703.64        537.40        62.10 o                         
   6   2  14        228.55        251.65        44.29 o                         
   8   2  14      53877.43      52691.25      2703.99 o                         
  10   2  14        285.02        243.25        43.85 o                         
  12   2  14      19405.40      18495.48       550.96 o                         
  14   2  14        969.57       1613.73       177.06 o                         
  16   2  14      47131.46      55279.75      1768.54 o                         
  18   2  14         44.28         40.28       114.20 o                         
  20   2  14        552.41        520.95        70.41 o                         
 -23   3  14        103.26        203.31        39.91 o                         
 -21   3  14        910.01        838.13        84.57 o                         
 -19   3  14        507.32        457.94       345.91 o                         
 -17   3  14          7.96         60.39        76.67 o                         
 -15   3  14         94.57        250.74        68.04 o                         
 -13   3  14        511.86        709.35       126.22 o                         
 -11   3  14        130.96        144.17        49.00 o                         
  -9   3  14      13198.68      13081.48       473.11 o                         
  -7   3  14       3343.71       3136.00       165.98 o                         
  -5   3  14       6372.23       4935.29       206.21 o                         
  -3   3  14      10882.01      10836.82       378.64 o                         
  -1   3  14      31943.44      36844.33      1335.85 o                         
   1   3  14      18047.95      18746.44       606.70 o                         
   3   3  14       6139.64       6784.60       240.41 o                         
   5   3  14        841.70        781.54        59.16 o                         
   7   3  14      12960.22      12329.50       485.54 o                         
   9   3  14        727.39       1214.90        55.05 o                         
  11   3  14       7728.82       6349.64       181.67 o                         
  13   3  14          1.08         -8.34        68.58 o                         
  15   3  14         13.34         59.57        71.00 o                         
  17   3  14         26.19         47.22        78.97 o                         
  19   3  14        462.39        495.80        88.55 o                         
  21   3  14          2.12        -78.35       115.67 o                         
 -22   4  14         62.90         61.34        45.49 o                         
 -20   4  14       6610.06       6365.81       367.65 o                         
 -18   4  14        596.07        607.74       106.30 o                         
 -16   4  14      18989.12      21465.40       800.52 o                         
 -14   4  14         61.02          9.30        90.66 o                         
 -12   4  14       4388.76       4719.84       166.52 o                         
 -10   4  14        194.90        188.37        53.20 o                         
  -8   4  14     129736.28     130781.89      4117.12 o                         
  -6   4  14         86.46         56.24        50.09 o                         
  -4   4  14       1759.38       2104.22       156.74 o                         
  -2   4  14         89.57        156.16        47.56 o                         
   0   4  14     101646.66      98635.91      4774.32 o                         
   2   4  14       5930.68       5037.85       191.59 o                         
   4   4  14       3176.15       2825.93       124.33 o                         
   6   4  14       1897.38       1731.32        90.76 o                         
   8   4  14      70318.11      68060.41      1629.83 o                         
  10   4  14        135.13        253.42        39.37 o                         
  12   4  14       4098.45       4952.55       189.47 o                         
  14   4  14         31.60         64.33        61.85 o                         
  16   4  14      24805.99      27866.79       919.05 o                         
  18   4  14         12.53        -54.58       104.45 o                         
  20   4  14       1579.22       1538.68       169.76 o                         
 -23   5  14        278.88        182.72        66.31 o                         
 -21   5  14       1280.29       1165.32        87.82 o                         
 -19   5  14        847.71        775.38        99.30 o                         
 -17   5  14        494.55        475.17       152.11 o                         
 -15   5  14       1994.38       2158.73       162.02 o                         
 -13   5  14        753.09        527.37        77.36 o                         
 -11   5  14        134.61        160.19        57.70 o                         
  -9   5  14        671.47        499.95       100.27 o                         
  -7   5  14       9730.26      10067.98       383.86 o                         
  -5   5  14          9.35         36.83        52.39 o                         
  -3   5  14        132.33        148.99        58.26 o                         
  -1   5  14       4765.32       4476.88       174.27 o                         
   1   5  14       6922.99       6514.74       294.03 o                         
   3   5  14       6381.58       5771.78       216.91 o                         
   5   5  14       1102.78       1142.11        67.28 o                         
   7   5  14       5325.78       4404.65       195.40 o                         
   9   5  14        162.45        459.31        46.39 o                         
  11   5  14       1943.13       2081.53       103.07 o                         
  13   5  14        602.98        558.02       106.02 o                         
  15   5  14         17.72        119.11        94.88 o                         
  17   5  14        759.13        919.38       106.99 o                         
  19   5  14        317.10        257.50        96.92 o                         
 -22   6  14         53.86         54.09        38.64 o                         
 -20   6  14       1897.57       2071.28       149.06 o                         
 -18   6  14         30.21         14.86        75.51 o                         
 -16   6  14      16348.77      16877.63      1065.57 o                         
 -14   6  14         62.36        108.82        74.10 o                         
 -12   6  14       5289.99       5374.27       181.91 o                         
 -10   6  14       1310.26       1253.29        89.21 o                         
  -8   6  14      25854.17      26085.92       635.27 o                         
  -6   6  14          3.77         15.37        42.09 o                         
  -4   6  14       8245.63       8527.17       329.46 o                         
  -2   6  14       1062.38        922.80        71.49 o                         
   0   6  14      14628.81      13039.25       466.30 o                         
   2   6  14        238.37        104.87        55.37 o                         
   4   6  14       4116.33       3619.01       112.59 o                         
   6   6  14        823.86        409.57        38.23 o                         
   8   6  14      20392.01      20773.47       481.29 o                         
  10   6  14       1288.47       2008.03       106.53 o                         
  12   6  14        457.36        324.40        60.59 o                         
  14   6  14          3.81        -33.93        72.00 o                         
  16   6  14       4707.57       5207.44       261.64 o                         
  18   6  14        159.89        156.07        69.87 o                         
  20   6  14       2665.78       1882.43       176.09 o                         
 -21   7  14        867.62        735.01        76.70 o                         
 -19   7  14        894.97        775.18       124.31 o                         
 -17   7  14        841.13        678.08        69.67 o                         
 -15   7  14        111.43        109.13        75.63 o                         
 -13   7  14        804.66        893.74        79.03 o                         
 -11   7  14       4644.05       4936.22       184.60 o                         
  -9   7  14       3430.05       3661.22       143.86 o                         
  -7   7  14       6089.01       5894.87       201.35 o                         
  -5   7  14       2013.29       1911.82       151.79 o                         
  -3   7  14        278.03        177.46        42.39 o                         
  -1   7  14        426.78        541.37        47.20 o                         
   1   7  14        676.75        462.43        55.85 o                         
   3   7  14        479.40        302.35        42.31 o                         
   5   7  14       2978.77       3270.67        91.34 o                         
   7   7  14       7717.18       9608.93       263.47 o                         
   9   7  14         39.07         24.96        44.50 o                         
  11   7  14       2546.55       2700.15       106.48 o                         
  13   7  14       1889.18       2242.69       110.93 o                         
  15   7  14        208.77        273.33        69.92 o                         
  17   7  14         61.55        143.19        67.60 o                         
  19   7  14          1.45         -6.77        66.01 o                         
 -20   8  14         40.28         11.20        49.66 o                         
 -18   8  14         67.92         89.21        46.76 o                         
 -16   8  14      21927.28      20991.44      1418.08 o                         
 -14   8  14         53.49         24.23        76.54 o                         
 -12   8  14       2466.64       2668.10       179.08 o                         
 -10   8  14       1855.18       2073.24       157.33 o                         
  -8   8  14      17012.03      15441.80       534.28 o                         
  -6   8  14       4865.39       5299.70       199.32 o                         
  -4   8  14       1051.93        902.01        72.48 o                         
  -2   8  14        881.80        648.74        67.00 o                         
   0   8  14      30820.55      31812.75       787.22 o                         
   2   8  14        797.19        756.62        58.32 o                         
   4   8  14        397.78        692.27        46.30 o                         
   6   8  14       3059.65       2367.11        97.46 o                         
   8   8  14       9459.31       9820.42       413.15 o                         
  10   8  14       2878.48       2752.74       190.63 o                         
  12   8  14       3700.09       3938.48       140.59 o                         
  14   8  14        689.62        730.97        93.39 o                         
  16   8  14       3192.86       3132.93       373.54 o                         
  18   8  14         53.48         94.20        60.05 o                         
 -19   9  14         50.44         77.74        45.18 o                         
 -17   9  14       3212.57       3093.63       251.79 o                         
 -15   9  14       4791.45       4890.55       309.54 o                         
 -13   9  14         15.31         70.28        59.91 o                         
 -11   9  14        171.15        250.06        61.47 o                         
  -9   9  14       9775.44      10182.12       389.46 o                         
  -7   9  14       1262.07       1105.57       175.63 o                         
  -5   9  14        114.85        217.62        75.82 o                         
  -3   9  14        514.24        360.71        69.24 o                         
  -1   9  14      11249.11      10855.28       283.46 o                         
   1   9  14         54.17        217.64        59.66 o                         
   3   9  14         24.05        -39.13        46.42 o                         
   5   9  14        714.41       1010.88        73.38 o                         
   7   9  14       7248.74       7396.59       287.00 o                         
   9   9  14       1492.85       1458.13       128.79 o                         
  11   9  14        636.09        723.42        77.22 o                         
  13   9  14        137.23        210.72        67.84 o                         
  15   9  14       2381.77       2167.37       389.01 o                         
  17   9  14          3.09        -42.65        88.76 o                         
 -18  10  14        159.48        195.98       143.67 o                         
 -16  10  14       3078.05       3029.78       214.20 o                         
 -14  10  14        127.37        249.71        87.17 o                         
 -12  10  14        395.43        258.55        62.74 o                         
 -10  10  14        471.50        611.11        85.14 o                         
  -8  10  14      19877.60      20734.18       655.17 o                         
  -6  10  14       2389.26       1899.77       133.78 o                         
  -4  10  14        911.86        744.17        95.30 o                         
  -2  10  14        763.62        538.14        59.97 o                         
   0  10  14       3224.80       4363.93       294.17 o                         
   2  10  14       1354.68       1088.87        97.02 o                         
   4  10  14        117.46        120.16        44.32 o                         
   6  10  14         14.09        -50.35        50.35 o                         
   8  10  14       3540.42       3989.94       207.80 o                         
  10  10  14         88.66        123.28        74.19 o                         
  12  10  14        618.35        680.50        67.31 o                         
  14  10  14         39.98         67.23        63.19 o                         
  16  10  14       1418.99        947.48       123.04 o                         
 -17  11  14        644.13        377.22       131.14 o                         
 -15  11  14        265.99        189.97       150.30 o                         
 -13  11  14        248.58        334.35       227.18 o                         
 -11  11  14        127.17         -2.69       108.82 o                         
  -9  11  14       3634.75       3003.49       789.07 o                         
  -7  11  14       1877.09       2070.99       187.63 o                         
  -5  11  14       1263.79       1410.47       137.73 o                         
  -3  11  14       1011.24        760.28        78.77 o                         
  -1  11  14       1462.11       1321.40        79.09 o                         
   1  11  14        811.37        715.61        63.98 o                         
   3  11  14         15.53        -23.70        39.05 o                         
   5  11  14        890.87        696.18        53.89 o                         
   7  11  14       1179.66       1122.73       169.64 o                         
   9  11  14       1326.52       1020.29       114.13 o                         
  11  11  14         13.76        -25.79        72.57 o                         
  13  11  14         30.18         96.75        69.10 o                         
  15  11  14        856.40        875.28        89.89 o                         
 -14  12  14         52.03        170.66        47.48 o                         
 -12  12  14         13.34       -101.43       189.35 o                         
 -10  12  14       1064.16       1334.55       135.88 o                         
  -8  12  14       1789.25       1153.68       110.37 o                         
  -6  12  14        338.40        828.28        75.09 o                         
  -4  12  14        103.87         81.17        59.82 o                         
  -2  12  14       2985.96       3131.52       169.01 o                         
   0  12  14       4258.05       3647.59       238.05 o                         
   2  12  14          7.59         89.98        41.10 o                         
   4  12  14        154.09        133.41        37.59 o                         
   6  12  14       2276.00       2411.91       215.87 o                         
   8  12  14       2101.37       1634.81       132.17 o                         
  10  12  14         44.29         30.59        67.35 o                         
  12  12  14        212.74        252.54        65.47 o                         
 -13  13  14        570.65        773.60        70.73 o                         
 -11  13  14        649.25       1325.44       301.34 o                         
  -9  13  14        296.18        596.24        71.57 o                         
  -7  13  14       1638.94       1881.56       180.40 o                         
  -5  13  14         34.92         44.82        57.67 o                         
  -3  13  14        802.17       1158.59       253.63 o                         
  -1  13  14       1570.46       2462.97       168.22 o                         
   1  13  14       2729.46       2647.55       115.64 o                         
   3  13  14        192.78        219.38        51.84 o                         
   5  13  14        377.53        475.57        85.64 o                         
   7  13  14        529.98        619.36       113.96 o                         
   9  13  14        469.68        567.34        67.64 o                         
  11  13  14         55.52         50.11        42.73 o                         
 -10  14  14        704.48        352.51        50.76 o                         
  -8  14  14          1.26        -69.29       117.15 o                         
  -6  14  14        210.53        336.32       138.51 o                         
  -4  14  14          3.39          1.29        62.16 o                         
  -2  14  14        373.83        372.02        40.40 o                         
   0  14  14        998.65       1085.69        61.71 o                         
   2  14  14         26.67         28.73       107.57 o                         
   4  14  14        120.19        240.19       109.04 o                         
   6  14  14        205.38        247.20        52.29 o                         
   8  14  14        318.99        192.00        49.36 o                         
  -7  15  14         93.58         52.31        28.73 o                         
  -5  15  14         89.38         54.63       104.62 o                         
  -3  15  14         31.43         16.21        30.21 o                         
  -1  15  14        607.84        520.05       114.57 o                         
   1  15  14        207.05        167.60        71.81 o                         
   3  15  14        293.31        234.51        59.60 o                         
 -24   1  15       2907.97       2484.37       206.29 o                         
 -22   1  15       3423.34       3221.00       188.09 o                         
 -20   1  15       4986.95       4863.90       305.39 o                         
 -18   1  15         33.14        -41.53       119.77 o                         
 -16   1  15      13463.77      13031.40       900.47 o                         
 -14   1  15       1840.54       1943.53       130.00 o                         
 -12   1  15      22740.85      21797.44       517.36 o                         
 -10   1  15       3363.54       3644.29       177.28 o                         
  -8   1  15      32980.59      34209.93      1151.16 o                         
  -6   1  15      10694.84       9871.50       373.76 o                         
  -4   1  15       6213.82       7847.21       298.53 o                         
  -2   1  15      37622.16      33641.49      1549.29 o                         
   0   1  15      58620.01      53315.96      1660.18 o                         
   2   1  15      29995.56      29848.10       962.10 o                         
   4   1  15        634.54        354.25        40.56 o                         
   6   1  15      22862.61      20611.84       774.71 o                         
   8   1  15      19662.19      19982.93       921.56 o                         
  10   1  15      15398.61      15109.23       338.05 o                         
  12   1  15       4410.11       4103.02       134.18 o                         
  14   1  15       2295.88       2446.23       138.64 o                         
  16   1  15      11073.87      11565.91       473.42 o                         
  18   1  15        686.84        706.50        86.69 o                         
  20   1  15        322.74        389.33        84.11 o                         
 -23   2  15         19.32         79.66        40.17 o                         
 -21   2  15       2271.73       2352.91       247.92 o                         
 -19   2  15        156.04        334.64       114.19 o                         
 -17   2  15       6288.43       6136.27       273.09 o                         
 -15   2  15         12.91        190.93        75.98 o                         
 -13   2  15        559.10        501.06        77.86 o                         
 -11   2  15        283.08        403.29        47.75 o                         
  -9   2  15      13114.30      14865.16       432.65 o                         
  -7   2  15       1692.47       1568.84       106.07 o                         
  -5   2  15         17.39        140.48        76.94 o                         
  -3   2  15       3526.45       3571.16       298.76 o                         
  -1   2  15      98624.18     108416.30      3884.28 o                         
   1   2  15       6705.39       7064.96       249.81 o                         
   3   2  15      18024.47      19763.33       580.11 o                         
   5   2  15        398.68        552.54        49.53 o                         
   7   2  15       5220.28       4791.21       184.70 o                         
   9   2  15       3202.08       3233.80       122.88 o                         
  11   2  15       1701.39       1904.65       104.85 o                         
  13   2  15       2455.83       2626.88       103.33 o                         
  15   2  15         65.76         48.02        73.06 o                         
  17   2  15        330.79        608.55       135.10 o                         
  19   2  15         96.19        253.02        76.09 o                         
  21   2  15        570.96        605.07        76.99 o                         
 -22   3  15       3993.67       3681.58       237.21 o                         
 -20   3  15       1851.91       1945.31       190.21 o                         
 -18   3  15         64.59        130.90        99.58 o                         
 -16   3  15      14356.47      15252.01       704.81 o                         
 -14   3  15       7176.41       7583.12       253.06 o                         
 -12   3  15       4229.37       5022.76       186.21 o                         
 -10   3  15       5965.01       5773.14       178.36 o                         
  -8   3  15       6004.49       5691.19       233.91 o                         
  -6   3  15      18610.52      16830.24       579.19 o                         
  -4   3  15         59.40        112.97        91.95 o                         
  -2   3  15      40488.91      37065.77      1693.72 o                         
   0   3  15      41422.43      39057.54      1427.85 o                         
   2   3  15      63642.34      63364.07      2002.40 o                         
   4   3  15       2748.32       2838.84       139.01 o                         
   6   3  15      10702.20       9263.99       323.53 o                         
   8   3  15      25977.33      25739.35       601.63 o                         
  10   3  15      19130.51      21123.07       524.49 o                         
  12   3  15       5362.98       4934.48       165.23 o                         
  14   3  15       5959.22       6710.50       452.56 o                         
  16   3  15      15979.25      19222.07       758.62 o                         
  18   3  15       5140.95       5864.73       269.90 o                         
  20   3  15       1038.36       1101.26        85.31 o                         
 -23   4  15         15.85         42.10        25.41 o                         
 -21   4  15        361.00        529.56        67.25 o                         
 -19   4  15        527.41        701.45       132.69 o                         
 -17   4  15       1288.74       1433.40       121.76 o                         
 -15   4  15       3808.31       4636.36       259.62 o                         
 -13   4  15        552.46        479.97        71.51 o                         
 -11   4  15       1415.90       1395.05        82.57 o                         
  -9   4  15       1187.50        974.01        75.98 o                         
  -7   4  15       7901.18       7076.02       280.34 o                         
  -5   4  15       7925.00       7790.05       419.80 o                         
  -3   4  15       3548.05       3554.12       258.74 o                         
  -1   4  15       1971.32       1717.97       110.59 o                         
   1   4  15      17017.44      18286.79       697.96 o                         
   3   4  15       1386.41       1175.98        89.54 o                         
   5   4  15         65.72        125.35        46.73 o                         
   7   4  15        135.12         54.95        36.76 o                         
   9   4  15        471.03        391.66        40.37 o                         
  11   4  15       1821.31       1724.75        71.08 o                         
  13   4  15        899.98       1385.85        86.29 o                         
  15   4  15       1497.16       1283.11       137.95 o                         
  17   4  15       2792.50       3026.33       152.84 o                         
  19   4  15        158.20        184.14        78.15 o                         
 -22   5  15       1483.54       1277.73        84.08 o                         
 -20   5  15        714.86        700.56       164.30 o                         
 -18   5  15        494.78        580.26       113.70 o                         
 -16   5  15       9412.13      10158.03       548.82 o                         
 -14   5  15       2612.57       2838.41       158.90 o                         
 -12   5  15        911.62       1020.80        92.72 o                         
 -10   5  15      12280.93      11685.36       345.37 o                         
  -8   5  15      49333.06      46685.36      1161.49 o                         
  -6   5  15      16729.94      15572.76       541.47 o                         
  -4   5  15        822.92        942.04       103.70 o                         
  -2   5  15       3308.36       2934.84       171.53 o                         
   0   5  15      14659.46      13378.54       763.31 o                         
   2   5  15         77.08        114.41        59.56 o                         
   4   5  15       2696.12       2883.32       132.72 o                         
   6   5  15      12525.44      10939.10       317.07 o                         
   8   5  15      15192.48      16189.90       410.56 o                         
  10   5  15      14263.66      12232.13       298.41 o                         
  12   5  15       1157.75       1752.51        98.48 o                         
  14   5  15       2285.48       2786.56       147.61 o                         
  16   5  15       4401.49       5375.20       331.24 o                         
  18   5  15         26.14        -46.87       102.88 o                         
  20   5  15        552.82        297.77        59.88 o                         
 -21   6  15         56.35        131.34        75.89 o                         
 -19   6  15        127.33        110.78        71.98 o                         
 -17   6  15        122.56        101.82        75.95 o                         
 -15   6  15       8509.68       8414.77       466.31 o                         
 -13   6  15       1300.63       1332.44        84.52 o                         
 -11   6  15        126.31        194.10        65.64 o                         
  -9   6  15       1093.50       1098.40        76.76 o                         
  -7   6  15       6273.94       6132.31       192.58 o                         
  -5   6  15       3395.68       3008.01       118.04 o                         
  -3   6  15          2.92         -1.58        51.90 o                         
  -1   6  15       2789.62       2850.15       184.69 o                         
   1   6  15      17247.63      16188.18      1023.55 o                         
   3   6  15       1550.91       1419.24        62.78 o                         
   5   6  15          7.88         16.83        31.86 o                         
   7   6  15        940.65        621.32        47.01 o                         
   9   6  15       2794.96       3332.36       135.36 o                         
  11   6  15       1151.10        971.81        75.05 o                         
  13   6  15        729.62        476.27        74.55 o                         
  15   6  15        467.15        490.90       121.44 o                         
  17   6  15        828.21        832.43       136.07 o                         
  19   6  15         23.48        -82.44        82.44 o                         
 -20   7  15        215.79        245.14        48.52 o                         
 -18   7  15       2254.23       1920.16       162.85 o                         
 -16   7  15       3236.03       2985.99       284.36 o                         
 -14   7  15       2313.70       2713.29       164.84 o                         
 -12   7  15          9.29        -19.65        59.20 o                         
 -10   7  15       2299.84       2439.50       124.16 o                         
  -8   7  15      14878.65      14687.70       470.18 o                         
  -6   7  15       4565.62       4442.26       164.44 o                         
  -4   7  15       2722.40       2655.08       106.60 o                         
  -2   7  15       6339.55       6673.88       196.92 o                         
   0   7  15       5276.80       5206.84       156.08 o                         
   2   7  15      11615.17      11593.38       370.75 o                         
   4   7  15       2329.03       1766.69        66.47 o                         
   6   7  15       8252.17       8236.73       272.14 o                         
   8   7  15       4773.98       4155.18       122.39 o                         
  10   7  15        416.76        810.25        66.43 o                         
  12   7  15       1243.42       1379.02        94.58 o                         
  14   7  15       3741.55       3936.03       182.44 o                         
  16   7  15        657.31        551.44       131.28 o                         
  18   7  15          4.63         23.84       104.78 o                         
 -19   8  15        623.30        576.89        73.11 o                         
 -17   8  15        116.52         50.47        55.71 o                         
 -15   8  15       3413.07       3324.80       235.89 o                         
 -13   8  15        440.35        230.99        76.00 o                         
 -11   8  15        117.83         65.08        58.00 o                         
  -9   8  15        133.52        299.21        92.75 o                         
  -7   8  15       9345.62       9812.40       368.81 o                         
  -5   8  15       2461.84       2639.95       141.62 o                         
  -3   8  15         12.78         84.72        47.86 o                         
  -1   8  15       1501.17       2096.44        87.44 o                         
   1   8  15       3945.47       3882.40       131.61 o                         
   3   8  15         41.94        100.45        39.01 o                         
   5   8  15          9.62         49.49        37.95 o                         
   7   8  15        153.39        405.70        48.50 o                         
   9   8  15        184.28        293.71        67.75 o                         
  11   8  15        298.72        549.20        70.68 o                         
  13   8  15       3085.78       2905.65       191.72 o                         
  15   8  15          0.03        -14.83        97.80 o                         
  17   8  15        163.56        136.30       134.09 o                         
 -18   9  15        714.15        501.40        94.91 o                         
 -16   9  15       4540.00       4727.60       211.95 o                         
 -14   9  15       3953.40       3535.16       174.48 o                         
 -12   9  15        328.42        299.24        67.60 o                         
 -10   9  15       1795.07       2288.88       156.31 o                         
  -8   9  15       4034.26       4397.75       218.17 o                         
  -6   9  15      10405.80       9902.94       489.96 o                         
  -4   9  15        884.77        846.92        90.92 o                         
  -2   9  15        287.39        237.55        47.87 o                         
   0   9  15        225.98        427.27        69.90 o                         
   2   9  15       4236.65       4194.90       284.48 o                         
   4   9  15        447.47        574.72        49.99 o                         
   6   9  15         68.32        107.27        42.24 o                         
   8   9  15       1924.92       2102.33       186.33 o                         
  10   9  15        104.89        188.11        75.21 o                         
  12   9  15        750.27        647.05        76.11 o                         
  14   9  15       1446.46       1722.39       122.40 o                         
  16   9  15        245.23        361.18       163.19 o                         
 -17  10  15       1215.24        923.17       104.65 o                         
 -15  10  15       3027.11       2871.82       153.08 o                         
 -13  10  15        202.35        328.53        57.14 o                         
 -11  10  15        189.94        141.49        66.92 o                         
  -9  10  15        254.79        258.60       133.72 o                         
  -7  10  15      12877.23      12676.01       682.93 o                         
  -5  10  15       1760.05       1319.17       112.78 o                         
  -3  10  15         13.26         34.32        53.93 o                         
  -1  10  15        228.71        368.27        54.53 o                         
   1  10  15       6735.67       7537.42       284.99 o                         
   3  10  15        941.57       1097.12        63.11 o                         
   5  10  15        109.05        145.13        43.70 o                         
   7  10  15       2477.35       2781.34       174.97 o                         
   9  10  15       1357.87       1344.04       143.03 o                         
  11  10  15         58.72         97.11        66.97 o                         
  13  10  15        112.72        131.75        69.31 o                         
  15  10  15         29.74         40.87        59.15 o                         
 -16  11  15       1133.93        525.44        87.44 o                         
 -14  11  15        225.15        272.65        64.22 o                         
 -12  11  15        159.66        213.19       179.40 o                         
 -10  11  15        498.42        587.90       135.46 o                         
  -8  11  15       3241.19       2435.80       673.03 o                         
  -6  11  15       4263.04       5013.69       245.27 o                         
  -4  11  15         52.65        125.08        51.38 o                         
  -2  11  15          3.24         13.93        52.74 o                         
   0  11  15       1769.71       1733.70       134.21 o                         
   2  11  15        348.23        443.85        51.24 o                         
   4  11  15         91.43        103.12        39.92 o                         
   6  11  15        185.32        287.38        87.73 o                         
   8  11  15       2106.27       1924.39       211.85 o                         
  10  11  15       1754.02       1716.95       122.99 o                         
  12  11  15         60.93         68.56        76.26 o                         
  14  11  15        281.41        291.02        67.78 o                         
 -15  12  15       3045.28       1639.19       283.65 o                         
 -13  12  15         65.30         82.41       182.35 o                         
 -11  12  15         23.69        218.55       205.93 o                         
  -9  12  15        415.83        461.87       102.38 o                         
  -7  12  15       2187.92       2445.02       194.06 o                         
  -5  12  15        139.61        176.74        57.54 o                         
  -3  12  15       1271.25       1603.28       182.53 o                         
  -1  12  15       3375.25       2830.98       253.10 o                         
   1  12  15       4927.09       4392.99       216.64 o                         
   3  12  15        230.63        254.71        40.69 o                         
   5  12  15        246.81        200.95        87.63 o                         
   7  12  15         42.74        196.52        96.36 o                         
   9  12  15       2062.27       2222.10       133.10 o                         
  11  12  15          1.86        -68.17        91.36 o                         
  13  12  15        601.30        451.64        61.89 o                         
 -12  13  15          2.54          7.74        72.94 o                         
 -10  13  15       1066.26        906.22       310.18 o                         
  -8  13  15        989.45       1185.41       126.64 o                         
  -6  13  15         71.65        125.11        59.56 o                         
  -4  13  15        189.30        239.45        63.06 o                         
  -2  13  15        134.82         64.68        59.52 o                         
   0  13  15       1929.77       2141.65        99.71 o                         
   2  13  15       1772.12       1779.82        86.06 o                         
   4  13  15         15.80         15.63       104.34 o                         
   6  13  15         70.81        175.54       111.62 o                         
   8  13  15        743.79        602.37        79.12 o                         
  10  13  15          5.32         -0.43        47.39 o                         
  -9  14  15        481.67        434.02        58.74 o                         
  -7  14  15        717.12        845.71        86.12 o                         
  -5  14  15         50.96         65.12        39.26 o                         
  -3  14  15        372.32        304.92        40.63 o                         
  -1  14  15        221.78        285.86       108.30 o                         
   1  14  15       1553.72       1460.84        96.35 o                         
   3  14  15         89.80         71.47        96.52 o                         
   5  14  15        157.72         33.21        75.92 o                         
   7  14  15        169.01        230.10        63.60 o                         
  -6  15  15        274.49        173.01        33.59 o                         
  -4  15  15         43.10        126.88       100.94 o                         
   0  15  15        194.61        170.93       128.20 o                         
   2  15  15         47.08        113.46        51.57 o                         
 -22   0  16       3999.52       3434.06       276.29 o                         
 -20   0  16         90.33         99.59       111.87 o                         
 -18   0  16       2373.55       2499.15       331.54 o                         
 -16   0  16       1558.24       1714.07       200.55 o                         
 -14   0  16         55.54         28.78       117.97 o                         
 -12   0  16        232.31        216.08       109.15 o                         
 -10   0  16      54350.20      58347.11      2370.27 o                         
  -8   0  16       4900.26       4997.46       423.64 o                         
  -6   0  16      13893.49      12032.27      1058.36 o                         
  -4   0  16       2594.04       2409.34       187.00 o                         
  -2   0  16      17173.77      15252.05       705.02 o                         
   0   0  16      15278.36      17058.20       791.53 o                         
   2   0  16      82013.59      79624.30      5068.94 o                         
   4   0  16       1448.74       1829.26       128.10 o                         
   6   0  16      36689.02      31361.80      1446.83 o                         
   8   0  16        163.19        345.78        60.51 o                         
  10   0  16      13749.02      16267.25       545.43 o                         
  12   0  16        242.33        310.16        71.83 o                         
  14   0  16       3932.95       3498.49       192.68 o                         
  16   0  16        472.95        715.33       121.12 o                         
  18   0  16        211.06        249.03       123.78 o                         
 -23   1  16        204.97        309.77        36.02 o                         
 -21   1  16        153.63        321.75        79.01 o                         
 -19   1  16        326.63        427.90       101.77 o                         
 -17   1  16        350.47        359.59       101.33 o                         
 -15   1  16       2606.58       3401.69       165.95 o                         
 -13   1  16         41.91         81.79        81.33 o                         
 -11   1  16        197.94        234.69        49.65 o                         
  -9   1  16       9070.25       9939.63       392.13 o                         
  -7   1  16      12882.00      14123.46       511.57 o                         
  -5   1  16         56.12         47.61        65.30 o                         
  -3   1  16          8.99        388.19       244.24 o                         
  -1   1  16       8712.67       8796.49       304.60 o                         
   1   1  16      19665.41      18774.89       602.83 o                         
   3   1  16        109.91        384.29        46.90 o                         
   5   1  16         86.19        297.21        45.34 o                         
   7   1  16         34.44        -40.72        53.66 o                         
   9   1  16       5052.66       4846.00       143.50 o                         
  11   1  16         62.42        177.57        49.14 o                         
  13   1  16       3689.64       2944.60       153.63 o                         
  15   1  16         13.02         70.86        87.08 o                         
  17   1  16         58.98        332.63        87.44 o                         
  19   1  16         52.57        138.60        87.23 o                         
  21   1  16          0.13        -11.05        86.94 o                         
 -22   2  16       4164.29       4487.56       169.56 o                         
 -20   2  16         27.14         25.43       124.88 o                         
 -18   2  16       1464.07       1802.04       305.76 o                         
 -16   2  16       2562.29       2391.06       141.15 o                         
 -14   2  16       5803.27       6746.57       258.24 o                         
 -12   2  16        375.94        344.50        66.51 o                         
 -10   2  16       9441.02       8588.44       227.27 o                         
  -8   2  16       1257.00       1266.39       112.91 o                         
  -6   2  16      10161.72       8933.50       381.03 o                         
  -4   2  16       5904.19       6433.45       440.58 o                         
  -2   2  16      85608.51      88512.95      3215.24 o                         
   0   2  16      28473.43      27879.15       898.94 o                         
   2   2  16      74020.62      75736.55      2121.36 o                         
   4   2  16         69.98         60.60        42.08 o                         
   6   2  16      25595.67      22619.84       739.86 o                         
   8   2  16       1770.04       1646.55        70.49 o                         
  10   2  16      23561.07      21366.78       535.58 o                         
  12   2  16       1980.60       2129.18       103.31 o                         
  14   2  16       9172.58      10308.82       379.63 o                         
  16   2  16       3971.66       4235.44       303.92 o                         
  18   2  16       3771.88       4072.55       258.51 o                         
  20   2  16          7.72         12.16        71.12 o                         
 -23   3  16         51.81         73.82        35.24 o                         
 -21   3  16       2895.63       2711.45       190.50 o                         
 -19   3  16        633.45        742.07       133.72 o                         
 -17   3  16        575.89        648.54        92.78 o                         
 -15   3  16       4135.91       4360.79       159.15 o                         
 -13   3  16        914.36       1112.24        90.00 o                         
 -11   3  16       2641.70       2715.80       116.36 o                         
  -9   3  16        406.18        634.04        88.74 o                         
  -7   3  16      26226.58      24532.80       973.78 o                         
  -5   3  16       6035.81       6504.30       419.17 o                         
  -3   3  16       6585.86       6003.34       424.11 o                         
  -1   3  16       1033.78       1474.09       130.46 o                         
   1   3  16      14838.36      14177.57       473.22 o                         
   3   3  16       1000.29        657.32        53.85 o                         
   5   3  16        176.19         95.81        46.87 o                         
   7   3  16       4277.40       4115.77       125.62 o                         
   9   3  16       1773.95       1932.12        80.83 o                         
  11   3  16        382.89        322.34        52.26 o                         
  13   3  16         18.82         28.21        64.94 o                         
  15   3  16       1004.64       1269.09       137.07 o                         
  17   3  16        564.01        653.53       108.18 o                         
  19   3  16        251.42        252.72        89.09 o                         
  21   3  16        332.26        294.86        50.08 o                         
 -22   4  16       5677.63       5501.55       491.05 o                         
 -20   4  16        250.24        293.11        78.12 o                         
 -18   4  16       2460.02       2696.94       299.86 o                         
 -16   4  16        457.20        697.58       134.75 o                         
 -14   4  16       4539.34       5250.46       213.94 o                         
 -12   4  16       1377.23       1655.12       100.20 o                         
 -10   4  16       7360.58       7374.06       229.77 o                         
  -8   4  16       7769.49       7775.17       302.30 o                         
  -6   4  16      15721.89      14639.12       781.96 o                         
  -4   4  16        363.66        474.48       156.19 o                         
  -2   4  16      33301.66      32801.84      1412.09 o                         
   0   4  16        515.70        715.05        75.03 o                         
   2   4  16      14744.68      15891.56       526.48 o                         
   4   4  16         41.64         71.91        43.87 o                         
   6   4  16      14602.32      13591.58       371.88 o                         
   8   4  16       9990.34       9484.35       223.74 o                         
  10   4  16      26940.64      28221.41       724.09 o                         
  12   4  16         16.65         -3.66        55.73 o                         
  14   4  16       6987.60       7802.62       304.00 o                         
  16   4  16        394.02        428.50       119.25 o                         
  18   4  16       4787.73       5730.27       321.89 o                         
  20   4  16         21.10        139.51        54.74 o                         
 -21   5  16       1141.78        921.96        78.62 o                         
 -19   5  16        275.40        332.11        81.85 o                         
 -17   5  16       1101.26       1056.73       104.31 o                         
 -15   5  16       3724.07       3129.90       271.60 o                         
 -13   5  16        362.07        417.65        76.68 o                         
 -11   5  16         71.47         40.72        53.50 o                         
  -9   5  16       7592.05       8360.72       241.89 o                         
  -7   5  16      10505.02      10251.50       341.10 o                         
  -5   5  16        670.08        899.59       218.08 o                         
  -3   5  16       9110.86       8693.23      1491.21 o                         
  -1   5  16       8210.52       8547.63       475.75 o                         
   1   5  16         92.81        161.23        64.92 o                         
   3   5  16         97.39        139.60        43.52 o                         
   5   5  16          8.67        195.08        43.29 o                         
   7   5  16       3624.76       3220.69       110.71 o                         
   9   5  16       9997.15      10833.36       288.96 o                         
  11   5  16          4.05        140.15        45.74 o                         
  13   5  16         14.09         -2.07        64.25 o                         
  15   5  16       1299.74       1808.69       191.76 o                         
  17   5  16        639.47        922.66       142.20 o                         
  19   5  16        220.46        205.40        95.41 o                         
 -20   6  16        261.43        252.56        58.99 o                         
 -18   6  16        538.80        442.78        76.41 o                         
 -16   6  16       1584.36       1919.78       126.80 o                         
 -14   6  16       7887.84       7751.44       409.36 o                         
 -12   6  16       2637.49       3064.38       132.29 o                         
 -10   6  16      18642.30      18254.03       522.20 o                         
  -8   6  16        895.93        878.09        74.21 o                         
  -6   6  16      10069.21       9061.64       327.51 o                         
  -4   6  16       1777.00       1576.82       113.08 o                         
  -2   6  16       9483.44       9495.03       306.73 o                         
   0   6  16       4218.14       4409.63       149.15 o                         
   2   6  16      13932.40      12366.01       571.47 o                         
   4   6  16         99.97        130.54        34.67 o                         
   6   6  16       9370.15      11292.35       326.54 o                         
   8   6  16        734.89        532.16        50.78 o                         
  10   6  16       2026.45       2209.23        88.69 o                         
  12   6  16         75.51         19.36        70.25 o                         
  14   6  16       3825.59       4412.93       193.47 o                         
  16   6  16        190.03        190.54       133.37 o                         
  18   6  16         18.50        -11.27       171.67 o                         
 -21   7  16       1002.14        927.59       106.83 o                         
 -19   7  16        323.81        353.13        71.32 o                         
 -17   7  16        322.23        373.95        75.86 o                         
 -15   7  16       4472.45       5310.06       205.68 o                         
 -13   7  16         20.49         28.97        81.34 o                         
 -11   7  16        303.99        407.32        69.60 o                         
  -9   7  16       7862.77       8207.20       280.60 o                         
  -7   7  16       4024.84       4641.27       193.91 o                         
  -5   7  16        875.50       1128.79        77.03 o                         
  -3   7  16         65.24        222.93        60.89 o                         
  -1   7  16        530.42        322.65        45.12 o                         
   1   7  16       3384.50       2654.11        98.65 o                         
   3   7  16       3595.17       3136.37       117.32 o                         
   5   7  16        545.88        302.21        42.20 o                         
   7   7  16       7735.29       7718.32       281.12 o                         
   9   7  16        105.39         86.37        42.42 o                         
  11   7  16        160.33        121.56        54.91 o                         
  13   7  16        570.41        519.25       109.21 o                         
  15   7  16        427.04        425.49        94.29 o                         
  17   7  16        108.46         71.56        82.89 o                         
  19   7  16        356.98        190.09        81.04 o                         
 -20   8  16          0.56        -32.15        87.67 o                         
 -18   8  16        630.75        805.81        64.60 o                         
 -16   8  16       1468.68       1236.01       111.63 o                         
 -14   8  16       2542.07       2964.54       147.24 o                         
 -12   8  16       1010.03       1363.69        90.32 o                         
 -10   8  16        299.00        431.46        70.78 o                         
  -8   8  16       1242.33       1075.91       105.16 o                         
  -6   8  16       2908.16       3094.74       150.71 o                         
  -4   8  16          4.31        -36.56        62.58 o                         
  -2   8  16       1032.49       1011.05        81.46 o                         
   0   8  16       3914.65       4801.92       187.71 o                         
   2   8  16       3029.99       3168.83       116.06 o                         
   4   8  16        622.76        471.03        44.50 o                         
   6   8  16        413.99        775.27        55.67 o                         
   8   8  16         81.86        242.35        45.82 o                         
  10   8  16       1915.47       1742.46       101.94 o                         
  12   8  16        933.13        995.61       117.51 o                         
  14   8  16       1251.57       1204.91       206.20 o                         
  16   8  16        314.82        255.04        70.43 o                         
 -19   9  16         29.40        -37.27        53.70 o                         
 -17   9  16       1927.19       1636.39        88.15 o                         
 -15   9  16       1737.56       1253.50        79.41 o                         
 -13   9  16         87.60        164.27        61.85 o                         
 -11   9  16         51.49         46.07       153.35 o                         
  -9   9  16       1328.26       1231.14       108.01 o                         
  -7   9  16       8782.91       7773.04       387.99 o                         
  -5   9  16        193.35        203.68        72.65 o                         
  -3   9  16         22.22          9.69        46.89 o                         
  -1   9  16       3541.91       3523.62       157.20 o                         
   1   9  16       7874.43       8606.34       270.93 o                         
   3   9  16       2459.50       3188.70       148.13 o                         
   5   9  16       1186.82        962.18        81.55 o                         
   7   9  16       3619.99       3656.78       130.01 o                         
   9   9  16        133.74         41.94        84.14 o                         
  11   9  16        376.04        617.94        85.89 o                         
  13   9  16        872.49        844.06        99.57 o                         
  15   9  16       1194.05       1060.21       102.86 o                         
  17   9  16       1507.45       1125.04       130.41 o                         
 -18  10  16       2504.27       1266.50       198.93 o                         
 -16  10  16          3.22         73.68       217.35 o                         
 -14  10  16       2255.02       2016.96       133.27 o                         
 -12  10  16        381.13        627.97        60.71 o                         
 -10  10  16       2461.25       2045.07       136.33 o                         
  -8  10  16       3166.16       3897.75       331.90 o                         
  -6  10  16       5086.64       4846.95       347.89 o                         
  -4  10  16          9.27        -21.25        52.05 o                         
  -2  10  16       2092.30       2222.42       131.52 o                         
   0  10  16        454.71        284.13        51.20 o                         
   2  10  16        780.26        722.61        49.85 o                         
   4  10  16        429.19        472.00        45.35 o                         
   6  10  16       1250.54       1574.94        83.03 o                         
   8  10  16       1248.40       1043.49       105.72 o                         
  10  10  16       1141.29       1308.86       104.13 o                         
  12  10  16        127.20         30.56        70.65 o                         
  14  10  16       1469.56       1859.27       125.43 o                         
  16  10  16        775.83        448.69        61.15 o                         
 -17  11  16       2214.39       1164.82       162.09 o
[truncated: 334,533 more chars]
