# Supplementary material for: Supra­molecular hy­dro­gen-bonded networks formed from copper(II) car­box­yl­ate dimers
Source: Acta Crystallogr C Struct Chem. 2024 May 22;80(Pt 6):239–53. doi: 10.1107/S2053229624004534 (PMC11150878; doi:10.1107/S2053229624004534)
Supplement: Supplementary file 12 [file c-80-00239-compound_11sup12.hkl]

data_compound_11                                                                
_shelx_title ' mar29_b.res in Pc'                                               
_shelx_refln_list_code          4                                               
_shelx_F_calc_maximum      265.70                                               
_exptl_crystal_F_000      1732.00                                               
_reflns_d_resolution_high  0.7873                                               
                                                                                
loop_                                                                           
 _space_group_symop_operation_xyz                                               
 'x, y, z'                                                                      
 'x, -y, z+1/2'                                                                 
                                                                                
_cell_length_a     9.7404                                                       
_cell_length_b    20.3001                                                       
_cell_length_c    22.9088                                                       
_cell_angle_alpha  90.000                                                       
_cell_angle_beta  118.494                                                       
_cell_angle_gamma  90.000                                                       
                                                                                
_shelx_F_squared_multiplier     1.000                                           
                                                                                
loop_                                                                           
 _refln_index_h                                                                 
 _refln_index_k                                                                 
 _refln_index_l                                                                 
 _refln_F_squared_calc                                                          
 _refln_F_squared_meas                                                          
 _refln_F_squared_sigma                                                         
 _refln_observed_status                                                         
   8   2 -28          3.79          9.34         4.72 o                         
   8   3 -28          0.69          2.58         4.25 o                         
   9   1 -27          1.87         -5.77         6.73 o                         
   9   2 -27          0.54          3.15         4.46 o                         
   9   3 -27          4.96          5.86         4.81 o                         
   8   5 -27          9.61         10.04         4.76 o                         
   9   0 -26          5.38         -8.17         8.17 o                         
  10   0 -26          2.48          0.48         5.41 o                         
   9   1 -26          1.49         -2.89         7.93 o                         
  10   1 -26          0.93          8.17         5.29 o                         
   9   2 -26          5.61          6.85         8.05 o                         
  10   2 -26          1.05          2.78         3.57 o                         
   9   3 -26          0.99         -2.47         5.23 o                         
   9   4 -26          1.29          9.45         7.09 o                         
   9   5 -26          0.14         -0.34         4.15 o                         
   8   6 -26         16.52         24.61         5.48 o                         
   9   1 -25          2.85         16.47         9.14 o                         
  10   1 -25          0.67          4.45         6.97 o                         
   9   2 -25          3.51         -4.09         9.02 o                         
  10   2 -25          0.26         -4.76         4.76 o                         
   9   3 -25          2.16         11.93        13.04 o                         
  10   3 -25          0.24          0.47         6.67 o                         
   9   4 -25          3.18         -0.93         5.78 o                         
  10   4 -25          2.10          1.32         4.15 o                         
   9   5 -25          7.04          2.86         5.26 o                         
   9   6 -25          0.34         -6.97         6.97 o                         
   8   7 -25         11.25          1.08         8.17 o                         
   9   0 -24          1.63         19.11         9.50 o                         
  10   0 -24          0.80         -8.05         8.05 o                         
  11   0 -24          6.42          3.13         5.29 o                         
   9   1 -24          0.44         -6.13         9.38 o                         
  10   1 -24          2.34         -8.17         8.17 o                         
  11   1 -24          2.12          5.17         4.81 o                         
   9   2 -24          4.37          5.05         9.50 o                         
  10   2 -24          2.35         10.70         8.05 o                         
   9   3 -24          3.50         -1.44         6.66 o                         
  10   3 -24          1.81          0.89         5.61 o                         
   8   4 -24          5.54         12.38         7.69 o                         
   9   4 -24          6.77         -4.77         4.77 o                         
  10   4 -24          5.74          8.93         5.52 o                         
   8   5 -24          2.05          6.73         7.45 o                         
   9   5 -24          4.83          5.42         4.91 o                         
  10   5 -24          5.36          6.58         4.87 o                         
   8   6 -24          8.94         21.10         5.88 o                         
   9   6 -24          2.16          4.28         6.73 o                         
   8   7 -24          9.58         11.24         4.68 o                         
   9   7 -24          0.78         12.60         5.14 o                         
   7   8 -24         38.01         22.96         9.74 o                         
   8   8 -24          2.02          6.87        11.90 o                         
   9   8 -24          3.11          1.20         6.61 o                         
   8   9 -24         19.27         26.81         8.78 o                         
   8  10 -24         12.38         13.10         7.33 o                         
   7  11 -24          0.43          3.13         7.21 o                         
  10   1 -23          2.41         10.46         9.26 o                         
  11   1 -23          1.29          1.08         6.37 o                         
   9   2 -23          1.65          9.50        10.46 o                         
  10   2 -23          0.31          9.86         9.26 o                         
  11   2 -23          4.66         -0.54         4.33 o                         
   9   3 -23          5.88         10.62         5.70 o                         
  10   3 -23         16.79         18.42         6.79 o                         
  11   3 -23          1.62         -0.63         4.04 o                         
   8   4 -23          3.70        -10.10        10.10 o                         
   9   4 -23          5.74          3.54         5.79 o                         
  10   4 -23          0.90         -5.16         7.21 o                         
   7   5 -23         53.36         54.73        10.64 o                         
   8   5 -23         11.14         17.55        10.94 o                         
   9   5 -23          9.15          1.50         6.03 o                         
  10   5 -23         13.63          2.77         6.07 o                         
   7   6 -23         17.64         18.15         9.62 o                         
   8   6 -23          8.87         11.24        10.28 o                         
   9   6 -23         14.66         18.53         4.86 o                         
  10   6 -23          3.70          7.81         7.45 o                         
   7   7 -23        109.40         68.52        11.30 o                         
   8   7 -23          5.08         14.41         9.50 o                         
   9   7 -23          1.11          0.45         4.90 o                         
  10   7 -23          2.34          3.25         6.37 o                         
   7   8 -23          1.60         15.39         8.90 o                         
   8   8 -23         29.52         29.99         5.74 o                         
   9   8 -23          7.01          9.72        10.22 o                         
  10   8 -23          0.93          3.61         5.53 o                         
   3   9 -23         42.79         40.51         7.45 o                         
   4   9 -23         68.44         58.42         9.38 o                         
   7   9 -23         44.76         13.82         8.17 o                         
   8   9 -23          2.19          6.54         7.81 o                         
   9   9 -23          1.98          8.90         7.93 o                         
   3  10 -23         15.76          0.48         6.37 o                         
   4  10 -23        106.47        100.62        10.34 o                         
   7  10 -23         39.96         36.42         7.93 o                         
   8  10 -23         29.64         35.70        10.46 o                         
   9  10 -23          3.99         -4.57         7.21 o                         
   3  11 -23          3.78         -6.01         6.01 o                         
   4  11 -23         21.48          9.98         7.57 o                         
   8  11 -23          0.76         -4.57         8.41 o                         
   9  11 -23          3.57          0.48         5.77 o                         
   3  12 -23         19.58         14.18         5.89 o                         
   8  12 -23          7.41          6.25         7.21 o                         
   8  13 -23          3.19         14.31         5.89 o                         
  10   0 -22         11.63         19.96        10.82 o                         
  11   0 -22          7.53          8.66         7.45 o                         
   9   1 -22          2.56         22.36        10.10 o                         
  10   1 -22          5.44          1.56        10.22 o                         
  11   1 -22          4.97         -7.69         7.69 o                         
   8   2 -22          4.11         14.79        10.70 o                         
   9   2 -22          1.74         12.26        10.34 o                         
  10   2 -22          9.82         -3.37        10.46 o                         
  11   2 -22          2.29         -5.31         5.31 o                         
   8   3 -22         18.96         40.63        11.90 o                         
   9   3 -22          6.33         -4.06         6.63 o                         
  10   3 -22          0.84          0.84        10.46 o                         
  11   3 -22          1.03         -5.22         5.22 o                         
   8   4 -22          7.07         11.90        12.14 o                         
   9   4 -22          7.30         10.54         6.95 o                         
  10   4 -22         31.02         18.88         6.06 o                         
  11   4 -22          3.37          4.08         4.75 o                         
   6   5 -22          5.91          9.62         9.38 o                         
   8   5 -22         23.94         28.61        12.74 o                         
   9   5 -22          6.49         12.16         6.89 o                         
  10   5 -22          1.16         -0.99         5.54 o                         
   3   6 -22         61.13         47.72         8.78 o                         
   4   6 -22         12.50         -1.80         9.98 o                         
   6   6 -22         31.56         13.46         9.98 o                         
   8   6 -22          0.22         -8.29        12.14 o                         
   9   6 -22         17.13          7.20         6.73 o                         
  10   6 -22         14.01         11.38         5.08 o                         
   3   7 -22        344.12        263.50        15.27 o                         
   4   7 -22        606.92        509.21        24.64 o                         
   6   7 -22          5.60          4.21         8.90 o                         
   7   7 -22          8.11          8.17        10.46 o                         
   8   7 -22          9.37         16.16        10.04 o                         
   9   7 -22         17.79         19.55         5.50 o                         
  10   7 -22          1.17          2.37         5.37 o                         
   3   8 -22         46.14         39.07         9.02 o                         
   4   8 -22          6.50          5.65        10.34 o                         
   5   8 -22         56.13         29.09         9.98 o                         
   6   8 -22         18.03         17.19         9.14 o                         
   7   8 -22         74.80         52.41        11.42 o                         
   8   8 -22         16.37          8.95         5.93 o                         
   9   8 -22          0.76          3.51         5.10 o                         
  10   8 -22          3.30          7.93         7.09 o                         
   2   9 -22         33.77         33.06         7.09 o                         
   3   9 -22         52.58         38.35         8.78 o                         
   4   9 -22         97.86         90.04        11.30 o                         
   5   9 -22         22.97         41.11         9.74 o                         
   6   9 -22          8.99          3.37         8.66 o                         
   7   9 -22         34.65         19.47        10.22 o                         
   8   9 -22         45.85         35.82         9.62 o                         
   9   9 -22         15.08         19.48         5.95 o                         
  10   9 -22          0.89         -0.72         6.13 o                         
   2  10 -22          9.12          5.17         6.25 o                         
   3  10 -22          8.58          1.32         7.93 o                         
   4  10 -22          3.74          4.69         9.14 o                         
   5  10 -22         13.99          9.38         8.78 o                         
   6  10 -22          1.55         12.02         8.05 o                         
   7  10 -22          9.50          9.38         8.53 o                         
   8  10 -22          0.13         11.78         8.05 o                         
   9  10 -22          1.93         -0.84         8.29 o                         
  10  10 -22          0.98          7.33         5.05 o                         
   2  11 -22          3.71          9.38         6.01 o                         
   3  11 -22        118.95         82.22         9.62 o                         
   4  11 -22        205.35        131.27        12.14 o                         
   5  11 -22         37.72         38.71         9.26 o                         
   6  11 -22          1.99          4.09         7.45 o                         
   7  11 -22         29.05         12.14         8.05 o                         
   8  11 -22         10.27         14.91         7.45 o                         
   9  11 -22          1.91         -4.09         7.57 o                         
   2  12 -22         19.68         12.98         5.77 o                         
   3  12 -22         14.64         26.81         7.81 o                         
   4  12 -22         26.09         10.10         8.29 o                         
   5  12 -22          2.88         -6.97         8.17 o                         
   6  12 -22          0.23         -7.09         7.09 o                         
   7  12 -22          2.19          0.48         6.97 o                         
   9  12 -22          0.37          7.69         6.13 o                         
   2  13 -22          9.90         13.94         5.41 o                         
   3  13 -22        105.54         73.09         8.53 o                         
   4  13 -22         61.89         42.80         8.41 o                         
   8  13 -22         23.32         11.66         8.17 o                         
   2  14 -22         31.56         27.05         5.05 o                         
   3  14 -22         36.55         21.04         6.49 o                         
   4  14 -22         24.01         32.10         7.21 o                         
   8  14 -22          2.29          6.61         6.37 o                         
   3  15 -22         77.77         38.23         6.01 o                         
   4  15 -22         46.64         23.80         6.25 o                         
   2   1 -21        187.31        133.31        30.17 o                         
   3   1 -21         84.33         69.96        24.76 o                         
   8   1 -21         25.85         30.41        11.78 o                         
   9   1 -21         28.67         53.01        12.62 o                         
  10   1 -21          7.99         25.36        11.78 o                         
  11   1 -21          2.29          2.52         7.81 o                         
   2   2 -21         55.05         42.61        17.46 o                         
   3   2 -21        150.33         90.53        17.81 o                         
   7   2 -21          6.51         24.28        12.26 o                         
   8   2 -21          4.10         18.75        11.90 o                         
   9   2 -21          2.79         11.18        12.14 o                         
  10   2 -21          3.68         -7.81        11.54 o                         
  11   2 -21          3.69          1.91         5.78 o                         
   2   3 -21        437.06        327.66        26.90 o                         
   3   3 -21         17.62          7.14        17.19 o                         
   8   3 -21          8.23          9.62        12.26 o                         
   9   3 -21         20.15         35.65         7.77 o                         
  10   3 -21         29.71         39.93         6.89 o                         
  11   3 -21          4.37          0.02         9.98 o                         
   3   4 -21         60.62         55.16        20.26 o                         
   4   4 -21        164.56        116.48        12.26 o                         
   8   4 -21         10.55         17.67        13.10 o                         
   9   4 -21          6.61          1.37         7.67 o                         
  10   4 -21         11.66          7.30         6.31 o                         
  11   4 -21          8.33         13.60         5.56 o                         
   3   5 -21          1.12          3.73         8.29 o                         
   4   5 -21        185.61        163.73        14.06 o                         
   5   5 -21          4.84         12.98         9.02 o                         
   8   5 -21          6.13         -4.45        13.58 o                         
   9   5 -21         24.37         30.14         8.00 o                         
  10   5 -21         14.06          9.47         6.10 o                         
  11   5 -21          1.84         -3.72         5.89 o                         
   3   6 -21        244.90        210.13        14.31 o                         
   4   6 -21        258.13        197.75        15.63 o                         
   5   6 -21         70.88         72.22         7.98 o                         
   9   6 -21         27.02         61.32         9.42 o                         
  10   6 -21          0.56         -5.56         5.56 o                         
   2   7 -21        220.22        172.38        12.14 o                         
   3   7 -21         83.38         79.70        11.66 o                         
   4   7 -21        161.70        157.12        14.67 o                         
   5   7 -21          1.71         -3.95         6.96 o                         
   6   7 -21         53.71         31.50        11.30 o                         
   9   7 -21          3.54          7.95         6.52 o                         
  10   7 -21          9.43         11.61         4.98 o                         
   2   8 -21         52.40         22.12         8.66 o                         
   3   8 -21        218.49        153.39        13.10 o                         
   4   8 -21        176.79        147.50        14.31 o                         
   5   8 -21         87.72         73.51        18.93 o                         
   6   8 -21         35.16          2.04        10.22 o                         
   7   8 -21         42.12         28.49        11.54 o                         
   8   8 -21         44.33         46.81         6.88 o                         
   9   8 -21          7.81         -1.29         5.46 o                         
  10   8 -21          0.46         -2.76         8.05 o                         
   2   9 -21        282.48        194.74        12.86 o                         
   3   9 -21          2.55         -9.14         9.38 o                         
   4   9 -21          6.46         10.10         9.98 o                         
   5   9 -21         12.81         17.58         6.67 o                         
   6   9 -21         23.31          7.09        10.10 o                         
   7   9 -21         52.90         49.05        11.78 o                         
   8   9 -21         17.40          9.82         7.32 o                         
   9   9 -21          0.78         -1.30         6.15 o                         
  10   9 -21          0.07          1.32         7.09 o                         
   1  10 -21         23.68         17.79         6.25 o                         
   2  10 -21          8.36          1.20         7.69 o                         
   3  10 -21        136.68         91.36        11.18 o                         
   4  10 -21         80.14         86.67        11.66 o                         
   5  10 -21         50.25         36.53         6.83 o                         
   6  10 -21         13.06          6.97         9.62 o                         
   7  10 -21         68.33         35.94        11.06 o                         
   8  10 -21         34.54         12.26         9.26 o                         
   9  10 -21          8.08         10.82         5.66 o                         
  10  10 -21          2.77          6.01         6.37 o                         
   1  11 -21         11.26         12.74         6.01 o                         
   2  11 -21          1.26          3.97         7.09 o                         
   3  11 -21         80.00         75.01        10.82 o                         
   4  11 -21          7.71          9.98         9.86 o                         
   5  11 -21          2.26         14.02         5.21 o                         
   6  11 -21          6.81          6.73         8.66 o                         
   7  11 -21         20.77         20.80         9.62 o                         
   8  11 -21          2.39         -2.40         7.93 o                         
   9  11 -21          2.06         -5.89         8.41 o                         
  10  11 -21          0.56          3.97         5.05 o                         
   1  12 -21         61.70         58.54         6.61 o                         
   2  12 -21          4.24         -1.32         7.21 o                         
   3  12 -21         96.65         77.78        10.46 o                         
   4  12 -21        129.54         78.86        11.06 o                         
   5  12 -21         26.97         25.42         5.29 o                         
   6  12 -21          1.01          0.24         8.17 o                         
   7  12 -21         52.84         36.90         9.50 o                         
   8  12 -21          6.25         17.43         7.45 o                         
   9  12 -21          5.33          5.89         7.33 o                         
   1  13 -21         37.39         37.87         5.77 o                         
   2  13 -21         60.20         54.22         7.93 o                         
   3  13 -21          9.99          7.81         8.05 o                         
   4  13 -21          5.54         11.42         8.90 o                         
   5  13 -21          0.84          2.99         4.64 o                         
   6  13 -21          0.91          7.21         7.57 o                         
   7  13 -21          1.18          3.73         7.57 o                         
   9  13 -21          1.81          8.05         5.89 o                         
   1  14 -21         29.41         24.40         4.93 o                         
   2  14 -21         13.60          9.02         6.37 o                         
   3  14 -21        152.55        163.01        11.54 o                         
   4  14 -21         81.19         46.16         8.66 o                         
   5  14 -21         54.60         47.38         4.92 o                         
   6  14 -21         13.84          4.21         6.85 o                         
   2  15 -21         69.38         37.39         6.13 o                         
   3  15 -21          4.32         -6.85         6.85 o                         
   4  15 -21         22.72          5.53         7.21 o                         
   8  15 -21          4.57         11.66         6.01 o                         
   2  16 -21         24.11         12.74         4.69 o                         
   3  16 -21        138.74         98.57         8.05 o                         
   4  16 -21         39.52         14.06         6.25 o                         
   3  17 -21          0.66         -4.33         4.33 o                         
   1   0 -20        432.68        292.11        35.58 o                         
   2   0 -20        321.29        254.13        34.38 o                         
   3   0 -20         85.77         67.20        25.00 o                         
   8   0 -20         34.92         82.34        14.06 o                         
   9   0 -20        121.95        143.25        21.16 o                         
  10   0 -20         15.56         21.52        11.90 o                         
  11   0 -20          0.16         -1.32         8.41 o                         
   1   1 -20         25.01          9.26        23.56 o                         
   2   1 -20        118.95         48.69        26.57 o                         
   3   1 -20         88.77         60.23        23.92 o                         
   7   1 -20         25.79         49.29        12.86 o                         
   8   1 -20         28.10         45.05         9.12 o                         
   9   1 -20          8.78         23.44        14.43 o                         
  10   1 -20          0.72        -11.90        11.90 o                         
  11   1 -20          3.06          6.37         8.41 o                         
   1   2 -20        610.12        435.71        29.71 o                         
   2   2 -20        359.13        315.61        25.71 o                         
   3   2 -20        191.17         97.15        18.23 o                         
   7   2 -20         10.83         20.46        42.31 o                         
   8   2 -20          5.88          6.85        13.22 o                         
   9   2 -20         50.50         74.28        33.60 o                         
  10   2 -20          5.97         14.05         8.32 o                         
  11   2 -20          3.18          6.85         8.53 o                         
   1   3 -20        105.60         65.49        18.69 o                         
   2   3 -20         48.16         40.27        17.17 o                         
   3   3 -20         38.18          9.74        16.32 o                         
   4   3 -20        277.61        251.60        15.51 o                         
   7   3 -20         17.44        -16.71        44.84 o                         
   8   3 -20          3.38          8.17        14.43 o                         
   9   3 -20          4.85         -8.54        11.47 o                         
  10   3 -20          3.84          3.21         6.89 o                         
  11   3 -20         11.15         18.15         6.38 o                         
   1   4 -20        845.64        629.66        34.88 o                         
   2   4 -20         94.63         70.07        17.80 o                         
   3   4 -20        200.38        164.45        11.63 o                         
   4   4 -20        153.08        166.37        14.18 o                         
   7   4 -20         19.13        -24.04        44.12 o                         
   8   4 -20         80.12        137.88        18.39 o                         
   9   4 -20         61.71         75.73         8.97 o                         
  10   4 -20         14.37         18.86         6.86 o                         
  11   4 -20         12.47         13.77         6.15 o                         
   2   5 -20         16.46         -8.91        15.84 o                         
   3   5 -20        452.43        352.35        38.37 o                         
   4   5 -20        182.81        217.94        15.75 o                         
   5   5 -20          4.80         18.75        10.22 o                         
   9   5 -20          2.53         -4.19         7.94 o                         
  10   5 -20          0.65         23.77         7.64 o                         
  11   5 -20          1.44          7.12         5.13 o                         
   2   6 -20          0.57         -1.28         7.42 o                         
   3   6 -20         23.44         -1.44        11.06 o                         
   4   6 -20         50.51         49.05        12.38 o                         
   5   6 -20         10.38          7.55         7.05 o                         
   9   6 -20         45.20         59.42        10.56 o                         
  10   6 -20          9.30         19.86         6.01 o                         
  11   6 -20          1.23          3.01         6.25 o                         
   2   7 -20        462.42        330.58        17.91 o                         
   3   7 -20       1112.39        989.34        40.51 o                         
   4   7 -20        472.60        374.10        21.40 o                         
   5   7 -20         24.77         19.56         6.22 o                         
   6   7 -20         33.45          9.38        53.85 o                         
   9   7 -20         15.94         23.77         7.00 o                         
  10   7 -20          3.62         14.29         6.75 o                         
   1   8 -20        409.72        334.31        16.47 o                         
   2   8 -20        217.46        226.00        14.67 o                         
   3   8 -20        333.18        285.26        18.03 o                         
   4   8 -20         59.44         65.25        17.13 o                         
   5   8 -20         33.28         37.60         7.79 o                         
   6   8 -20         63.93         65.64        12.98 o                         
   7   8 -20         13.19         11.54        10.94 o                         
   8   8 -20          8.94         12.22        14.18 o                         
   9   8 -20          0.94          3.27         4.94 o                         
  10   8 -20          0.75          5.21        12.44 o                         
   1   9 -20         33.58         22.84         7.57 o                         
   2   9 -20         81.99         89.80        10.82 o                         
   3   9 -20        153.00        141.49        13.34 o                         
   4   9 -20         82.91         57.93        17.73 o                         
   5   9 -20         98.04         66.61         8.24 o                         
   6   9 -20        125.35         90.31        10.05 o                         
   7   9 -20         52.26         47.36        11.90 o                         
   8   9 -20         42.03         81.08        31.25 o                         
   9   9 -20          0.90          3.57         6.44 o                         
  10   9 -20          7.06          5.77         8.17 o                         
   1  10 -20         41.28         39.07         7.93 o                         
   2  10 -20         82.43         62.51        10.10 o                         
   3  10 -20          3.58          2.40         9.86 o                         
   4  10 -20         68.35         75.07         9.86 o                         
   5  10 -20         44.18         43.03         9.12 o                         
   6  10 -20         20.18         19.99         6.41 o                         
   7  10 -20          6.59         10.34        10.46 o                         
   8  10 -20          0.59         -5.53         9.50 o                         
   9  10 -20          3.03         -4.92         6.06 o                         
  10  10 -20          0.96         -6.01         7.33 o                         
   0  11 -20        250.28        228.04        11.30 o                         
   1  11 -20          8.96          9.62         7.09 o                         
   2  11 -20        297.52        224.55        14.18 o                         
   3  11 -20        390.22        373.26        19.96 o                         
   4  11 -20        178.53        131.28         9.39 o                         
   5  11 -20         16.63         12.00         5.87 o                         
   6  11 -20         16.16         23.33         5.96 o                         
   7  11 -20         50.35         21.88        10.70 o                         
   8  11 -20         11.24          4.33         8.90 o                         
   9  11 -20          1.78          4.00         5.48 o                         
  10  11 -20          1.48         -6.49         6.49 o                         
   0  12 -20         39.83         50.49         6.13 o                         
   1  12 -20         22.54         17.19         6.97 o                         
   2  12 -20         16.10         21.88         8.41 o                         
   3  12 -20          0.44         -8.05         9.74 o                         
   4  12 -20         16.49         14.84         5.76 o                         
   5  12 -20          7.64          4.81         5.36 o                         
   6  12 -20          1.44         13.05         5.36 o                         
   7  12 -20          7.15          4.09         9.50 o                         
   8  12 -20          1.62          1.20         7.69 o                         
   9  12 -20          0.22          0.72         8.17 o                         
  10  12 -20          0.19         -3.49         4.93 o                         
   0  13 -20        103.39         84.27         6.49 o                         
   1  13 -20          0.14          3.97         6.37 o                         
   2  13 -20        137.67        109.39        10.46 o                         
   3  13 -20         63.04         50.37         9.62 o                         
   4  13 -20        186.32        120.34        10.85 o                         
   5  13 -20          0.58          7.90         5.14 o                         
   6  13 -20          5.32          0.39         6.45 o                         
   7  13 -20         58.76         39.31         9.74 o                         
   8  13 -20         22.17          1.08         7.57 o                         
   9  13 -20          0.03          5.89         6.97 o                         
   0  14 -20          5.03          5.65         4.21 o                         
   1  14 -20         44.62         40.87         6.73 o                         
   2  14 -20         85.16         69.12         8.90 o                         
   3  14 -20         14.64          1.92         8.29 o                         
   4  14 -20         21.43         30.86         5.17 o                         
   5  14 -20          1.57          0.97         4.77 o                         
   6  14 -20          7.42          1.32         6.02 o                         
   7  14 -20          0.50         -5.89         8.05 o                         
   9  14 -20          1.36         -0.12         5.53 o                         
   1  15 -20          7.76         10.46         5.53 o                         
   2  15 -20         95.41         90.64         8.90 o                         
   3  15 -20        136.43        111.92        10.34 o                         
   4  15 -20         80.25         65.86         6.67 o                         
   5  15 -20         37.65         13.36         5.94 o                         
   6  15 -20         13.86         21.04         7.45 o                         
   1  16 -20         76.06         52.89         5.65 o                         
   2  16 -20         67.95         54.46         7.21 o                         
   3  16 -20          4.88          5.65         7.09 o                         
   4  16 -20         15.83         11.14         5.01 o                         
   5  16 -20         67.05         45.32         8.53 o                         
   8  16 -20          5.85         -4.93         5.41 o                         
   2  17 -20         87.68         56.50         6.13 o                         
   3  17 -20        183.52        121.29         8.78 o                         
   4  17 -20          6.77          8.72         4.12 o                         
   3  18 -20          9.49          5.77         4.45 o                         
   0   1 -19        485.12        458.49        40.99 o                         
   1   1 -19        953.78        691.81        50.37 o                         
   2   1 -19        230.10        185.73        29.81 o                         
   3   1 -19         96.58         83.79        26.09 o                         
   7   1 -19         46.35         37.63         8.87 o                         
   8   1 -19         48.66         78.82        11.29 o                         
   9   1 -19         76.59        105.26        11.23 o                         
  10   1 -19          6.97          6.85        11.42 o                         
  11   1 -19          2.59          5.89         8.90 o                         
  12   1 -19          2.53          4.57         4.69 o                         
   0   2 -19         18.47         10.97        16.62 o                         
   1   2 -19        184.95        150.15        20.82 o                         
   2   2 -19        442.93        308.68        25.20 o                         
   3   2 -19        290.56        250.07        22.88 o                         
   4   2 -19        323.38        318.92        17.79 o                         
   7   2 -19         19.20         11.42        40.75 o                         
   8   2 -19         21.00         33.79        10.06 o                         
   9   2 -19          4.80         -7.56        29.63 o                         
  10   2 -19         10.40         18.75         8.84 o                         
  11   2 -19          6.22         -7.45         9.14 o                         
  12   2 -19          1.74          7.33         4.45 o                         
   0   3 -19        783.40        557.18        31.96 o                         
   1   3 -19        346.73        203.71        22.10 o                         
   2   3 -19       1050.87        906.98        40.42 o                         
   3   3 -19        651.96        521.04        18.48 o                         
   4   3 -19        858.74        863.00        35.82 o                         
   7   3 -19         20.58         56.26        42.43 o                         
   8   3 -19         51.25         77.54        16.95 o                         
   9   3 -19        108.95        188.65        12.09 o                         
  10   3 -19         20.47         26.44         7.75 o                         
  11   3 -19          6.24          0.59         6.16 o                         
   0   4 -19         11.32         19.86        15.40 o                         
   1   4 -19         20.71         56.71        16.62 o                         
   2   4 -19         25.11         25.65        16.07 o                         
   3   4 -19        730.26        630.83        39.94 o                         
   4   4 -19         32.62         34.26        11.30 o                         
   5   4 -19         12.93         14.79        10.58 o                         
   7   4 -19         10.28         -8.05        46.16 o                         
   9   4 -19         20.30         -4.64        11.17 o                         
  10   4 -19          5.80         11.51         7.07 o                         
  11   4 -19          2.69          3.31         5.99 o                         
   1   5 -19         56.46         36.33        16.02 o                         
   2   5 -19         28.44         17.41         7.40 o                         
   3   5 -19        351.03        248.98        13.63 o                         
   4   5 -19        175.25        168.18        14.43 o                         
   5   5 -19        192.77        151.95        14.18 o                         
   7   5 -19         22.96        -42.92        53.25 o                         
   9   5 -19         43.65         68.88         9.31 o                         
  10   5 -19          3.85          7.35         6.61 o                         
  11   5 -19          1.74         -5.00         5.56 o                         
   1   6 -19        361.98        233.07        30.89 o                         
   2   6 -19        362.00        330.64        20.44 o                         
   3   6 -19        890.56        887.40        36.78 o                         
   4   6 -19        246.80        243.57        35.34 o                         
   5   6 -19          9.44         -2.35         7.90 o                         
   7   6 -19        168.19        208.33        62.63 o                         
   9   6 -19          0.31         -5.01         7.92 o                         
  10   6 -19         11.09         21.19         6.45 o                         
  11   6 -19          1.80          0.48         7.21 o                         
   1   7 -19       1282.33        976.58        61.62 o                         
   2   7 -19        112.59        107.86        19.27 o                         
   3   7 -19         50.75         59.99        12.14 o                         
   4   7 -19        115.00         96.57         9.48 o                         
   5   7 -19        230.74        293.04        13.45 o                         
   6   7 -19         27.81         23.69         8.35 o                         
   9   7 -19         20.36         23.32         7.44 o                         
  10   7 -19          2.03          3.98         5.71 o                         
  11   7 -19          0.73          8.66         5.89 o                         
   1   8 -19        484.62        406.43        19.83 o                         
   2   8 -19        813.55        754.04       150.80 o                         
   3   8 -19        139.12        117.45        13.46 o                         
   4   8 -19        691.31        669.66        38.11 o                         
   5   8 -19         27.41         30.84         6.68 o                         
   6   8 -19         82.15         95.63        17.89 o                         
   8   8 -19          7.45         30.42        11.96 o                         
   9   8 -19          2.88          5.62         6.49 o                         
  10   8 -19          5.20          7.88         4.84 o                         
   0   9 -19         74.68         67.92         8.05 o                         
   1   9 -19        542.86        478.32        22.00 o                         
   2   9 -19         56.26         74.65        11.06 o                         
   3   9 -19         37.04         40.27        11.06 o                         
   4   9 -19        129.37        116.31         8.37 o                         
   5   9 -19         67.81         58.04         7.06 o                         
   6   9 -19         11.72          8.49         8.62 o                         
   7   9 -19         13.21          5.17        10.82 o                         
   8   9 -19          3.26         11.88         6.24 o                         
   9   9 -19          0.52          9.21         8.66 o                         
  10   9 -19          2.09          4.06         5.60 o                         
   0  10 -19        101.15         95.69         8.78 o                         
   1  10 -19         24.04         17.19         8.53 o                         
   2  10 -19         67.75         67.44        10.94 o                         
   3  10 -19        135.90        130.79        13.10 o                         
   4  10 -19         39.54         35.91         7.07 o                         
   5  10 -19         27.30         18.50         6.30 o                         
   6  10 -19        145.01         94.02         9.38 o                         
   7  10 -19         57.62         61.31        12.86 o                         
   8  10 -19         13.55         22.72        10.10 o                         
   9  10 -19          1.59          0.24        10.22 o                         
  10  10 -19         11.87          3.25         8.53 o                         
   0  11 -19         40.76         33.78         7.09 o                         
   1  11 -19         84.66         77.54         9.62 o                         
   2  11 -19         82.90         71.65        11.06 o                         
   3  11 -19         34.97         48.19         7.82 o                         
   4  11 -19         12.87         18.26         6.12 o                         
   5  11 -19         65.50         59.53        10.23 o                         
   6  11 -19          7.97         10.46         6.23 o                         
   7  11 -19         19.58         -6.25        10.58 o                         
   8  11 -19          0.39          7.21         9.26 o                         
   9  11 -19          0.18         -9.62         9.62 o                         
   0  12 -19         20.99         23.68         6.73 o                         
   1  12 -19         52.21         47.24         8.66 o                         
   2  12 -19        319.57        292.59        16.83 o                         
   3  12 -19        299.79        268.74        30.29 o                         
   4  12 -19        136.61        120.68         9.44 o                         
   5  12 -19         14.42         21.57         6.12 o                         
   6  12 -19         63.02         32.89         8.21 o                         
   7  12 -19         67.87         43.88        11.30 o                         
   8  12 -19         13.23         14.31         8.78 o                         
   9  12 -19          1.42          5.17         8.66 o                         
   0  13 -19          9.07          1.56         6.13 o                         
   1  13 -19         10.18         10.10         7.57 o                         
   2  13 -19         23.19         16.83         8.90 o                         
   3  13 -19          5.61          3.45         7.63 o                         
   4  13 -19         38.83         18.15         5.89 o                         
   5  13 -19         12.22         19.79         5.68 o                         
   6  13 -19          4.52         -0.07         7.53 o                         
   7  13 -19          6.27         -4.93         9.50 o                         
   8  13 -19          1.91          0.48         7.69 o                         
   0  14 -19         48.54         42.31         6.49 o                         
   1  14 -19         26.87          6.73         7.09 o                         
   2  14 -19        227.92        157.72        12.14 o                         
   3  14 -19         14.12          9.91         6.41 o                         
   4  14 -19         93.24         78.20         6.50 o                         
   5  14 -19         11.59         15.77         6.95 o                         
   6  14 -19         63.41         32.82         7.46 o                         
   7  14 -19         77.22         50.97        10.10 o                         
   8  14 -19         11.63         12.14         7.21 o                         
   0  15 -19         55.55         50.37         6.13 o                         
   1  15 -19        123.49        139.44         9.86 o                         
   2  15 -19          4.04          3.25         7.81 o                         
   3  15 -19         27.70         13.00         6.24 o                         
   4  15 -19         71.80         70.23         6.55 o                         
   5  15 -19          5.26         -5.33         6.15 o                         
   6  15 -19          2.94          3.02         6.20 o                         
   7  15 -19          3.34         -1.44         7.45 o                         
   0  16 -19         25.95         28.73         4.81 o                         
   1  16 -19         91.00         72.13         7.45 o                         
   2  16 -19        164.75        138.12        10.34 o                         
   3  16 -19        109.85        102.63        13.82 o                         
   4  16 -19         49.22         30.86         6.20 o                         
   5  16 -19         17.58         16.75         5.94 o                         
   6  16 -19         41.05         26.40         5.96 o                         
   1  17 -19         57.58         45.68         5.89 o                         
   2  17 -19          0.37         -5.89         6.13 o                         
   3  17 -19         12.77          9.55         6.01 o                         
   4  17 -19         30.03          4.33         7.93 o                         
   5  17 -19         27.95         19.68         9.44 o                         
   1  18 -19         25.77         11.30         3.97 o                         
   2  18 -19         23.80         14.91         5.05 o                         
   3  18 -19         39.82         25.50         4.15 o                         
   4  18 -19         11.08         14.67         6.37 o                         
   5  18 -19          0.76          5.17         6.37 o                         
   1   0 -18       1484.63       1394.57        73.33 o                         
   2   0 -18        100.96         66.12        22.72 o                         
   3   0 -18        467.54        391.05        36.18 o                         
   7   0 -18         17.34         41.59        13.34 o                         
   8   0 -18        423.09        465.46        29.09 o                         
   9   0 -18         23.32         54.72        23.92 o                         
  10   0 -18          2.23        -11.42        11.42 o                         
  11   0 -18         11.11          5.65         9.38 o                         
  12   0 -18          2.40         -5.41         5.41 o                         
   1   1 -18         17.12          8.53        23.08 o                         
   2   1 -18         84.45         52.05        22.24 o                         
   3   1 -18          5.39          0.84        21.16 o                         
   7   1 -18         10.24          3.31         8.70 o                         
   8   1 -18         34.62         39.62        12.09 o                         
   9   1 -18          5.83         37.44        12.14 o                         
  10   1 -18          7.13          4.57         8.41 o                         
  11   1 -18          0.50         -4.21         9.14 o                         
  12   1 -18          0.02         -4.81         5.29 o                         
   1   2 -18        663.01        514.95        29.45 o                         
   2   2 -18          0.76         -5.12        21.82 o                         
   3   2 -18        818.14        662.01        33.18 o                         
   4   2 -18       1078.74        939.33        37.87 o                         
   7   2 -18          9.40         26.85        11.67 o                         
   8   2 -18         73.44        108.95        12.82 o                         
   9   2 -18         56.58        103.99        35.52 o                         
  10   2 -18         22.92         24.63         9.09 o                         
  11   2 -18          2.29         -1.92         9.26 o                         
  12   2 -18          1.45         -1.72         3.65 o                         
   1   3 -18        193.96        177.96        20.22 o                         
   2   3 -18        371.72        333.76        24.43 o                         
   3   3 -18        256.63        219.13        13.63 o                         
   4   3 -18         25.92         22.72        11.54 o                         
   5   3 -18         23.91          1.08        10.10 o                         
   7   3 -18        158.24        146.66        51.45 o                         
   8   3 -18          5.66        -16.47        16.47 o                         
   9   3 -18         31.33          5.43        10.31 o                         
  10   3 -18         14.29         10.39         7.55 o                         
  11   3 -18          4.99         12.67         6.41 o                         
  12   3 -18          0.68          3.73         3.40 o                         
   0   4 -18       1010.28        848.14       101.22 o                         
   1   4 -18         91.72         71.87        17.30 o                         
   2   4 -18        162.45        103.45         8.99 o                         
   3   4 -18        784.17        691.93        39.24 o                         
   4   4 -18        802.02        706.12        30.77 o                         
   5   4 -18        248.96        272.88        17.19 o                         
   7   4 -18         68.17        168.78        51.81 o                         
   9   4 -18        150.93        192.62        12.26 o                         
  10   4 -18         15.80         30.67         7.53 o                         
  11   4 -18          0.78         -0.86         7.99 o                         
   0   5 -18         29.16         13.92        15.24 o                         
   1   5 -18         81.18         95.80        17.68 o                         
   2   5 -18        148.50        154.06        10.37 o                         
   3   5 -18        436.04        370.95        17.26 o                         
   4   5 -18        120.10        115.16        13.10 o                         
   5   5 -18         41.09         54.19         8.09 o                         
   7   5 -18         12.71         63.71        50.13 o                         
   9   5 -18         11.35         -8.13         9.43 o                         
  10   5 -18          4.13          7.82         6.63 o                         
  11   5 -18          2.39         21.71         6.15 o                         
   0   6 -18        829.40        641.28        32.85 o                         
   1   6 -18       1012.33        845.45        52.42 o                         
   2   6 -18         38.24         26.56         8.40 o                         
   3   6 -18        532.34        443.35        28.14 o                         
   4   6 -18        315.50        365.80        20.32 o                         
   5   6 -18         49.70         50.74         8.28 o                         
   6   6 -18          5.10          7.61         8.25 o                         
   7   6 -18        119.34        150.74        58.66 o                         
   9   6 -18         62.96        125.86        15.39 o                         
  10   6 -18          6.80          6.95         6.57 o                         
  11   6 -18          0.53         14.59         5.56 o                         
   0   7 -18       1111.57        995.89        41.35 o                         
   1   7 -18        487.39        418.70        31.62 o                         
   2   7 -18       1061.00        788.37        39.18 o                         
   3   7 -18        122.81        116.60        13.34 o                         
   4   7 -18        217.62        199.46        13.23 o                         
   5   7 -18         39.10         40.52        20.14 o                         
   6   7 -18        176.07        157.92        10.95 o                         
   7   7 -18        128.66         46.76        60.35 o                         
   8   7 -18         32.00         78.55        17.67 o                         
   9   7 -18          2.83         -5.22         7.66 o                         
  10   7 -18         11.30         21.40         6.32 o                         
  11   7 -18          5.62         37.42        12.20 o                         
   1   8 -18        238.33        169.78        18.57 o                         
   2   8 -18        629.25        392.55        26.99 o                         
   3   8 -18        552.33        458.80        83.73 o                         
   4   8 -18         65.19         80.99         7.31 o                         
   5   8 -18        157.65        115.10         9.93 o                         
   6   8 -18         54.11         43.21         8.90 o                         
   7   8 -18         40.03         79.70        54.70 o                         
   8   8 -18          8.01          8.16         9.47 o                         
   9   8 -18          0.25         13.47         7.12 o                         
  10   8 -18          0.80          5.15         5.66 o                         
  11   8 -18          0.24         16.71         6.13 o                         
   2   9 -18        179.33        215.54        15.39 o                         
   3   9 -18        264.61        246.97        11.81 o                         
   4   9 -18        103.01         72.75         7.52 o                         
   5   9 -18          3.47         14.46         6.58 o                         
   6   9 -18        135.40        130.15         8.59 o                         
   8   9 -18         17.98         36.19         8.70 o                         
   9   9 -18         42.51         57.47        15.63 o                         
  10   9 -18          7.58         15.88         8.67 o                         
  -1  10 -18         18.67          3.61         6.13 o                         
   2  10 -18         54.16         39.07        10.58 o                         
   3  10 -18         46.25         49.87         6.35 o                         
   4  10 -18         21.30         24.76         6.63 o                         
   5  10 -18         40.74         36.07         9.65 o                         
   6  10 -18         68.52         57.72         7.93 o                         
   7  10 -18          8.24          9.52         6.62 o                         
   8  10 -18         14.52          0.48         9.86 o                         
   9  10 -18          0.33        -11.18        11.18 o                         
  -1  11 -18        592.78        470.51        19.71 o                         
   2  11 -18         48.45         52.89        10.94 o                         
   3  11 -18         60.31         58.17         6.50 o                         
   4  11 -18         19.27         15.32         8.09 o                         
   5  11 -18         29.39         22.83         6.38 o                         
   6  11 -18         61.10         64.91         9.60 o                         
   7  11 -18         61.55         45.41         9.04 o                         
   8  11 -18          2.44          4.09         9.50 o                         
   9  11 -18          2.41         -6.56         6.56 o                         
  -1  12 -18         53.62         41.59         6.73 o                         
   1  12 -18         45.64         19.47         9.38 o                         
   2  12 -18        135.88        117.86         8.97 o                         
   3  12 -18          3.15          1.64         5.83 o                         
   4  12 -18          8.21          5.26         6.16 o                         
   5  12 -18         18.22         22.26         6.17 o                         
   6  12 -18          0.29          4.86        11.96 o                         
   7  12 -18         13.04         -3.20         7.68 o                         
   8  12 -18          7.18         -0.84         9.14 o                         
   9  12 -18          1.04          0.60         7.09 o                         
  -1  13 -18        143.73        144.25         8.90 o                         
   0  13 -18          3.90         16.23         7.21 o                         
   1  13 -18        127.24        164.57        12.38 o                         
   2  13 -18        213.75        185.31        30.41 o                         
   3  13 -18         88.25         64.94         9.53 o                         
   4  13 -18         37.56         22.30         6.14 o                         
   5  13 -18          7.33          8.97         7.82 o                         
   6  13 -18        103.49         94.36         9.82 o                         
   7  13 -18         37.99         25.75         7.71 o                         
  10  13 -18         12.95          7.69         5.65 o                         
  -1  14 -18         47.01         48.32         6.01 o                         
   0  14 -18          6.54         -0.84         6.61 o                         
   1  14 -18         62.91         62.75         9.26 o                         
   2  14 -18          3.84          1.67         6.45 o                         
   3  14 -18          1.59         11.09         5.63 o                         
   4  14 -18         54.23         36.12         6.15 o                         
   5  14 -18         14.92          7.21         7.32 o                         
   6  14 -18          4.18         -4.66         5.83 o                         
   7  14 -18          3.89         -0.04         6.69 o                         
  -1  15 -18         42.93         32.22         5.05 o                         
   0  15 -18          1.34         -0.84         6.25 o                         
   1  15 -18        146.67        120.21        10.34 o                         
   2  15 -18        188.19        154.03        24.70 o                         
   3  15 -18         56.06         54.15         5.80 o                         
   4  15 -18         77.58         69.43         8.27 o                         
   5  15 -18          3.18          8.59         6.91 o                         
   6  15 -18         50.04         39.37         7.48 o                         
   7  15 -18         49.95         20.32         8.78 o                         
   9  15 -18          4.61          6.61         6.13 o                         
   0  16 -18         62.61         53.25         6.61 o                         
   1  16 -18         53.53         53.25         8.05 o                         
   2  16 -18         20.54          9.08         5.78 o                         
   3  16 -18         12.89          9.25         4.82 o                         
   4  16 -18        164.09        129.91        12.08 o                         
   5  16 -18          8.86          4.09         5.87 o                         
   6  16 -18          3.67          1.27         6.91 o                         
   7  16 -18         20.16         20.80         7.57 o                         
   0  17 -18         53.40         47.72         5.77 o                         
   1  17 -18        200.57        188.25        10.94 o                         
   2  17 -18        199.61        150.07        21.82 o                         
   3  17 -18         33.74         28.49         8.66 o                         
   4  17 -18         20.40         16.23         6.20 o                         
   5  17 -18         60.96         56.24         5.69 o                         
   6  17 -18         54.84         29.43         5.99 o                         
   8  17 -18          8.47          2.40         5.89 o                         
   1  18 -18         22.09         31.25         5.65 o                         
   2  18 -18          5.95          2.59         4.12 o                         
   3  18 -18          1.40         -3.01         7.21 o                         
   4  18 -18         74.64         50.66         5.74 o                         
   5  18 -18         22.14          9.74         7.81 o                         
   1  19 -18          2.09          3.73         3.73 o                         
   2  19 -18         19.83         10.22         4.93 o                         
   3  19 -18         17.94          9.74         5.77 o                         
   4  19 -18          7.18          3.80         4.69 o                         
   5  19 -18          6.49         -3.97         6.25 o                         
   2   1 -17        107.74         87.99        22.24 o                         
   3   1 -17       2014.80       1711.45        81.62 o                         
   4   1 -17        606.18        614.40        26.69 o                         
   7   1 -17          3.35          6.92        12.28 o                         
   8   1 -17         30.81         91.41        12.91 o                         
   9   1 -17         22.54         81.00         9.98 o                         
  10   1 -17         14.02         16.49         9.12 o                         
  11   1 -17          7.55         -7.69        10.46 o                         
  12   1 -17          1.62         -4.81         6.01 o                         
   1   2 -17         97.89         88.40        16.60 o                         
   2   2 -17        119.24        112.28        23.68 o                         
   3   2 -17         45.66         52.11        13.88 o                         
   4   2 -17         23.36         29.21        10.34 o                         
   7   2 -17         68.39        120.25        33.06 o                         
   8   2 -17         59.97        139.45        17.91 o                         
   9   2 -17          8.19        -10.97        10.97 o                         
  10   2 -17         42.10         86.07        23.20 o                         
  11   2 -17          2.01        -10.22        10.22 o                         
  12   2 -17          0.02         -4.12         4.12 o                         
   1   3 -17        247.98        236.19        20.53 o                         
   2   3 -17        449.57        392.20        24.18 o                         
   3   3 -17       1133.66        947.04        30.63 o                         
   4   3 -17        953.09        995.11        39.91 o                         
   5   3 -17         84.21         65.88        10.94 o                         
   7   3 -17          5.70         14.25        31.50 o                         
   8   3 -17        493.88        668.34        25.60 o                         
   9   3 -17         11.26         36.84         9.34 o                         
  10   3 -17         21.06         19.16         7.71 o                         
  11   3 -17          2.06          3.76         7.01 o                         
  12   3 -17          6.47          3.28         3.14 o                         
   1   4 -17        464.08        322.47        22.57 o                         
   2   4 -17         22.04         23.55         7.42 o                         
   3   4 -17        286.96        298.17        20.62 o                         
   4   4 -17        280.88        229.36        16.11 o                         
   5   4 -17         44.67         31.18         7.63 o                         
   7   4 -17        129.68        102.30        50.49 o                         
   9   4 -17         28.10         44.63         9.71 o                         
  10   4 -17          1.83          8.16         6.95 o                         
  11   4 -17          1.62         16.29        10.04 o                         
  12   4 -17          1.14         -2.76         4.81 o                         
   1   5 -17        302.31        282.47        12.54 o                         
   2   5 -17        133.93         94.63         9.14 o                         
   3   5 -17        380.80        356.38        23.68 o                         
   4   5 -17        929.82        923.82        37.75 o                         
   5   5 -17        108.52        109.04        10.28 o                         
   6   5 -17         32.12         23.44        13.22 o                         
   7   5 -17         56.73         78.26        49.53 o                         
   9   5 -17         31.85        133.56        12.61 o                         
  10   5 -17          2.34         14.71         6.71 o                         
  11   5 -17          9.91         43.19        17.85 o                         
   0   6 -17        779.66        563.83        34.80 o                         
   1   6 -17        845.70        610.03        31.06 o                         
   2   6 -17       1282.12       1164.40        36.15 o                         
   3   6 -17         17.78         20.92         6.18 o                         
   4   6 -17         52.71         52.11         8.39 o                         
   5   6 -17         54.64         49.94         8.23 o                         
   6   6 -17         87.35         95.64        11.00 o                         
   7   6 -17         25.82        -33.06        53.13 o                         
   9   6 -17         28.10         31.49         9.25 o                         
  10   6 -17          7.60         15.68         6.80 o                         
  11   6 -17          7.36         26.83        10.46 o                         
   0   7 -17       1566.48       1168.59        45.26 o                         
   1   7 -17        221.36        147.42        18.40 o                         
   2   7 -17        215.61        191.95        11.99 o                         
   3   7 -17        599.77        564.45        75.49 o                         
   4   7 -17        143.87        127.28        25.48 o                         
   5   7 -17         59.60         97.98         9.26 o                         
   6   7 -17         54.31         45.84         9.29 o                         
   7   7 -17         93.47         70.68        59.02 o                         
   8   7 -17          9.15         20.43        10.18 o                         
   9   7 -17         76.15        122.27        14.03 o                         
  10   7 -17          6.45         14.50         8.26 o                         
  11   7 -17          8.52         41.08         5.90 o                         
   0   8 -17        441.73        299.45        31.50 o                         
   1   8 -17        377.19        294.87        22.05 o                         
   2   8 -17       1914.66       1252.71       113.60 o                         
   3   8 -17         51.85         54.73         6.81 o                         
   4   8 -17          6.88         14.35         7.92 o                         
   5   8 -17         81.33         74.03        18.81 o                         
   6   8 -17        243.21        248.23        13.06 o                         
   7   8 -17         25.78         34.85        13.41 o                         
   8   8 -17         34.65         52.35        10.19 o                         
   9   8 -17         19.06         17.54        12.81 o                         
  10   8 -17         17.71         20.71        21.22 o                         
  11   8 -17         15.52         29.21         7.57 o                         
   1   9 -17        328.48        238.26        28.13 o                         
   2   9 -17         93.42         58.18        19.71 o                         
   3   9 -17        308.53        267.20        16.16 o                         
   4   9 -17         54.91         72.46         7.10 o                         
   5   9 -17         54.27         55.43         7.00 o                         
   6   9 -17         51.53         38.36        14.04 o                         
   7   9 -17         11.62         -1.49        34.62 o                         
   8   9 -17         18.68         30.22         9.26 o                         
   9   9 -17          6.94         -0.23         8.07 o                         
  10   9 -17          0.48         10.53         5.94 o                         
   3  10 -17         66.81         47.20         7.90 o                         
   4  10 -17          9.74         -1.70         6.17 o                         
   5  10 -17          2.65          3.49         6.29 o                         
   6  10 -17         70.02         53.57        11.18 o                         
   7  10 -17         23.56         28.90         6.98 o                         
   9  10 -17         14.76          6.85         9.62 o                         
  10  10 -17         15.20         21.36         9.62 o                         
   3  11 -17         81.00         66.77         8.72 o                         
   4  11 -17         84.14         71.66         7.19 o                         
   5  11 -17          6.93          3.86         6.50 o                         
   6  11 -17          9.21         14.63         8.50 o                         
   7  11 -17          4.04         -0.22         8.19 o                         
   9  11 -17          1.10          6.01         9.02 o                         
  10  11 -17          6.17         -9.74         9.74 o                         
  -2  12 -17        394.00        319.76        13.82 o                         
   2  12 -17        177.97        119.25        11.90 o                         
   3  12 -17        173.02        115.86         9.28 o                         
   4  12 -17         12.70          7.36         7.55 o                         
   5  12 -17        104.44        100.86        12.86 o                         
   6  12 -17         72.69         66.27         7.19 o                         
   7  12 -17         95.05         69.49         9.13 o                         
   9  12 -17         17.76          7.81         8.53 o                         
  10  12 -17         35.72         14.91         8.29 o                         
  -2  13 -17         58.83         55.54         5.77 o                         
   2  13 -17          6.80          8.65         5.99 o                         
   3  13 -17         35.99         35.58         6.06 o                         
   4  13 -17         24.51         14.41         6.20 o                         
   5  13 -17         38.71         35.10        11.78 o                         
   6  13 -17         22.31         13.20         6.20 o                         
   7  13 -17          6.63         -0.44         7.25 o                         
   9  13 -17         18.79         14.20         5.97 o                         
  10  13 -17          3.73         10.22         6.37 o                         
  -2  14 -17        179.88        163.01         8.29 o                         
   2  14 -17        181.27        136.16        12.98 o                         
   3  14 -17         17.79         15.04         5.54 o                         
   4  14 -17          1.89         -5.54         7.68 o                         
   5  14 -17        157.08        149.66        17.49 o                         
   6  14 -17        149.14        126.27         7.80 o                         
   7  14 -17         26.30         14.79         7.04 o                         
   9  14 -17          2.70          4.21         8.05 o                         
  -1  15 -17        217.01        167.33         9.98 o                         
   2  15 -17         41.00         26.64         6.58 o                         
   3  15 -17         43.43         33.54         5.97 o                         
   4  15 -17         27.30         23.26         7.70 o                         
   5  15 -17         53.71         40.47         6.24 o                         
   6  15 -17         22.52         27.29         5.79 o                         
   7  15 -17          6.91          8.46         6.31 o                         
   8  15 -17          1.38          1.20         6.97 o                         
   9  15 -17          6.71         -3.49         6.97 o                         
  -1  16 -17          4.25         11.30         5.29 o                         
   0  16 -17        194.65        179.84        11.06 o                         
   1  16 -17        417.61        344.89        17.19 o                         
   2  16 -17        194.11        164.21        12.26 o                         
   3  16 -17         64.25         50.99         7.60 o                         
   4  16 -17         19.24          7.03         7.38 o                         
   5  16 -17         39.74         15.39         5.48 o                         
   6  16 -17         41.82         24.18         7.07 o                         
   7  16 -17         23.31         24.64         8.41 o                         
  -1  17 -17         91.91         82.46         6.01 o                         
   0  17 -17         69.78         78.38         7.57 o                         
   1  17 -17          1.72          9.14         5.17 o                         
   2  17 -17         14.23         22.93         6.01 o                         
   3  17 -17         49.13         47.47         6.95 o                         
   4  17 -17        214.77        173.72         9.29 o                         
   5  17 -17         52.34         45.71         5.51 o                         
   6  17 -17         14.41          8.70         6.14 o                         
   8  17 -17         10.57          4.21         6.73 o                         
   0  18 -17        107.85        115.76         7.69 o                         
   1  18 -17         47.40         53.13        10.04 o                         
   2  18 -17         81.40         69.00         9.26 o                         
   3  18 -17          1.57          2.52         8.41 o                         
   4  18 -17          2.42          1.17         4.58 o                         
   5  18 -17         95.20         70.19         5.28 o                         
   6  18 -17         92.22         44.96         8.90 o                         
   0  19 -17         23.36          9.62         3.85 o                         
   1  19 -17          7.00          7.69         5.05 o                         
   2  19 -17         17.01         17.07         6.37 o                         
   3  19 -17         29.85         11.96         4.67 o                         
   4  19 -17        169.15        143.35         8.17 o                         
   5  19 -17         23.62          9.50         7.45 o                         
   3  20 -17          2.51          5.50         3.61 o                         
   4  20 -17          0.43          4.69         6.01 o                         
   5  20 -17         20.80         16.59         5.89 o                         
   2   0 -16        136.06        105.18        21.88 o                         
   3   0 -16       3020.93       2642.96       112.04 o                         
   7   0 -16        535.30        738.22        37.03 o                         
   8   0 -16        124.61        103.74        17.91 o                         
   9   0 -16         53.31         46.11        11.16 o                         
  10   0 -16         78.92         66.00        13.46 o                         
  11   0 -16         21.83          2.16        12.38 o                         
  12   0 -16          3.20          2.04         6.85 o                         
   2   1 -16         84.24         65.76        20.44 o                         
   3   1 -16       1226.90       1109.91        59.38 o                         
   4   1 -16         21.78         61.55        10.70 o                         
   6   1 -16        176.40        196.30        17.55 o                         
   7   1 -16         80.50         85.37        21.28 o                         
   8   1 -16         60.66        136.20        13.76 o                         
   9   1 -16         10.84         62.58         9.28 o                         
  10   1 -16          0.41          5.11         9.24 o                         
  12   1 -16          3.86         13.10         6.61 o                         
   2   2 -16        909.40        874.78        50.13 o                         
   3   2 -16       1533.95       1333.38        40.18 o                         
   4   2 -16        683.47        470.87        22.12 o                         
   5   2 -16         65.57         72.25        10.70 o                         
   6   2 -16         49.55         74.17        13.58 o                         
   7   2 -16        468.79        561.15        27.81 o                         
   8   2 -16        272.27        461.09        21.82 o                         
   9   2 -16         17.47         31.32        10.10 o                         
  10   2 -16          2.10         -6.17         9.93 o                         
  11   2 -16         17.24         24.76        11.78 o                         
  12   2 -16          4.13          8.47         4.42 o                         
   2   3 -16        449.93        448.47        17.20 o                         
   3   3 -16        121.33         98.95        11.19 o                         
   4   3 -16         43.88         30.29        10.70 o                         
   5   3 -16        115.86        118.25        18.27 o                         
   7   3 -16         13.63         39.13        13.78 o                         
   8   3 -16        344.95        527.87        23.49 o                         
   9   3 -16         27.98         49.32         8.96 o                         
  10   3 -16         21.34         48.40         7.98 o                         
  11   3 -16         23.16         25.47         8.07 o                         
  12   3 -16          1.18          1.95         3.58 o                         
   1   4 -16        586.60        499.16        28.91 o                         
   2   4 -16       2481.21       2090.55        67.91 o                         
   3   4 -16       1210.24       1236.20        32.43 o                         
   4   4 -16       1356.69       1104.98        43.52 o                         
   5   4 -16        224.41        205.44        17.67 o                         
   6   4 -16        225.88        272.16        19.59 o                         
   7   4 -16         13.53         18.77        11.92 o                         
   9   4 -16          6.50          7.49         8.81 o                         
  10   4 -16          0.78         -3.73         6.98 o                         
  11   4 -16         17.40         38.24         7.64 o                         
  12   4 -16          3.72          8.92         3.91 o                         
   1   5 -16       1479.53       1241.60        53.19 o                         
   2   5 -16        400.08        372.31        17.09 o                         
   3   5 -16         25.72         18.26         8.17 o                         
   4   5 -16        300.38        307.14        26.45 o                         
   5   5 -16         13.29         14.10         7.34 o                         
   6   5 -16        178.39        161.25        21.52 o                         
   7   5 -16         54.77        109.63        49.65 o                         
   8   5 -16         33.19         37.63        47.12 o                         
   9   5 -16         52.68         68.17         9.92 o                         
  10   5 -16          6.03          7.44         6.87 o                         
  11   5 -16          1.62          2.90         6.75 o                         
  12   5 -16          0.73          1.56         4.69 o                         
   1   6 -16        216.04        166.31        18.18 o                         
   2   6 -16        810.41        700.51        33.48 o                         
   3   6 -16       1429.53       1131.21        56.82 o                         
   4   6 -16        325.65        345.05        14.06 o                         
   5   6 -16         23.51         12.01         7.48 o                         
   6   6 -16        347.28        353.83        15.21 o                         
   7   6 -16         69.02        106.51        54.09 o                         
   8   6 -16         94.60        182.20        19.59 o                         
   9   6 -16         27.45         24.65         9.41 o                         
  10   6 -16          4.13          7.93         7.93 o                         
  11   6 -16         16.16         48.49         6.62 o                         
   0   7 -16        607.99        464.67        44.00 o                         
   1   7 -16        527.50        373.77        23.83 o                         
   2   7 -16       1211.93       1020.37        77.24 o                         
   3   7 -16        130.09        102.25         7.09 o                         
   4   7 -16        425.80        445.37        16.28 o                         
   5   7 -16         74.94         82.40         9.80 o                         
   6   7 -16        193.03        157.65        15.34 o                         
   7   7 -16        118.52        128.17        16.31 o                         
   8   7 -16         28.25         27.06        14.17 o                         
   9   7 -16         30.03         66.08         9.03 o                         
  10   7 -16         28.53         81.46         9.73 o                         
  11   7 -16          6.50         32.85         8.05 o                         
  -1   8 -16        162.91        139.32        24.16 o                         
   0   8 -16        394.14        324.66        22.27 o                         
   1   8 -16        715.08        424.27        53.79 o                         
   2   8 -16        210.73        196.80        11.48 o                         
   3   8 -16        260.20        182.24        10.16 o                         
   4   8 -16        372.77        384.03        14.99 o                         
   5   8 -16         22.89         18.72         8.06 o                         
   6   8 -16         55.83         58.05        20.14 o                         
   7   8 -16         41.02         51.06        37.45 o                         
   8   8 -16          2.19         14.89        10.40 o                         
   9   8 -16         27.92         39.43        10.02 o                         
  10   8 -16          0.70         10.57         7.13 o                         
  11   8 -16          7.84         30.89         8.17 o                         
   0   9 -16         90.12         17.67        19.35 o                         
   1   9 -16        625.79        388.28        34.62 o                         
   2   9 -16        646.77        510.55        24.28 o                         
   3   9 -16        123.02        118.63         8.90 o                         
   4   9 -16        217.78        157.93         8.51 o                         
   5   9 -16        182.38         96.21         9.39 o                         
   6   9 -16         95.82        114.72        16.03 o                         
   7   9 -16          4.89          9.12        12.41 o                         
   8   9 -16         17.15         30.86         9.65 o                         
   9   9 -16         89.44        190.25        15.69 o                         
  10   9 -16         32.72         21.28         9.50 o                         
  11   9 -16          5.10         23.56         6.37 o                         
   2  10 -16         97.75         77.42        11.06 o                         
   3  10 -16         17.43          8.15         5.81 o                         
   4  10 -16          5.40         10.97         5.41 o                         
   5  10 -16         58.87         48.74         9.54 o                         
   6  10 -16          8.16         14.72        14.66 o                         
   7  10 -16         31.96         45.14        12.94 o                         
   8  10 -16         20.39         29.09        11.54 o                         
   9  10 -16          7.35          8.29        10.34 o                         
  10  10 -16          1.51         -4.31         6.50 o                         
   2  11 -16          1.43         14.35        11.48 o                         
   3  11 -16          2.44          8.29         5.93 o                         
   4  11 -16         29.54         33.25         5.72 o                         
   5  11 -16        185.12        143.06        11.29 o                         
   6  11 -16          9.24          7.79         6.31 o                         
   7  11 -16         38.33         21.35         8.36 o                         
   9  11 -16         42.06         40.15        11.30 o                         
  10  11 -16         25.61         22.36         9.74 o                         
   2  12 -16        122.40        100.89         8.41 o                         
   3  12 -16         64.74         74.09         6.83 o                         
   4  12 -16         51.23         36.20         5.78 o                         
   5  12 -16        105.62        109.07        10.74 o                         
   6  12 -16          8.86          0.76         6.04 o                         
   7  12 -16          1.42          0.64         7.76 o                         
   8  12 -16          1.18          3.97         9.74 o                         
   9  12 -16         11.48          5.20         9.14 o                         
  10  12 -16          0.20          7.33         8.29 o                         
   2  13 -16        361.42        272.40        12.13 o                         
   3  13 -16          8.57          1.66         5.73 o                         
   4  13 -16         16.32         16.66         6.68 o                         
   5  13 -16        174.96        119.84         8.48 o                         
   6  13 -16         21.86         21.31         6.10 o                         
   7  13 -16         38.51         28.85        11.78 o                         
   8  13 -16          4.52          9.98         8.90 o                         
   9  13 -16         25.19         29.13         6.82 o                         
  10  13 -16         20.07          0.36         6.97 o                         
   2  14 -16         32.86         18.70         6.90 o                         
   3  14 -16         94.67         92.74         6.92 o                         
   4  14 -16         49.36         39.76         7.02 o                         
   5  14 -16         63.09         54.70         7.05 o                         
   6  14 -16          0.91         -1.54         5.98 o                         
   7  14 -16         22.21         15.51        10.70 o                         
   8  14 -16         13.88          2.52         8.17 o                         
   9  14 -16         10.08          3.13         8.66 o                         
   2  15 -16        303.92        215.33        13.16 o                         
   3  15 -16         87.93         94.29        16.47 o                         
   4  15 -16         42.59         41.96         6.83 o                         
   5  15 -16        108.03         71.43         7.06 o                         
   6  15 -16         77.33         43.22         6.09 o                         
   7  15 -16         12.04          5.77         9.98 o                         
   8  15 -16          0.88          0.36         7.33 o                         
   9  15 -16         11.39          8.53         7.45 o                         
  -2  16 -16         55.98         60.59         5.53 o                         
   1  16 -16         95.16         77.18         8.78 o                         
   2  16 -16         18.72         18.58         5.08 o                         
   3  16 -16        116.83         83.79         8.23 o                         
   4  16 -16         64.92         65.87         7.40 o                         
   5  16 -16         28.91         21.66         5.76 o                         
   6  16 -16         15.63          2.04         6.91 o                         
   7  16 -16         27.52          9.98         9.38 o                         
  -1  17 -16         30.24         30.17         6.25 o                         
   1  17 -16        364.82        322.77        16.47 o                         
   2  17 -16         38.86         22.72         8.17 o                         
   3  17 -16          1.95         -2.66         5.25 o                         
   4  17 -16        204.96        163.82         9.61 o                         
   5  17 -16         55.69         34.79         5.60 o                         
   6  17 -16         61.19         38.11         7.26 o                         
   8  17 -16          6.28         -0.72         7.45 o                         
  -1  18 -16        200.45        146.42         8.29 o                         
   0  18 -16         82.80         93.40         8.17 o                         
   1  18 -16         21.50         28.25         7.45 o                         
   3  18 -16         43.45         30.85         5.14 o                         
   4  18 -16        178.15        102.53         6.47 o                         
   5  18 -16         37.42         24.45         5.06 o                         
   6  18 -16         63.99         41.76         8.53 o                         
   0  19 -16         79.10         62.03         6.25 o                         
   1  19 -16         81.19         46.76         7.33 o                         
   2  19 -16         56.93         48.93         8.66 o                         
   3  19 -16          0.44          9.29         7.21 o                         
   4  19 -16         23.00          1.85         4.47 o                         
   5  19 -16         26.00         10.74         5.39 o                         
   6  19 -16          8.22          1.92         7.09 o                         
   0  20 -16          5.04          2.76         3.61 o                         
   2  20 -16         13.36         14.82         4.16 o                         
   3  20 -16         68.97         47.30         5.03 o                         
   4  20 -16        164.19        112.48         8.23 o                         
   5  20 -16         31.09         23.08         6.97 o                         
   2  21 -16         11.11          7.09         3.73 o                         
   3  21 -16         20.94          7.88         3.17 o                         
   4  21 -16          8.46          7.93         5.65 o                         
   2   1 -15        272.57        288.99        27.17 o                         
   3   1 -15       2051.14       1650.50        75.37 o                         
   7   1 -15        309.23        464.35        25.39 o                         
   8   1 -15         54.30         73.66        19.77 o                         
   9   1 -15         20.34         64.22         9.16 o                         
  10   1 -15          0.86         -0.95        15.45 o                         
  11   1 -15         51.27         59.50        14.31 o                         
  12   1 -15          5.25          8.13         4.63 o                         
   2   2 -15        394.42        333.95        28.97 o                         
   3   2 -15        129.38        142.21        24.04 o                         
   4   2 -15        224.48        176.83        13.10 o                         
   5   2 -15         21.73         30.62         7.15 o                         
   6   2 -15        109.48         92.32        14.55 o                         
   7   2 -15        187.43        357.71        40.63 o                         
   8   2 -15        127.38        188.83        15.98 o                         
   9   2 -15         30.94         73.03        10.10 o                         
  10   2 -15         24.61         39.31        10.29 o                         
  11   2 -15          2.81         -1.68        12.74 o                         
  12   2 -15          2.32          2.65         4.04 o                         
   2   3 -15       1974.13       1770.58        55.80 o                         
   3   3 -15       1181.48       1182.65        42.54 o                         
   4   3 -15        721.55        836.43        33.78 o                         
   5   3 -15         92.86         92.62         8.25 o                         
   6   3 -15        273.26        254.13        18.63 o                         
   7   3 -15        479.00        481.11        39.61 o                         
   8   3 -15        210.50        374.43        19.52 o                         
   9   3 -15        101.56         84.28        14.71 o                         
  10   3 -15         53.95         76.53         8.82 o                         
  11   3 -15         36.68         97.33        11.96 o                         
  12   3 -15          6.59         15.46         5.89 o                         
   2   4 -15        152.53        115.33        18.87 o                         
   3   4 -15        492.67        571.86        18.61 o                         
   4   4 -15        212.24        178.27        13.82 o                         
   5   4 -15         55.97         83.71         8.16 o                         
   6   4 -15         13.07          5.17        12.50 o                         
   7   4 -15         14.04         11.02        21.64 o                         
   9   4 -15         40.04         45.85         8.99 o                         
  10   4 -15         13.37          6.15         7.85 o                         
  11   4 -15          2.31         15.40         7.43 o                         
  12   4 -15          1.19         15.75         6.13 o                         
   1   5 -15          6.41         -2.88        12.88 o                         
   2   5 -15        560.55        375.04        22.60 o                         
   3   5 -15       2458.05       2027.27        59.45 o                         
   4   5 -15        544.56        516.88        28.07 o                         
   5   5 -15         41.54         28.19         8.10 o                         
   6   5 -15         92.03        117.50         9.91 o                         
   7   5 -15         53.23         59.62        47.48 o                         
   8   5 -15         51.32         61.74        11.23 o                         
   9   5 -15         11.08         10.06         9.68 o                         
  10   5 -15         18.04         10.09        13.04 o                         
  11   5 -15          8.30         23.69         7.01 o                         
  12   5 -15          2.28          1.68         5.05 o                         
   1   6 -15       2187.98       2027.21       171.30 o                         
   2   6 -15        193.59        109.23         8.75 o                         
   3   6 -15        622.07        547.51        20.37 o                         
   4   6 -15        311.14        316.65        12.99 o                         
   5   6 -15        827.71        762.75        29.93 o                         
   6   6 -15        115.74        100.49        21.99 o                         
   7   6 -15        105.61        146.78        52.89 o                         
   8   6 -15         49.67         89.59        11.92 o                         
   9   6 -15         30.26         61.32        14.11 o                         
  10   6 -15         21.72         26.79         9.35 o                         
  11   6 -15          1.96         12.61         6.32 o                         
   1   7 -15        220.37        147.12        33.54 o                         
   2   7 -15         38.54         41.13         9.86 o                         
   3   7 -15       1233.77       1126.18        27.95 o                         
   4   7 -15         54.18         50.31        10.88 o                         
   5   7 -15        120.22        116.90        14.55 o                         
   6   7 -15        208.61        207.38        24.34 o                         
   7   7 -15         58.04         62.43        18.03 o                         
   8   7 -15         51.16         46.13        11.47 o                         
   9   7 -15          0.21          9.07         9.86 o                         
  10   7 -15         24.52         74.58         9.73 o                         
  11   7 -15         16.18         29.05         6.26 o                         
   0   8 -15         88.77         76.26        14.82 o                         
   1   8 -15        657.25        522.33        52.23 o                         
   2   8 -15        277.77        191.77        11.20 o                         
   3   8 -15        237.39        188.25        10.33 o                         
   4   8 -15        434.83        394.42        17.91 o                         
   5   8 -15        393.31        328.70        23.86 o                         
   6   8 -15        127.59        162.67        16.66 o                         
   7   8 -15         60.12         59.23        14.06 o                         
   8   8 -15         47.45         53.97        11.26 o                         
   9   8 -15         19.05         35.65        10.16 o                         
  10   8 -15         36.81         89.79         8.78 o                         
  11   8 -15          6.19         21.76         8.05 o                         
   0   9 -15         31.01         15.63        18.03 o                         
   1   9 -15        138.43        111.60        15.80 o                         
   2   9 -15        358.90        330.08        14.40 o                         
   3   9 -15        123.22         98.33         8.72 o                         
   4   9 -15        247.26        189.16         8.78 o                         
   5   9 -15        242.26        239.70        19.35 o                         
   6   9 -15          6.09          6.62        27.05 o                         
   7   9 -15          0.03         18.94         7.74 o                         
   8   9 -15         18.53         29.67        10.03 o                         
   9   9 -15         18.39         43.21         9.60 o                         
  10   9 -15         10.36          6.59         5.88 o                         
  11   9 -15         13.52         31.74         7.21 o                         
   2  10 -15        682.23        670.04        26.09 o                         
   3  10 -15          2.87         16.13         7.29 o                         
   4  10 -15        141.96        109.77         7.65 o                         
   5  10 -15        207.31        262.97        14.00 o                         
   6  10 -15        193.80        207.60        11.48 o                         
   7  10 -15          7.36         16.52        10.75 o                         
   8  10 -15          2.76          6.13        11.78 o                         
   9  10 -15         93.13         70.44        13.22 o                         
  10  10 -15          9.15          7.38         5.30 o                         
   1  11 -15        348.62        271.44        16.23 o                         
   2  11 -15        206.98        169.98         9.92 o                         
   3  11 -15         54.19         61.94         8.36 o                         
   4  11 -15        106.39         81.35         9.11 o                         
   5  11 -15        165.58        109.94        16.67 o                         
   6  11 -15         14.94          9.38         7.11 o                         
   7  11 -15          6.43        -12.38        12.38 o                         
   8  11 -15          1.01         11.30        10.58 o                         
   9  11 -15          7.13          5.29         8.52 o                         
  10  11 -15          0.29         10.09        10.70 o                         
   1  12 -15        237.50        163.13        13.10 o                         
   2  12 -15        107.95        101.66         8.82 o                         
   3  12 -15         46.91         45.48         9.87 o                         
   4  12 -15        227.72        143.09        10.61 o                         
   5  12 -15        175.72        115.11        13.89 o                         
   6  12 -15         33.72         28.50         6.35 o                         
   7  12 -15          6.86          6.37        11.30 o                         
   8  12 -15         44.05         25.00        11.30 o                         
   9  12 -15        116.32         76.14         9.28 o                         
  10  12 -15         35.44         15.51         8.90 o                         
   1  13 -15         73.42         63.21         7.18 o                         
   2  13 -15         18.81         10.54         7.05 o                         
   3  13 -15        229.80        212.92         9.13 o                         
   4  13 -15         92.98         91.37         9.74 o                         
   5  13 -15          3.72         -6.59         6.59 o                         
   6  13 -15         39.74         33.73         6.54 o                         
   7  13 -15         13.61          3.61        11.30 o                         
   8  13 -15         10.29         -3.13         9.62 o                         
   9  13 -15          5.31         -2.81         6.67 o                         
  10  13 -15          2.50         -0.36         6.85 o                         
   1  14 -15        408.07        308.77        12.56 o                         
   2  14 -15         37.45         33.34         7.39 o                         
   3  14 -15         23.11         35.45         7.81 o                         
   4  14 -15        173.83        145.18         8.47 o                         
   5  14 -15        215.93        150.61         8.67 o                         
   6  14 -15         54.94         38.20         6.23 o                         
   8  14 -15          3.81         14.06         8.90 o                         
   9  14 -15          8.50          8.90         9.26 o                         
   1  15 -15        161.27        149.64         9.08 o                         
   2  15 -15         45.51         49.16         7.56 o                         
   3  15 -15          1.21          1.80         7.26 o                         
   4  15 -15        183.86        115.16         7.76 o                         
   5  15 -15          8.21         -5.65         5.97 o                         
   6  15 -15         10.63          4.46         5.48 o                         
   8  15 -15          5.90         -1.80         7.81 o                         
   9  15 -15          9.44          1.20         7.93 o                         
   1  16 -15        933.04        896.17        35.94 o                         
   2  16 -15         33.36         12.30         7.39 o                         
   3  16 -15          9.11         11.41         7.04 o                         
   4  16 -15        159.57        122.30         6.73 o                         
   5  16 -15         47.19         26.19         5.98 o                         
   6  16 -15         30.47         21.24         8.35 o                         
   7  16 -15         21.75         15.03         9.02 o                         
   8  16 -15          4.34          6.85         6.97 o                         
   1  17 -15         33.93         11.90         7.81 o                         
   2  17 -15         20.89         13.80         6.24 o                         
   3  17 -15        127.99        133.42         9.15 o                         
   4  17 -15         51.76         37.82         5.26 o                         
   5  17 -15         16.27         10.45         5.51 o                         
   6  17 -15        104.53         68.76        12.02 o                         
   7  17 -15         48.85         19.11         8.53 o                         
   8  17 -15         17.61         11.90         8.29 o                         
  -2  18 -15          3.72          6.13         3.85 o                         
   1  18 -15        260.06        174.67        11.30 o                         
   2  18 -15         22.47         28.85         8.29 o                         
   3  18 -15         15.11         11.81         5.00 o                         
   4  18 -15        167.91        114.86         9.42 o                         
   5  18 -15        164.67        155.08         8.55 o                         
  -1  19 -15        198.00        193.42         9.86 o                         
   0  19 -15         16.73          9.98         5.89 o                         
   1  19 -15         11.68          5.77         5.89 o                         
   2  19 -15         59.99         70.98        10.40 o                         
   3  19 -15        113.33         68.65         4.76 o                         
   4  19 -15         77.56         58.96         5.35 o                         
   5  19 -15         25.93          9.95         6.91 o                         
   1  20 -15         88.10         67.08         8.05 o                         
   2  20 -15          3.30          3.50         4.62 o                         
   3  20 -15          4.16         -4.96         5.00 o                         
   4  20 -15          8.65          7.42         3.91 o                         
   5  20 -15          1.16         -2.52         7.33 o                         
   1  21 -15         12.43         22.60         4.57 o                         
   2  21 -15         14.92          6.11         3.72 o                         
   3  21 -15         64.64         67.65         9.44 o                         
   4  21 -15         82.55         55.66         7.93 o                         
   2   0 -14       6003.03       4701.22       177.07 o                         
   3   0 -14       1568.02       1329.53        62.75 o                         
   7   0 -14        324.24        640.85        33.90 o                         
   8   0 -14        314.46        491.54        29.93 o                         
   9   0 -14         30.18         29.88        10.34 o                         
  10   0 -14        108.09        124.06        17.67 o                         
  11   0 -14         68.70        110.59        15.15 o                         
  12   0 -14          3.77          2.87        11.18 o                         
   2   1 -14        562.09        441.54        31.86 o                         
   3   1 -14        755.01        498.52        34.14 o                         
   7   1 -14         87.46         92.68        16.70 o                         
   8   1 -14          0.04         32.02        12.95 o                         
   9   1 -14          1.27          7.63         8.57 o                         
  10   1 -14         54.67         95.57        15.99 o                         
  11   1 -14          1.78         25.73        13.46 o                         
  12   1 -14          0.13          4.03         3.51 o                         
   2   2 -14       2208.93       1600.73        71.29 o                         
   3   2 -14        711.29        724.75        41.83 o                         
   5   2 -14         92.06        103.98        10.94 o                         
   6   2 -14        554.48        722.83        34.38 o                         
   7   2 -14         75.49        157.91        18.01 o                         
   8   2 -14        173.19        253.83        16.54 o                         
   9   2 -14          6.19         -0.34        10.13 o                         
  10   2 -14         14.39         43.60        11.43 o                         
  11   2 -14         45.43        117.81        14.91 o                         
  12   2 -14          7.49         15.17         3.45 o                         
   2   3 -14         85.92         89.57        24.22 o                         
   3   3 -14          6.98        -11.21        13.30 o                         
   5   3 -14         83.10        103.28        10.94 o                         
   6   3 -14         67.35         74.53        13.94 o                         
   7   3 -14        521.89        675.18        52.53 o                         
   8   3 -14         87.68        128.24        10.22 o                         
   9   3 -14          0.05          0.55         7.14 o                         
  10   3 -14         12.78          6.20         9.05 o                         
  11   3 -14          0.60         20.18        10.34 o                         
  12   3 -14          0.41          0.30         3.27 o                         
   2   4 -14       2692.36       2163.15        64.34 o                         
   3   4 -14       2062.05       2110.14        75.61 o                         
   4   4 -14        604.17        465.94        21.76 o                         
   5   4 -14         91.88         81.43        11.84 o                         
   6   4 -14         62.00         56.32         8.81 o                         
   7   4 -14        177.02        240.89        19.21 o                         
   8   4 -14         32.69         41.04        10.02 o                         
   9   4 -14         16.81         42.71         7.86 o                         
  10   4 -14         53.10        101.38        22.78 o                         
  11   4 -14         30.77         52.00        14.49 o                         
  12   4 -14          8.07          3.37         4.69 o                         
   2   5 -14        183.25        136.85        17.67 o                         
   3   5 -14       1253.99       1249.44        47.04 o                         
   4   5 -14       1418.31       1289.87        48.93 o                         
   5   5 -14        145.36        197.27        10.94 o                         
   6   5 -14         94.97         84.91        31.13 o                         
   7   5 -14         32.07         -4.69        45.92 o                         
   8   5 -14         23.53         -2.91         9.78 o                         
   9   5 -14         40.32         97.80        15.01 o                         
  10   5 -14          4.59          5.69         9.18 o                         
  11   5 -14          3.73         23.68         8.72 o                         
  12   5 -14          5.05         -2.40         5.53 o                         
   1   6 -14        444.27        295.18        23.80 o                         
   2   6 -14       1109.45       1027.31        38.90 o                         
   3   6 -14        905.44        718.07        46.46 o                         
   4   6 -14         76.46         51.78        17.55 o                         
   5   6 -14        158.89        146.45        23.86 o                         
   6   6 -14         43.32         25.73        12.23 o                         
   7   6 -14         34.25         40.87        48.81 o                         
   8   6 -14         22.50        102.04        24.14 o                         
   9   6 -14         12.82         16.30        10.44 o                         
  10   6 -14         27.17         36.72         9.22 o                         
  11   6 -14          3.92         30.64         6.62 o                         
  12   6 -14          5.51         13.46         4.57 o                         
   1   7 -14        127.95        120.85        15.45 o                         
   2   7 -14         77.73         62.68         8.22 o                         
   3   7 -14       1555.63       1308.62        50.13 o                         
   4   7 -14        819.12        761.52        18.85 o                         
   5   7 -14       1567.92       1508.01        50.07 o                         
   6   7 -14        204.42        248.88        25.00 o                         
   7   7 -14        199.32        216.08        18.36 o                         
   8   7 -14        119.52        167.54        15.27 o                         
   9   7 -14         17.16         33.09        10.36 o                         
  10   7 -14          6.18         26.39         8.91 o                         
  11   7 -14          2.23         21.21         6.14 o                         
   1   8 -14         30.23         10.97        14.37 o                         
   2   8 -14        726.79        620.10        15.89 o                         
   3   8 -14        613.09        504.26        18.09 o                         
   4   8 -14        524.92        540.25        17.75 o                         
   5   8 -14        109.02         87.51        15.27 o                         
   6   8 -14        159.45        164.82        18.15 o                         
   7   8 -14         39.38         37.13         8.37 o                         
   8   8 -14         24.66         35.08        10.22 o                         
   9   8 -14         11.04         20.49         9.82 o                         
  10   8 -14         11.04          9.60         7.37 o                         
  11   8 -14          6.36         14.91         8.29 o                         
   0   9 -14       1501.31       1091.89        60.41 o                         
   1   9 -14       1246.67       1036.44        31.84 o                         
   2   9 -14         41.43         43.93         6.11 o                         
   3   9 -14        619.03        579.62        19.18 o                         
   4   9 -14        576.25        572.07        25.00 o                         
   5   9 -14        188.50        159.40        16.71 o                         
   6   9 -14        119.47        108.56         9.72 o                         
   7   9 -14         21.91         49.51         8.21 o                         
   8   9 -14         39.90         50.12        11.01 o                         
   9   9 -14         47.77         76.46         9.86 o                         
  10   9 -14         10.09         13.77         4.93 o                         
  11   9 -14          0.01          9.62         7.09 o                         
   1  10 -14          1.86          7.69         8.53 o                         
   2  10 -14         27.16         28.85         7.12 o                         
   3  10 -14        132.26        104.27        14.73 o                         
   4  10 -14        233.05        233.41        12.20 o                         
   5  10 -14        411.48        400.04        13.00 o                         
   6  10 -14          6.38         -5.35         8.57 o                         
   7  10 -14         55.23         33.96        10.53 o                         
   8  10 -14         31.54         47.36        13.58 o                         
   9  10 -14         21.16          5.17        17.25 o                         
  10  10 -14          1.82          5.53         5.05 o                         
  11  10 -14          0.20          9.14         5.65 o                         
   1  11 -14         24.55         23.91         6.31 o                         
   2  11 -14         50.62         70.03         8.16 o                         
   3  11 -14          1.33          5.64         9.24 o                         
   4  11 -14       1319.67       1052.94        30.15 o                         
   5  11 -14        201.50        179.50         7.95 o                         
   6  11 -14         24.29         11.09         6.27 o                         
   7  11 -14         32.40         35.07        33.78 o                         
   8  11 -14         33.02         54.46        12.86 o                         
   9  11 -14        108.62         80.67        10.16 o                         
  10  11 -14         19.78         32.79         6.61 o                         
   1  12 -14         17.25         18.69         6.52 o                         
   2  12 -14        377.29        395.43        23.44 o                         
   3  12 -14        324.74        304.11        18.44 o                         
   4  12 -14         94.33         78.21        11.06 o                         
   5  12 -14         11.83          6.23         5.60 o                         
   6  12 -14          9.54         17.76         6.17 o                         
   7  12 -14         12.57         25.48        11.66 o                         
   8  12 -14          3.86          8.05        11.18 o                         
   9  12 -14         24.90         10.68         7.85 o                         
  10  12 -14          1.87         11.34         6.61 o                         
   1  13 -14        144.74        147.15         9.62 o                         
   2  13 -14        225.36        198.43        14.04 o                         
   3  13 -14        155.39        128.56         9.98 o                         
   4  13 -14        720.92        627.19        17.23 o                         
   5  13 -14         45.13         46.75         5.91 o                         
   6  13 -14         14.95         11.16         7.21 o                         
   7  13 -14         25.77         13.94        10.82 o                         
   8  13 -14         68.45         26.69        11.30 o                         
   9  13 -14         41.58         25.21         7.32 o                         
  10  13 -14         20.75         10.58         6.97 o                         
   1  14 -14         18.56         12.79         6.82 o                         
   2  14 -14        109.28         72.30         8.36 o                         
   3  14 -14          6.22         -1.43         7.53 o                         
   4  14 -14        100.41         70.15         8.60 o                         
   5  14 -14          4.82          2.41         5.27 o                         
   6  14 -14          5.23         -0.36         7.15 o                         
   7  14 -14          1.43          8.05         9.86 o                         
   8  14 -14         23.50          1.68         9.50 o                         
   9  14 -14         37.00         16.11         9.86 o                         
  10  14 -14          5.76          9.50         5.29 o                         
   0  15 -14        833.07        728.72        30.05 o                         
   1  15 -14        677.46        637.18        47.36 o                         
   2  15 -14        161.90        162.76        10.25 o                         
   3  15 -14        137.43        138.41         7.84 o                         
   4  15 -14        489.31        458.78        14.01 o                         
   5  15 -14        104.59         91.40         6.38 o                         
   6  15 -14         14.10          5.89         8.29 o                         
   7  15 -14         36.81         34.26        10.70 o                         
   8  15 -14         17.23         11.90         8.66 o                         
   9  15 -14          6.06          8.12         5.11 o                         
   0  16 -14        138.13        134.28        10.70 o                         
   1  16 -14        107.17        131.71         8.94 o                         
   2  16 -14          0.61         11.30         9.92 o                         
   3  16 -14          0.22         -4.63         5.61 o                         
   4  16 -14          4.97          8.77         5.77 o                         
   5  16 -14          3.44         10.75         5.82 o                         
   7  16 -14         92.92         73.83         8.31 o                         
   8  16 -14         20.46         23.08         7.81 o                         
   0  17 -14        461.79        449.59        20.20 o                         
   1  17 -14        208.37        178.63        12.86 o                         
   2  17 -14          7.04         12.87         6.86 o                         
   3  17 -14        151.40        144.24         7.70 o                         
   4  17 -14         40.92         35.80         5.32 o                         
   5  17 -14         74.14         49.98         6.10 o                         
   7  17 -14          5.09          8.39         6.55 o                         
   8  17 -14         15.55          7.81         8.41 o                         
   0  18 -14         12.71         12.14         6.61 o                         
   1  18 -14         88.40        101.82         9.98 o                         
   2  18 -14        171.23        156.98         7.31 o                         
   3  18 -14        108.43         97.03         8.22 o                         
   4  18 -14         79.19         54.08         5.25 o                         
   5  18 -14         18.68         16.44         5.06 o                         
   7  18 -14         32.42         30.17         7.81 o                         
  -2  19 -14         13.43         21.88         4.33 o                         
   0  19 -14        203.92        165.17         9.62 o                         
   1  19 -14        154.39        132.47        10.22 o                         
   2  19 -14          5.88          1.94         5.77 o                         
   3  19 -14         42.46         41.48         5.19 o                         
   4  19 -14         15.66         10.93         4.27 o                         
   5  19 -14          0.81          3.25         7.57 o                         
   6  19 -14         18.84          6.68         5.45 o                         
  -1  20 -14         31.23         14.55         4.81 o                         
   1  20 -14         58.04         58.89         5.10 o                         
   2  20 -14         89.77         83.89         6.03 o                         
   3  20 -14         81.84         55.02         4.91 o                         
   4  20 -14         90.32         73.54         7.19 o                         
   5  20 -14          2.19          3.73         6.61 o                         
   6  20 -14         15.76          4.09         6.85 o                         
   0  21 -14          5.03         14.18         4.57 o                         
   1  21 -14         26.74         13.92         4.10 o                         
   2  21 -14          1.63          6.59         4.33 o                         
   3  21 -14          0.97          3.32         4.31 o                         
   4  21 -14         10.04          7.69         7.33 o                         
   2  22 -14         57.91         31.74         6.25 o                         
   3  22 -14         75.63         51.57         6.97 o                         
   2   1 -13       1645.31       1374.49        61.31 o                         
   3   1 -13        506.96        580.86        34.74 o                         
   7   1 -13         62.08        106.79        15.16 o                         
   8   1 -13          9.57         68.87        14.40 o                         
   9   1 -13         60.64        158.28        11.29 o                         
  10   1 -13        101.67        182.36        18.75 o                         
  11   1 -13         43.18         99.29        13.22 o                         
  12   1 -13         11.03         12.68         3.30 o                         
   2   2 -13       1530.37       1113.40        52.53 o                         
   3   2 -13        120.49        138.00        20.80 o                         
   6   2 -13        622.60        895.75        60.65 o                         
   7   2 -13         35.17         28.24        15.27 o                         
   8   2 -13        613.85        949.84        35.76 o                         
   9   2 -13         68.93         52.22        10.95 o                         
  10   2 -13         42.53         83.55        17.19 o                         
  11   2 -13         10.24         43.76        12.50 o                         
  12   2 -13          0.67         -3.06         3.06 o                         
   2   3 -13       3993.42       3278.50       106.03 o                         
   3   3 -13       1048.77        920.31        34.68 o                         
   5   3 -13        118.38        199.07        14.55 o                         
   6   3 -13       1029.17       1340.60        86.61 o                         
   7   3 -13         69.03        172.48        29.81 o                         
   8   3 -13          0.24         -9.35         9.35 o                         
   9   3 -13         62.72         71.75        15.28 o                         
  10   3 -13        125.89        265.76        29.39 o                         
  11   3 -13         57.72        115.27         9.56 o                         
  12   3 -13          6.39          2.78         3.48 o                         
   2   4 -13        650.49        538.07        24.14 o                         
   3   4 -13        505.91        491.87        26.39 o                         
   5   4 -13        298.94        251.67        11.83 o                         
   6   4 -13         25.75          9.47        10.49 o                         
   7   4 -13        104.10        160.67        17.25 o                         
   8   4 -13         92.93         79.39        10.71 o                         
   9   4 -13         56.48         57.49         9.51 o                         
  10   4 -13          1.44          3.19        10.36 o                         
  11   4 -13          5.68         52.70        20.56 o                         
  12   4 -13          1.58         -0.15         3.06 o                         
   2   5 -13       3224.40       2646.69        74.93 o                         
   3   5 -13        580.90        668.67        47.42 o                         
   5   5 -13       1183.51       1002.15        47.36 o                         
   6   5 -13        197.73        212.26        15.70 o                         
   7   5 -13        326.06        305.10        57.22 o                         
   8   5 -13          1.29          4.00         9.31 o                         
   9   5 -13         10.62         10.09         9.84 o                         
  10   5 -13         30.14         37.73         8.11 o                         
  11   5 -13         30.03         73.40         8.07 o                         
  12   5 -13          0.74         -3.49         5.29 o                         
   2   6 -13         72.79         60.10         9.83 o                         
   3   6 -13       1033.90        822.45        54.22 o                         
   4   6 -13        881.33        933.33        26.43 o                         
   5   6 -13        987.29        880.55        38.83 o                         
   6   6 -13          0.76         16.60        13.82 o                         
   7   6 -13        269.47        227.08        54.70 o                         
   8   6 -13         17.55          9.66         9.69 o                         
   9   6 -13         71.69        134.17        12.45 o                         
  10   6 -13         12.28         30.63         8.70 o                         
  11   6 -13          5.54         37.49         6.79 o                         
  12   6 -13          1.31          0.96         4.45 o                         
   1   7 -13        362.13        252.69        13.88 o                         
   2   7 -13       1077.81        892.63        24.56 o                         
   4   7 -13         31.07          2.30        14.85 o                         
   5   7 -13        472.13        555.26        54.46 o                         
   6   7 -13         12.43         17.56         7.56 o                         
   7   7 -13        228.36        291.45        20.26 o                         
   8   7 -13         57.94         34.82        11.18 o                         
   9   7 -13         28.45         14.03         8.55 o                         
  10   7 -13         12.51         11.72         6.80 o                         
  11   7 -13          3.42         19.49         6.40 o                         
   1   8 -13       1552.11       1082.25        28.39 o                         
   2   8 -13        409.41        317.70        10.32 o                         
   3   8 -13        902.99        863.36        35.10 o                         
   4   8 -13       1734.23       1525.42        69.24 o                         
   5   8 -13        968.76       1003.40        43.16 o                         
   6   8 -13         41.27         26.94         7.85 o                         
   7   8 -13          5.39         15.22         8.09 o                         
   8   8 -13         82.63         85.10        14.18 o                         
   9   8 -13          7.29         16.72        11.16 o                         
  10   8 -13          1.14         10.93         5.40 o                         
  11   8 -13          1.84          9.42         4.85 o                         
   0   9 -13       1139.88        725.78        33.54 o                         
   1   9 -13         20.62         15.01         6.94 o                         
   2   9 -13        409.32        284.99         9.77 o                         
   3   9 -13        454.54        460.05        16.13 o                         
   4   9 -13        685.54        593.84        27.77 o                         
   5   9 -13        234.03        189.30         8.81 o                         
   6   9 -13        175.52        123.09         9.45 o                         
   7   9 -13          6.56         14.11         9.81 o                         
   8   9 -13         55.44         61.85        11.26 o                         
   9   9 -13          6.43         22.54        11.24 o                         
  10   9 -13         17.64         36.01         7.13 o                         
  11   9 -13          1.46         16.23         7.57 o                         
   0  10 -13        444.71        423.74        31.13 o                         
   1  10 -13       2115.17       1645.65        56.56 o                         
   2  10 -13        201.25        216.67        10.49 o                         
   3  10 -13        860.45        795.97        24.33 o                         
   4  10 -13       1118.56        913.51        42.25 o                         
   5  10 -13         82.31         68.45         6.81 o                         
   6  10 -13         48.90         48.08        14.56 o                         
   7  10 -13        124.28        169.86        64.07 o                         
   8  10 -13         92.21        140.41        16.35 o                         
   9  10 -13         36.51         38.48         8.93 o                         
  10  10 -13          0.77         10.20         6.71 o                         
  11  10 -13          0.95          6.61         6.37 o                         
   0  11 -13         66.03         67.92         9.26 o                         
   1  11 -13        797.89        718.15        36.48 o                         
   2  11 -13        136.65        118.06         8.81 o                         
   3  11 -13        579.90        498.52        17.62 o                         
   4  11 -13        100.52         83.62         7.98 o                         
   5  11 -13         54.51         32.97         6.88 o                         
   6  11 -13         98.08         66.18         8.30 o                         
   7  11 -13         24.54         30.95        42.07 o                         
   8  11 -13         25.22         31.01        12.62 o                         
   9  11 -13         59.02         39.45        10.46 o                         
  10  11 -13          6.21         16.11         8.53 o                         
   0  12 -13        533.24        426.50        43.70 o                         
   1  12 -13        163.98        148.41         9.19 o                         
   2  12 -13         16.59         23.75        12.34 o                         
   3  12 -13        572.71        490.95        17.42 o                         
   4  12 -13       1422.16       1323.27        29.39 o                         
   5  12 -13         49.21         40.55         5.75 o                         
   6  12 -13          7.03         30.29         7.68 o                         
   7  12 -13        144.43        100.14        14.79 o                         
   8  12 -13         76.75         58.92        11.72 o                         
   9  12 -13         57.26         43.99         6.35 o                         
  10  12 -13          6.25         11.82         5.20 o                         
   0  13 -13         14.44         11.59         6.10 o                         
   1  13 -13          3.64         -5.40         6.57 o                         
   2  13 -13         55.41         67.24         9.64 o                         
   3  13 -13         74.53         71.86         9.02 o                         
   4  13 -13          5.07          2.72         6.60 o                         
   5  13 -13          5.03          0.28         5.41 o                         
   6  13 -13          4.36          8.17         8.78 o                         
   7  13 -13          5.80          6.01        11.06 o                         
   8  13 -13         15.72         19.96        11.18 o                         
   9  13 -13          1.96          4.17         8.66 o                         
   0  14 -13        808.97        724.63        30.17 o                         
   1  14 -13        213.87        211.28        10.92 o                         
   2  14 -13         24.55         21.24         7.49 o                         
   3  14 -13        559.54        442.60        16.73 o                         
   4  14 -13        822.53        571.85        16.05 o                         
   5  14 -13        174.30        121.43         6.84 o                         
   6  14 -13          8.35         12.98         8.66 o                         
   7  14 -13          3.83          1.20        11.12 o                         
   8  14 -13         23.56         13.10        10.22 o                         
   9  14 -13         13.79         11.54         9.74 o                         
  10  14 -13          4.14          7.45         5.89 o                         
   0  15 -13        295.73        312.43        16.71 o                         
   1  15 -13        119.55         92.94         8.61 o                         
   2  15 -13         53.15         58.91         8.25 o                         
   3  15 -13        183.37        182.80        11.17 o                         
   4  15 -13         19.85          4.63         8.09 o                         
   5  15 -13         26.25         25.22         5.54 o                         
   6  15 -13         74.34         57.58         9.74 o                         
   7  15 -13          1.86         -7.43         7.43 o                         
   8  15 -13         35.67         32.94         9.50 o                         
   0  16 -13        872.48        739.66        30.65 o                         
   1  16 -13        458.01        534.23        36.36 o                         
   2  16 -13         19.41         14.63         7.25 o                         
   3  16 -13        208.55        218.12         9.21 o                         
   4  16 -13        268.97        267.08        10.28 o                         
   5  16 -13        130.56        130.27         7.54 o                         
   6  16 -13         23.13         -1.20         9.98 o                         
   7  16 -13         30.77         29.08        10.76 o                         
   8  16 -13         37.26          8.99         5.27 o                         
   0  17 -13          0.78          2.52         7.81 o                         
   1  17 -13        104.03        149.68         9.53 o                         
   2  17 -13        104.07         94.94        15.21 o                         
   3  17 -13         26.77         14.51         5.83 o                         
   4  17 -13         57.49         37.40         6.06 o                         
   5  17 -13         83.35         86.02        11.36 o                         
   6  17 -13         66.83         55.41         8.13 o                         
   7  17 -13         83.17         57.34         7.41 o                         
   0  18 -13        417.24        395.13        18.63 o                         
   1  18 -13        176.60        160.24        12.26 o                         
   2  18 -13         23.79         11.59         6.74 o                         
   3  18 -13        474.02        387.50        17.55 o                         
   4  18 -13        190.93        140.80         6.58 o                         
   5  18 -13         18.90         19.59         7.69 o                         
   6  18 -13         54.76         21.26         6.74 o                         
   7  18 -13         54.71         21.64         8.29 o                         
   0  19 -13          0.54         10.34         6.73 o                         
   1  19 -13        164.69        177.07        12.02 o                         
   2  19 -13        223.98        211.43         8.10 o                         
   3  19 -13         69.28         82.84         8.90 o                         
   4  19 -13        121.58        110.22         7.37 o                         
   6  19 -13          6.20          1.55         5.73 o                         
  -2  20 -13         90.99        101.58         6.25 o                         
   0  20 -13         59.04         40.63         6.37 o                         
   1  20 -13         49.67         64.86         8.35 o                         
   2  20 -13          3.61          6.03         5.20 o                         
   3  20 -13          5.57          3.24         4.55 o                         
   4  20 -13          0.54         -2.61         4.91 o                         
   5  20 -13          0.84         -0.12         8.41 o                         
   6  20 -13          4.67         10.10         7.45 o                         
   0  21 -13         41.56         84.39         6.85 o                         
   1  21 -13         68.81         90.79         8.78 o                         
   2  21 -13         74.60         42.43         4.99 o                         
   3  21 -13         20.26         13.03         4.01 o                         
   5  21 -13         26.63         19.11         7.33 o                         
   1  22 -13         17.39         23.77         3.78 o                         
   2  22 -13          1.20          3.61         6.61 o                         
   3  22 -13          1.73         -2.28         6.73 o                         
   5  22 -13          1.71          4.57         4.81 o                         
   2   0 -12       1834.47       1645.57        68.76 o                         
   3   0 -12       2283.50       1908.71        78.98 o                         
   6   0 -12         90.16         55.18        30.29 o                         
   7   0 -12          8.90         17.55        14.67 o                         
   8   0 -12        200.66        197.19        36.24 o                         
   9   0 -12        116.72        232.33        48.45 o                         
  10   0 -12        259.16        517.03        28.25 o                         
  11   0 -12         19.03         56.62        10.70 o                         
  12   0 -12          3.57          1.81         5.83 o                         
   2   1 -12        668.59        539.87        31.50 o                         
   3   1 -12         86.61         78.98        17.43 o                         
   6   1 -12        235.87        414.49        84.39 o                         
   7   1 -12          8.03         12.61        13.14 o                         
   8   1 -12        585.74       1091.62        32.93 o                         
   9   1 -12         61.40         56.30         9.65 o                         
  10   1 -12          6.31         76.21        16.95 o                         
  11   1 -12         28.17         27.65        10.46 o                         
  12   1 -12          1.36          1.82         3.57 o                         
   2   2 -12        976.41        636.16        35.46 o                         
   3   2 -12        637.78        646.74        36.66 o                         
   6   2 -12       1951.55       2761.81        65.53 o                         
   7   2 -12        177.90        325.19        71.10 o                         
   8   2 -12        196.22        232.62        17.29 o                         
   9   2 -12         32.92         58.21        17.94 o                         
  10   2 -12        102.57        202.56        19.11 o                         
  11   2 -12          3.15         16.23        10.70 o                         
  12   2 -12          1.25          0.35         2.86 o                         
   2   3 -12        897.54        895.46        31.07 o                         
   3   3 -12       1504.46       1340.58       106.81 o                         
   6   3 -12        464.49        591.63        19.98 o                         
   7   3 -12         18.48          4.79        12.65 o                         
   8   3 -12        106.35        101.34        14.62 o                         
   9   3 -12         50.32         35.74         9.26 o                         
  10   3 -12         37.53        109.94        39.73 o                         
  11   3 -12          3.91         41.97        13.04 o                         
  12   3 -12          4.39          1.85         3.44 o                         
   2   4 -12       2172.45       2202.45        62.81 o                         
   3   4 -12        756.56        801.92        29.49 o                         
   6   4 -12        428.10        487.46        27.94 o                         
   7   4 -12         80.54        156.89        45.02 o                         
   8   4 -12        217.21        230.33        28.91 o                         
   9   4 -12         57.96         72.44         9.74 o                         
  10   4 -12         98.34        229.88        11.36 o                         
  11   4 -12         74.41        109.76         9.01 o                         
  12   4 -12          3.65         -4.57         4.57 o                         
   1   5 -12         34.47         23.92         6.73 o                         
   2   5 -12        683.06        668.90        26.31 o                         
   3   5 -12        741.77        478.74        44.66 o                         
   5   5 -12        830.21        822.24        36.06 o                         
   6   5 -12        203.81        239.30        12.61 o                         
   7   5 -12        467.82        511.02        59.74 o                         
   8   5 -12         70.31         86.00        16.35 o                         
   9   5 -12         10.21         24.87         8.95 o                         
  10   5 -12         19.69         41.66         7.75 o                         
  11   5 -12          9.78         36.06         8.39 o                         
   1   6 -12        823.06        624.74        25.97 o                         
   2   6 -12       1316.90       1274.07        84.15 o                         
   5   6 -12        182.95        185.68        18.27 o                         
   6   6 -12        285.65        355.87        23.05 o                         
   7   6 -12         37.13         33.05        21.70 o                         
   8   6 -12         35.74         15.77         9.30 o                         
   9   6 -12         99.61        150.28        10.80 o                         
  10   6 -12          8.15         11.97         6.82 o                         
  11   6 -12         18.41         40.87         5.83 o                         
  12   6 -12          0.65          7.33         4.45 o                         
   1   7 -12         60.36         51.38         6.85 o                         
   2   7 -12       1061.85       1196.85        47.83 o                         
   4   7 -12       3126.68       2924.38       105.55 o                         
   5   7 -12       1166.45       1021.39        39.61 o                         
   6   7 -12         23.41         16.48         7.35 o                         
   7   7 -12         39.74         14.90         9.72 o                         
   8   7 -12         86.81        120.69        16.08 o                         
   9   7 -12          5.90         -2.94         8.25 o                         
  10   7 -12          9.31         22.65         7.46 o                         
  11   7 -12         17.22         61.04        14.97 o                         
   1   8 -12        985.05        975.11        37.50 o                         
   2   8 -12       1666.10       1324.46        32.85 o                         
   4   8 -12       1335.07       1267.39        49.41 o                         
   5   8 -12        562.84        506.09        14.69 o                         
   6   8 -12         31.51         34.27         7.48 o                         
   7   8 -12         39.36         31.82        10.43 o                         
   8   8 -12         39.14         48.12        10.18 o                         
   9   8 -12          5.05          7.56         7.75 o                         
  10   8 -12         24.54         40.25        10.24 o                         
  11   8 -12         10.02         28.27         5.27 o                         
   0   9 -12       1545.49       1128.54        43.64 o                         
   1   9 -12        963.47        799.54        27.00 o                         
   2   9 -12        271.13        202.34         8.08 o                         
   3   9 -12        319.86        213.52        10.39 o                         
   4   9 -12       2349.08       2109.52       112.76 o                         
   5   9 -12        119.28         77.70         7.21 o                         
   6   9 -12         15.77         20.72         7.23 o                         
   7   9 -12         69.07         86.40        13.85 o                         
   8   9 -12        208.10        268.54        27.89 o                         
   9   9 -12         15.92         13.90        10.22 o                         
  10   9 -12          0.61          9.39         6.06 o                         
  11   9 -12         18.86         28.97         8.53 o                         
   0  10 -12        456.69        372.83        28.55 o                         
   1  10 -12        242.87        182.31         9.07 o                         
   2  10 -12        217.21        182.03         9.53 o                         
   3  10 -12         38.51         20.79         7.09 o                         
   4  10 -12          4.82          2.58        11.30 o                         
   5  10 -12         14.08          9.59         5.83 o                         
   6  10 -12        184.81        119.40        20.74 o                         
   7  10 -12         52.16          8.29        53.73 o                         
   8  10 -12          6.43         10.94        13.58 o                         
   9  10 -12          2.22         -6.55         7.89 o                         
  10  10 -12          8.79          6.98         6.69 o                         
  11  10 -12          3.59          8.78         6.85 o                         
   0  11 -12        176.73        162.84        20.80 o                         
   1  11 -12        489.01        435.46        15.19 o                         
   2  11 -12         64.30         48.48         7.14 o                         
   3  11 -12        840.27        803.21        23.61 o                         
   4  11 -12       1411.48       1121.54        26.12 o                         
   5  11 -12        318.59        238.37         8.31 o                         
   6  11 -12         52.58         47.24         9.98 o                         
   7  11 -12        135.58        115.18        11.29 o                         
   8  11 -12        118.17        111.56        15.63 o                         
   9  11 -12         96.20         59.19        11.00 o                         
  10  11 -12          2.79          2.94         5.90 o                         
   0  12 -12        215.11        264.28        11.15 o                         
   1  12 -12         56.82         41.61         7.57 o                         
   2  12 -12         93.51         76.98         9.00 o                         
   3  12 -12        103.45         95.99         9.43 o                         
   4  12 -12         39.24         28.45         6.27 o                         
   5  12 -12        103.13         80.99         6.30 o                         
   6  12 -12          5.22          9.26         7.10 o                         
   7  12 -12         15.07          6.38        15.75 o                         
   8  12 -12         17.84          9.76         9.80 o                         
   9  12 -12          3.25          2.62         5.72 o                         
  10  12 -12          2.05          5.05         7.45 o                         
   0  13 -12        648.75        720.99        34.44 o                         
   1  13 -12        150.97        100.88        14.51 o                         
   2  13 -12         20.71         23.84         7.33 o                         
   3  13 -12       2263.46       2187.26        57.84 o                         
   4  13 -12        145.10        123.45         8.87 o                         
   5  13 -12        375.49        354.52        11.72 o                         
   6  13 -12        121.78         82.46         8.43 o                         
   7  13 -12        132.11        101.27        10.58 o                         
   8  13 -12        175.88        124.66        14.91 o                         
   9  13 -12         13.27         14.48         8.46 o                         
  -1  14 -12         33.43         22.72         7.81 o                         
   0  14 -12         42.43         30.60         6.95 o                         
   1  14 -12        153.27        153.53         9.84 o                         
   2  14 -12         34.86         39.08        10.60 o                         
   3  14 -12         89.54         86.41         9.55 o                         
   4  14 -12        180.47        141.03         8.08 o                         
   5  14 -12         33.88         38.48        36.60 o                         
   6  14 -12         38.44         32.95         8.90 o                         
   7  14 -12          1.11         -0.81         7.68 o                         
   8  14 -12         26.01         -5.41        10.22 o                         
   9  14 -12         13.68          6.61         8.90 o                         
  10  14 -12          4.28         -0.48         6.25 o                         
  -1  15 -12       1135.25       1113.64        42.67 o                         
   0  15 -12        633.03        592.54        19.24 o                         
   1  15 -12        302.31        286.97        12.70 o                         
   2  15 -12         41.46         32.47         7.81 o                         
   3  15 -12        995.54        846.11        47.90 o                         
   4  15 -12        361.90        274.99        10.55 o                         
   5  15 -12         36.48         33.05         9.51 o                         
   6  15 -12         12.14          8.70         7.86 o                         
   7  15 -12         37.71         26.93         7.90 o                         
   8  15 -12         23.36         12.14         9.26 o                         
  -1  16 -12          2.40          7.93         7.45 o                         
   0  16 -12         35.88         34.02         9.26 o                         
   1  16 -12         35.27         20.71         7.31 o                         
   2  16 -12        123.26        145.19        22.42 o                         
   3  16 -12         76.15         42.70         6.62 o                         
   4  16 -12        177.51        153.15         8.37 o                         
   5  16 -12         44.91         43.28         9.50 o                         
   6  16 -12        106.46         83.52         9.18 o                         
   7  16 -12        141.64         94.51         9.80 o                         
   8  16 -12          2.14         -3.69         4.72 o                         
   9  16 -12         26.48         26.33         6.37 o                         
  -1  17 -12        163.37        179.35        11.54 o                         
   0  17 -12        236.01        243.91        14.67 o                         
   1  17 -12          5.59         18.46         7.10 o                         
   2  17 -12        102.71        122.26         9.33 o                         
   3  17 -12        284.61        249.43         9.61 o                         
   4  17 -12        336.81        301.34        10.62 o                         
   5  17 -12         13.76         12.74         8.53 o                         
   6  17 -12          8.57          4.47         7.24 o                         
   7  17 -12        107.98         60.32         7.86 o                         
  -1  18 -12          8.37          4.57         6.61 o                         
   0  18 -12         48.74         58.66         8.90 o                         
   1  18 -12        252.86        221.67        14.67 o                         
   2  18 -12        195.48        147.28        15.39 o                         
   3  18 -12         67.62         65.94         6.40 o                         
   4  18 -12         19.87         18.60         5.39 o                         
   5  18 -12          5.60          6.37         6.16 o                         
   6  18 -12          6.32          5.59         6.59 o                         
   7  18 -12         18.10          1.80         7.93 o                         
  -1  19 -12         50.23         39.67         6.61 o                         
   0  19 -12        142.89        165.77        11.42 o                         
   1  19 -12         84.03        105.79        10.46 o                         
   2  19 -12         78.81         58.64         5.79 o                         
   3  19 -12         28.02         17.38         5.79 o                         
   4  19 -12          0.68          4.25         4.82 o                         
   5  19 -12          7.39         -2.19         6.50 o                         
   6  19 -12         43.39         26.72         7.81 o                         
  -1  20 -12         37.36         40.39         5.65 o                         
   0  20 -12         34.95         22.84         6.85 o                         
   1  20 -12        234.29        257.81         9.99 o                         
   2  20 -12        166.40        166.51         8.25 o                         
   3  20 -12         14.84         22.39         4.73 o                         
   4  20 -12          6.51          7.96         5.74 o                         
   5  20 -12         49.93         44.91         6.38 o                         
   6  20 -12         80.02         54.46         9.14 o                         
  -1  21 -12          0.89         -2.89         5.05 o                         
   0  21 -12         11.26         12.09         4.12 o                         
   1  21 -12         36.68         27.67         4.96 o                         
   2  21 -12         11.49         13.90         4.90 o                         
   3  21 -12         32.04         25.48         7.69 o                         
   5  21 -12          0.05         -4.21         7.81 o                         
   0  22 -12         46.33         40.75         5.17 o                         
   1  22 -12        192.94        183.53         7.45 o                         
   2  22 -12         74.78         57.00         5.61 o                         
   4  22 -12         12.38         10.34         6.97 o                         
   5  22 -12         13.40         11.54         5.77 o                         
   1  23 -12          1.07          4.69         4.93 o                         
   2  23 -12          9.46          2.16         5.65 o                         
   2   1 -11       1636.08       1367.40        58.42 o                         
   3   1 -11        264.15        345.97        24.52 o                         
   6   1 -11        170.20        262.37        16.79 o                         
   7   1 -11         95.97        165.85        12.47 o                         
   8   1 -11         25.78         37.67         9.76 o                         
   9   1 -11        193.27        367.38       119.07 o                         
  10   1 -11        125.55        262.30        19.59 o                         
  11   1 -11         21.52         35.22         9.98 o                         
  12   1 -11          8.60          6.07         3.40 o                         
   2   2 -11        130.98         49.05        15.39 o                         
   3   2 -11        509.43        732.33        37.75 o                         
   6   2 -11        877.96       1405.63        47.12 o                         
   7   2 -11        182.84        229.47        56.86 o                         
   8   2 -11         78.67         52.01        13.14 o                         
   9   2 -11         79.24         40.59        19.12 o                         
  10   2 -11         74.12         98.33        15.87 o                         
  11   2 -11          8.96         32.34         9.86 o                         
  12   2 -11          7.40          1.27         2.93 o                         
   2   3 -11       2237.00       1521.51        45.31 o                         
   3   3 -11        858.18       1178.31        37.15 o                         
   6   3 -11        116.71        129.68        10.72 o                         
   7   3 -11        116.71         81.78        14.04 o                         
   8   3 -11        215.89        346.72        25.73 o                         
   9   3 -11        133.88        220.25        35.11 o                         
  10   3 -11         56.35        108.53        11.39 o                         
  11   3 -11         35.09         47.14        12.74 o                         
  12   3 -11          2.86          2.74         2.72 o                         
   2   4 -11       1246.77        901.95        39.73 o                         
   3   4 -11        182.83        250.85        22.90 o                         
   6   4 -11         12.14         66.98        12.92 o                         
   7   4 -11         57.51         81.01        14.21 o                         
   8   4 -11         38.07         30.37        10.07 o                         
   9   4 -11         17.01          9.55         9.53 o                         
  10   4 -11         37.59         51.25        14.97 o                         
  11   4 -11          7.19         36.56         7.22 o                         
  12   4 -11          3.02          3.73         4.81 o                         
   1   5 -11       1914.66       1623.45        59.38 o                         
   2   5 -11        200.78        183.26        13.71 o                         
   3   5 -11       1314.75        911.41        42.43 o                         
   5   5 -11         44.94         76.21        41.71 o                         
   6   5 -11        261.32        294.96        27.02 o                         
   7   5 -11         30.51         30.95         9.16 o                         
   8   5 -11         16.86         36.52         8.67 o                         
   9   5 -11         24.29         31.82         7.67 o                         
  10   5 -11         45.97         72.02         8.32 o                         
  11   5 -11         17.73         19.48         5.59 o                         
   1   6 -11        160.60        124.54         9.98 o                         
   2   6 -11        796.02        631.69        24.61 o                         
   5   6 -11        567.82        575.54        20.68 o                         
   6   6 -11        148.88        218.71        17.00 o                         
   7   6 -11         22.59         15.69         9.70 o                         
   8   6 -11         10.89         11.31         8.53 o                         
   9   6 -11         82.53         86.20        16.47 o                         
  10   6 -11         17.24         23.79         7.05 o                         
  11   6 -11         32.23         52.65         5.93 o                         
   1   7 -11        327.27        273.85        12.41 o                         
   2   7 -11        553.05        618.92        24.95 o                         
   5   7 -11        731.27        545.46        15.20 o                         
   6   7 -11         50.26         35.63        20.80 o                         
   7   7 -11          2.29         -4.65        10.27 o                         
   8   7 -11          4.45          8.95         9.12 o                         
   9   7 -11         68.53         56.53         8.39 o                         
  10   7 -11         19.90         25.52         6.96 o                         
  11   7 -11          2.17         17.18         6.09 o                         
   0   8 -11       1260.37        906.15        35.70 o                         
   1   8 -11        225.38        196.88         9.66 o                         
   2   8 -11       1105.88        968.82        30.71 o                         
   4   8 -11       3164.98       2736.67       110.77 o                         
   5   8 -11        794.51        706.33        18.65 o                         
   6   8 -11        139.81        106.63        26.21 o                         
   7   8 -11        238.52        223.73        11.32 o                         
   8   8 -11         49.88         69.34        11.38 o                         
   9   8 -11         23.39         37.17         7.70 o                         
  10   8 -11          8.08         20.23         5.45 o                         
  11   8 -11         30.28         47.94         5.80 o                         
   0   9 -11        207.00        177.31        12.26 o                         
   1   9 -11         20.98         15.02         6.64 o                         
   2   9 -11        562.56        504.05        23.80 o                         
   3   9 -11        211.81        262.06        15.15 o                         
   4   9 -11         30.35         14.82         6.93 o                         
   5   9 -11        178.53        138.85        11.05 o                         
   6   9 -11         11.23         12.22         7.29 o                         
   7   9 -11         59.17         55.26        11.50 o                         
   8   9 -11         96.88        132.12        15.81 o                         
   9   9 -11          6.83         12.06         5.68 o                         
  10   9 -11          2.09         -2.18         7.24 o                         
  11   9 -11          9.50          6.25         8.66 o                         
   0  10 -11       2241.77       1867.70       138.90 o                         
   1  10 -11        473.67        499.49        15.90 o                         
   2  10 -11        410.74        298.42        11.96 o                         
   3  10 -11       1164.03       1080.96        34.34 o                         
   4  10 -11        323.77        259.90        12.32 o                         
   5  10 -11        208.66        163.24         9.59 o                         
   6  10 -11        109.00         89.33        28.91 o                         
   7  10 -11        329.05        318.35        21.98 o                         
   8  10 -11         85.78         87.87        15.15 o                         
   9  10 -11          3.54          6.07         6.17 o                         
  10  10 -11         22.90         29.98         7.13 o                         
  11  10 -11         23.67         42.43         8.05 o                         
   0  11 -11        279.39        320.12        18.15 o                         
   1  11 -11         46.36         38.95         6.67 o                         
   2  11 -11        662.09        558.92        18.14 o                         
   3  11 -11        189.44         93.07         8.78 o                         
   4  11 -11         23.00         24.19         5.62 o                         
   5  11 -11        151.78         90.04        10.58 o                         
   6  11 -11         14.47          7.35         6.99 o                         
   7  11 -11          0.84         -3.58        18.63 o                         
   8  11 -11         14.57         21.16        12.50 o                         
   9  11 -11          1.11         -0.45         5.91 o                         
  10  11 -11         10.20         24.04         9.50 o                         
   0  12 -11       1043.79        970.20        37.87 o                         
   1  12 -11        368.67        349.75        13.38 o                         
   2  12 -11        215.14        278.73        14.79 o                         
   3  12 -11       2134.33       1687.43        42.28 o                         
   4  12 -11        166.35        123.08         7.31 o                         
   5  12 -11         24.33         18.84        12.14 o                         
   6  12 -11        300.71        277.93        10.74 o                         
   7  12 -11        511.87        373.57        13.68 o                         
   8  12 -11        139.22        127.70        18.51 o                         
   9  12 -11          3.49         -1.30         5.37 o                         
  10  12 -11         15.90         16.47         8.29 o                         
  -1  13 -11         70.95         66.12         9.14 o                         
   0  13 -11          5.12          8.25         6.49 o                         
   1  13 -11        137.52        176.76        12.68 o                         
   2  13 -11        104.46        102.17         8.66 o                         
   3  13 -11        469.02        405.83        15.43 o                         
   4  13 -11         69.10         54.19         6.49 o                         
   5  13 -11         39.94         56.07         9.74 o                         
   6  13 -11         10.20         -0.43         6.17 o                         
   7  13 -11        277.51        217.49        19.23 o                         
   8  13 -11          3.34          8.09         7.42 o                         
   9  13 -11          8.90         13.30        15.81 o                         
  10  13 -11          5.27         16.95         6.49 o                         
  -1  14 -11        916.71        860.59        34.38 o                         
   0  14 -11        613.39        497.92        17.06 o                         
   1  14 -11        129.92         78.15         9.81 o                         
   2  14 -11        229.25        272.81        12.20 o                         
   3  14 -11        837.50        703.72        22.71 o                         
   4  14 -11        364.82        385.90        17.32 o                         
   5  14 -11         37.90         39.02         9.39 o                         
   6  14 -11         20.26          6.58         8.28 o                         
   7  14 -11        106.08         80.88        10.04 o                         
   8  14 -11        100.32         65.88        11.66 o                         
  10  14 -11          6.79          0.12         6.49 o                         
  -1  15 -11        151.71        138.48        11.42 o                         
   0  15 -11        181.48        204.93        10.47 o                         
   1  15 -11        190.83        249.38        11.79 o                         
   2  15 -11         17.40         16.26         7.60 o                         
   3  15 -11         75.63         54.80         8.65 o                         
   4  15 -11        226.16        180.22         9.53 o                         
   5  15 -11          5.60         14.15         9.04 o                         
   6  15 -11          6.87         10.77         8.35 o                         
   7  15 -11         11.49          9.37         7.56 o                         
   8  15 -11         36.49         24.76         9.50 o                         
   9  15 -11         42.07         37.51         8.90 o                         
  -1  16 -11        968.60        988.98        38.71 o                         
   0  16 -11        299.58        309.78        12.82 o                         
   1  16 -11         43.97         35.24        16.59 o                         
   2  16 -11        295.10        267.28        12.57 o                         
   3  16 -11        320.56        266.62        12.83 o                         
   4  16 -11        636.31        481.43        20.01 o                         
   5  16 -11         25.58         18.06         6.13 o                         
   6  16 -11         45.23         48.95         8.52 o                         
   7  16 -11         92.72         54.59         8.24 o                         
   8  16 -11          4.02          5.86        10.16 o                         
   9  16 -11          7.25          6.73         6.85 o                         
  -1  17 -11          5.34          1.92         7.57 o                         
   0  17 -11        403.03        494.43        22.84 o                         
   1  17 -11         53.71         33.37         7.50 o                         
   2  17 -11         45.37         60.49         8.13 o                         
   3  17 -11        497.36        505.13        16.76 o                         
   4  17 -11        228.08        215.90        14.55 o                         
   5  17 -11         58.19         53.55         6.38 o                         
   6  17 -11         54.07         54.40         8.49 o                         
   7  17 -11         22.74         12.98         9.26 o                         
   8  17 -11          0.62          0.96         6.61 o                         
  -1  18 -11        281.29        275.28        14.55 o                         
   0  18 -11        119.52        169.62        12.38 o                         
   1  18 -11         60.07         77.56         8.28 o                         
   2  18 -11        446.89        442.29        25.48 o                         
   3  18 -11        214.81        294.39        11.45 o                         
   4  18 -11          7.86         19.96         8.66 o                         
   5  18 -11         42.67         35.78         4.85 o                         
   6  18 -11         96.88         72.94         8.23 o                         
   7  18 -11         34.50         28.49         8.53 o                         
  -1  19 -11         26.71         37.99         7.21 o                         
   0  19 -11        125.60        150.38        11.54 o                         
   1  19 -11        276.81        279.13        16.23 o                         
   2  19 -11        126.06        122.28         6.97 o                         
   3  19 -11         86.51         66.95         6.02 o                         
   4  19 -11         33.21         36.30         6.80 o                         
   5  19 -11          0.27         -0.14         6.46 o                         
   6  19 -11         91.08         44.37         7.15 o                         
  -1  20 -11         26.39         40.51         6.85 o                         
   0  20 -11          3.20          4.93         7.33 o                         
   1  20 -11         12.02         22.00         8.53 o                         
   2  20 -11         17.33         11.82         9.08 o                         
   3  20 -11         11.40          5.86         4.66 o                         
   4  20 -11         32.75         20.68        10.34 o                         
   5  20 -11          1.96         -1.38         6.06 o                         
   6  20 -11         15.40          6.37         8.05 o                         
  -1  21 -11          2.25          4.81         5.05 o                         
   0  21 -11         91.77         93.04         8.66 o                         
   1  21 -11        306.38        327.74        11.96 o                         
   2  21 -11         56.89         70.43         5.96 o                         
   3  21 -11          2.18         15.39         7.57 o                         
   4  21 -11         88.03         61.43        10.34 o                         
   5  21 -11         47.28         33.90         8.78 o                         
  -1  22 -11          3.52          3.97         4.21 o                         
   0  22 -11         24.36         35.19         4.12 o                         
   1  22 -11         51.58         54.22         4.90 o                         
   2  22 -11          4.07         -0.24         6.61 o                         
   3  22 -11          2.93          0.30         8.05 o                         
   4  22 -11          4.66         -5.17         7.45 o                         
   5  22 -11         15.55          6.73         6.13 o                         
   1  23 -11        163.51        132.51         6.21 o                         
   2  23 -11          3.30          1.68         5.29 o                         
   3  23 -11         11.17         12.50         6.25 o                         
   4  23 -11         30.94         16.71         5.65 o                         
   2   0 -10       3608.26       2711.96       102.66 o                         
   3   0 -10        123.80         52.77        13.46 o                         
   6   0 -10        175.66        208.81        35.10 o                         
   7   0 -10        118.53         82.83        23.44 o                         
   8   0 -10        180.65        150.98        33.66 o                         
   9   0 -10        331.85        542.93       140.41 o                         
  10   0 -10          7.95         11.06        11.42 o                         
  11   0 -10         21.92         20.80         9.26 o                         
  12   0 -10          2.25         -0.12         4.81 o                         
   2   1 -10        209.27        167.33        17.07 o                         
   3   1 -10        301.19        202.80        18.87 o                         
   6   1 -10       1743.12       2411.09        73.89 o                         
   7   1 -10         61.99        141.68        14.29 o                         
   8   1 -10        239.90        345.05        16.60 o                         
   9   1 -10         42.45         84.22        25.60 o                         
  10   1 -10          8.21         25.73        12.38 o                         
  11   1 -10          0.30          6.97         8.90 o                         
  12   1 -10          3.08          4.93         4.81 o                         
   2   2 -10       1230.82       1020.11        45.68 o                         
   3   2 -10       3106.87       2956.59       111.32 o                         
   6   2 -10        366.06        604.06        49.89 o                         
   7   2 -10          4.58          6.04         7.15 o                         
   8   2 -10         34.85         48.63        11.14 o                         
   9   2 -10        151.13        142.27        24.28 o                         
  10   2 -10         57.26        112.52        14.79 o                         
  11   2 -10          6.94         11.89         6.19 o                         
  12   2 -10          4.86          2.16         2.73 o                         
   2   3 -10       1133.52        753.08        57.22 o                         
   3   3 -10        192.61        243.60        14.11 o                         
   6   3 -10        454.38        451.34        33.06 o                         
   7   3 -10        342.23        425.26        15.17 o                         
   8   3 -10         28.24         32.33         9.03 o                         
   9   3 -10         24.27         41.03         8.76 o                         
  10   3 -10        106.79        149.85        13.64 o                         
  11   3 -10         13.15         15.05         5.25 o                         
  12   3 -10          3.79          5.13         2.49 o                         
   2   4 -10       1552.82       1717.13       108.97 o                         
   3   4 -10        665.51        621.29        22.78 o                         
   5   4 -10       1113.93       1467.06        81.14 o                         
   6   4 -10          2.15          9.74         7.86 o                         
   7   4 -10          2.81          0.51         8.04 o                         
   8   4 -10        209.94        240.77        30.66 o                         
   9   4 -10         39.16         61.74        12.36 o                         
  10   4 -10         98.82        187.43        12.24 o                         
  11   4 -10          2.30         15.11         6.33 o                         
  12   4 -10          3.98          0.12         4.45 o                         
   1   5 -10        491.15        292.83        14.55 o                         
   2   5 -10         21.17         32.98         9.99 o                         
   5   5 -10        183.16        292.95        46.04 o                         
   6   5 -10        124.44         77.55        12.22 o                         
   7   5 -10        122.69        123.84        14.48 o                         
   8   5 -10         31.68         51.55         7.83 o                         
   9   5 -10          8.25         13.87         7.15 o                         
  10   5 -10         17.65         56.87        11.48 o                         
  11   5 -10          9.51         15.85         7.51 o                         
   0   6 -10        480.14        316.88        14.91 o                         
   1   6 -10       1483.44       1308.86        48.93 o                         
   2   6 -10        315.34        326.10        16.91 o                         
   5   6 -10        377.03        619.21        59.38 o                         
   6   6 -10        122.09        141.37        44.24 o                         
   7   6 -10        122.46        131.85        13.00 o                         
   8   6 -10         15.07         10.46         8.91 o                         
   9   6 -10         60.88         71.55         8.75 o                         
  10   6 -10         17.37         32.97         9.00 o                         
  11   6 -10          5.06          9.17         4.62 o                         
   0   7 -10       1635.54       1239.50        46.40 o                         
   1   7 -10        646.00        523.22        22.23 o                         
   2   7 -10       5321.03       5413.64       155.55 o                         
   5   7 -10         28.52         39.21         6.84 o                         
   6   7 -10        384.51        407.88        59.26 o                         
   7   7 -10        198.78        285.75        12.20 o                         
   8   7 -10         46.75         45.84         9.21 o                         
   9   7 -10         26.36         47.12         8.33 o                         
  10   7 -10         31.74         45.59         6.32 o                         
  11   7 -10         37.06         37.89        15.45 o                         
   0   8 -10        660.29        470.87        21.04 o                         
   1   8 -10        524.59        573.29        19.43 o                         
   2   8 -10        482.38        324.17        14.31 o                         
   5   8 -10        443.03        358.95        17.91 o                         
   6   8 -10         13.31          5.11         7.00 o                         
   7   8 -10         76.78         90.35        10.28 o                         
   8   8 -10         50.10         38.91         9.33 o                         
   9   8 -10          6.70          5.47         8.80 o                         
  10   8 -10          8.65         18.32         6.49 o                         
  11   8 -10         12.50          9.02         9.14 o                         
  -1   9 -10       3939.76       3242.81       115.16 o                         
   0   9 -10       1392.68       1338.07        50.85 o                         
   1   9 -10        148.41        107.46         7.99 o                         
   2   9 -10        116.02         79.22        10.58 o                         
   4   9 -10        582.80        504.54        31.44 o                         
   5   9 -10         39.41         21.40         8.41 o                         
   6   9 -10        147.50        138.64        28.72 o                         
   7   9 -10        146.28        144.32        11.21 o                         
   8   9 -10         47.22         76.73        10.96 o                         
   9   9 -10          7.39          4.15         5.48 o                         
  10   9 -10         31.85         51.32         8.33 o                         
  11   9 -10         26.92         27.65         8.90 o                         
  -1  10 -10        687.44        555.38        24.28 o                         
   0  10 -10         33.67         26.00         6.05 o                         
   1  10 -10        175.51        132.52         9.91 o                         
   2  10 -10        189.39        209.08         9.53 o                         
   3  10 -10        247.17        186.50        10.16 o                         
   4  10 -10         79.38         79.22        13.57 o                         
   5  10 -10         23.12         12.50         8.05 o                         
   6  10 -10          8.78         -6.48        14.34 o                         
   8  10 -10          3.77         11.21         8.47 o                         
   9  10 -10          1.00          1.64         6.06 o                         
  10  10 -10          2.91          4.33        11.18 o                         
  11  10 -10          2.93          3.97         7.45 o                         
  -1  11 -10        454.24        478.56        22.36 o                         
   0  11 -10        863.02        883.29        26.46 o                         
   1  11 -10         25.33          9.02         9.26 o                         
   2  11 -10       1821.89       1574.21        38.57 o                         
   3  11 -10       2709.91       2458.26        57.34 o                         
   4  11 -10        311.32        296.26         9.71 o                         
   5  11 -10         43.25         26.33         8.53 o                         
   6  11 -10        704.25        597.90        29.90 o                         
   7  11 -10       1166.59        990.55        45.08 o                         
   8  11 -10         42.27         61.38        11.90 o                         
   9  11 -10          0.24          7.82         7.59 o                         
  10  11 -10         65.83         87.39        11.78 o                         
  -1  12 -10        848.88        844.93        25.28 o                         
   0  12 -10       1039.60       1038.82        30.08 o                         
   1  12 -10        492.54        422.51        56.62 o                         
   2  12 -10        194.43        247.77        11.00 o                         
   3  12 -10        462.50        299.24        18.47 o                         
   4  12 -10         22.01         13.39         6.26 o                         
   5  12 -10         71.76         69.37        12.61 o                         
   6  12 -10          4.52          2.25         6.34 o                         
   7  12 -10         24.95         22.09         9.69 o                         
   8  12 -10          6.07          9.26         8.47 o                         
   9  12 -10         10.30          7.57        18.45 o                         
  10  12 -10          2.30         -2.28         8.78 o                         
   0  13 -10        268.09        247.34        12.63 o                         
   1  13 -10          6.72          3.37         6.71 o                         
   2  13 -10       1729.81       1700.98        42.29 o                         
   3  13 -10        463.93        452.11        16.00 o                         
   4  13 -10        173.75        139.13        11.84 o                         
   5  13 -10        109.19         90.67         6.06 o                         
   6  13 -10        292.75        210.26        12.79 o                         
   7  13 -10        555.93        447.76        14.65 o                         
   8  13 -10         68.24         52.70        22.84 o                         
   9  13 -10         26.79         35.22         9.86 o                         
  10  13 -10          7.15         17.75         5.48 o                         
   0  14 -10        132.21        188.25        15.75 o                         
   1  14 -10         45.85         79.28        12.96 o                         
   2  14 -10        234.17        176.20        10.25 o                         
   3  14 -10        610.86        622.40        19.85 o                         
   4  14 -10        180.70        175.26        27.71 o                         
   5  14 -10         43.25         41.28         5.41 o                         
   6  14 -10          7.75         24.69         8.66 o                         
   7  14 -10         20.12         14.47         8.37 o                         
   8  14 -10         12.60         14.94         5.63 o                         
   9  14 -10          8.73         -2.76         7.81 o                         
  10  14 -10          2.84          0.48         6.61 o                         
   0  15 -10         12.12         17.19        10.94 o                         
   1  15 -10        210.46        224.49        11.30 o                         
   2  15 -10       1804.54       1609.53        43.33 o                         
   3  15 -10        591.59        528.83        18.50 o                         
   4  15 -10         93.20         72.11        22.24 o                         
   5  15 -10          9.29          4.99         5.03 o                         
   6  15 -10         93.94         58.93         9.14 o                         
   7  15 -10         24.92         21.13         7.65 o                         
   8  15 -10          6.40          9.66         6.44 o                         
   9  15 -10          2.92          4.57         8.41 o                         
  -2  16 -10        121.43        130.67        10.46 o                         
  -1  16 -10        155.10        145.94        11.66 o                         
   0  16 -10         58.83         93.39         8.48 o                         
   1  16 -10         83.53        103.99         8.84 o                         
   2  16 -10        182.63        185.81        10.84 o                         
   3  16 -10        334.88        292.63        13.43 o                         
   4  16 -10        304.69        270.31        65.88 o                         
   5  16 -10        198.07        170.84         7.32 o                         
   6  16 -10        163.15        135.60        10.65 o                         
   7  16 -10          3.74          7.54         6.92 o                         
   8  16 -10         22.13         23.44         9.26 o                         
   9  16 -10         51.18         33.66         7.81 o                         
  -2  17 -10        160.82        107.11         9.38 o                         
  -1  17 -10        110.21        139.44        11.42 o                         
   0  17 -10         11.83         28.13         9.38 o                         
   1  17 -10         35.39         34.61         7.36 o                         
   2  17 -10         47.08         49.96         7.92 o                         
   3  17 -10        812.54        787.46        22.98 o                         
   4  17 -10        100.40        127.06        11.78 o                         
   5  17 -10          2.55         -4.59         4.85 o                         
   6  17 -10        335.36        269.11        17.61 o                         
   7  17 -10        124.25         91.18         7.59 o                         
   8  17 -10         20.54         15.75         7.33 o                         
  -2  18 -10        174.27        186.69        11.30 o                         
  -1  18 -10        128.20        139.93        11.06 o                         
   0  18 -10        857.60        976.96        39.07 o                         
   1  18 -10        270.64        300.23        13.06 o                         
   2  18 -10        104.46        105.52         8.89 o                         
   3  18 -10        127.04         98.06         6.94 o                         
   4  18 -10         11.97         12.14         8.66 o                         
   5  18 -10         20.52         21.48         5.99 o                         
   6  18 -10          8.71          3.69         7.07 o                         
   7  18 -10          6.68         -0.96         7.69 o                         
  -2  19 -10        143.94        151.83         9.74 o                         
  -1  19 -10         30.27         41.23         8.05 o                         
   0  19 -10          8.94         18.75         8.66 o                         
   1  19 -10        210.96        232.49        14.91 o                         
   2  19 -10         63.45         80.36         8.02 o                         
   3  19 -10        129.19        123.68         7.03 o                         
   4  19 -10          5.31          7.97         5.36 o                         
   5  19 -10         49.65         49.49         7.79 o                         
   6  19 -10         29.57         28.02         6.67 o                         
  -2  20 -10        109.05         85.59         7.21 o                         
  -1  20 -10         59.56         70.32         8.17 o                         
   0  20 -10        399.55        554.29        24.16 o                         
   1  20 -10        361.60        425.55        20.56 o                         
   2  20 -10        106.77        120.71         6.51 o                         
   3  20 -10         22.08          8.02         5.94 o                         
   4  20 -10        128.17         98.45         6.77 o                         
   5  20 -10        137.24        108.75        14.43 o                         
   6  20 -10         60.64         51.21         9.14 o                         
  -1  21 -10          1.97          6.49         6.01 o                         
   0  21 -10         29.99         54.70         8.29 o                         
   1  21 -10         38.94         32.95         5.66 o                         
   2  21 -10         40.40         54.90         9.86 o                         
   4  21 -10         20.83         26.94         5.06 o                         
   5  21 -10         74.04         60.72         6.55 o                         
  -2  22 -10         48.40         37.75         4.33 o                         
  -1  22 -10         19.60         22.62         3.70 o                         
   0  22 -10        344.34        334.84        15.75 o                         
   1  22 -10        342.77        401.90        15.27 o                         
   2  22 -10         14.35          9.74         6.97 o                         
   3  22 -10         35.12         38.23         8.90 o                         
   4  22 -10        101.80         61.67         9.38 o                         
   5  22 -10         37.85         12.02         6.73 o                         
   0  23 -10          9.69         22.24         5.17 o                         
   1  23 -10          6.21          1.32         5.89 o                         
   2  23 -10         10.24          2.32         4.45 o                         
   3  23 -10         18.16         19.35         7.09 o                         
   4  23 -10         13.44         12.02         6.01 o                         
   2  24 -10         12.71          6.85         4.93 o                         
   2   1  -9        702.27        671.26        31.86 o                         
   3   1  -9       5164.22       3684.71       134.76 o                         
   5   1  -9       6881.21       8883.12       322.89 o                         
   6   1  -9        781.46        755.04        35.18 o                         
   7   1  -9        313.45        412.27        60.05 o                         
   8   1  -9         69.98        136.38        16.14 o                         
   9   1  -9        129.97        351.90        33.12 o                         
  10   1  -9          6.87          5.29        10.46 o                         
  11   1  -9          7.51          7.15         5.71 o                         
  12   1  -9         21.61          4.33         5.05 o                         
   2   2  -9         84.48         42.07        13.10 o                         
   3   2  -9       1553.11       1375.46        56.38 o                         
   5   2  -9        263.51        334.67        43.16 o                         
   6   2  -9        194.53        315.55        40.39 o                         
   7   2  -9         56.01         90.45         8.51 o                         
   8   2  -9        200.86        192.46        27.26 o                         
   9   2  -9         81.31         82.24        11.14 o                         
  10   2  -9         16.52         14.91        11.30 o                         
  11   2  -9         32.75         41.82         5.12 o                         
  12   2  -9          8.10          3.77         3.23 o                         
   2   3  -9       1749.37        986.15        30.64 o                         
   5   3  -9       1673.59       2424.06       108.91 o                         
   6   3  -9        145.35        215.66        39.31 o                         
   7   3  -9         17.25         21.91         7.31 o                         
   8   3  -9        312.46        432.93        38.05 o                         
   9   3  -9         11.16         77.09        14.65 o                         
  10   3  -9         87.50        113.59        10.07 o                         
  11   3  -9         16.59         30.58         5.36 o                         
   2   4  -9       1332.26        759.55        31.07 o                         
   5   4  -9        151.30        125.86        37.27 o                         
   6   4  -9         19.17         21.81        11.23 o                         
   7   4  -9        150.54        205.06        10.41 o                         
   8   4  -9         39.86         79.37         8.59 o                         
   9   4  -9         70.77        103.17        12.81 o                         
  10   4  -9         22.83         30.79         8.80 o                         
  11   4  -9          0.44          4.35         4.93 o                         
   2   5  -9        151.14         55.17        12.80 o                         
   5   5  -9        752.38        886.08        63.23 o                         
   6   5  -9         38.62         32.10        10.88 o                         
   7   5  -9        113.81        124.75        12.08 o                         
   8   5  -9         21.61         18.49         7.34 o                         
   9   5  -9         11.93         36.71         7.29 o                         
  10   5  -9         17.16         25.11         8.54 o                         
  11   5  -9          8.37          4.45         5.05 o                         
   0   6  -9       1637.65       1405.27        51.57 o                         
   1   6  -9        807.91        343.08        16.59 o                         
   2   6  -9        637.66        588.04        22.35 o                         
   5   6  -9        489.36        623.41        58.78 o                         
   6   6  -9         42.27         69.58        12.95 o                         
   7   6  -9        222.22        178.65        12.05 o                         
   8   6  -9          5.93         11.79         7.17 o                         
   9   6  -9         60.56         89.85         8.94 o                         
  10   6  -9         96.99        151.42        18.03 o                         
  11   6  -9         13.89         17.70         5.09 o                         
  -5   7  -9         91.14         61.72        23.62 o                         
   0   7  -9       3053.75       2440.04        87.39 o                         
   1   7  -9       1087.31        957.05        33.30 o                         
   2   7  -9       1107.53        897.11        37.63 o                         
   5   7  -9        879.69       1004.60        74.41 o                         
   6   7  -9         50.88         30.64         7.08 o                         
   7   7  -9        404.73        351.07        17.78 o                         
   8   7  -9         18.05         25.35         7.29 o                         
   9   7  -9          8.25         27.48         7.99 o                         
  10   7  -9          9.32         42.53        11.00 o                         
  11   7  -9          2.36          8.17         5.28 o                         
  -1   8  -9        729.78        649.26        26.45 o                         
   0   8  -9        721.60        407.76        18.99 o                         
   1   8  -9        859.57        466.45        14.38 o                         
   2   8  -9       1393.14       1257.89        47.96 o                         
   5   8  -9         73.89        105.44         7.61 o                         
   6   8  -9        454.15        448.45        17.42 o                         
   7   8  -9        159.91        133.43         9.61 o                         
   8   8  -9          4.94          6.99         7.04 o                         
   9   8  -9         39.87         25.83         7.55 o                         
  10   8  -9         72.56        125.12         8.31 o                         
  11   8  -9         24.43         18.51         8.90 o                         
  -1   9  -9         69.45         56.02         8.41 o                         
   0   9  -9         73.57         75.25         9.26 o                         
   1   9  -9        966.78        882.79        22.58 o                         
   2   9  -9         91.09         60.47         9.50 o                         
   3   9  -9        244.68        346.57        53.61 o                         
   4   9  -9        351.31        247.27        53.49 o                         
   5   9  -9        350.04        300.34        11.56 o                         
   6   9  -9         80.18         90.80        19.17 o                         
   7   9  -9        245.47        178.08        11.71 o                         
   8   9  -9         55.03         40.23        10.03 o                         
   9   9  -9         17.31         14.95         5.08 o                         
  10   9  -9          3.43         18.77        20.86 o                         
  11   9  -9          4.41         -0.60         7.93 o                         
  -1  10  -9       3687.30       3439.12       122.74 o                         
   0  10  -9        385.75        315.48        44.78 o                         
   1  10  -9        114.08        103.58         9.00 o                         
   2  10  -9       3002.52       2697.06        98.09 o                         
   3  10  -9        183.82        142.71        15.87 o                         
   4  10  -9         75.41         52.99        25.85 o                         
   5  10  -9        194.75        159.43         7.46 o                         
   6  10  -9        918.95        862.39        35.55 o                         
   7  10  -9       1013.35        954.72        42.80 o                         
   8  10  -9         16.88         25.60         9.50 o                         
   9  10  -9         25.87         27.00         8.58 o                         
  10  10  -9         46.69         64.43        13.10 o                         
  11  10  -9         28.63         21.06        13.52 o                         
  -1  11  -9         59.76         54.74         7.20 o                         
   0  11  -9         27.54         37.98         7.31 o                         
   1  11  -9        184.65        163.67         9.77 o                         
   2  11  -9        147.23        174.62         8.92 o                         
   3  11  -9         72.39         70.65         6.89 o                         
   4  11  -9        131.43         53.95        15.39 o                         
   5  11  -9        116.08         95.14         5.83 o                         
   6  11  -9         38.28         10.68        13.82 o                         
   7  11  -9          8.60         -0.02        11.18 o                         
   8  11  -9         62.21         43.24         8.83 o                         
   9  11  -9          5.05         -4.21        11.06 o                         
  10  11  -9          6.14         16.59        10.58 o                         
  -1  12  -9         12.38          9.12         6.86 o                         
   0  12  -9        261.94        305.42        13.08 o                         
   1  12  -9        358.44        316.38        13.74 o                         
   2  12  -9       1653.36       1557.58        38.41 o                         
   3  12  -9        525.74        435.75        14.77 o                         
   4  12  -9          4.27         28.62        20.50 o                         
   5  12  -9        141.74        106.50         7.44 o                         
   6  12  -9        755.40        644.11        21.72 o                         
   7  12  -9        342.07        289.56        16.75 o                         
   8  12  -9          6.82          7.27         6.25 o                         
   9  12  -9         52.17         57.85         7.86 o                         
  10  12  -9         48.98         59.26        10.34 o                         
  -1  13  -9        145.25        136.25         9.67 o                         
   0  13  -9        512.01        510.02        18.44 o                         
   1  13  -9         41.90         51.34         8.44 o                         
   2  13  -9        300.66        285.38        11.80 o                         
   3  13  -9        742.18        605.25        18.85 o                         
   4  13  -9         21.91         15.23        13.76 o                         
   5  13  -9        156.25        121.57         6.43 o                         
   6  13  -9        171.76        172.47        20.68 o                         
   7  13  -9         21.53         10.13         6.99 o                         
   8  13  -9          4.60          1.37         5.91 o                         
   9  13  -9          4.93          9.86         9.74 o                         
  10  13  -9         16.41         12.12         5.73 o                         
  -2  14  -9        919.11        915.89        39.07 o                         
  -1  14  -9        812.54        795.08        35.82 o                         
   0  14  -9        414.31        385.52        15.96 o                         
   1  14  -9         48.83         70.75         9.99 o                         
   2  14  -9       1417.26       1466.69        39.93 o                         
   3  14  -9        380.46        328.98        13.39 o                         
   4  14  -9        608.51        448.46        20.50 o                         
   5  14  -9        158.55        113.20         6.33 o                         
   6  14  -9        354.87        296.54        21.40 o                         
   7  14  -9        200.06        147.61        10.87 o                         
   8  14  -9         65.23         52.33         8.72 o                         
   9  14  -9         23.41         21.64         8.53 o                         
  10  14  -9         20.29         17.91         7.33 o                         
  -1  15  -9        120.64        190.05        16.59 o                         
   0  15  -9        240.21        204.90        12.38 o                         
   1  15  -9         64.32        100.17        10.16 o                         
   2  15  -9        522.34        593.41        19.59 o                         
   3  15  -9         93.03         94.11        14.99 o                         
   4  15  -9        305.21        351.78        41.65 o                         
   5  15  -9          3.91          2.33         4.91 o                         
   6  15  -9         12.09          2.42         7.93 o                         
   7  15  -9         61.64         34.59         7.82 o                         
   9  15  -9         14.36          9.86         8.78 o                         
  -3  16  -9        775.11        710.45        28.37 o                         
  -1  16  -9        138.28        164.69        16.11 o                         
   0  16  -9          7.68         14.11         8.42 o                         
   1  16  -9        208.69        221.13        11.33 o                         
   2  16  -9        881.15       1064.64        30.70 o                         
   3  16  -9        855.92        697.58        76.33 o                         
   4  16  -9        233.61        204.12         8.80 o                         
   5  16  -9         24.74         10.15         5.54 o                         
   6  16  -9         83.85         50.52         8.67 o                         
   7  16  -9          0.37          4.21         9.38 o                         
   8  16  -9         14.15          7.21         9.02 o                         
   9  16  -9          8.35          6.72         6.85 o                         
  -3  17  -9        267.13        248.48        12.86 o                         
   0  17  -9        305.65        397.72        15.16 o                         
   1  17  -9         15.09         28.34         7.55 o                         
   2  17  -9        235.45        246.36        21.22 o                         
   3  17  -9        477.84        412.44        20.56 o                         
   4  17  -9         73.67         50.71         6.12 o                         
   5  17  -9        110.29         94.08         5.90 o                         
   6  17  -9         58.85         58.66         7.00 o                         
   7  17  -9          7.63         16.45         6.16 o                         
   8  17  -9         16.21         27.41         8.17 o                         
  -3  18  -9        203.44        178.15        10.22 o                         
  -2  18  -9        405.51        417.01        19.23 o                         
  -1  18  -9         42.75         49.41         9.02 o                         
   0  18  -9         78.11         41.95        10.10 o                         
   1  18  -9        492.23        546.03        18.65 o                         
   2  18  -9         30.44         37.48         7.48 o                         
   3  18  -9         15.04         25.36         9.14 o                         
   4  18  -9         45.80         53.67         6.02 o                         
   5  18  -9         26.94         21.07         6.07 o                         
   6  18  -9         62.06         48.15        16.17 o                         
   7  18  -9         49.62         44.48         7.93 o                         
   8  18  -9         11.35         15.27         6.13 o                         
  -2  19  -9         87.98        102.30         9.02 o                         
  -1  19  -9        161.59        153.15        11.42 o                         
   0  19  -9        730.56        811.55        33.42 o                         
   1  19  -9        803.80        858.86        25.76 o                         
   2  19  -9        247.72        275.25        20.68 o                         
   3  19  -9        165.56        206.52        13.58 o                         
   4  19  -9        133.00        104.09         7.32 o                         
   5  19  -9        190.63        143.97         9.97 o                         
   6  19  -9          7.71          1.18         9.14 o                         
  -2  20  -9         81.19        102.42         8.41 o                         
  -1  20  -9          7.53         18.03         7.21 o                         
   0  20  -9         31.28         39.55         9.02 o                         
   1  20  -9        190.02        240.66        14.79 o                         
   2  20  -9         29.38         28.34         5.22 o                         
   4  20  -9         34.83         23.41         6.41 o                         
   5  20  -9         77.63         76.59        14.61 o                         
  -2  21  -9         31.81         31.86         5.89 o                         
  -1  21  -9         67.05         93.04         8.53 o                         
   0  21  -9        514.75        606.47        25.60 o                         
   1  21  -9        197.56        203.83         8.93 o                         
   2  21  -9         19.91         60.83         9.26 o                         
   4  21  -9        174.00        127.63         6.92 o                         
   5  21  -9         99.28         93.16        10.94 o                         
  -1  22  -9         17.47         13.94         6.13 o                         
   0  22  -9          4.72         -4.65         4.65 o                         
   1  22  -9          1.04         -3.97         7.57 o                         
   2  22  -9          5.31          0.12         7.33 o                         
   3  22  -9         18.09         23.20         9.14 o                         
   4  22  -9          2.84         -1.80         8.53 o                         
  -1  23  -9         77.79         60.35         5.65 o                         
   0  23  -9        291.54        313.75        14.43 o                         
   1  23  -9        103.56        105.91         8.66 o                         
   2  23  -9          3.72         -1.80         7.57 o                         
   3  23  -9        105.45         75.70         5.92 o                         
   4  23  -9        154.86        103.62         8.66 o                         
   1  24  -9         11.19         20.65         3.80 o                         
   2  24  -9          8.65          4.21         5.41 o                         
  -6   0  -8        201.76        233.69        32.10 o                         
   2   0  -8       3396.07       2733.72       100.86 o                         
   5   0  -8       1779.61       3001.67       121.41 o                         
   6   0  -8         79.79        181.28        32.34 o                         
   7   0  -8        359.78        645.89        30.53 o                         
   8   0  -8        330.58        465.95        64.85 o                         
   9   0  -8         49.44         62.23        11.86 o                         
  10   0  -8          0.07         16.59        10.34 o                         
  11   0  -8          4.81          2.45         5.37 o                         
  -6   1  -8        102.52        113.12        27.53 o                         
   2   1  -8       1650.78       1178.55        48.08 o                         
   5   1  -8       1957.03       2797.99       106.09 o                         
   6   1  -8       1371.66       1445.30        72.85 o                         
   7   1  -8        285.42        357.55        18.03 o                         
   8   1  -8         19.84         36.97        10.28 o                         
   9   1  -8         32.04         30.51        11.48 o                         
  10   1  -8         11.99         21.28        10.70 o                         
  11   1  -8          2.72          5.32         5.53 o                         
  12   1  -8          1.17         -3.13         4.21 o                         
  -6   2  -8        113.02        151.82        20.19 o                         
   2   2  -8         48.63         50.61        11.42 o                         
   5   2  -8        807.61        906.27        56.86 o                         
   6   2  -8        728.77       1058.94        63.71 o                         
   7   2  -8        382.70        579.32        25.97 o                         
   8   2  -8        193.06        265.93        24.80 o                         
   9   2  -8         57.18         53.40         9.79 o                         
  10   2  -8         11.30         16.95        10.94 o                         
  11   2  -8         43.77         33.16         7.17 o                         
   2   3  -8        367.81        308.59        13.98 o                         
   5   3  -8         42.29        131.51        35.22 o                         
   6   3  -8        148.47        172.14        36.66 o                         
   7   3  -8        175.35        171.47        14.89 o                         
   8   3  -8         61.80         74.37         8.82 o                         
   9   3  -8        152.86        201.09        29.26 o                         
  10   3  -8         25.19         37.54         8.20 o                         
  11   3  -8         24.41         12.45         4.72 o                         
   2   4  -8        296.60        250.34        12.83 o                         
   5   4  -8        347.18        396.94        45.32 o                         
   6   4  -8        479.28        554.92        18.25 o                         
   7   4  -8        490.78        663.75        22.31 o                         
   8   4  -8        245.70        384.05        32.09 o                         
   9   4  -8         62.12         91.20         8.07 o                         
  10   4  -8          4.28         15.30         7.90 o                         
  11   4  -8         12.81         12.23         7.29 o                         
   2   5  -8        669.89        981.38        41.47 o                         
   4   5  -8       1161.31       1870.73        93.52 o                         
   5   5  -8        531.11        280.57        43.40 o                         
   6   5  -8         46.83         74.86        12.34 o                         
   7   5  -8        263.18        229.18        11.98 o                         
   8   5  -8        132.00        140.24        11.18 o                         
   9   5  -8         53.26         62.76         7.43 o                         
  10   5  -8         13.48         13.55         8.12 o                         
  11   5  -8          3.15          3.31         4.88 o                         
   1   6  -8       1596.69       1388.68        51.33 o                         
   2   6  -8        692.83        325.57        15.29 o                         
   5   6  -8        185.72        203.16        44.12 o                         
   6   6  -8        279.06        238.16        12.21 o                         
   7   6  -8        767.92        801.81        23.29 o                         
   8   6  -8         75.47         63.60         7.86 o                         
   9   6  -8          1.43         12.19         7.58 o                         
  10   6  -8          3.79         10.10         6.99 o                         
  11   6  -8          3.74          3.33         7.57 o                         
  -5   7  -8        630.60        638.96        32.24 o                         
  -1   7  -8         76.50         78.74         7.57 o                         
   0   7  -8        455.49        253.28        13.70 o                         
   1   7  -8        909.89        848.09        28.05 o                         
   5   7  -8        487.29        599.73        62.27 o                         
   6   7  -8         44.14         53.58         7.22 o                         
   7   7  -8        351.64        303.65        13.74 o                         
   8   7  -8         27.13         44.62         7.42 o                         
   9   7  -8        103.50        130.66         9.31 o                         
  10   7  -8        101.55        115.56         8.22 o                         
  11   7  -8         26.96         17.55         6.25 o                         
  -5   8  -8         78.29         94.61        22.12 o                         
  -1   8  -8        437.76        368.57        17.19 o                         
   0   8  -8       1593.91       1484.13        55.18 o                         
   1   8  -8       2844.71       3015.92        84.90 o                         
   3   8  -8       2947.52       2752.11       129.23 o                         
   5   8  -8        532.22        447.51        16.02 o                         
   6   8  -8         17.96         27.83         8.24 o                         
   7   8  -8        231.98        220.87        13.58 o                         
   8   8  -8         42.10         38.80         7.32 o                         
   9   8  -8         32.99         41.21         7.62 o                         
  10   8  -8         22.88         20.99         6.10 o                         
  11   8  -8          0.40         -1.95         5.02 o                         
  -1   9  -8       1843.00       1503.72        56.02 o                         
   0   9  -8       1149.92       1111.71        42.92 o                         
   1   9  -8         42.60         63.62         9.03 o                         
   2   9  -8       1924.06       1617.20        60.35 o                         
   3   9  -8       1336.93       1423.18        86.91 o                         
   4   9  -8        328.01        272.40        52.89 o                         
   5   9  -8        357.34        289.92        12.52 o                         
   6   9  -8        609.17        485.09        31.80 o                         
   7   9  -8        287.50        265.65        22.66 o                         
   8   9  -8         36.57         30.71         7.62 o                         
   9   9  -8         86.37        105.82         9.78 o                         
  10   9  -8         97.93        112.14        25.67 o                         
  11   9  -8         16.35         15.16         4.96 o                         
  -1  10  -8        504.87        380.11        18.75 o                         
   0  10  -8        544.69        471.41        27.47 o                         
   1  10  -8         16.91         22.00         8.90 o                         
   2  10  -8         99.91         71.78        17.37 o                         
   3  10  -8        368.96        192.36        35.88 o                         
   4  10  -8        135.99        152.67        53.37 o                         
   5  10  -8        168.89        117.52         6.58 o                         
   6  10  -8        195.98        128.15        47.78 o                         
   7  10  -8         27.77         -6.01        13.10 o                         
   8  10  -8         21.49         24.18         5.92 o                         
   9  10  -8         35.34         47.01         8.69 o                         
  10  10  -8         22.91          6.97        11.78 o                         
  11  10  -8          4.33          1.08         4.26 o                         
  -1  11  -8       1286.24       1356.38        37.14 o                         
   0  11  -8        352.88        389.10        14.39 o                         
   1  11  -8       1145.45       1328.03        33.57 o                         
   2  11  -8       1062.36       1060.93        28.27 o                         
   3  11  -8        466.66        315.59        11.89 o                         
   4  11  -8        709.44        495.69        13.12 o                         
   5  11  -8        439.21        435.91        11.10 o                         
   6  11  -8       1424.71       1236.19        36.21 o                         
   7  11  -8        326.96        253.17        13.39 o                         
   8  11  -8         21.36         28.12         6.70 o                         
   9  11  -8         85.29         73.03        18.99 o                         
  10  11  -8         73.23         93.04        12.86 o                         
  -2  12  -8        133.37        183.68        14.31 o                         
  -1  12  -8        306.72        355.19        13.98 o                         
   0  12  -8         47.96         56.72         7.80 o                         
   1  12  -8        470.52        359.98        14.25 o                         
   2  12  -8         36.56         39.65         7.82 o                         
   3  12  -8        331.74        242.47        55.54 o                         
   4  12  -8         88.51         61.22         5.60 o                         
   5  12  -8         40.08         24.27         5.90 o                         
   6  12  -8         37.62         38.90         9.31 o                         
   7  12  -8         31.32         22.60         6.98 o                         
   8  12  -8          7.36         17.56         6.52 o                         
   9  12  -8          1.63          9.50        11.30 o                         
  10  12  -8          3.11          7.92         6.97 o                         
  -2  13  -8        723.05        778.37        34.02 o                         
  -1  13  -8         41.42         48.76         8.01 o                         
   0  13  -8        118.55        128.01        10.40 o                         
   1  13  -8       1470.76       1434.50        39.77 o                         
   2  13  -8        632.56        474.65        13.59 o                         
   3  13  -8         68.46         73.09        53.25 o                         
   4  13  -8         31.03         49.53         5.59 o                         
   5  13  -8        265.38        213.69         7.76 o                         
   6  13  -8        800.08        651.42        28.13 o                         
   7  13  -8        186.53        152.57         8.82 o                         
   8  13  -8          8.36          2.51         5.36 o                         
   9  13  -8         45.58         29.57        10.82 o                         
  10  13  -8         48.80         23.92         9.14 o                         
  -2  14  -8         35.95         32.22        11.42 o                         
  -1  14  -8        741.94        660.23        23.86 o                         
   0  14  -8         47.95         64.78         9.08 o                         
   1  14  -8         56.67         45.97         8.41 o                         
   2  14  -8        536.49        515.57        14.39 o                         
   3  14  -8          2.37         14.06        51.09 o                         
   4  14  -8        376.51        283.67         9.64 o                         
   5  14  -8        100.80         63.31         5.77 o                         
   6  14  -8        100.50         93.10        11.96 o                         
   7  14  -8         17.73         18.79         6.15 o                         
   8  14  -8          1.83         19.35         9.62 o                         
   9  14  -8          1.20          3.61         8.78 o                         
  10  14  -8          0.67         -0.75         4.47 o                         
  -2  15  -8        396.19        416.05        22.96 o                         
  -1  15  -8          3.94          0.24        11.66 o                         
   0  15  -8        574.01        561.73        20.18 o                         
   1  15  -8        925.22        976.59        29.43 o                         
   2  15  -8       1058.21        848.80        28.25 o                         
   3  15  -8        186.02        148.82        59.74 o                         
   4  15  -8        275.41        269.68         9.67 o                         
   5  15  -8         21.99         30.91         5.05 o                         
   6  15  -8         51.04         42.62         8.50 o                         
   7  15  -8         74.76         70.68        11.78 o                         
   8  15  -8          0.57         15.03         8.29 o                         
   9  15  -8          1.34         -2.04         8.90 o                         
  -2  16  -8        138.23        123.10        14.18 o                         
  -1  16  -8         42.58         65.03        13.34 o                         
   0  16  -8        305.26        384.66        16.38 o                         
   1  16  -8        275.56        202.78        12.49 o                         
   2  16  -8        854.51        775.21        24.28 o                         
   3  16  -8        526.37        575.69        77.78 o                         
   4  16  -8        197.61        189.35         8.28 o                         
   5  16  -8        103.32        106.20         7.64 o                         
   6  16  -8        129.88        120.78         9.69 o                         
   7  16  -8        116.76         74.77        11.18 o                         
   8  16  -8         19.99         12.62         9.62 o                         
   9  16  -8          1.61          5.93         4.45 o                         
  -2  17  -8        390.52        461.25        24.76 o                         
  -1  17  -8         22.87         15.87        12.38 o                         
   0  17  -8         74.06         89.44        10.03 o                         
   1  17  -8        351.10        418.60        13.37 o                         
   2  17  -8        592.10        492.20        17.42 o                         
   3  17  -8        238.52        225.04        14.67 o                         
   4  17  -8        106.31         98.34         6.73 o                         
   5  17  -8        318.17        238.03        10.49 o                         
   6  17  -8         92.29         87.95         7.05 o                         
   7  17  -8         36.50         25.24         9.62 o                         
   8  17  -8         13.71         19.96         8.53 o                         
  -3  18  -8         27.37         14.06         6.97 o                         
  -1  18  -8        422.90        487.10        26.45 o                         
   0  18  -8        471.46        395.37        24.64 o                         
   1  18  -8        741.60        952.84        28.24 o                         
   2  18  -8         11.64         12.74         7.12 o                         
   3  18  -8         28.77         15.27         8.78 o                         
   4  18  -8         25.09         20.52         5.39 o                         
   5  18  -8         87.40         83.38         7.09 o                         
   6  18  -8         28.71         30.72         7.29 o                         
   7  18  -8          6.13          4.69         8.17 o                         
   8  18  -8         19.80         15.15         6.73 o                         
  -3  19  -8         31.49         23.56         6.49 o                         
  -2  19  -8        142.61        171.54        11.54 o                         
  -1  19  -8         23.05         23.56         8.66 o                         
   0  19  -8        161.05        150.14        12.74 o                         
   1  19  -8         71.40         79.37         8.40 o                         
   2  19  -8         49.72         49.22         7.66 o                         
   3  19  -8         57.21         31.90         6.96 o                         
   4  19  -8          5.23          9.48         5.99 o                         
   5  19  -8         60.05         51.13         9.56 o                         
   6  19  -8         19.83         36.44         6.45 o                         
  -3  20  -8         61.57         63.35         6.61 o                         
  -2  20  -8          3.67          6.97         6.85 o                         
  -1  20  -8        178.50        219.87        13.46 o                         
   0  20  -8        353.66        339.00        17.91 o                         
   1  20  -8        217.61        218.42        14.43 o                         
   2  20  -8         41.91        109.87        10.22 o                         
   3  20  -8        259.57        191.54        10.24 o                         
   4  20  -8        233.82        201.32         9.20 o                         
   5  20  -8         42.76         36.51         7.63 o                         
  -2  21  -8         19.83         48.08         6.85 o                         
  -1  21  -8          9.99         20.68         7.45 o                         
   0  21  -8         93.33        103.50        10.34 o                         
   1  21  -8         54.96         62.27         9.38 o                         
   3  21  -8         12.90         10.99         6.20 o                         
   4  21  -8          2.38         -5.21         5.21 o                         
   5  21  -8         21.51         20.20         8.90 o                         
  -2  22  -8         10.11         16.83         5.41 o                         
  -1  22  -8        176.25        211.45        11.90 o                         
   0  22  -8        470.55        545.16        23.20 o                         
   1  22  -8         51.00         72.25         9.02 o                         
   3  22  -8        255.11        199.55         9.60 o                         
   4  22  -8        194.40        178.27        12.98 o                         
  -1  23  -8          6.17          4.33         5.29 o                         
   0  23  -8         51.06         66.60         7.57 o                         
   1  23  -8         50.10         59.50         7.69 o                         
   3  23  -8         62.24         55.15         5.85 o                         
   0  24  -8         86.28         71.77         6.25 o                         
   1  24  -8        102.71         83.65         5.34 o                         
   2  24  -8         11.76          9.14         6.01 o                         
  -6   1  -7       1510.63       1550.48        81.26 o                         
   2   1  -7        682.73       1188.65        47.36 o                         
   5   1  -7       1871.05       2817.15       116.72 o                         
   7   1  -7       1492.40       1824.72        85.89 o                         
   8   1  -7        431.67        699.86        24.09 o                         
   9   1  -7         99.79        125.65        38.35 o                         
  10   1  -7          4.41          6.73        10.94 o                         
  11   1  -7         14.26         18.93         5.36 o                         
  -6   2  -7        136.22        103.48        19.33 o                         
   2   2  -7       3159.16       2428.87        89.80 o                         
   5   2  -7       1582.02       1816.27        85.59 o                         
   6   2  -7        323.52        333.71        39.79 o                         
   7   2  -7        514.85        652.16        34.17 o                         
   8   2  -7         71.33         73.46        11.85 o                         
   9   2  -7         37.07         61.48        10.47 o                         
  10   2  -7         27.43         48.32        11.66 o                         
  11   2  -7         38.26         24.29         5.70 o                         
  -6   3  -7        115.10        155.42        20.48 o                         
   2   3  -7        523.01        344.22        28.43 o                         
   4   3  -7       1052.49       1728.88        82.83 o                         
   5   3  -7        746.30        736.17        54.22 o                         
   6   3  -7        112.69        252.20        39.67 o                         
   7   3  -7       1187.73       1541.60        51.20 o                         
   8   3  -7         86.68        133.42        11.05 o                         
   9   3  -7         54.61         89.81         8.83 o                         
  10   3  -7          4.94         16.29         7.82 o                         
  11   3  -7         19.86         14.14         4.40 o                         
  -6   4  -7        642.44        682.21        35.01 o                         
   2   4  -7       1018.71        510.30        21.16 o                         
   4   4  -7       6427.96       7644.71       283.70 o                         
   5   4  -7       1333.70       1694.86        87.15 o                         
   6   4  -7        578.51        665.84        38.47 o                         
   7   4  -7        177.63        193.19        10.45 o                         
   8   4  -7         34.18         62.90         7.93 o                         
   9   4  -7         11.80         13.94         6.66 o                         
  10   4  -7         15.05         23.75         6.59 o                         
  11   4  -7         17.79          4.62         4.22 o                         
  -6   5  -7       1950.20       2023.60        68.04 o                         
   2   5  -7        265.11        441.92        16.53 o                         
   4   5  -7       2399.27       2791.54       122.74 o                         
   5   5  -7        630.27        812.39        60.83 o                         
   6   5  -7        131.99        166.70        14.83 o                         
   7   5  -7        649.70        618.15        23.35 o                         
   8   5  -7         78.68        106.23         8.28 o                         
   9   5  -7          5.44          3.91         7.17 o                         
  10   5  -7         50.91         84.41         9.13 o                         
  11   5  -7          8.68          7.41         4.00 o                         
   1   6  -7       2002.59       1383.87        48.93 o                         
   5   6  -7        341.14        503.92        51.45 o                         
   6   6  -7        200.31        162.45        13.93 o                         
   7   6  -7        103.84        102.44        13.07 o                         
   8   6  -7         11.26         15.98         7.05 o                         
   9   6  -7         64.38         88.14         8.30 o                         
  10   6  -7         23.98         35.67         8.15 o                         
  11   6  -7          1.80          1.32         3.44 o                         
  -5   7  -7         41.37         55.61        15.46 o                         
  -1   7  -7       1009.89        944.74        35.82 o                         
   0   7  -7        602.65        422.42        18.87 o                         
   1   7  -7         44.46         63.81         6.07 o                         
   3   7  -7        882.47        588.55        53.25 o                         
   5   7  -7        234.38         95.69        42.43 o                         
   6   7  -7        400.53        377.35        11.00 o                         
   7   7  -7         75.44         83.03         9.87 o                         
   8   7  -7         33.33         30.09         7.12 o                         
   9   7  -7         37.23         59.24         7.83 o                         
  10   7  -7          2.71          2.28         5.72 o                         
  11   7  -7         13.37          8.24         4.15 o                         
  -5   8  -7        176.79        155.74        17.48 o                         
  -1   8  -7       1572.44       1034.66        39.43 o                         
   0   8  -7        327.17        351.38        17.19 o                         
   1   8  -7       3656.78       2593.55        68.21 o                         
   3   8  -7        181.31         94.25        39.31 o                         
   5   8  -7       1073.22        971.91        75.61 o                         
   6   8  -7        644.79        497.63        15.40 o                         
   7   8  -7        348.49        358.01        19.73 o                         
   8   8  -7         34.82         37.46         6.97 o                         
   9   8  -7        174.04        166.98        13.23 o                         
  10   8  -7         68.73         72.32        15.09 o                         
  11   8  -7          1.37          5.48         4.45 o                         
  -1   9  -7        262.10        166.13        11.42 o                         
   0   9  -7         68.95         24.16         8.29 o                         
   1   9  -7       1422.83       1559.46        43.54 o                         
   2   9  -7        795.54        771.57       131.39 o                         
   3   9  -7        949.53       1329.29        82.71 o                         
   5   9  -7         66.82         80.51         8.47 o                         
   6   9  -7        301.06        241.68        14.42 o                         
   7   9  -7        361.62        284.44        16.11 o                         
   8   9  -7          5.90          9.57         5.60 o                         
   9   9  -7          6.34         15.38         6.98 o                         
  10   9  -7          8.64         22.48         7.45 o                         
  11   9  -7          3.03          4.09         6.01 o                         
  -1  10  -7        400.66        343.56        17.67 o                         
   0  10  -7        582.40        569.04        27.11 o                         
   1  10  -7       1602.94       1282.41        49.05 o                         
   2  10  -7         82.55        114.76        42.55 o                         
   3  10  -7        113.18         71.65        44.12 o                         
   4  10  -7        742.19        845.65        54.70 o                         
   5  10  -7       1683.74       1364.79        61.42 o                         
   6  10  -7       1419.92       1400.94        56.02 o                         
   7  10  -7        410.94        289.59        19.96 o                         
   8  10  -7         14.59         25.83         5.62 o                         
   9  10  -7         29.60         32.75        10.28 o                         
  10  10  -7         88.52         65.88        13.22 o                         
  -2  11  -7         22.39         23.44         9.26 o                         
  -1  11  -7        543.37        444.20        15.34 o                         
   0  11  -7        584.83        673.42        61.19 o                         
   1  11  -7        577.55        463.79        32.64 o                         
   2  11  -7        116.74        156.96        11.80 o                         
   3  11  -7         34.49         12.62        43.16 o                         
   4  11  -7        205.63        221.41        10.15 o                         
   5  11  -7        757.27        679.61        20.27 o                         
   6  11  -7          5.97          9.55         8.95 o                         
   7  11  -7         58.22         45.61         8.99 o                         
   8  11  -7          4.28          6.63         7.83 o                         
   9  11  -7          1.27         -2.28        12.26 o                         
  10  11  -7         15.51         49.17        11.78 o                         
  -2  12  -7        987.16       1105.58        44.24 o                         
  -1  12  -7          3.80         11.10         6.84 o                         
   0  12  -7       1710.49       1578.30        34.27 o                         
   1  12  -7       4517.39       4423.67        82.22 o                         
   2  12  -7        262.16        222.16         8.67 o                         
   3  12  -7         36.83         35.94        46.64 o                         
   4  12  -7        724.78        598.10        14.67 o                         
   5  12  -7        882.02        668.40        17.78 o                         
   6  12  -7        613.75        487.51        23.53 o                         
   7  12  -7         20.92         26.19         8.30 o                         
   8  12  -7         16.74         25.74        16.47 o                         
   9  12  -7         85.56         98.33        14.43 o                         
  10  12  -7        147.64        134.04        13.10 o                         
  -2  13  -7          8.03         17.55        10.34 o                         
  -1  13  -7        493.17        541.22        14.59 o                         
   0  13  -7        140.36        114.36         7.05 o                         
   1  13  -7        193.29        145.11         7.76 o                         
   2  13  -7        591.07        484.37        16.71 o                         
   3  13  -7         21.43         71.29        50.13 o                         
   4  13  -7         27.16         37.67         5.40 o                         
   5  13  -7         60.16         42.79         6.44 o                         
   6  13  -7         31.39         17.23         6.96 o                         
   7  13  -7          2.51          5.47         7.42 o                         
   8  13  -7          8.23         -2.55         6.87 o                         
   9  13  -7         41.47         23.80        11.30 o                         
  10  13  -7          8.40         -2.76         8.66 o                         
  -3  14  -7       1859.20       2000.19        75.25 o                         
  -2  14  -7       1467.26       1409.23        55.66 o                         
  -1  14  -7        192.83        132.08         7.48 o                         
   0  14  -7        549.65        528.33        14.88 o                         
   1  14  -7       1593.55       1705.34        37.51 o                         
   2  14  -7        564.81        601.78        34.44 o                         
   3  14  -7         60.52         56.02        49.65 o                         
   4  14  -7         90.44         52.45         5.74 o                         
   5  14  -7       2046.88       1824.02        50.78 o                         
   6  14  -7        354.21        330.22        14.87 o                         
   7  14  -7        103.57         66.79         8.28 o                         
   8  14  -7         42.10         50.01        11.18 o                         
   9  14  -7         18.04         24.73         7.12 o                         
  10  14  -7         19.19         13.47         4.50 o                         
  -3  15  -7        350.17        308.34        18.99 o                         
  -2  15  -7         16.73         18.87        11.54 o                         
  -1  15  -7        922.69        963.49        28.29 o                         
   0  15  -7        703.09        568.96        15.95 o                         
   1  15  -7         12.18         33.06         6.70 o                         
   2  15  -7        776.16        690.49        55.06 o                         
   3  15  -7         52.45         29.25         9.40 o                         
   4  15  -7        316.82        294.41         9.93 o                         
   5  15  -7         50.70         24.12         6.47 o                         
   6  15  -7        216.50        163.14        10.84 o                         
   7  15  -7         29.17         29.32         6.96 o                         
   8  15  -7          0.39         -7.33         9.02 o                         
   9  15  -7         12.19         10.10         9.14 o                         
  -3  16  -7       1171.64       1376.66        54.34 o                         
  -2  16  -7         83.28         66.36        12.98 o                         
  -1  16  -7         61.45         98.81        14.31 o                         
   0  16  -7        602.55        827.86        21.15 o                         
   1  16  -7       2413.68       2480.60       111.44 o                         
   2  16  -7        699.32        544.68        68.04 o                         
   3  16  -7        256.12        296.71        10.01 o                         
   4  16  -7         81.47        102.28         7.14 o                         
   5  16  -7         16.01         15.62         6.09 o                         
   6  16  -7         21.93         10.28         7.60 o                         
   8  16  -7         21.00         16.59        10.22 o                         
   9  16  -7         17.58         13.13         4.68 o                         
  -3  17  -7        102.31        102.54        12.98 o                         
  -2  17  -7         60.90         77.42        13.22 o                         
  -1  17  -7        138.72        130.67        15.51 o                         
   0  17  -7        193.16        245.16        13.33 o                         
   1  17  -7          6.07          3.08         8.40 o                         
   3  17  -7        192.51        197.95         8.46 o                         
   4  17  -7         34.73         41.67         7.85 o                         
   5  17  -7         73.00         38.42         5.49 o                         
   6  17  -7         65.72         43.11         6.24 o                         
   7  17  -7         40.41         38.83        10.46 o                         
   8  17  -7         57.31         34.93         6.01 o                         
  -4  18  -7        349.00        271.08        12.98 o                         
  -2  18  -7         88.32        131.39        14.67 o                         
  -1  18  -7         53.90        103.74        14.79 o                         
   0  18  -7        508.70        540.83        29.21 o                         
   1  18  -7          5.58          7.91         6.97 o                         
   3  18  -7         93.27         80.83         6.38 o                         
   4  18  -7         49.48         69.26         8.22 o                         
   5  18  -7         64.60         57.06         6.59 o                         
   6  18  -7        128.86         82.04         6.45 o                         
   7  18  -7         21.24         15.03         8.66 o                         
   8  18  -7          0.65         -0.60         6.97 o                         
  -2  19  -7         42.59         28.49        11.54 o                         
  -1  19  -7        598.96        667.89        32.46 o                         
   0  19  -7       1418.36       1680.01        73.27 o                         
   1  19  -7        585.76        543.22        26.03 o                         
   3  19  -7        366.37        364.58        11.22 o                         
   4  19  -7        302.39        223.81         9.51 o                         
   5  19  -7          0.70         10.04         6.88 o                         
   7  19  -7         55.25         56.86         7.69 o                         
  -3  20  -7         24.17         19.47         6.49 o                         
  -2  20  -7         13.65         17.90         5.71 o                         
  -1  20  -7         15.32         31.01         8.66 o                         
   0  20  -7        274.76        241.14        15.03 o                         
   1  20  -7         44.10         40.51         9.38 o                         
   2  20  -7        157.26        157.84        11.54 o                         
   3  20  -7         23.80         13.94         8.96 o                         
   4  20  -7         15.21         18.24         5.83 o                         
   5  20  -7         36.49         55.36         7.75 o                         
  -3  21  -7         20.90          9.86         5.29 o                         
  -2  21  -7         65.52         60.11         7.81 o                         
  -1  21  -7        456.67        648.54        27.05 o                         
   0  21  -7        378.87        415.81        19.83 o                         
   1  21  -7         68.05         56.62         9.26 o                         
   3  21  -7        346.43        422.30        20.80 o                         
   4  21  -7        263.72        200.24        10.28 o                         
  -2  22  -7         64.10         79.10         7.45 o                         
  -1  22  -7          8.09         16.14         5.41 o                         
   0  22  -7         93.62        108.67         9.86 o                         
   2  22  -7         30.51         14.79         8.17 o                         
   3  22  -7         13.87          8.63         6.38 o                         
   4  22  -7          4.83          4.69         8.78 o                         
  -2  23  -7         26.82         35.34         5.17 o                         
  -1  23  -7         56.73         59.87         7.09 o                         
   0  23  -7         50.13         62.03         7.69 o                         
   2  23  -7        106.82        127.54         9.86 o                         
   3  23  -7        373.97        321.75        11.51 o                         
  -1  24  -7          0.77          1.08         4.33 o                         
   0  24  -7         13.41         25.85         5.65 o                         
   2  24  -7         13.77         11.34         4.23 o                         
  -6   0  -6       1179.55       1235.89        69.72 o                         
   4   0  -6      25483.66      31622.01      1095.00 o                         
   5   0  -6       5139.03       7896.91       286.58 o                         
   7   0  -6       3206.44       5766.74       224.79 o                         
   8   0  -6         93.64         84.75        12.45 o                         
   9   0  -6          9.43          8.59        10.52 o                         
  10   0  -6        162.26        146.46         9.83 o                         
  11   0  -6         45.02         26.21         7.45 o                         
  -6   1  -6        329.20        430.60        39.79 o                         
   4   1  -6       8882.34      11870.73       420.50 o                         
   5   1  -6       1070.35       1291.77        51.99 o                         
   7   1  -6         33.45        106.94        17.47 o                         
   8   1  -6         43.69         88.75        18.74 o                         
   9   1  -6         27.73         47.17        11.18 o                         
  10   1  -6         13.00         17.90         6.00 o                         
  11   1  -6          0.02          2.22         4.85 o                         
  -6   2  -6        213.88        204.17        22.25 o                         
   2   2  -6       3489.88       2497.51        91.48 o                         
   4   2  -6       3779.01       3392.84       133.43 o                         
   5   2  -6         62.89        150.50        33.54 o                         
   7   2  -6       1093.24       1684.62        77.45 o                         
   8   2  -6        167.36        228.80        18.39 o                         
   9   2  -6         86.57         98.30        20.39 o                         
  10   2  -6         25.38         28.21         6.06 o                         
  11   2  -6         49.71         38.52         4.60 o                         
  -6   3  -6         12.13         31.70        31.68 o                         
   2   3  -6       2050.19        881.30        25.93 o                         
   4   3  -6        825.30        824.77        52.53 o                         
   5   3  -6        897.19        857.59        56.62 o                         
   7   3  -6         94.05         89.71         9.90 o                         
   8   3  -6        176.92        275.06        17.17 o                         
   9   3  -6          5.36         15.83         8.06 o                         
  10   3  -6         43.13         62.16         5.76 o                         
  11   3  -6         15.25          1.95         4.21 o                         
  -6   4  -6        699.03        809.21        38.04 o                         
   2   4  -6       4217.76       2523.46       133.79 o                         
   4   4  -6       1238.90        925.02        58.18 o                         
   5   4  -6        482.80        571.12        50.01 o                         
   7   4  -6       1075.84       1281.98        27.51 o                         
   8   4  -6         38.17         34.58         7.30 o                         
   9   4  -6        174.75        196.13        23.56 o                         
  10   4  -6         71.85         84.87         7.45 o                         
  11   4  -6          4.62         12.92         3.99 o                         
  -6   5  -6        370.40        458.43        28.25 o                         
   4   5  -6       2237.72       2694.53       118.89 o                         
   5   5  -6        782.82        887.64        61.43 o                         
   6   5  -6        562.34        596.81        68.88 o                         
   7   5  -6        383.07        524.59        33.49 o                         
   8   5  -6          5.14          7.36         6.71 o                         
   9   5  -6         35.80         41.98        10.22 o                         
  10   5  -6         13.65         22.68         6.41 o                         
  11   5  -6          0.32          4.62         3.58 o                         
  -6   6  -6        715.17        659.44        39.43 o                         
   1   6  -6         53.84         12.72         6.75 o                         
   4   6  -6         21.96         53.49        39.79 o                         
   5   6  -6        573.04        639.40        55.30 o                         
   6   6  -6        253.50        351.37        10.78 o                         
   7   6  -6        457.44        374.33        14.01 o                         
   8   6  -6         27.19         27.68         7.01 o                         
   9   6  -6          4.27         10.25         8.84 o                         
  10   6  -6         36.73         31.50         6.84 o                         
  11   6  -6          9.58          6.80         4.45 o                         
  -6   7  -6        594.94        667.42        31.62 o                         
  -5   7  -6          8.15          8.77        13.85 o                         
  -1   7  -6       2559.99       2160.79        77.30 o                         
   0   7  -6       5774.14       4122.40       144.49 o                         
   1   7  -6       2497.13       2333.16        61.51 o                         
   3   7  -6        353.93        216.26        40.63 o                         
   5   7  -6        265.85        328.90        48.45 o                         
   6   7  -6        314.01        313.63        12.09 o                         
   7   7  -6          7.04          9.84         8.08 o                         
   8   7  -6        109.88        109.77         8.04 o                         
   9   7  -6         57.73        116.99         8.99 o                         
  10   7  -6          6.53          5.71         6.16 o                         
  -5   8  -6        180.49        207.04        18.39 o                         
  -1   8  -6        303.10        135.12        10.10 o                         
   0   8  -6       2769.78       3155.06       111.92 o                         
   1   8  -6      11357.15      10779.95       252.84 o                         
   2   8  -6         95.30        121.29        37.87 o                         
   3   8  -6        898.10        692.78        56.86 o                         
   5   8  -6        173.51        193.39        20.86 o                         
   6   8  -6       1045.04        790.09        20.23 o                         
   7   8  -6        322.85        364.19        13.49 o                         
   8   8  -6          1.90          5.70         6.54 o                         
   9   8  -6          2.76          9.15         9.49 o                         
  10   8  -6          9.85         12.80         6.70 o                         
  -5   9  -6         74.96        130.91        21.64 o                         
  -1   9  -6         85.86        126.22        10.34 o                         
   0   9  -6       5335.23       4616.54        94.82 o                         
   1   9  -6       3716.79       3482.88       123.46 o                         
   2   9  -6       4430.26       3669.33       305.64 o                         
   3   9  -6        224.44        158.56        43.04 o                         
   5   9  -6       1344.40       1168.94        30.62 o                         
   6   9  -6        608.86        548.72        19.82 o                         
   7   9  -6         74.48         87.82        10.98 o                         
   8   9  -6         15.60         41.45         6.52 o                         
   9   9  -6         79.34         70.96         8.84 o                         
  10   9  -6         93.40        107.71        13.58 o                         
  11   9  -6          7.11          6.34         3.72 o                         
  -1  10  -6        499.83        513.06        22.96 o                         
   0  10  -6        639.83        418.94        20.08 o                         
   1  10  -6         36.92         13.06        11.18 o                         
   2  10  -6        181.04        197.00        14.73 o                         
   3  10  -6         41.18         39.42        14.18 o                         
   4  10  -6       2419.21       2011.80       429.27 o                         
   5  10  -6         68.51         33.07         7.79 o                         
   6  10  -6        112.17         69.48        12.62 o                         
   7  10  -6         25.41         17.07        10.58 o                         
   8  10  -6         12.76         19.47         6.69 o                         
   9  10  -6          7.13         14.79        12.98 o                         
  10  10  -6         12.74          6.73        11.06 o                         
  -2  11  -6       2270.46       2459.16        89.80 o                         
  -1  11  -6        206.46        358.84        34.92 o                         
   0  11  -6       3875.40       4008.25       165.65 o                         
   1  11  -6       2360.92       2262.99        86.07 o                         
   2  11  -6        732.11        686.89        60.47 o                         
   3  11  -6        354.83        311.97        78.50 o                         
   4  11  -6       3195.81       2557.96        66.00 o                         
   5  11  -6       2145.37       1820.38        50.70 o                         
   6  11  -6        283.26        265.17        10.67 o                         
   7  11  -6          0.92          7.08         7.86 o                         
   8  11  -6         28.86         33.72         8.25 o                         
   9  11  -6         88.29        141.01        16.35 o                         
  10  11  -6         86.76         84.75        12.26 o                         
  -2  12  -6        508.88        514.98        24.52 o                         
  -1  12  -6        700.63        653.88        16.34 o                         
   0  12  -6        113.78        107.00         8.22 o                         
   1  12  -6         69.75        143.23         8.82 o                         
   2  12  -6          4.37         13.60        11.72 o                         
   3  12  -6         67.13         57.88        10.92 o                         
   4  12  -6         31.66         10.74         5.83 o                         
   5  12  -6         34.65         27.13         5.80 o                         
   6  12  -6        541.15        467.38        18.19 o                         
   7  12  -6         35.14         34.94         8.17 o                         
   8  12  -6         30.39         31.27         7.63 o                         
   9  12  -6         16.74          6.37        12.74 o                         
  10  12  -6          3.31          6.37         9.38 o                         
  -3  13  -6        112.40        127.06        12.86 o                         
  -2  13  -6        538.03        623.41        28.85 o                         
  -1  13  -6        843.79        759.62        18.73 o                         
   0  13  -6       1743.31       2065.02        43.79 o                         
   1  13  -6       2659.25       2409.95        49.91 o                         
   2  13  -6        705.42        634.33        25.66 o                         
   3  13  -6        716.68        619.38        19.22 o                         
   4  13  -6        529.62        314.85        10.40 o                         
   5  13  -6       2102.06       1607.35        47.72 o                         
   6  13  -6        368.03        295.20        13.04 o                         
   7  13  -6          8.11          3.13         7.10 o                         
   8  13  -6         30.01          5.41        11.54 o                         
   9  13  -6        127.35        137.12        10.58 o                         
  10  13  -6         48.14         37.75         7.69 o                         
  -3  14  -6        251.68        248.12        16.83 o                         
  -2  14  -6        389.22        415.21        22.72 o                         
  -1  14  -6         83.28         85.15         6.68 o                         
   0  14  -6        272.62        268.89        10.02 o                         
   1  14  -6          8.82         13.14         5.85 o                         
   2  14  -6        178.89        178.38        19.96 o                         
   3  14  -6         84.23         90.87         9.04 o                         
   4  14  -6         61.73         67.26         5.79 o                         
   5  14  -6        101.87        110.45         9.16 o                         
   6  14  -6          5.38          4.21         6.17 o                         
   7  14  -6          0.35         -6.70         6.70 o                         
   8  14  -6          1.75         10.58        10.46 o                         
   9  14  -6          0.72         -6.96         6.96 o                         
  10  14  -6          2.33          1.68         5.89 o                         
  -3  15  -6        566.89        543.96        26.69 o                         
  -2  15  -6        199.61        233.21        17.67 o                         
  -1  15  -6        288.11        339.39        11.45 o                         
   0  15  -6       1285.09       1282.81        29.64 o                         
   1  15  -6       1064.07       1120.08        26.22 o                         
   2  15  -6        680.20        578.34        67.92 o                         
   3  15  -6        210.80        210.56        10.37 o                         
   4  15  -6        280.98        295.82        12.72 o                         
   5  15  -6        272.15        244.60        11.99 o                         
   6  15  -6         58.47         43.03         7.94 o                         
   7  15  -6         69.35         78.38        11.78 o                         
   8  15  -6         23.67         27.58         7.53 o                         
   9  15  -6         19.10         12.50         9.26 o                         
  -3  16  -6          3.02          7.21        10.70 o                         
  -2  16  -6        115.75        130.55        14.91 o                         
  -1  16  -6        307.90        408.27        15.69 o                         
   0  16  -6       1391.58       1497.04        34.08 o                         
   1  16  -6        299.13        252.67        13.63 o                         
   3  16  -6        257.44        258.28         9.10 o                         
   4  16  -6         44.29         53.92         7.91 o                         
   5  16  -6        117.10        110.07         7.45 o                         
   6  16  -6        265.73        200.89        11.09 o                         
   7  16  -6         31.33         43.28        11.78 o                         
   8  16  -6          8.09         10.70        10.22 o                         
   9  16  -6          0.18          4.03         4.56 o                         
  -3  17  -6       1137.44       1257.17        50.85 o                         
  -2  17  -6         69.00        136.08        14.91 o                         
  -1  17  -6         64.76        110.02         9.41 o                         
   0  17  -6        685.07        649.76        17.83 o                         
   1  17  -6       1414.20       1669.69        37.67 o                         
   3  17  -6        141.28        109.88         6.77 o                         
   4  17  -6        939.53        904.37        27.15 o                         
   5  17  -6         66.76         55.74         7.01 o                         
   6  17  -6         16.36         18.39         5.74 o                         
   7  17  -6         21.64         30.89        10.82 o                         
   8  17  -6         15.60         15.28         5.49 o                         
  -3  18  -6        218.39        204.12        15.87 o                         
  -2  18  -6        168.37        196.79        17.07 o                         
  -1  18  -6        239.68        261.22        19.71 o                         
   0  18  -6       1064.52       1177.47        50.25 o                         
   1  18  -6        131.24        199.52        12.15 o                         
   3  18  -6         94.34         77.76         8.21 o                         
   4  18  -6        309.22        293.16        14.61 o                         
   5  18  -6         21.10         22.36         5.73 o                         
   6  18  -6         40.16         31.98         9.86 o                         
   7  18  -6         74.20         52.29         9.98 o                         
   8  18  -6         30.06         31.98         7.81 o                         
  -3  19  -6        219.17        217.10        15.99 o                         
  -2  19  -6          8.72         15.39        12.02 o                         
  -1  19  -6        178.66        122.86        15.87 o                         
   0  19  -6        200.41        207.36        18.75 o                         
   1  19  -6        198.09        196.85        12.12 o                         
   2  19  -6         95.85        110.04         6.83 o                         
   3  19  -6          0.67          9.11         8.72 o                         
   4  19  -6         27.80         16.08         6.08 o                         
   5  19  -6          3.93         13.01         6.76 o                         
   6  19  -6         36.11         32.34         8.41 o                         
   7  19  -6         20.82         23.32         7.81 o                         
  -4  20  -6          7.74          8.53         5.05 o                         
  -2  20  -6         37.05         58.66        12.14 o                         
  -1  20  -6        308.36        384.44        22.96 o                         
   0  20  -6        657.80        818.20        27.35 o                         
   2  20  -6        327.51        376.94        14.21 o                         
   3  20  -6        287.61        218.90        11.00 o                         
   4  20  -6        179.22        157.69         8.92 o                         
   5  20  -6          5.37          3.13         7.93 o                         
  -3  21  -6         42.92         53.37         7.09 o                         
  -2  21  -6         23.89          9.06         5.53 o                         
  -1  21  -6         11.61         -0.60         8.17 o                         
   0  21  -6        128.88        185.49        12.86 o                         
   2  21  -6         88.65        127.42        11.78 o                         
   3  21  -6        118.33        108.07        11.54 o                         
   4  21  -6          4.42          4.08         6.52 o                         
  -3  22  -6         37.75         36.54         5.53 o                         
  -2  22  -6        226.87        291.03        14.31 o                         
  -1  22  -6        245.50        252.22        42.31 o                         
   0  22  -6        119.88        165.77        11.42 o                         
   2  22  -6        312.21        347.53        17.79 o                         
   3  22  -6        371.80        380.04        13.86 o                         
  -2  23  -6          1.43          4.33         5.17 o                         
  -1  23  -6         20.78         18.27         6.49 o                         
   0  23  -6         10.28          0.84         6.61 o                         
   2  23  -6         34.47         25.00         7.69 o                         
   3  23  -6         27.02          7.81         7.33 o                         
  -1  24  -6         66.16         63.23         6.25 o                         
   0  24  -6         81.00         97.13         7.93 o                         
   1  24  -6          6.82          6.13         5.89 o                         
   2  24  -6         90.64         80.78         7.57 o                         
   1  25  -6         11.32         13.58         4.33 o                         
  -7   1  -5       1136.15        987.05        60.35 o                         
  -6   1  -5        346.82        444.06        40.39 o                         
   4   1  -5        844.29       1330.02        64.67 o                         
   5   1  -5        123.58        170.70        34.14 o                         
   6   1  -5       1381.86       1841.75        81.74 o                         
   7   1  -5       2757.65       3993.40        82.60 o                         
   8   1  -5        100.18        155.43        30.77 o                         
   9   1  -5          1.95         24.19        10.57 o                         
  10   1  -5         83.55         88.33         8.83 o                         
  11   1  -5         23.33         22.24         6.85 o                         
  -7   2  -5         42.87         37.27        24.40 o                         
  -6   2  -5         71.18        105.78        19.45 o                         
   4   2  -5       1002.79       1134.07        60.71 o                         
   5   2  -5        217.28        318.56        38.47 o                         
   6   2  -5        235.30        361.96        32.58 o                         
   7   2  -5        107.58        153.02        10.78 o                         
   8   2  -5         55.89         52.37         9.22 o                         
   9   2  -5        146.47        121.24        17.41 o                         
  10   2  -5        136.20        130.08         7.77 o                         
  11   2  -5          4.00         -1.18         3.89 o                         
  -6   3  -5        230.74        227.95        23.38 o                         
   4   3  -5       1126.49       1029.25        59.50 o                         
   5   3  -5        149.42        279.13        39.43 o                         
   6   3  -5       1549.14       1886.13        59.46 o                         
   7   3  -5       1839.06       2437.88        59.90 o                         
   8   3  -5        224.41        204.83         9.70 o                         
   9   3  -5        341.48        271.63        14.15 o                         
  10   3  -5         69.69         74.81        12.38 o                         
  11   3  -5        144.70         78.01         5.98 o                         
  -6   4  -5        113.35        162.26        20.42 o                         
   1   4  -5       3262.66       1574.15        45.38 o                         
   4   4  -5       1731.19       2013.06        94.13 o                         
   5   4  -5        849.77        756.49        55.06 o                         
   6   4  -5         88.14        110.06        37.27 o                         
   7   4  -5          8.20         17.89         8.98 o                         
   8   4  -5         11.44          4.84         8.17 o                         
   9   4  -5          8.64          9.14        13.88 o                         
  10   4  -5          4.17          4.67         5.59 o                         
  11   4  -5          2.12          2.26         3.60 o                         
  -6   5  -5       1848.75       1970.62        65.92 o                         
   1   5  -5       2981.62       2097.58        97.37 o                         
   4   5  -5        469.31        475.19        47.72 o                         
   5   5  -5        141.43        123.34        38.59 o                         
   6   5  -5       2074.90       2136.94        56.94 o                         
   7   5  -5        609.15        799.84        24.90 o                         
   8   5  -5         52.02         73.59         7.47 o                         
   9   5  -5         94.03         82.58        13.46 o                         
  10   5  -5         35.18         26.65         5.75 o                         
  11   5  -5         12.31          5.47         3.47 o                         
  -6   6  -5        122.03        113.63        18.09 o                         
   1   6  -5        845.12       1091.35        40.51 o                         
   4   6  -5        325.41        236.21        43.28 o                         
   5   6  -5        769.57        684.72        57.34 o                         
   6   6  -5         44.43         38.24         8.47 o                         
   7   6  -5         44.76         56.16         7.54 o                         
   8   6  -5         76.84         91.90         7.53 o                         
   9   6  -5         79.83         76.49         9.77 o                         
  10   6  -5          3.51          1.06         6.20 o                         
  11   6  -5          4.49         10.44         3.10 o                         
  -6   7  -5         27.26         13.28        14.19 o                         
  -5   7  -5        349.34        350.88        22.12 o                         
  -1   7  -5       1933.44       1502.88        54.70 o                         
   1   7  -5       1543.50       1011.11        28.31 o                         
   2   7  -5       1918.97       1340.59        70.92 o                         
   3   7  -5         98.69        122.98        38.11 o                         
   5   7  -5        114.26         89.82        12.89 o                         
   6   7  -5        569.82        504.65        12.84 o                         
   7   7  -5         74.93         39.21         7.09 o                         
   8   7  -5         17.48         16.25         6.67 o                         
   9   7  -5          5.56         16.12         7.52 o                         
  10   7  -5         90.61         52.80         6.79 o                         
  11   7  -5         10.26          5.38         6.01 o                         
  -6   8  -5         39.59         51.21        20.08 o                         
  -5   8  -5        440.13        373.33        22.14 o                         
  -1   8  -5       2188.39       2083.98        75.13 o                         
   0   8  -5       5824.28       6520.61       226.72 o                         
   1   8  -5      10777.53       9703.44       335.75 o                         
   2   8  -5       1143.22       1324.25        71.65 o                         
   3   8  -5        614.79        526.52        52.77 o                         
   5   8  -5        714.76        716.93        29.45 o                         
   6   8  -5        156.80        146.96         9.76 o                         
   7   8  -5        151.64        161.87         8.51 o                         
   8   8  -5        118.95        147.18        11.35 o                         
   9   8  -5         89.19         81.57         8.67 o                         
  10   8  -5         14.48         12.72         6.23 o                         
  11   8  -5         10.44          8.29         4.33 o                         
  -5   9  -5         87.32         68.04        19.83 o                         
  -4   9  -5        458.74        489.89        49.95 o                         
  -1   9  -5         45.73         37.15         8.17 o                         
   0   9  -5       1642.50       2319.38        59.37 o                         
   1   9  -5       2654.36       3339.01       136.62 o                         
   2   9  -5       1148.75       1174.58        70.08 o                         
   3   9  -5        298.37        243.91        46.16 o                         
   4   9  -5       1756.62       1452.25        44.48 o                         
   5   9  -5        105.68         65.22         7.52 o                         
   6   9  -5        159.43        169.74        12.58 o                         
   7   9  -5          1.88         19.45         5.89 o                         
   8   9  -5         60.98         72.05        10.65 o                         
   9   9  -5          0.64          2.72         8.15 o                         
  10   9  -5          0.68         -6.75         6.75 o                         
  -4  10  -5       1395.00       1633.91        71.53 o                         
  -1  10  -5        574.58        759.54        57.46 o                         
   0  10  -5       7847.57       7803.52       238.08 o                         
   1  10  -5       1643.67       1351.12        58.18 o                         
   2  10  -5        324.87        403.19        48.20 o                         
   3  10  -5        452.97        376.78        53.49 o                         
   4  10  -5       3449.43       3382.95       237.42 o                         
   5  10  -5       4838.35       4025.86        95.89 o                         
   6  10  -5        123.72        131.04         9.39 o                         
   7  10  -5          9.32         13.56         6.27 o                         
   8  10  -5        131.13        115.95         9.01 o                         
   9  10  -5         40.38         31.86        13.46 o                         
  10  10  -5         49.86         48.77         7.41 o                         
  -2  11  -5        533.59        639.04        28.01 o                         
  -1  11  -5        610.78        325.48        55.30 o                         
   0  11  -5       1658.83       1584.20        85.11 o                         
   1  11  -5        374.33        339.20        16.29 o                         
   2  11  -5        104.72         56.38        38.95 o                         
   3  11  -5         64.72         57.23        20.92 o                         
   4  11  -5       1534.10       1323.79        75.73 o                         
   5  11  -5         25.68         15.67         8.57 o                         
   6  11  -5         43.23         41.80         6.45 o                         
   7  11  -5         32.39         40.93         6.54 o                         
   8  11  -5         17.57          5.43        10.88 o                         
   9  11  -5         10.33          2.04        12.86 o                         
  10  11  -5          4.55          2.38         6.35 o                         
  -3  12  -5       1198.34       1183.84        46.88 o                         
  -2  12  -5         83.26        107.23        12.02 o                         
  -1  12  -5        545.98        740.22        22.57 o                         
   0  12  -5       5949.25       6618.23       192.76 o                         
   1  12  -5       1057.31       1151.97        38.31 o                         
   2  12  -5         36.42         94.73        44.00 o                         
   3  12  -5         83.93         53.84         5.30 o                         
   4  12  -5       2693.96       2560.62        58.99 o                         
   5  12  -5       1413.23       1110.03        36.12 o                         
   6  12  -5         65.42         83.10         7.23 o                         
   7  12  -5         50.01         39.82         8.61 o                         
   8  12  -5        133.13        151.71        16.83 o                         
   9  12  -5        451.39        461.13        25.60 o                         
  10  12  -5         54.49         27.00         5.81 o                         
  -3  13  -5        708.29        554.29        26.45 o                         
  -2  13  -5        109.23        153.75        13.82 o                         
  -1  13  -5         19.59         31.66         5.55 o                         
   0  13  -5         83.88        123.58         6.86 o                         
   1  13  -5        263.63        179.23         8.29 o                         
   2  13  -5        448.08        377.34        14.37 o                         
   3  13  -5        153.42        120.24         8.22 o                         
   4  13  -5        238.25        133.62         9.02 o                         
   5  13  -5        479.09        317.71         9.68 o                         
   6  13  -5        171.43        144.49        12.04 o                         
   7  13  -5          3.61          2.47         7.19 o                         
   8  13  -5         25.57         30.05        12.50 o                         
   9  13  -5          4.38          6.31         8.19 o                         
  10  13  -5         16.14         12.14         6.25 o                         
  -3  14  -5        847.73       1133.23        46.16 o                         
  -2  14  -5        148.56        162.66         9.92 o                         
  -1  14  -5        823.89        914.08        22.70 o                         
   0  14  -5       2343.27       2940.29        61.74 o                         
   1  14  -5        299.24        279.47        10.24 o                         
   2  14  -5         32.51         43.48         7.63 o                         
   3  14  -5       1106.39       1028.32        29.00 o                         
   4  14  -5       1050.38        807.09        49.53 o                         
   5  14  -5       1041.96        769.08        22.26 o                         
   6  14  -5          7.35          5.76         6.89 o                         
   7  14  -5         10.07          2.64        11.06 o                         
   8  14  -5          6.89         13.94        11.18 o                         
   9  14  -5          9.80          2.16         9.98 o                         
  -4  15  -5        256.20        332.14        19.35 o                         
  -3  15  -5         23.68         32.46        11.42 o                         
  -2  15  -5         95.55        159.03         9.67 o                         
  -1  15  -5        290.79        271.13        15.28 o                         
   0  15  -5        193.68        138.34         8.01 o                         
   1  15  -5         55.74         42.10         7.60 o                         
   2  15  -5        280.74        334.27        11.42 o                         
   3  15  -5         19.90         18.62         5.00 o                         
   4  15  -5         12.47          9.42         6.88 o                         
   5  15  -5        129.21         99.17         9.07 o                         
   6  15  -5         36.41         17.24         5.67 o                         
   7  15  -5         43.89         37.27        11.18 o                         
   8  15  -5         70.56         71.77        12.98 o                         
   9  15  -5          2.06          2.22         5.63 o                         
  -4  16  -5        622.32        648.18        29.69 o                         
  -3  16  -5         52.42         37.75        12.02 o                         
  -2  16  -5        248.36        254.90        11.97 o                         
  -1  16  -5        377.70        511.32        22.72 o                         
   0  16  -5       1457.36       1895.93        41.84 o                         
   1  16  -5        804.68        861.67        36.90 o                         
   2  16  -5         11.99          6.14         5.01 o                         
   3  16  -5         36.05         45.95         7.27 o                         
   4  16  -5         28.64         37.68         6.04 o                         
   5  16  -5         38.36         31.96         6.22 o                         
   6  16  -5         37.87         25.98         5.77 o                         
   7  16  -5         43.80         50.37        12.26 o                         
   8  16  -5         42.84         37.51        11.18 o                         
   9  16  -5         38.42         25.52         4.79 o                         
  -4  17  -5        187.88        158.44        13.82 o                         
  -3  17  -5         81.41        107.35        13.58 o                         
  -2  17  -5         54.82         82.22        10.94 o                         
  -1  17  -5         18.68         25.49         8.09 o                         
   0  17  -5        698.36        748.49        19.73 o                         
   1  17  -5          9.71          1.20        10.70 o                         
   2  17  -5         25.19          8.06         5.95 o                         
   3  17  -5        148.10        143.67         9.49 o                         
   4  17  -5        159.42        142.88         9.76 o                         
   5  17  -5        166.97        152.50         7.13 o                         
   6  17  -5        119.14         94.37        12.98 o                         
   7  17  -5        245.31        212.41        16.23 o                         
   8  17  -5         13.13         19.83         5.60 o                         
  -4  18  -5        356.15        332.74        18.75 o                         
  -3  18  -5         63.29        119.49        13.94 o                         
  -2  18  -5        105.05        120.97         9.30 o                         
  -1  18  -5          1.62         11.14         7.97 o                         
   0  18  -5         76.83         57.49         9.01 o                         
   1  18  -5          6.16         24.64        11.18 o                         
   2  18  -5         32.36         34.48         6.38 o                         
   3  18  -5         66.98         54.57         7.77 o                         
   4  18  -5        153.38        146.04         8.20 o                         
   5  18  -5        148.34        116.59         7.39 o                         
   6  18  -5         45.11         44.24        10.22 o                         
   7  18  -5         14.08          9.50         9.14 o                         
   8  18  -5         57.28         28.25         7.93 o                         
  -3  19  -5        265.75        336.47        19.96 o                         
  -2  19  -5        530.01        729.92        33.90 o                         
  -1  19  -5        918.91       1039.36        30.80 o                         
   0  19  -5        328.08        428.12        16.86 o                         
   2  19  -5        358.55        351.97        13.94 o                         
   3  19  -5        179.42        215.55        10.91 o                         
   4  19  -5         18.52         15.12         5.93 o                         
   5  19  -5         29.63         33.27         6.83 o                         
   6  19  -5         28.05         27.53         8.90 o                         
   7  19  -5         56.77         54.94         8.78 o                         
  -3  20  -5         84.27        125.98        13.10 o                         
  -2  20  -5         28.94         34.50        12.02 o                         
  -1  20  -5        182.27        181.64        16.95 o                         
   0  20  -5         95.80        115.76        15.63 o                         
   2  20  -5         44.02         67.75         7.76 o                         
   3  20  -5        140.77        158.20         9.68 o                         
   4  20  -5         86.76         73.08         6.48 o                         
  -4  21  -5         11.58         13.94         5.05 o                         
  -3  21  -5        252.73        294.40        14.79 o                         
  -2  21  -5        307.73        372.83        26.93 o                         
  -1  21  -5        366.22        401.14        23.08 o                         
   0  21  -5        142.40        135.94         9.32 o                         
   2  21  -5        306.67        337.79        18.03 o                         
   3  21  -5        533.77        574.97        26.09 o                         
   4  21  -5         60.07         54.22         9.38 o                         
  -3  22  -5         93.74         81.98         7.45 o                         
  -2  22  -5          6.59         17.58         5.24 o                         
  -1  22  -5         39.98         45.44         8.41 o                         
   1  22  -5         35.05         50.01         8.90 o                         
   2  22  -5         37.84         38.83         9.26 o                         
   3  22  -5         95.67         96.42         7.94 o                         
  -3  23  -5         39.41         32.46         4.81 o                         
  -2  23  -5         86.52         78.50         7.45 o                         
  -1  23  -5         30.62         29.96         5.24 o                         
   1  23  -5         77.89         83.91         9.02 o                         
   2  23  -5        385.62        455.24        20.44 o                         
   3  23  -5        286.78        250.16        13.70 o                         
  -2  24  -5          8.67          6.25         4.33 o                         
  -1  24  -5         12.16         13.58         5.53 o                         
   1  24  -5         20.66         19.47         6.49 o                         
   2  24  -5         17.17         19.71         6.37 o                         
   1  25  -5          8.51          3.13         4.33 o                         
  -7   0  -4        233.66        261.94        34.14 o                         
  -6   0  -4        359.91        395.86        36.54 o                         
   3   0  -4      14587.36      26640.82       921.18 o                         
   6   0  -4       6049.05       7162.78       263.98 o                         
   7   0  -4       2296.09       2849.57        71.42 o                         
   8   0  -4         89.50        112.82        14.37 o                         
   9   0  -4         51.34         58.66        13.34 o                         
  10   0  -4        114.46         98.37        13.52 o                         
  11   0  -4         28.52          6.49         6.01 o                         
  -7   1  -4         23.24          7.33        24.64 o                         
  -6   1  -4        314.39        303.29        33.78 o                         
   3   1  -4       3647.72       3361.63        88.29 o                         
   4   1  -4       1122.18        847.73        49.41 o                         
   6   1  -4        254.40        420.62        35.82 o                         
   7   1  -4         21.04         57.67        12.29 o                         
   8   1  -4          2.30         18.93        11.80 o                         
   9   1  -4         12.11         28.37        12.98 o                         
  10   1  -4         24.27         16.23         5.42 o                         
  11   1  -4          5.97         -0.96         5.65 o                         
  -7   2  -4       1166.57       1135.04        47.43 o                         
  -6   2  -4        493.14        481.81        40.03 o                         
   1   2  -4       9903.09       7502.80       183.99 o                         
   3   2  -4       7729.65       5672.14       177.19 o                         
   4   2  -4        545.14        509.09        41.59 o                         
   6   2  -4       4343.71       5161.62       196.06 o                         
   7   2  -4       2485.86       2999.75        65.50 o                         
   8   2  -4        395.56        393.57        17.89 o                         
   9   2  -4        248.66        264.10        19.59 o                         
  10   2  -4         76.54        135.36        13.34 o                         
  11   2  -4         28.14         21.97         4.46 o                         
  -7   3  -4         48.87         38.03        17.97 o                         
  -6   3  -4         46.97         49.48        16.94 o                         
   1   3  -4      42686.53      35039.47       851.34 o                         
   3   3  -4        117.09        296.68        33.42 o                         
   4   3  -4        249.79        420.26        43.64 o                         
   6   3  -4        104.50        105.34        17.81 o                         
   7   3  -4         83.00         85.86         8.82 o                         
   8   3  -4         34.35         29.74         8.37 o                         
   9   3  -4          6.69         31.30         7.80 o                         
  10   3  -4         62.02         37.96         7.52 o                         
  11   3  -4          8.15          3.37         3.45 o                         
  -7   4  -4       1289.18       1134.28        46.10 o                         
  -6   4  -4       2328.68       2371.82        76.81 o                         
   1   4  -4       4727.73       4093.26       101.79 o                         
   4   4  -4        546.53        616.20        48.93 o                         
   5   4  -4       3269.30       3221.18       125.62 o                         
   6   4  -4       1228.73       1271.70        43.60 o                         
   7   4  -4        759.40        749.98        25.32 o                         
   8   4  -4         31.14         49.34         7.04 o                         
   9   4  -4         31.27         49.31         7.79 o                         
  10   4  -4         89.86         67.60         7.65 o                         
  11   4  -4         43.64         16.05         4.16 o                         
  -7   5  -4         60.94         30.08        15.81 o                         
  -6   5  -4        393.30        392.42        25.67 o                         
   1   5  -4       1134.49       1083.71        42.92 o                         
   4   5  -4       1619.63       1820.72        89.56 o                         
   5   5  -4        357.17        449.21        22.80 o                         
   6   5  -4        891.22       1063.29        27.38 o                         
   7   5  -4        110.41        119.04         8.52 o                         
   8   5  -4         54.86         39.08         6.87 o                         
   9   5  -4         10.10         10.76         9.39 o                         
  10   5  -4         21.70         13.69         5.32 o                         
  11   5  -4         24.76         20.15         3.32 o                         
  -6   6  -4       1017.83        947.41        39.01 o                         
  -5   6  -4         93.01         87.77        14.82 o                         
   1   6  -4       4331.09       3072.72       108.91 o                         
   2   6  -4       2056.49       1354.78        66.48 o                         
   4   6  -4        845.14        952.43        63.95 o                         
   5   6  -4        284.24        275.38        17.93 o                         
   6   6  -4        605.86        690.78        37.74 o                         
   7   6  -4        617.81        672.77        22.32 o                         
   8   6  -4         42.43         48.66         6.86 o                         
   9   6  -4         57.68         88.57        17.73 o                         
  10   6  -4         60.38         46.60         9.26 o                         
  11   6  -4          4.07          1.92         5.53 o                         
  -6   7  -4        232.95        210.72        19.12 o                         
  -5   7  -4       1070.38       1089.95        51.87 o                         
  -2   7  -4        727.36        542.27        22.48 o                         
   2   7  -4        137.80         55.06        32.46 o                         
   5   7  -4        944.13        729.24        28.77 o                         
   6   7  -4         76.88        136.22         8.51 o                         
   7   7  -4        610.83        733.59        22.04 o                         
   8   7  -4         80.10         57.97         6.34 o                         
   9   7  -4         12.30          5.96         7.51 o                         
  10   7  -4          5.41          4.72         4.51 o                         
  -6   8  -4          9.77         21.92        12.96 o                         
  -5   8  -4          2.94         11.50        16.83 o                         
  -2   8  -4        420.33        415.69        18.87 o                         
  -1   8  -4       1635.55       1557.94        56.98 o                         
   0   8  -4       7283.47       8348.96       166.66 o                         
   1   8  -4        680.80        236.38        11.88 o                         
   2   8  -4       1272.78        664.61        76.81 o                         
   3   8  -4         74.56         89.20        38.95 o                         
   4   8  -4        257.91        230.03        14.53 o                         
   5   8  -4        211.87        209.54        40.75 o                         
   6   8  -4        443.00        338.60        14.67 o                         
   7   8  -4        105.56         95.50         7.72 o                         
   8   8  -4         93.41         71.54         6.85 o                         
   9   8  -4         63.44         43.22         7.73 o                         
  10   8  -4          3.26          3.20         5.35 o                         
  -5   9  -4        501.52        422.18        31.86 o                         
  -4   9  -4       2136.33       2240.71        66.18 o                         
  -2   9  -4        631.41        716.34        29.09 o                         
  -1   9  -4       8000.77       9048.02       228.13 o                         
   0   9  -4       8075.59       9280.79       343.26 o                         
   1   9  -4       4554.93       5503.55       400.36 o                         
   2   9  -4        216.07        124.28        26.69 o                         
   3   9  -4       3836.94       2984.19        84.62 o                         
   4   9  -4       1081.88       1075.08        34.47 o                         
   5   9  -4       1943.81       1782.21        54.36 o                         
   6   9  -4         53.52         33.61         8.89 o                         
   7   9  -4        230.38        225.18         8.57 o                         
   8   9  -4        118.66        147.16        17.48 o                         
   9   9  -4         13.24          5.40         7.69 o                         
  10   9  -4          6.36          9.17         6.06 o                         
  -4  10  -4        238.32        205.08        21.16 o                         
  -3  10  -4          1.61         -3.37        11.66 o                         
  -1  10  -4       1441.20       1043.16        95.57 o                         
   0  10  -4       1843.60       2174.22        60.79 o                         
   1  10  -4       2812.07       2311.46        65.00 o                         
   2  10  -4        406.06        383.91        16.99 o                         
   3  10  -4       1259.48       1278.48        90.94 o                         
   4  10  -4       1713.97       1370.03       129.41 o                         
   5  10  -4         36.73         20.90         5.21 o                         
   6  10  -4         44.95         41.91         6.17 o                         
   7  10  -4         85.20         71.44        19.41 o                         
   8  10  -4         14.41         19.60         7.89 o                         
   9  10  -4         76.36         74.05        13.82 o                         
  10  10  -4         10.50         11.01         6.06 o                         
  -3  11  -4       1626.84       1610.23        60.95 o                         
  -1  11  -4       4438.42       4805.83       410.22 o                         
   0  11  -4       7496.62       7422.63       190.21 o                         
   1  11  -4        461.95        451.51        47.24 o                         
   2  11  -4       1302.90       1202.85        47.60 o                         
   3  11  -4       3399.25       3135.39       183.14 o                         
   4  11  -4       5538.17       4868.99       279.19 o                         
   5  11  -4        537.40        441.01        11.04 o                         
   6  11  -4          9.92         14.08         5.79 o                         
   7  11  -4        166.05        158.45        25.85 o                         
   8  11  -4        140.48        155.31        18.15 o                         
   9  11  -4        234.80        221.79        18.51 o                         
  10  11  -4         16.95          9.14         7.57 o                         
  -3  12  -4        119.27        189.57        14.18 o                         
  -2  12  -4        421.18        582.90        26.93 o                         
  -1  12  -4        215.06        135.78         8.88 o                         
   0  12  -4       1312.78       1277.70       100.20 o                         
   1  12  -4       1439.50       1086.47        70.80 o                         
   2  12  -4        351.63        294.09        15.12 o                         
   3  12  -4         19.90         19.69         4.17 o                         
   4  12  -4        308.05        196.95        16.95 o                         
   5  12  -4         46.18         35.16         6.26 o                         
   6  12  -4          9.81         11.19         5.59 o                         
   7  12  -4         71.89         95.69        15.27 o                         
   8  12  -4         12.91          4.93        13.46 o                         
   9  12  -4         10.87         14.06        12.26 o                         
  10  12  -4          1.85          4.24         4.63 o                         
  -4  13  -4         27.55         24.28        10.46 o                         
  -3  13  -4       1047.18        848.57        36.30 o                         
  -2  13  -4        173.91        162.39         9.04 o                         
  -1  13  -4       1974.82       2589.13        54.36 o                         
   0  13  -4       3201.31       3340.06        68.50 o                         
   1  13  -4       1437.19       1475.78        46.87 o                         
   2  13  -4        225.30        191.44         9.70 o                         
   3  13  -4        367.62        293.90         8.38 o                         
   4  13  -4       2484.29       2638.97       125.44 o                         
   5  13  -4        128.09         90.02         5.87 o                         
   6  13  -4         17.68         18.59         5.79 o                         
   7  13  -4        158.86        147.14        16.23 o                         
   8  13  -4         95.00        108.67        15.27 o                         
   9  13  -4         50.36         39.55        11.54 o                         
  10  13  -4         13.33         10.52         3.78 o                         
  -4  14  -4         92.46         56.02        11.54 o                         
  -3  14  -4        817.50        946.18        40.03 o                         
  -2  14  -4        552.38        524.80        17.56 o                         
  -1  14  -4         95.25         98.34         7.00 o                         
   0  14  -4         78.54         86.70         6.80 o                         
   1  14  -4         77.25         88.69        10.76 o                         
   2  14  -4        477.58        497.01        17.14 o                         
   3  14  -4        985.80        774.34        23.96 o                         
   4  14  -4         24.97         27.02         7.39 o                         
   5  14  -4         63.99         48.55         6.23 o                         
   6  14  -4         18.45         25.34         5.61 o                         
   7  14  -4         36.49         29.93        12.14 o                         
   8  14  -4         35.99         42.43         8.87 o                         
   9  14  -4         22.47         18.33         6.54 o                         
  -4  15  -4        253.83        259.18        17.55 o                         
  -3  15  -4        230.96        351.02        20.92 o                         
  -2  15  -4         21.36          6.57        10.58 o                         
  -1  15  -4       1198.17       1381.69        31.31 o                         
   0  15  -4       2065.52       2526.35        53.83 o                         
   1  15  -4       2017.60       2094.08        77.78 o                         
   2  15  -4        286.10        319.79        13.56 o                         
   3  15  -4        101.30         71.66         8.29 o                         
   4  15  -4       1190.87       1013.74        29.35 o                         
   5  15  -4        473.55        383.59        19.92 o                         
   6  15  -4          5.00          7.13         6.53 o                         
   7  15  -4         67.53         78.78         9.42 o                         
   8  15  -4         68.64         73.45        12.74 o                         
   9  15  -4          8.06          8.08         5.42 o                         
  -4  16  -4         35.29         38.11        11.30 o                         
  -3  16  -4        749.14        959.53        41.23 o                         
  -2  16  -4         81.59         86.60        17.07 o                         
  -1  16  -4         78.08         69.60         9.03 o                         
   0  16  -4        771.39       1027.78        24.79 o                         
   1  16  -4        205.27        211.57        15.75 o                         
   2  16  -4         24.82         23.49         8.41 o                         
   3  16  -4         34.32         25.03         6.74 o                         
   4  16  -4        418.51        451.00        15.68 o                         
   5  16  -4        316.25        203.25         7.75 o                         
   6  16  -4         15.29          9.74        11.42 o                         
   7  16  -4         52.18         50.73        12.74 o                         
   8  16  -4         73.49         67.08         7.70 o                         
   9  16  -4          6.32         -1.32         6.97 o                         
  -4  17  -4       1007.32        985.73        41.47 o                         
  -3  17  -4        200.51        214.70        16.95 o                         
  -2  17  -4         47.62         85.90         9.68 o                         
  -1  17  -4        547.05        648.95        39.67 o                         
   0  17  -4        346.20        483.41        14.52 o                         
   1  17  -4        128.74        210.73        15.75 o                         
   2  17  -4        140.71        173.33         7.37 o                         
   3  17  -4        527.79        510.52        17.53 o                         
   4  17  -4         16.44         28.74         5.36 o                         
   5  17  -4         10.88         18.53         6.11 o                         
   6  17  -4         11.28          9.26        10.70 o                         
   7  17  -4         29.43         30.11         7.05 o                         
   8  17  -4         14.94          7.34         5.43 o                         
  -4  18  -4        131.41        135.72        13.82 o                         
  -3  18  -4        105.60        118.17        14.18 o                         
  -2  18  -4        180.30        235.52        16.41 o                         
  -1  18  -4        305.13        361.32        15.21 o                         
   0  18  -4         55.56         77.63         9.43 o                         
   1  18  -4         14.05         20.08        11.18 o                         
   2  18  -4        334.05        322.48        14.58 o                         
   3  18  -4        162.83        124.88         9.15 o                         
   4  18  -4          1.80          9.13         5.74 o                         
   5  18  -4        360.76        250.10        10.67 o                         
   6  18  -4         68.45         86.43        12.02 o                         
   7  18  -4         27.18         15.13         6.19 o                         
   8  18  -4          2.03          0.96         6.97 o                         
  -4  19  -4        187.40        229.48        15.75 o                         
  -3  19  -4          6.91          3.69         7.46 o                         
  -2  19  -4          4.47         -0.05         7.51 o                         
  -1  19  -4        103.88        165.29        10.95 o                         
   0  19  -4         57.86         61.50         9.20 o                         
   1  19  -4        193.03        205.98        11.39 o                         
   2  19  -4         13.72         20.66         7.03 o                         
   3  19  -4        275.58        238.16        17.43 o                         
   4  19  -4         63.61         64.86         6.38 o                         
   5  19  -4         48.39         45.20         9.86 o                         
   6  19  -4         37.96         34.26         9.50 o                         
   7  19  -4         38.90         34.14         8.29 o                         
  -5  20  -4         67.44         44.96         5.29 o                         
  -4  20  -4         72.83        103.38        10.94 o                         
  -3  20  -4        228.12        277.69        18.15 o                         
  -2  20  -4        273.34        283.46        19.35 o                         
  -1  20  -4        291.32        332.12        14.36 o                         
   0  20  -4         12.03         20.97         8.28 o                         
   1  20  -4        326.57        338.98        23.02 o                         
   2  20  -4        251.44        328.30        17.91 o                         
   3  20  -4        235.32        254.35        11.72 o                         
   4  20  -4         11.06         17.03         6.74 o                         
   6  20  -4        125.17        100.02         9.26 o                         
  -3  21  -4        133.60        147.02        13.58 o                         
  -2  21  -4         40.52         69.55         8.33 o                         
  -1  21  -4         17.96         16.47        12.14 o                         
   0  21  -4         15.50         34.86        12.98 o                         
   1  21  -4         48.15         55.78         9.74 o                         
   2  21  -4         19.77         24.16         9.38 o                         
   3  21  -4        103.59        112.92         8.73 o                         
   4  21  -4         81.00         58.06         9.14 o                         
  -4  22  -4         45.31         36.18         5.05 o                         
  -3  22  -4        380.39        483.13        20.44 o                         
  -2  22  -4         70.60         59.11         5.44 o                         
  -1  22  -4         22.15         10.24         6.29 o                         
   1  22  -4        365.61        452.96        21.04 o                         
   2  22  -4        348.98        355.82        18.39 o                         
   3  22  -4        341.53        371.93        18.63 o                         
  -3  23  -4         14.13          6.97         4.93 o                         
  -2  23  -4         24.39         32.70         6.61 o                         
  -1  23  -4          0.49          0.05         4.95 o                         
   0  23  -4         15.13         13.58         8.53 o                         
   1  23  -4         42.81         66.60         8.90 o                         
   2  23  -4         21.56         28.13         8.17 o                         
   3  23  -4         26.71         36.42         7.57 o                         
  -2  24  -4        116.99        131.27         7.93 o                         
   0  24  -4         17.62         19.83         6.37 o                         
   1  24  -4        103.54        146.90         9.86 o                         
   2  24  -4        356.13        409.32        17.79 o                         
   0  25  -4         14.35         18.03         4.81 o                         
   1  25  -4         40.67         35.70         5.17 o                         
  -7   1  -3        451.35        480.96        42.07 o                         
  -6   1  -3       1980.58       2058.62        95.09 o                         
   3   1  -3       1322.71       1503.84        65.88 o                         
   5   1  -3       1742.88       1852.93        79.82 o                         
   6   1  -3       2070.90       2739.35        75.34 o                         
   7   1  -3        847.96       1060.23        28.36 o                         
   8   1  -3        114.28        113.52        13.56 o                         
   9   1  -3        161.80        209.12         9.69 o                         
  10   1  -3         78.97         84.51         7.35 o                         
  11   1  -3          6.49         -2.04         4.93 o                         
  -7   2  -3        252.61        188.73        21.59 o                         
  -6   2  -3       1853.66       1691.37        81.98 o                         
   1   2  -3       8236.46       6808.46       166.77 o                         
   3   2  -3        715.01        719.46        44.60 o                         
   4   2  -3       2315.51       1808.46        81.98 o                         
   5   2  -3        554.95        469.30        32.82 o                         
   6   2  -3        153.89        178.67        18.10 o                         
   7   2  -3        281.32        276.18        17.11 o                         
   8   2  -3        412.74        514.53        28.31 o                         
   9   2  -3          9.04         17.57         7.07 o                         
  10   2  -3          1.47         -1.56         6.46 o                         
  11   2  -3          9.93          6.66         3.70 o                         
  -7   3  -3       1070.95        928.40        63.65 o                         
  -6   3  -3        802.13        881.19        37.77 o                         
   1   3  -3      33487.12      34355.39       893.35 o                         
   3   3  -3        394.66        311.83        35.82 o                         
   4   3  -3       1028.77        779.09        53.01 o                         
   5   3  -3        975.94       1175.97        77.18 o                         
   6   3  -3       4571.37       5585.07       154.68 o                         
   7   3  -3        626.14        683.97        16.34 o                         
   8   3  -3        106.92         97.35         9.39 o                         
   9   3  -3        527.78        591.01        16.40 o                         
  10   3  -3        271.41        203.20        10.41 o                         
  11   3  -3         35.14         20.74         3.91 o                         
  -7   4  -3        483.38        493.12        36.06 o                         
  -6   4  -3        344.78        462.94        27.02 o                         
   1   4  -3      13997.20       8763.29       213.99 o                         
   3   4  -3       3669.96       2862.47       117.81 o                         
   4   4  -3       1039.59        765.86        53.49 o                         
   5   4  -3       1018.90       1132.01        38.55 o                         
   6   4  -3        312.87        301.81        35.95 o                         
   7   4  -3        155.84        152.76        11.67 o                         
   8   4  -3         19.48         43.29         8.30 o                         
   9   4  -3         16.12         19.05         5.83 o                         
  10   4  -3          3.74          6.15         5.17 o                         
  11   4  -3          6.52         -1.32         5.05 o                         
  -7   5  -3       1559.65       1232.22        58.00 o                         
  -6   5  -3        275.63        305.70        38.23 o                         
  -5   5  -3        437.00        449.48        42.43 o                         
   2   5  -3        987.73        452.59        38.11 o                         
   4   5  -3        126.69        127.90        39.43 o                         
   5   5  -3       2327.18       2495.65       117.15 o                         
   6   5  -3       1940.94       1840.80        50.17 o                         
   7   5  -3        171.99        226.24        10.34 o                         
   8   5  -3         39.29         54.69         9.07 o                         
   9   5  -3        190.29        189.33         9.36 o                         
  10   5  -3         16.21         28.03         5.17 o                         
  -7   6  -3        382.97        307.80        23.16 o                         
  -6   6  -3        197.80        154.97        27.05 o                         
  -5   6  -3        853.46        915.88        35.40 o                         
   1   6  -3        641.06        521.12        38.35 o                         
   2   6  -3       1338.70       1445.42        70.44 o                         
   4   6  -3         89.57         67.27        10.62 o                         
   5   6  -3        546.14        448.96        28.73 o                         
   6   6  -3        133.43        173.39        24.89 o                         
   7   6  -3        525.12        585.02        15.12 o                         
   8   6  -3         16.74          8.16         7.89 o                         
   9   6  -3          6.52         -0.68         7.73 o                         
  10   6  -3          0.57          6.81         4.71 o                         
  -6   7  -3         62.09         50.89        14.32 o                         
  -5   7  -3         86.46        116.83        14.70 o                         
  -2   7  -3       5366.59       6061.28       210.73 o                         
   1   7  -3        522.70        870.81        50.25 o                         
   2   7  -3        395.13        253.16        37.27 o                         
   4   7  -3        541.09        507.23        40.87 o                         
   5   7  -3        204.76        174.55        21.16 o                         
   6   7  -3         55.20         70.60         7.74 o                         
   7   7  -3        299.22        205.28         9.47 o                         
   8   7  -3         30.17         46.22         7.22 o                         
   9   7  -3        203.05        154.88        10.07 o                         
  10   7  -3         14.55         10.50         3.85 o                         
  -6   8  -3        169.35        142.55        24.64 o                         
  -5   8  -3       1006.05        951.48        56.92 o                         
  -4   8  -3        869.76        884.64        60.95 o                         
  -2   8  -3       1528.97       1180.83        44.24 o                         
  -1   8  -3       6714.16       7119.62       247.03 o                         
   0   8  -3       9734.35       9557.62       292.89 o                         
   1   8  -3       6079.25       5343.02       202.32 o                         
   2   8  -3       1677.68       1200.15       137.10 o                         
   3   8  -3        984.41        971.99        86.13 o                         
   4   8  -3       2812.87       2194.17       144.19 o                         
   5   8  -3        146.32        125.15        13.90 o                         
   6   8  -3        205.39        210.75         9.61 o                         
   7   8  -3        539.06        506.23        19.12 o                         
   8   8  -3         46.02         54.74        13.40 o                         
   9   8  -3          4.07          4.21         6.84 o                         
  10   8  -3          5.81          5.72         4.88 o                         
  -6   9  -3        179.98        211.09        24.64 o                         
  -5   9  -3        223.04        230.22        37.03 o                         
  -4   9  -3         23.06         29.45         9.46 o                         
  -3   9  -3        271.09        219.75        12.57 o                         
  -2   9  -3        819.20        777.65        31.13 o                         
  -1   9  -3       3465.14       3048.30       130.19 o                         
   0   9  -3       1188.60       1878.90        57.40 o                         
   1   9  -3       4904.85       4663.71       182.12 o                         
   2   9  -3        509.89        589.82        24.10 o                         
   3   9  -3        298.52        242.07         8.90 o                         
   4   9  -3        193.98        178.14        29.33 o                         
   5   9  -3          2.42         16.13         6.53 o                         
   6   9  -3        111.48        106.53         6.45 o                         
   7   9  -3        173.76        195.97         9.53 o                         
   8   9  -3          5.17         19.71         7.72 o                         
   9   9  -3         77.21         61.79        11.66 o                         
  10   9  -3         10.90          0.72         7.09 o                         
  -4  10  -3        912.66        783.90        40.15 o                         
  -3  10  -3         27.80         25.12        11.06 o                         
  -2  10  -3        146.42        154.78         8.77 o                         
  -1  10  -3       5986.56       4632.82       119.72 o                         
   0  10  -3      10360.17      10177.00       253.74 o                         
   1  10  -3       7052.58       7477.37       280.69 o                         
   2  10  -3       1089.38       1102.27        94.61 o                         
   3  10  -3       4777.17       5810.75       270.60 o                         
   4  10  -3       3370.72       2866.85       151.47 o                         
   5  10  -3        978.63        782.01        17.22 o                         
   6  10  -3        410.45        419.08        50.19 o                         
   7  10  -3        218.52        221.79        20.20 o                         
   8  10  -3        210.68        165.42        37.75 o                         
   9  10  -3         10.70         17.67        12.14 o                         
  10  10  -3         17.42          6.48         6.19 o                         
  -3  11  -3        952.24        692.18        30.53 o                         
  -1  11  -3        489.19        779.93        31.86 o                         
   0  11  -3        702.90        499.61        55.24 o                         
   1  11  -3         84.13         56.50        36.54 o                         
   2  11  -3        118.21        177.54        11.43 o                         
   3  11  -3        476.54        551.58        77.78 o                         
   4  11  -3         25.42         17.19         9.50 o                         
   5  11  -3        123.65        124.85        13.93 o                         
   6  11  -3         96.57         91.36        17.73 o                         
   7  11  -3         84.75         86.19        16.23 o                         
   8  11  -3         49.50         76.45        16.59 o                         
   9  11  -3         10.69          0.75         7.96 o                         
  10  11  -3          2.39          1.68         6.25 o                         
  -4  12  -3       1186.61       1112.55        44.96 o                         
  -2  12  -3        645.77        654.19        29.81 o                         
  -1  12  -3      11073.77      11026.00       382.87 o                         
   0  12  -3       5402.76       4799.30       264.95 o                         
   1  12  -3       1300.01        940.17        63.23 o                         
   2  12  -3        752.25        693.46        28.13 o                         
   3  12  -3       1414.22       1529.25        55.36 o                         
   4  12  -3       2738.61       2250.02        49.35 o                         
   5  12  -3        191.63        166.19         7.48 o                         
   6  12  -3        120.08        121.41        15.15 o                         
   7  12  -3        410.49        399.22        25.12 o                         
   8  12  -3        619.43        646.38        33.18 o                         
   9  12  -3         66.56         85.95        13.34 o                         
  10  12  -3          5.19          2.52         5.41 o                         
  -4  13  -3        210.20        193.66        15.39 o                         
  -3  13  -3        333.29        298.72        18.63 o                         
  -2  13  -3       1204.78       1230.60        49.17 o                         
  -1  13  -3        114.11        137.10         7.12 o                         
   0  13  -3        116.62        110.21         6.49 o                         
   1  13  -3         88.28         49.18        10.43 o                         
   2  13  -3        396.97        428.29        14.91 o                         
   3  13  -3         41.51         15.97         4.50 o                         
   4  13  -3        211.57        241.22        10.78 o                         
   5  13  -3        257.04        220.98         7.39 o                         
   6  13  -3         31.37         13.94        12.02 o                         
   7  13  -3         39.51         11.78        13.58 o                         
   8  13  -3        105.31         68.31        10.45 o                         
  -4  14  -3         86.03         82.59        12.62 o                         
  -3  14  -3         72.14         55.54        11.90 o                         
  -2  14  -3        225.69        249.39        11.50 o                         
  -1  14  -3       2162.58       2483.23        52.53 o                         
   0  14  -3       1316.48       1632.52        35.83 o                         
   1  14  -3        138.82        173.19         7.80 o                         
   2  14  -3        308.67        275.31        11.95 o                         
   3  14  -3       2065.85       2007.98        37.38 o                         
   4  14  -3       2681.94       2509.25        73.57 o                         
   5  14  -3        428.27        284.18        13.20 o                         
   6  14  -3         14.78         25.48        11.78 o                         
   7  14  -3         47.31         54.58        13.58 o                         
   8  14  -3         38.88         38.69         8.70 o                         
   9  14  -3          1.09         -4.81         7.93 o                         
  -5  15  -3         24.16         25.24        10.10 o                         
  -4  15  -3        146.97        137.16        14.31 o                         
  -3  15  -3        453.50        508.74        17.51 o                         
  -2  15  -3        101.41        112.85         8.87 o                         
  -1  15  -3        233.25        253.94         9.79 o                         
   0  15  -3        686.98        749.93        30.29 o                         
   1  15  -3        361.94        453.96        13.22 o                         
   2  15  -3        113.57         89.61         8.49 o                         
   3  15  -3       1370.14       1287.63        36.34 o                         
   4  15  -3        665.14        580.48        18.93 o                         
   5  15  -3         64.22         67.38         6.37 o                         
   6  15  -3         41.24         34.38        11.54 o                         
   7  15  -3         32.78         45.98         9.03 o                         
   8  15  -3         10.49         -3.01        11.30 o                         
   9  15  -3         13.40          5.52         5.12 o                         
  -5  16  -3        259.30        225.76        15.51 o                         
  -4  16  -3         55.87        106.15        13.82 o                         
  -3  16  -3         97.58         98.92         8.63 o                         
  -2  16  -3        622.99        543.04        37.93 o                         
  -1  16  -3       1447.09       1867.49        50.17 o                         
   0  16  -3       1678.65       1570.00        43.21 o                         
   1  16  -3         89.01        110.21         7.45 o                         
   2  16  -3         86.40        135.66         9.89 o                         
   3  16  -3        132.37         98.87         7.92 o                         
   4  16  -3        364.54        300.28         9.26 o                         
   5  16  -3         46.71         32.77         6.14 o                         
   6  16  -3         41.26         50.01        12.50 o                         
   7  16  -3        116.81         93.04        13.94 o                         
   8  16  -3         74.35         79.58         7.75 o                         
   9  16  -3         33.16         18.03         6.37 o                         
  -5  17  -3         12.63         22.96         9.14 o                         
  -4  17  -3         42.61         28.73        11.66 o                         
  -3  17  -3         57.55         50.61         9.80 o                         
  -2  17  -3        224.17        266.56        12.68 o                         
  -1  17  -3        538.84        597.17        20.40 o                         
   0  17  -3        172.90        344.16        19.71 o                         
   1  17  -3         27.54         43.69         6.69 o                         
   2  17  -3        167.30        191.43         8.60 o                         
   3  17  -3         48.06         67.94         7.79 o                         
   4  17  -3       1127.72        944.93        19.90 o                         
   5  17  -3        625.77        493.80        17.34 o                         
   6  17  -3        208.96        168.58        12.68 o                         
   7  17  -3          8.35          6.34         6.79 o                         
   8  17  -3          8.68          9.99         5.24 o                         
  -5  18  -3         42.68         33.42         8.90 o                         
  -4  18  -3        107.35         97.61        12.86 o                         
  -3  18  -3        243.65        268.11        16.65 o                         
  -2  18  -3         77.50         69.67         8.77 o                         
  -1  18  -3         40.41         65.98         9.14 o                         
   0  18  -3         40.30         43.76        11.54 o                         
   1  18  -3         10.35         48.84         6.87 o                         
   2  18  -3         70.46         85.46         7.14 o                         
   3  18  -3        588.72        642.37        20.60 o                         
   4  18  -3        460.40        402.88        10.74 o                         
   5  18  -3        129.14         87.15        12.62 o                         
   6  18  -3         59.99         48.57        11.54 o                         
   7  18  -3         97.83         68.62         6.49 o                         
   8  18  -3         29.01         12.62         6.97 o                         
  -4  19  -3        266.24        212.05        15.87 o                         
  -3  19  -3        368.52        403.14        22.84 o                         
  -2  19  -3        845.51       1125.08        32.69 o                         
  -1  19  -3         30.05         36.66         8.46 o                         
   0  19  -3        635.05        788.83        34.50 o                         
   1  19  -3        193.68        210.81        16.89 o                         
   2  19  -3        406.71        525.71        34.80 o                         
   3  19  -3         37.76         22.41         7.57 o                         
   4  19  -3         18.93         16.24         5.38 o                         
   5  19  -3        124.59         69.48        11.06 o                         
   6  19  -3         28.75         35.82         9.86 o                         
   7  19  -3          4.90          6.25         7.69 o                         
  -4  20  -3         70.02         74.65        11.18 o                         
  -3  20  -3          4.06         -0.07         7.39 o                         
  -2  20  -3        124.94        149.62         9.99 o                         
  -1  20  -3         60.65         52.94         8.55 o                         
   0  20  -3         63.38        102.66        12.98 o                         
   1  20  -3          3.23          4.58         6.09 o                         
   2  20  -3        109.00         88.72        11.30 o                         
   3  20  -3        204.66        222.87        15.03 o                         
   4  20  -3         88.00         96.29        10.58 o                         
   5  20  -3         25.06          0.12         8.41 o                         
   6  20  -3          5.95          1.92         7.69 o                         
  -5  21  -3          7.02          9.62         4.33 o                         
  -4  21  -3        268.35        241.62        14.79 o                         
  -3  21  -3        617.58        731.99        23.98 o                         
  -2  21  -3        372.23        389.73        20.92 o                         
  -1  21  -3         48.24         70.43         8.35 o                         
   0  21  -3        229.86        289.71        16.47 o                         
   1  21  -3        286.72        326.97        17.67 o                         
   2  21  -3        415.06        455.84        21.88 o                         
   3  21  -3         81.37         87.51        10.70 o                         
  -4  22  -3         48.94         38.59         6.01 o                         
  -3  22  -3         12.07          9.74         9.38 o                         
  -2  22  -3        100.07         91.53         8.17 o                         
  -1  22  -3         17.52         30.41         9.02 o                         
   0  22  -3         24.09         39.07         8.78 o                         
   1  22  -3          6.64          6.85         8.53 o                         
   2  22  -3         89.73         87.03        10.46 o                         
   3  22  -3         40.42         44.72         8.78 o                         
  -3  23  -3        244.62        242.11        11.90 o                         
  -2  23  -3         56.05         75.73         8.05 o                         
  -1  23  -3          7.42         13.58         8.17 o                         
   0  23  -3        103.35        135.95         7.98 o                         
   1  23  -3        566.88        814.19        32.58 o                         
   2  23  -3        330.32        357.04        12.95 o                         
  -3  24  -3         55.07         47.96         4.81 o                         
  -2  24  -3          1.38          6.01         5.17 o                         
   0  24  -3          3.75          6.68         4.72 o                         
   1  24  -3         16.12         18.63         6.85 o                         
  -1  25  -3         14.36         24.76         4.81 o                         
   0  25  -3         23.66         21.04         5.05 o                         
   1  25  -3        131.56        124.42         7.57 o                         
  -7   0  -2         38.39         -2.04        22.48 o                         
  -6   0  -2       1999.20       1993.58        91.48 o                         
   2   0  -2       6610.71       6061.40       213.98 o                         
   4   0  -2       1661.20       1057.98        48.69 o                         
   5   0  -2       4877.72       6155.05       226.48 o                         
   6   0  -2       2338.36       2430.18        67.94 o                         
   7   0  -2        153.33        181.24        16.65 o                         
   8   0  -2        490.79        455.05        43.22 o                         
   9   0  -2        200.83        216.33        11.38 o                         
  10   0  -2         96.31         67.44         9.62 o                         
  11   0  -2          2.05          0.84         4.57 o                         
  -7   1  -2         44.24         46.28        23.80 o                         
  -6   1  -2        139.87        143.29        26.33 o                         
   2   1  -2        612.36        742.12        24.77 o                         
   3   1  -2       1301.37       1917.97        79.34 o                         
   4   1  -2        936.72        953.39        44.96 o                         
   5   1  -2        283.39        451.15        33.18 o                         
   6   1  -2        382.52        406.33        19.36 o                         
   7   1  -2        193.58        159.29        14.41 o                         
   8   1  -2         25.65         24.94        14.73 o                         
   9   1  -2          4.90         12.61         6.15 o                         
  10   1  -2          3.73          0.88         5.56 o                         
  11   1  -2          2.56          2.16         4.45 o                         
  -7   2  -2        548.82        567.94        31.71 o                         
  -6   2  -2         95.15        181.76        27.53 o                         
   2   2  -2       8007.59       9452.68       325.77 o                         
   3   2  -2         84.98         93.52        28.49 o                         
   4   2  -2       2433.04       2838.91       109.03 o                         
   5   2  -2       6535.92       7046.41       257.13 o                         
   6   2  -2       3035.49       4531.05        95.25 o                         
   7   2  -2        425.70        441.54        23.91 o                         
   8   2  -2         51.08         47.71        11.87 o                         
   9   2  -2         93.77         62.38         6.78 o                         
  10   2  -2         60.46         45.21         6.33 o                         
  11   2  -2          6.30          2.25         3.10 o                         
  -7   3  -2         59.19         31.31        17.62 o                         
  -6   3  -2       1034.20        934.93        79.40 o                         
   3   3  -2       1629.59       1406.23        66.84 o                         
   4   3  -2       2650.83       2249.25        63.16 o                         
   5   3  -2        802.27        803.44        99.84 o                         
   6   3  -2        445.58        345.26        15.21 o                         
   7   3  -2        410.91        414.16        14.61 o                         
   8   3  -2        201.08        212.16         9.53 o                         
   9   3  -2         75.09         54.09         5.85 o                         
  10   3  -2         13.17          9.30         4.90 o                         
  11   3  -2          0.75          0.11         2.93 o                         
  -7   4  -2       3069.83       2690.09       160.54 o                         
  -6   4  -2        504.02        509.48        70.74 o                         
  -5   4  -2        169.16        211.79        17.08 o                         
   1   4  -2       6225.85       3492.37       130.79 o                         
   3   4  -2        192.16        110.71        30.89 o                         
   4   4  -2        245.46        223.03        50.61 o                         
   5   4  -2        660.30        617.81        26.43 o                         
   6   4  -2        497.53        638.51        17.13 o                         
   7   4  -2        154.69        164.06         8.77 o                         
   8   4  -2         86.66        103.53         9.87 o                         
   9   4  -2        261.02        242.85        15.99 o                         
  10   4  -2        207.08        151.37         7.05 o                         
  -7   5  -2        474.22        324.99        25.15 o                         
  -6   5  -2        453.99        337.55        53.13 o                         
  -5   5  -2        204.31        206.34        17.17 o                         
   1   5  -2       7199.02       6726.77       242.23 o                         
   2   5  -2        440.76        390.33        37.39 o                         
   4   5  -2         82.97        112.02        20.56 o                         
   5   5  -2        120.06        239.95        29.99 o                         
   6   5  -2        380.83        483.76        12.53 o                         
   7   5  -2        967.67        761.51        17.81 o                         
   8   5  -2         20.81         23.03         6.95 o                         
   9   5  -2         37.27         45.17         6.87 o                         
  10   5  -2         42.27         24.74         4.91 o                         
  -7   6  -2        190.06        153.21        18.65 o                         
  -6   6  -2         18.35         17.39        12.99 o                         
  -5   6  -2        891.02        720.98        45.08 o                         
   1   6  -2       1995.25       1759.17        77.06 o                         
   2   6  -2        202.64        257.37        36.06 o                         
   3   6  -2        826.45        558.40        35.94 o                         
   4   6  -2        307.43        372.12        45.74 o                         
   5   6  -2       1038.03       1147.25        56.80 o                         
   6   6  -2        614.67        661.82        15.07 o                         
   7   6  -2         79.00         74.80         7.91 o                         
   8   6  -2         57.25         62.61         8.91 o                         
   9   6  -2        105.89         84.87         8.07 o                         
  10   6  -2          9.16          4.23         4.51 o                         
  -7   7  -2        419.45        447.00        33.12 o                         
  -6   7  -2        305.44        252.74        19.59 o                         
  -5   7  -2       2101.92       2150.73        64.22 o                         
  -4   7  -2        284.85        215.48        14.66 o                         
  -2   7  -2        726.16        503.08        21.04 o                         
   0   7  -2       7199.12       6250.38       226.60 o                         
   1   7  -2       1723.41       1410.23       344.10 o                         
   2   7  -2       1633.27       1528.98        43.04 o                         
   3   7  -2        579.70        531.08        22.48 o                         
   4   7  -2         65.79         73.54        10.92 o                         
   5   7  -2        195.47        170.24        17.01 o                         
   6   7  -2       1658.62       1424.15        39.37 o                         
   7   7  -2       1103.32        951.50        38.04 o                         
   8   7  -2        159.82        146.11         9.24 o                         
   9   7  -2         21.03         29.03         8.53 o                         
  10   7  -2          8.22         11.23         5.42 o                         
  -7   8  -2         58.26         68.16        19.96 o                         
  -6   8  -2         10.90         10.56        11.89 o                         
  -5   8  -2        265.37        283.55        36.06 o                         
  -4   8  -2        137.32        135.85        12.32 o                         
  -3   8  -2        307.19        288.18        21.88 o                         
  -2   8  -2       1323.17       1260.41        47.00 o                         
  -1   8  -2       2590.29       3249.26       126.52 o                         
   0   8  -2        734.20       1114.00        57.34 o                         
   1   8  -2       2171.55       2828.21       117.45 o                         
   2   8  -2       1274.08        621.96        21.19 o                         
   3   8  -2        916.27        566.77        25.76 o                         
   4   8  -2          9.84         19.23         9.10 o                         
   5   8  -2        211.47        179.69        14.99 o                         
   6   8  -2         14.32         20.96         6.23 o                         
   7   8  -2        287.48        299.14        14.41 o                         
   8   8  -2         83.83         71.59        11.57 o                         
   9   8  -2         83.60         49.38         7.13 o                         
  10   8  -2          4.07         13.28         4.05 o                         
  -6   9  -2        295.06        237.90        25.85 o                         
  -5   9  -2       1378.29       1274.71        55.18 o                         
  -4   9  -2        515.75        514.36        21.20 o                         
  -3   9  -2        175.70        115.54         9.33 o                         
  -2   9  -2       3056.97       3823.41        78.58 o                         
  -1   9  -2      19749.76      18232.49       363.06 o                         
   0   9  -2       4025.98       4178.99       201.17 o                         
   1   9  -2       3849.33       3382.10        89.63 o                         
   2   9  -2       2325.35       2459.28       157.18 o                         
   3   9  -2       2961.00       2617.35        67.52 o                         
   4   9  -2       1917.32       1893.17        43.20 o                         
   5   9  -2        171.84        186.72         8.01 o                         
   6   9  -2        514.20        440.99        20.33 o                         
   7   9  -2        819.83        677.08        40.09 o                         
   8   9  -2        458.35        352.98        15.21 o                         
   9   9  -2         38.81         31.54         5.97 o                         
  10   9  -2         13.85          5.20         7.27 o                         
  -5  10  -2        473.81        417.49        28.97 o                         
  -4  10  -2        109.63         91.24        15.03 o                         
  -3  10  -2        475.31        713.93        33.30 o                         
  -1  10  -2        639.89        539.75        20.27 o                         
   0  10  -2        753.97        935.96        57.10 o                         
   1  10  -2       4215.88       4657.00       122.06 o                         
   2  10  -2        214.37        140.13        24.34 o                         
   3  10  -2        366.82        411.60        18.99 o                         
   4  10  -2         77.00         59.39         7.41 o                         
   5  10  -2        186.20        148.56         8.26 o                         
   6  10  -2         16.90          3.61        12.62 o                         
   7  10  -2        145.46        188.01        19.47 o                         
   8  10  -2        116.61        132.23        18.15 o                         
   9  10  -2         20.29          1.44         7.56 o                         
  10  10  -2          5.87          0.41         4.16 o                         
  -4  11  -2       1352.26       1271.47        50.49 o                         
  -3  11  -2        421.87        557.90        26.09 o                         
  -1  11  -2       2157.53       1932.25       167.57 o                         
   0  11  -2       3987.51       3896.52       155.91 o                         
   1  11  -2         15.61         25.17         9.80 o                         
   2  11  -2        498.41        532.07        21.02 o                         
   3  11  -2       5549.73       4833.09       169.86 o                         
   4  11  -2        436.13        303.27        11.89 o                         
   5  11  -2         51.65         47.03         5.42 o                         
   6  11  -2        647.10        583.50        30.17 o                         
   7  11  -2        838.36        942.09        43.16 o                         
   8  11  -2        708.14        775.00        37.15 o                         
   9  11  -2         66.31         66.97        11.12 o                         
  10  11  -2         20.92         15.51         5.41 o                         
  -3  12  -2        240.42        239.22        17.19 o                         
  -2  12  -2         54.30         55.30        11.90 o                         
  -1  12  -2        842.14        477.48        22.24 o                         
   0  12  -2        888.71        699.63        50.97 o                         
   1  12  -2        475.62        459.74        35.58 o                         
   2  12  -2       1441.44       1316.91        49.89 o                         
   3  12  -2         54.66         34.75         6.54 o                         
   4  12  -2         14.57         17.52         4.18 o                         
   5  12  -2        102.16        125.11         6.77 o                         
   6  12  -2        209.25        224.67        18.75 o                         
   7  12  -2         49.86         77.30        16.35 o                         
   8  12  -2         15.14         15.39        14.06 o                         
   9  12  -2          2.06         -5.05         9.50 o                         
  -5  13  -2         68.78         44.12        11.06 o                         
  -3  13  -2         94.24         82.34        13.34 o                         
  -2  13  -2        499.58        598.65        28.85 o                         
  -1  13  -2       3082.85       3630.14        92.44 o                         
   1  13  -2        102.69        135.73         6.57 o                         
   2  13  -2        746.49        759.92        18.32 o                         
   3  13  -2       4574.96       4059.14        84.07 o                         
   4  13  -2       1205.87       1047.80        28.80 o                         
   5  13  -2         49.52         46.71         5.72 o                         
   6  13  -2        153.31        122.98        15.63 o                         
   7  13  -2        664.19        808.18        38.11 o                         
   8  13  -2        130.27        130.19        15.87 o                         
   9  13  -2          3.01         -2.04         8.41 o                         
  -5  14  -2         77.07         67.56        12.02 o                         
  -4  14  -2        161.86        186.57        15.87 o                         
  -2  14  -2         56.74         56.86        13.22 o                         
  -1  14  -2        181.71        339.01        13.72 o                         
   0  14  -2        150.04        105.43        11.18 o                         
   1  14  -2        788.74        999.16        23.20 o                         
   2  14  -2       1003.57        810.30        19.61 o                         
   3  14  -2        250.91        300.82         9.79 o                         
   4  14  -2         96.37         77.81         5.68 o                         
   5  14  -2         79.17         77.79         7.94 o                         
   6  14  -2          6.76         25.60        12.26 o                         
   7  14  -2        114.51        113.67        11.43 o                         
   8  14  -2         19.61         26.69        12.26 o                         
   9  14  -2         13.05         13.82         7.57 o                         
  -5  15  -2        313.62        305.46        18.99 o                         
  -4  15  -2         60.04         66.72        12.86 o                         
  -3  15  -2        205.66        212.02        11.04 o                         
  -2  15  -2        954.06       1003.89        29.42 o                         
  -1  15  -2       1971.40       2313.75        55.23 o                         
   0  15  -2       1171.96       1194.90        47.12 o                         
   1  15  -2        878.07        863.28        20.86 o                         
   2  15  -2        386.78        436.21        12.87 o                         
   3  15  -2       1480.17       1669.15        31.61 o                         
   4  15  -2       1174.56        916.17        24.61 o                         
   5  15  -2          2.64          5.51         5.56 o                         
   6  15  -2        145.51        130.30        10.86 o                         
   7  15  -2        227.14        225.40        18.75 o                         
   8  15  -2         96.66        113.63         9.21 o                         
   9  15  -2         12.75         13.70         6.25 o                         
  -5  16  -2         39.59         38.23        10.94 o                         
  -4  16  -2        361.12        360.63        21.52 o                         
  -3  16  -2        126.15        101.89         9.21 o                         
  -2  16  -2         28.26         44.20         8.19 o                         
  -1  16  -2        649.97        729.21        23.22 o                         
   0  16  -2         44.90         52.41        11.18 o                         
   1  16  -2        302.83        357.33        11.67 o                         
   2  16  -2        554.35        461.44        13.56 o                         
   3  16  -2         44.25         65.74         6.15 o                         
   4  16  -2        609.74        542.69        14.63 o                         
   5  16  -2         15.25         31.98        11.90 o                         
   6  16  -2         71.95         70.80        13.58 o                         
   7  16  -2         18.02         25.36         7.79 o                         
   8  16  -2          5.40          9.16         6.35 o                         
  -5  17  -2        284.23        240.66        16.59 o                         
  -4  17  -2         65.51         71.29        12.74 o                         
  -3  17  -2        358.80        395.04        15.87 o                         
  -2  17  -2        443.21        496.49        18.03 o                         
  -1  17  -2         44.58         41.10         8.33 o                         
   0  17  -2         90.38         54.22        11.42 o                         
   1  17  -2         96.29        202.06         9.12 o                         
   2  17  -2         75.14         49.04         5.43 o                         
   3  17  -2         88.02         70.72         9.53 o                         
   4  17  -2        210.24        164.39         8.09 o                         
   5  17  -2         11.11          4.13         7.10 o                         
   6  17  -2         36.63         31.40         7.61 o                         
   7  17  -2         53.16         38.78        10.82 o                         
   8  17  -2         58.91         68.77         6.09 o                         
  -5  18  -2          9.16         15.51         9.62 o                         
  -4  18  -2         59.04         82.83        12.98 o                         
  -3  18  -2        233.52        292.17        13.20 o                         
  -2  18  -2        410.62        502.81        18.24 o                         
  -1  18  -2         38.81         40.38         8.57 o                         
   0  18  -2        141.96        184.88        15.27 o                         
   1  18  -2        143.42        153.40         8.56 o                         
   2  18  -2        579.83        685.59        15.58 o                         
   3  18  -2        174.12        197.29        12.32 o                         
   4  18  -2        486.74        417.94        10.85 o                         
   5  18  -2        144.16        128.63        14.18 o                         
   6  18  -2         25.17         19.99         6.52 o                         
   7  18  -2          0.36          0.72         5.51 o                         
   8  18  -2          6.33          4.09         6.13 o                         
  -5  19  -2         17.05          8.53         8.78 o                         
  -4  19  -2         12.56         -0.72        10.22 o                         
  -3  19  -2         48.20         51.46         6.76 o                         
  -2  19  -2        109.59         90.77         9.37 o                         
  -1  19  -2        190.19        256.67        12.89 o                         
   0  19  -2        116.22        131.39        14.06 o                         
   1  19  -2          8.97         25.38         8.32 o                         
   2  19  -2        192.08        200.53         8.92 o                         
   3  19  -2         66.86         66.20        10.52 o                         
   4  19  -2        131.56        145.75        12.08 o                         
   5  19  -2         14.93          5.77         9.98 o                         
   6  19  -2         26.97         22.60         9.62 o                         
   7  19  -2         31.84         32.58         8.41 o                         
  -5  20  -2          0.50          8.66         7.57 o                         
  -4  20  -2        230.55        218.90        16.11 o                         
  -3  20  -2        536.59        602.04        20.69 o                         
  -2  20  -2        365.48        375.30        15.09 o                         
  -1  20  -2         54.70         62.91        12.32 o                         
   0  20  -2        540.59        643.97        29.81 o                         
   1  20  -2        181.69        214.92         9.32 o                         
   2  20  -2        456.56        523.16        24.28 o                         
   3  20  -2          3.68         -5.61         6.59 o                         
   5  20  -2        367.63        354.26        18.51 o                         
   6  20  -2        111.80        102.42        10.10 o                         
  -4  21  -2        104.95        102.78        11.66 o                         
  -3  21  -2         12.77          9.43         9.92 o                         
  -2  21  -2         39.03         25.68         6.15 o                         
  -1  21  -2         60.20         69.15         8.62 o                         
   0  21  -2         70.86         86.90         9.32 o                         
   1  21  -2         25.62         12.84         7.33 o                         
   2  21  -2        103.45        143.77        12.26 o                         
   3  21  -2        196.57        178.75        12.98 o                         
  -3  22  -2        138.24        144.89         8.56 o                         
  -2  22  -2        106.37        122.22         8.88 o                         
  -1  22  -2         66.78         67.86         8.32 o                         
   0  22  -2        388.59        431.68        31.92 o                         
   1  22  -2        533.39        776.44        31.98 o                         
   2  22  -2        303.41        364.36        18.51 o                         
   3  22  -2         17.26         31.13         9.98 o                         
  -4  23  -2          4.50          3.61         4.21 o                         
  -3  23  -2         12.18         -0.60         5.89 o                         
  -2  23  -2          1.80          6.31         5.83 o                         
  -1  23  -2          4.30          0.21         5.45 o                         
   0  23  -2         29.21         28.48         6.17 o                         
   1  23  -2         26.57         33.18         6.55 o                         
   2  23  -2         67.90         80.86         7.01 o                         
  -3  24  -2        220.42        198.59         9.74 o                         
  -1  24  -2         36.99         76.57         7.57 o                         
   0  24  -2        144.12        178.46        14.49 o                         
   1  24  -2        444.40        558.93        29.03 o                         
  -1  25  -2          2.82          1.92         4.45 o                         
   0  25  -2         20.87         19.47         5.17 o                         
  -8   1  -1        499.03        407.76        39.43 o                         
  -7   1  -1       1671.29       1586.43        79.82 o                         
  -6   1  -1        109.87        108.31        22.72 o                         
   2   1  -1       3086.85       4037.77       147.02 o                         
   4   1  -1        332.12        611.39        33.90 o                         
   5   1  -1       4000.20       5306.72       198.23 o                         
   6   1  -1       1455.67       1578.37        37.40 o                         
   7   1  -1        355.65        484.66        21.55 o                         
   8   1  -1         26.34         25.23         6.62 o                         
   9   1  -1        124.84        129.03        11.32 o                         
  10   1  -1         32.76         32.34         7.81 o                         
  11   1  -1          4.43          1.68         3.61 o                         
  -8   2  -1         63.28         12.68        16.92 o                         
  -7   2  -1         51.85         11.18        23.92 o                         
  -6   2  -1        417.12        485.89        36.78 o                         
  -5   2  -1        381.73        453.80        32.10 o                         
   2   2  -1         86.82         46.88        25.36 o                         
   3   2  -1        446.59        731.48        33.66 o                         
   4   2  -1       1355.14       1310.18        57.46 o                         
   5   2  -1       1813.21       2268.74        94.25 o                         
   6   2  -1        275.07        242.33        19.85 o                         
   7   2  -1        464.70        336.52        16.17 o                         
   8   2  -1         37.19         34.78         6.71 o                         
   9   2  -1         24.41         26.19         5.89 o                         
  10   2  -1         20.40         14.22         5.40 o                         
  -7   3  -1       1591.97       1362.13        50.32 o                         
  -6   3  -1       1385.12       1488.41        50.74 o                         
  -5   3  -1        374.46        235.92        16.99 o                         
   1   3  -1      16923.24      23699.38       819.84 o                         
   3   3  -1       2411.64       2094.37        56.65 o                         
   4   3  -1       2595.39       2836.15       125.80 o                         
   5   3  -1       2032.62       2399.42        69.57 o                         
   6   3  -1       1049.10        905.35        24.97 o                         
   7   3  -1        391.59        437.68        33.90 o                         
   8   3  -1        449.30        439.29        17.24 o                         
   9   3  -1        275.09        240.21         9.80 o                         
  10   3  -1        121.12         95.93         5.69 o                         
  -7   4  -1         64.09         50.80        16.31 o                         
  -6   4  -1        657.48        591.05        28.56 o                         
  -5   4  -1        245.05        299.76        41.47 o                         
   1   4  -1      52415.19      59759.83      2057.29 o                         
   3   4  -1        495.12        301.56        14.15 o                         
   4   4  -1        925.12       1011.48        53.25 o                         
   5   4  -1        176.73        184.90        15.73 o                         
   6   4  -1        435.50        424.95        21.84 o                         
   7   4  -1        341.48        312.72        12.51 o                         
   8   4  -1        145.23        124.96         8.58 o                         
   9   4  -1        280.75        268.02        13.67 o                         
  10   4  -1          6.46          7.50         4.48 o                         
  -7   5  -1         49.14         52.74        19.53 o                         
  -6   5  -1         85.70         51.34        14.53 o                         
  -5   5  -1        112.17        176.33        15.88 o                         
   0   5  -1      12567.93      14621.64       509.09 o                         
   1   5  -1        451.66        183.32        28.97 o                         
   2   5  -1       1395.31       1275.10        54.52 o                         
   3   5  -1        948.39        621.19        21.46 o                         
   4   5  -1       2590.61       2373.48       102.30 o                         
   5   5  -1        329.56        396.60        24.76 o                         
   6   5  -1        103.92        129.62         7.22 o                         
   7   5  -1        110.97        103.72         7.83 o                         
   8   5  -1        128.15         98.41         7.58 o                         
   9   5  -1         57.91         59.58         6.78 o                         
  10   5  -1         69.45         60.59         6.66 o                         
  -7   6  -1        475.14        396.27        24.72 o                         
  -6   6  -1        318.56        300.57        20.61 o                         
  -5   6  -1       3745.85       3892.59       229.12 o                         
  -4   6  -1        522.52        732.88        59.62 o                         
   0   6  -1        128.64        947.14        47.36 o                         
   1   6  -1       1408.71       2154.06       123.34 o                         
   2   6  -1       2268.05        960.54        33.64 o                         
   3   6  -1        118.03        134.86        32.58 o                         
   4   6  -1        547.15        527.26        48.69 o                         
   5   6  -1        188.90        144.57        29.27 o                         
   6   6  -1        931.92       1000.74        23.06 o                         
   7   6  -1        260.77        323.20        20.40 o                         
   8   6  -1         53.53         37.86         6.60 o                         
   9   6  -1         66.97         43.79         5.40 o                         
  10   6  -1        224.99        140.36         5.30 o                         
  -7   7  -1        474.21        313.00        39.79 o                         
  -6   7  -1        544.27        438.71        34.50 o                         
  -5   7  -1        273.84        266.93        17.50 o                         
  -4   7  -1        404.40        451.08        19.55 o                         
  -3   7  -1        438.83        627.20        38.29 o                         
  -1   7  -1         80.94        262.82        46.76 o                         
   0   7  -1       5108.71       3148.57       122.13 o                         
   1   7  -1        823.13        673.18        44.60 o                         
   2   7  -1        703.91        535.43        15.61 o                         
   3   7  -1        149.02        126.70        10.03 o                         
   4   7  -1       1273.14        815.18        62.57 o                         
   5   7  -1        186.88        185.60        15.51 o                         
   6   7  -1        298.73        318.06        15.13 o                         
   7   7  -1        301.85        278.04        11.87 o                         
   8   7  -1        157.90         93.23         9.39 o                         
   9   7  -1        164.11        133.07         6.65 o                         
  10   7  -1         13.71         13.16         4.71 o                         
  -7   8  -1        886.67        632.79        42.43 o                         
  -6   8  -1        609.83        583.48        26.94 o                         
  -5   8  -1       2466.09       2440.88        70.17 o                         
  -4   8  -1       1318.66       1436.12        67.38 o                         
  -3   8  -1        560.39        620.70        21.16 o                         
  -2   8  -1       3204.58       2429.19        50.73 o                         
  -1   8  -1       1536.97       2279.10        51.25 o                         
   0   8  -1       1313.91        797.60        47.36 o                         
   1   8  -1        344.33        447.43        39.91 o                         
   2   8  -1       1268.73        989.01        49.05 o                         
   3   8  -1       1085.25       1117.16        42.13 o                         
   4   8  -1        115.73         71.73         6.11 o                         
   5   8  -1       1296.96       1220.91        44.78 o                         
   6   8  -1       2764.70       2796.35        79.29 o                         
   7   8  -1        691.96        479.84        15.14 o                         
   8   8  -1        477.67        366.84        14.87 o                         
   9   8  -1         45.16         31.79         5.55 o                         
  10   8  -1         23.07         18.27         6.25 o                         
  -6   9  -1        648.52        527.97        35.94 o                         
  -5   9  -1        264.46        166.85        14.73 o                         
  -4   9  -1        837.13        749.18        26.01 o                         
  -3   9  -1        180.88        194.06        10.78 o                         
  -2   9  -1        298.31        226.40        20.08 o                         
  -1   9  -1       2116.57       2242.58        84.63 o                         
   0   9  -1       1977.55       1584.98        74.41 o                         
   1   9  -1       2405.46       1788.06        51.35 o                         
   2   9  -1       1127.99       1125.10        46.88 o                         
   3   9  -1        203.62        138.12         8.17 o                         
   4   9  -1        256.08        282.12        13.03 o                         
   5   9  -1        190.20        215.56        11.03 o                         
   6   9  -1        256.32        226.47        11.87 o                         
   7   9  -1         16.03          8.56         6.87 o                         
   8   9  -1         56.48         26.38         6.67 o                         
   9   9  -1         38.39         29.29         6.38 o                         
  10   9  -1          2.89         -3.85         5.53 o                         
  -5  10  -1        915.24        897.74        45.08 o                         
  -4  10  -1        399.59        373.79        15.35 o                         
  -3  10  -1        176.83        198.95        14.67 o                         
  -1  10  -1       3877.36       4398.96       121.71 o                         
   0  10  -1       6410.64       7510.79       276.49 o                         
   1  10  -1       2560.09       2399.01        67.09 o                         
   2  10  -1       5479.23       4588.82       160.72 o                         
   3  10  -1       5371.74       5374.76       187.89 o                         
   4  10  -1        653.06        510.42        13.96 o                         
   5  10  -1        381.66        326.88        39.31 o                         
   6  10  -1        504.74        606.10        30.77 o                         
   7  10  -1        990.77        961.69       117.51 o                         
   8  10  -1        149.26        239.70        19.71 o                         
   9  10  -1          5.05          5.15         7.99 o                         
  10  10  -1         19.09          8.66         5.05 o                         
  -4  11  -1        195.12        134.04        13.82 o                         
  -1  11  -1        185.22        126.22        10.82 o                         
   1  11  -1        715.60        716.22        29.09 o                         
   2  11  -1        195.49        173.22        11.30 o                         
   3  11  -1       1853.61       1785.98        65.64 o                         
   4  11  -1         21.52         15.82         5.78 o                         
   5  11  -1         13.63         10.94        10.82 o                         
   6  11  -1         81.61        106.15        15.75 o                         
   7  11  -1        236.78        263.50        22.48 o                         
   8  11  -1          7.44          5.53         9.13 o                         
   9  11  -1         15.70         15.03         9.38 o                         
  -4  12  -1        138.18        174.55        15.75 o                         
  -3  12  -1       1338.18       1327.25        52.53 o                         
  -1  12  -1       1190.26       1137.92        44.12 o                         
   1  12  -1       1139.74        688.57        28.37 o                         
   2  12  -1       1364.02       1267.63        47.96 o                         
   3  12  -1       4407.85       4018.36       100.51 o                         
   4  12  -1        267.48        243.55        11.05 o                         
   5  12  -1        247.52        189.69        15.99 o                         
   6  12  -1        976.14       1007.13        44.24 o                         
   7  12  -1       1937.85       1988.77        78.14 o                         
   8  12  -1         78.15         94.61        15.15 o                         
   9  12  -1         23.47         16.79         6.54 o                         
  -4  13  -1        478.51        536.54        18.70 o                         
  -3  13  -1       1411.02       1143.57        47.24 o                         
  -2  13  -1        421.22        518.35        26.33 o                         
  -1  13  -1        960.90       1108.32        31.44 o                         
   0  13  -1        499.45        437.21        20.80 o                         
   1  13  -1        169.49        103.38         9.98 o                         
   2  13  -1        197.43        169.51         7.28 o                         
   3  13  -1        188.81        207.90         6.77 o                         
   4  13  -1        283.42        242.64        10.13 o                         
   5  13  -1        302.38        260.02        18.51 o                         
   6  13  -1         16.94          8.53        12.98 o                         
   7  13  -1        264.76        323.42        16.15 o                         
   8  13  -1        327.52        300.65        20.56 o                         
   9  13  -1        112.76         61.93         6.96 o                         
  -5  14  -1        149.71        140.05        14.67 o                         
  -4  14  -1         60.43         67.68        12.02 o                         
  -3  14  -1        371.92        481.21        26.33 o                         
  -2  14  -1       1902.76       2225.35        84.39 o                         
  -1  14  -1        784.83        819.43        25.05 o                         
   0  14  -1         83.55         56.18         7.58 o                         
   1  14  -1        939.10       1036.27        29.36 o                         
   2  14  -1       1167.17       1040.80        20.86 o                         
   3  14  -1       1831.11       1569.19        26.49 o                         
   4  14  -1        134.08        168.13        11.04 o                         
   5  14  -1          9.62         20.08        11.54 o                         
   6  14  -1         81.53        104.40        10.83 o                         
   7  14  -1        249.42        335.84        15.81 o                         
   8  14  -1        142.47        144.25        13.46 o                         
   9  14  -1          0.29          4.93         4.87 o                         
  -5  15  -1         46.36         60.83        12.38 o                         
  -4  15  -1        229.76        260.93        14.49 o                         
  -3  15  -1        235.91        294.64        21.04 o                         
  -2  15  -1        132.18        148.10        16.83 o                         
  -1  15  -1       1955.34       1939.85        74.05 o                         
   0  15  -1        936.91       1049.41        24.56 o                         
   1  15  -1        225.89        275.12        12.08 o                         
   2  15  -1       1736.46       1756.60        38.42 o                         
   3  15  -1         67.55         68.76         5.69 o                         
   4  15  -1         74.38         50.78         5.61 o                         
   5  15  -1        232.69        247.52        13.12 o                         
   6  15  -1         17.75         30.05        13.10 o                         
   7  15  -1          8.02         20.08        12.50 o                         
   8  15  -1         21.13         15.91         7.08 o                         
  -5  16  -1          6.50         33.78        11.54 o                         
  -4  16  -1         33.37         49.54         7.31 o                         
  -3  16  -1        555.20        641.98        21.28 o                         
  -2  16  -1        838.21        978.22        29.26 o                         
  -1  16  -1        287.19        416.39        15.99 o                         
   0  16  -1        102.53        154.72         8.20 o                         
   1  16  -1         96.02         75.80         8.20 o                         
   2  16  -1        126.47         97.86         7.05 o                         
   3  16  -1        555.04        743.54        18.48 o                         
   4  16  -1        488.21        334.74        12.89 o                         
   5  16  -1          1.02          6.61        11.54 o                         
   6  16  -1        214.12        228.04        18.51 o                         
   7  16  -1         73.50         65.43         8.54 o                         
   8  16  -1         37.89          9.23         6.03 o                         
  -5  17  -1         20.61         32.94        11.06 o                         
  -4  17  -1         85.29         72.87         6.86 o                         
  -3  17  -1        759.00        930.74        28.22 o                         
  -2  17  -1        669.97        746.64        24.11 o                         
  -1  17  -1         80.74         96.07         9.56 o                         
   0  17  -1        134.14        179.74        18.75 o                         
   1  17  -1        146.46        181.44        10.75 o                         
   2  17  -1         40.20         37.10         5.20 o                         
   3  17  -1        713.75        829.86        20.34 o                         
   4  17  -1        786.35        555.43        23.64 o                         
   5  17  -1        153.90        155.89        10.13 o                         
   6  17  -1          1.14          0.53         7.25 o                         
   7  17  -1          0.57          9.98         6.59 o                         
   8  17  -1          3.71          6.87         4.64 o                         
  -5  18  -1         45.34         54.94        11.42 o                         
  -4  18  -1         70.29         77.39         6.86 o                         
  -3  18  -1          2.71          4.88         9.62 o                         
  -2  18  -1         37.79         53.51         8.73 o                         
  -1  18  -1        410.55        501.88        25.12 o                         
   0  18  -1         10.04         14.25         9.32 o                         
   1  18  -1         81.87         90.19         9.26 o                         
   2  18  -1        651.21        752.59        16.64 o                         
   3  18  -1        334.42        291.72        10.17 o                         
   4  18  -1         73.31         73.21         7.50 o                         
   5  18  -1        137.27        149.06        14.67 o                         
   6  18  -1        217.55        205.90        21.94 o                         
   7  18  -1         28.15         42.39         5.93 o                         
  -5  19  -1         83.00        104.94        11.90 o                         
  -4  19  -1        197.85        214.15         9.93 o                         
  -3  19  -1        647.21        759.83        19.65 o                         
  -2  19  -1         10.80          4.44         7.88 o                         
  -1  19  -1        674.20        886.08        37.63 o                         
   0  19  -1        244.30        309.71        14.20 o                         
   1  19  -1        180.96        260.38        19.47 o                         
   2  19  -1        171.63        161.99         8.36 o                         
   3  19  -1         32.50         31.09         6.84 o                         
   4  19  -1        222.30        214.94        15.87 o                         
   5  19  -1         84.93         76.33        12.02 o                         
   6  19  -1          1.90         10.34         9.38 o                         
   7  19  -1          8.37          5.89         7.33 o                         
  -5  20  -1          8.17         -6.73         8.53 o                         
  -4  20  -1        122.46        115.44         8.14 o                         
  -3  20  -1        107.27        115.24         7.60 o                         
  -2  20  -1         92.50        144.39        25.54 o                         
  -1  20  -1        149.37        163.37        14.43 o                         
   0  20  -1         24.29         32.58         8.59 o                         
   1  20  -1         34.70         32.43         7.74 o                         
   2  20  -1         64.96         97.13        11.18 o                         
   3  20  -1         19.31         16.59         8.90 o                         
   4  20  -1        165.79        167.93        13.22 o                         
   5  20  -1          9.03          9.98         9.02 o                         
   6  20  -1         10.31         19.59         7.93 o                         
  -5  21  -1         89.33         45.08         8.05 o                         
  -4  21  -1        418.58        577.73        27.05 o                         
  -3  21  -1        386.82        389.26        15.96 o                         
  -2  21  -1        110.49        125.04         7.62 o                         
  -1  21  -1        239.11        370.01        20.20 o                         
   0  21  -1        458.24        644.70        21.47 o                         
   1  21  -1        447.53        556.76        30.65 o                         
   2  21  -1        189.99        209.53        14.06 o                         
   3  21  -1        156.90        166.97        14.18 o                         
  -5  22  -1          2.45          1.56         4.21 o                         
  -4  22  -1         74.93         82.22        10.34 o                         
  -3  22  -1         42.61         48.86        10.88 o                         
  -2  22  -1          7.23         19.17         5.46 o                         
  -1  22  -1         33.31         17.16         6.79 o                         
   0  22  -1         69.26         74.66         7.91 o                         
   1  22  -1        184.69        276.73        15.63 o                         
   2  22  -1         40.82         48.41         7.07 o                         
   3  22  -1         19.93         22.12         9.02 o                         
  -4  23  -1        310.98        254.25        11.90 o                         
  -3  23  -1        133.01        107.59        11.30 o                         
  -2  23  -1         70.25         64.36         7.04 o                         
  -1  23  -1        191.85        268.70        37.87 o                         
   0  23  -1        563.01        795.80        31.86 o                         
   1  23  -1        521.59        608.59        21.58 o                         
   2  23  -1        118.44        175.51        13.46 o                         
  -3  24  -1         19.61         20.32         5.05 o                         
  -1  24  -1         18.68         14.94         4.81 o                         
   0  24  -1          9.96         -0.24         6.49 o                         
   1  24  -1         40.74         45.55         5.66 o                         
  -2  25  -1         19.36         28.61         4.45 o                         
  -1  25  -1         19.25         17.31         4.93 o                         
   0  25  -1        152.28        188.97         9.62 o                         
  -8   0   0         39.79         56.38        23.08 o                         
  -7   0   0        433.11        458.24        39.19 o                         
  -6   0   0        571.08        553.21        37.99 o                         
  -5   0   0        745.24       1213.05        57.46 o                         
   1   0   0       9619.27      10867.32       376.26 o                         
   2   0   0      20665.04      21649.90       750.24 o                         
   3   0   0       4915.60       7006.02       248.24 o                         
   4   0   0       4098.54       2653.54       103.98 o                         
   5   0   0        749.45       1250.08        59.14 o                         
   6   0   0        570.86        553.49        47.30 o                         
   7   0   0        432.56        479.75        22.39 o                         
   8   0   0         38.53         49.20         8.07 o                         
   9   0   0        210.01        222.24        10.86 o                         
  10   0   0         10.85         -1.32         6.61 o                         
  -8   1   0         31.57         27.05        21.76 o                         
  -7   1   0        280.61        332.14        33.54 o                         
  -6   1   0        392.71        556.22        38.47 o                         
  -5   1   0         20.12         16.23        16.71 o                         
   1   1   0       1392.42        705.16        28.73 o                         
   2   1   0      20756.70      27365.10       946.06 o                         
   3   1   0        243.77        189.33        16.35 o
[truncated: 577,452 more chars]
