# Supplementary material for: Supra­molecular hy­dro­gen-bonded networks formed from copper(II) car­box­yl­ate dimers
Source: Acta Crystallogr C Struct Chem. 2024 May 22;80(Pt 6):239–53. doi: 10.1107/S2053229624004534 (PMC11150878; doi:10.1107/S2053229624004534)
Supplement: Supplementary file 13 [file c-80-00239-compound_12sup13.hkl]

data_compound_12                                                                
_shelx_title ' cc_rs_10a_a.res in P2(1)/n'                                      
_shelx_refln_list_code          4                                               
_shelx_F_calc_maximum      243.21                                               
_exptl_crystal_F_000      1072.00                                               
_reflns_d_resolution_high  0.7915                                               
                                                                                
loop_                                                                           
 _space_group_symop_operation_xyz                                               
 'x, y, z'                                                                      
 '-x+1/2, y+1/2, -z+1/2'                                                        
 '-x, -y, -z'                                                                   
 'x-1/2, -y-1/2, z-1/2'                                                         
                                                                                
_cell_length_a    15.3994                                                       
_cell_length_b    10.6592                                                       
_cell_length_c    16.9261                                                       
_cell_angle_alpha  90.000                                                       
_cell_angle_beta  110.424                                                       
_cell_angle_gamma  90.000                                                       
                                                                                
_shelx_F_squared_multiplier     1.000                                           
                                                                                
loop_                                                                           
 _refln_index_h                                                                 
 _refln_index_k                                                                 
 _refln_index_l                                                                 
 _refln_F_squared_calc                                                          
 _refln_F_squared_meas                                                          
 _refln_F_squared_sigma                                                         
 _refln_observed_status                                                         
   2   0   0       3012.15       2650.73        22.93 o                         
   4   0   0        734.58        555.11        20.70 o                         
   6   0   0        609.58        612.42        27.19 o                         
   8   0   0        628.41        624.78        33.65 o                         
  10   0   0       4626.60       5130.14       108.61 o                         
  12   0   0        586.63        532.85        22.80 o                         
  14   0   0         93.79         84.34        14.95 o                         
  16   0   0         14.29         13.39         8.60 o                         
  18   0   0         42.36         24.63         6.13 o                         
   1   1   0         18.70         20.38         2.12 o                         
   2   1   0        608.99        648.62         9.96 o                         
   3   1   0        374.58        357.49         7.10 o                         
   4   1   0          0.06          0.37         3.70 o                         
   5   1   0        105.71         91.75         5.12 o                         
   6   1   0         14.20         10.91         5.51 o                         
   7   1   0         41.01         38.48         7.09 o                         
   8   1   0        249.17        206.51        14.11 o                         
   9   1   0         22.86         25.23         6.76 o                         
  10   1   0         86.92         79.29        11.46 o                         
  11   1   0          0.23         -4.46         4.46 o                         
  12   1   0       1528.42       1613.63        28.71 o                         
  13   1   0        462.65        466.37        18.79 o                         
  14   1   0        393.71        364.13        18.35 o                         
  15   1   0         57.65         54.39         8.89 o                         
  16   1   0        112.90        117.25         9.57 o                         
  17   1   0          2.11          8.49         3.65 o                         
  18   1   0        134.78        133.51        12.62 o                         
   1   2   0        300.40        255.40        11.38 o                         
   2   2   0       6440.17       5969.67        43.11 o                         
   3   2   0        203.96        191.43         5.18 o                         
   4   2   0       2033.31       1919.93        18.23 o                         
   5   2   0        400.16        404.70         9.68 o                         
   6   2   0       1106.71       1071.69        21.12 o                         
   7   2   0        269.05        233.21        13.05 o                         
   8   2   0        279.42        306.47        16.18 o                         
   9   2   0         60.82         62.26        16.11 o                         
  10   2   0       1817.76       1913.63        74.32 o                         
  11   2   0         57.77         55.05         6.06 o                         
  12   2   0        206.29        187.80        10.66 o                         
  13   2   0          6.10          6.91         4.55 o                         
  14   2   0          1.16          1.90         5.19 o                         
  15   2   0        390.86        403.00        17.84 o                         
  16   2   0          3.03         -2.32         5.64 o                         
  17   2   0         51.83         51.83         6.31 o                         
  18   2   0         31.04         31.51         6.29 o                         
   1   3   0          0.02         -0.70         1.31 o                         
   2   3   0        281.51        224.40         9.54 o                         
   3   3   0        141.34        129.37         7.96 o                         
   4   3   0       7387.72       7437.40       117.80 o                         
   5   3   0        189.06        193.01         9.78 o                         
   6   3   0        414.15        385.91        13.73 o                         
   7   3   0        231.47        209.76        22.51 o                         
   8   3   0       1593.17       1624.09        62.42 o                         
   9   3   0        341.07        394.36        34.01 o                         
  10   3   0        278.24        272.59        31.27 o                         
  11   3   0         62.64         61.92         5.73 o                         
  12   3   0        142.70        109.77         8.88 o                         
  13   3   0         20.87         22.12         5.44 o                         
  14   3   0          7.70          8.77         5.43 o                         
  15   3   0        112.47        122.33         9.78 o                         
  16   3   0         30.82         31.75         6.06 o                         
  17   3   0        339.92        336.17        23.20 o                         
   0   4   0       2248.00       2385.68        34.53 o                         
   1   4   0        126.22        121.53         6.62 o                         
   2   4   0       5120.04       5237.52       116.32 o                         
   3   4   0         44.64         51.18         6.47 o                         
   4   4   0         94.19         87.84         7.90 o                         
   5   4   0          3.17          1.88         4.46 o                         
   6   4   0          0.60          4.87         8.59 o                         
   7   4   0         74.94         69.48        16.06 o                         
   8   4   0       1064.67       1181.95        56.46 o                         
   9   4   0         56.14         38.58        17.13 o                         
  10   4   0         49.74         47.85         8.55 o                         
  11   4   0          3.85          2.99         4.55 o                         
  12   4   0        137.64        140.84        10.48 o                         
  13   4   0         78.46         80.24         8.19 o                         
  14   4   0        110.73        114.83         9.75 o                         
  15   4   0          0.05         -3.50         4.99 o                         
  16   4   0         50.47         65.66        14.92 o                         
  17   4   0         87.50         92.43        11.44 o                         
   1   5   0         10.96         11.55         4.41 o                         
   2   5   0        729.48        618.22        19.34 o                         
   3   5   0          2.89          6.19         4.32 o                         
   4   5   0        919.58       1091.06        30.08 o                         
   5   5   0        241.48        245.47        13.83 o                         
   6   5   0         10.07         16.62        10.46 o                         
   7   5   0        316.02        326.58        30.72 o                         
   8   5   0        209.83        181.26        24.06 o                         
   9   5   0        138.86        170.93        20.05 o                         
  10   5   0        119.11        150.80        15.54 o                         
  11   5   0         40.85         32.07         6.52 o                         
  12   5   0         27.52         32.71         8.15 o                         
  13   5   0          6.25         -0.32         8.08 o                         
  14   5   0        286.65        309.66        24.03 o                         
  15   5   0         41.62         41.03        10.67 o                         
  16   5   0         76.53         81.40        13.58 o                         
   1   6   0         13.10         17.97         9.72 o                         
   2   6   0       2871.82       3446.03        49.01 o                         
   3   6   0         96.73        113.02         9.92 o                         
   4   6   0       1456.79       1634.69        39.69 o                         
   5   6   0          5.12         10.09        10.13 o                         
   6   6   0       2209.14       2287.06        76.55 o                         
   7   6   0         10.04         25.32        13.36 o                         
   8   6   0        750.67        838.46        40.48 o                         
   9   6   0         77.34         82.94        13.49 o                         
  10   6   0        402.03        360.18        45.01 o                         
  11   6   0        630.55        672.63        37.19 o                         
  12   6   0          0.09          1.12        10.51 o                         
  13   6   0        534.16        572.54        31.94 o                         
  14   6   0          4.76          7.13         7.67 o                         
  15   6   0         77.73         73.61        10.39 o                         
  16   6   0        147.85        136.61        12.83 o                         
   1   7   0         66.44         64.32        14.04 o                         
   2   7   0       1092.45       1190.26        49.32 o                         
   3   7   0         51.77         57.54        10.41 o                         
   5   7   0          0.00         -7.76         7.76 o                         
   6   7   0          8.00         27.06        20.23 o                         
   7   7   0        127.41         99.99        15.57 o                         
   8   7   0        198.00        185.61        21.70 o                         
   9   7   0          0.98         -3.06        22.84 o                         
  10   7   0          2.71         19.62        17.92 o                         
  11   7   0         28.62         25.48        10.05 o                         
  12   7   0         85.88         93.18        14.49 o                         
  13   7   0        105.90        110.71        14.61 o                         
  14   7   0         29.73         28.23         7.45 o                         
  15   7   0          0.38         -1.72         1.78 o                         
   0   8   0         11.67          8.22         9.08 o                         
   1   8   0          1.04         -7.57         7.57 o                         
   2   8   0        476.72        485.51        18.70 o                         
   3   8   0        113.36        109.86         9.39 o                         
   4   8   0       1843.46       1836.25        50.80 o                         
   5   8   0          6.57          9.08         5.25 o                         
   6   8   0         75.25         84.62        28.84 o                         
   7   8   0        125.06        104.67        24.34 o                         
   8   8   0        691.30        633.34        36.96 o                         
   9   8   0          3.24          9.89        21.02 o                         
  10   8   0        437.15        411.30        27.83 o                         
  11   8   0          0.02        -14.17        18.45 o                         
  12   8   0          0.15          9.43         8.49 o                         
  13   8   0          0.23         -4.84         4.84 o                         
  14   8   0         11.88          7.42         8.78 o                         
   1   9   0         81.06         76.85         8.26 o                         
   2   9   0        939.66        928.77        38.70 o                         
   3   9   0        299.35        289.90        19.17 o                         
   4   9   0       2311.39       2197.91        63.21 o                         
   5   9   0         31.29         25.62        19.32 o                         
   6   9   0        316.50        333.92        45.33 o                         
   7   9   0          6.92          8.54        18.38 o                         
   8   9   0        651.87        658.91        28.28 o                         
   9   9   0        223.94        222.06        20.80 o                         
  10   9   0        141.48        134.38        13.18 o                         
  11   9   0          4.72          6.01         6.11 o                         
  12   9   0          0.02        -11.20        11.20 o                         
  13   9   0         26.87         18.99         8.07 o                         
   0  10   0          3.33          8.06         7.81 o                         
   1  10   0          0.48         18.76        13.01 o                         
   2  10   0         37.43         51.63        18.06 o                         
   3  10   0          0.11        -12.71        12.71 o                         
   4  10   0        450.91        492.48        49.79 o                         
   5  10   0        172.52        158.26        30.82 o                         
   6  10   0         17.84         10.45        19.03 o                         
   7  10   0         16.28         21.77         9.20 o                         
   8  10   0        680.32        681.00        57.91 o                         
   9  10   0         12.33         11.67        18.86 o                         
  10  10   0        263.73        244.55        29.43 o                         
  11  10   0         25.04         30.63        11.98 o                         
  12  10   0         71.21         60.77        11.49 o                         
   1  11   0          2.36          1.23        14.27 o                         
   2  11   0         13.22          6.98        18.49 o                         
   3  11   0          7.23         16.82        14.15 o                         
   4  11   0        525.00        468.53        45.15 o                         
   5  11   0         25.91         20.34        16.74 o                         
   6  11   0          5.17         -3.60         9.19 o                         
   7  11   0        117.80        106.49        13.59 o                         
   8  11   0         37.71         33.71        16.13 o                         
   9  11   0          1.85         -3.97         9.36 o                         
  10  11   0         18.72         21.14         7.92 o                         
   0  12   0         59.63         41.92        15.43 o                         
   1  12   0          1.98         22.95        18.32 o                         
   2  12   0        192.47        181.18        22.48 o                         
   3  12   0          0.13          2.98         5.43 o                         
   4  12   0          2.22         24.03         8.48 o                         
   5  12   0          1.39          2.30         6.35 o                         
   6  12   0        120.10         87.81        10.18 o                         
   7  12   0         59.37         56.51        13.79 o                         
   8  12   0        126.72        112.66        14.03 o                         
   1  13   0          5.19         18.65         5.41 o                         
   2  13   0          4.73         -6.79         6.79 o                         
   3  13   0          9.16         17.59         4.89 o                         
   4  13   0         15.10         11.65         4.26 o                         
 -17   0   1          2.83         -1.01        16.72 o                         
 -15   0   1         30.99         30.19        14.31 o                         
 -13   0   1         84.43         69.92        13.23 o                         
 -11   0   1        641.40        675.36        43.36 o                         
  -9   0   1         28.89         36.57        12.07 o                         
  -7   0   1         17.08          4.73         7.81 o                         
  -5   0   1         26.41         34.76         8.11 o                         
  -3   0   1        185.07        144.24         9.74 o                         
   1   0   1         27.72         24.42         3.17 o                         
   3   0   1        430.67        400.92        13.86 o                         
   7   0   1         27.89         15.07         9.67 o                         
   9   0   1         50.02         46.06        12.38 o                         
  11   0   1         37.67         24.71         5.62 o                         
  13   0   1         27.23         31.02        12.28 o                         
  15   0   1        744.99        774.20        34.66 o                         
  17   0   1         59.16         55.77        11.40 o                         
 -18   1   1         58.87         66.51         9.79 o                         
 -17   1   1         21.68         21.33         5.07 o                         
 -16   1   1        110.16        109.06         9.78 o                         
 -15   1   1          0.48          2.11         5.59 o                         
 -14   1   1        250.98        237.71        15.47 o                         
 -13   1   1        703.68        672.56        22.21 o                         
 -12   1   1         55.29         52.49         6.19 o                         
 -11   1   1        504.26        515.03        40.58 o                         
 -10   1   1        127.83        127.25        13.59 o                         
  -9   1   1        178.64        208.43        22.97 o                         
  -8   1   1         20.02         30.65         7.21 o                         
  -7   1   1         13.63         10.32         5.43 o                         
  -6   1   1         23.46         22.40         5.86 o                         
  -5   1   1         14.24          7.44         4.22 o                         
  -4   1   1          0.90          3.12         1.57 o                         
  -3   1   1        338.98        301.93         5.21 o                         
  -2   1   1         74.85         63.03         2.31 o                         
  -1   1   1         19.22         19.63         3.85 o                         
   0   1   1        277.84        278.35         5.83 o                         
   1   1   1          8.93          7.51         2.96 o                         
   2   1   1      23496.13      22089.87        87.56 o                         
   3   1   1        461.93        461.73        14.63 o                         
   4   1   1      11721.15      10612.44        73.84 o                         
   5   1   1         47.02         44.64         5.43 o                         
   6   1   1        668.50        662.87        15.03 o                         
   7   1   1          0.84          0.60         4.95 o                         
   8   1   1        208.20        190.78        16.83 o                         
   9   1   1         13.00         12.94         6.43 o                         
  10   1   1         35.73         39.63        13.55 o                         
  11   1   1          3.95          2.89         5.66 o                         
  12   1   1          0.05         -4.53         4.53 o                         
  13   1   1        410.72        402.04        16.45 o                         
  14   1   1        314.18        302.98        16.77 o                         
  15   1   1        132.71        135.23        11.24 o                         
  16   1   1         12.77          8.73         5.82 o                         
  17   1   1          2.65          9.50         4.65 o                         
 -18   2   1         61.74         61.57         9.50 o                         
 -17   2   1          2.44         -3.93         8.06 o                         
 -16   2   1        132.55        135.23        10.20 o                         
 -15   2   1         20.16         17.75         6.60 o                         
 -14   2   1        306.26        284.18        14.70 o                         
 -13   2   1         35.65         30.39         6.64 o                         
 -12   2   1        200.71        190.52        10.90 o                         
 -11   2   1         32.78         29.66         6.58 o                         
 -10   2   1        316.40        253.24        29.03 o                         
  -9   2   1        112.48        108.35        19.46 o                         
  -8   2   1        324.16        304.77        15.95 o                         
  -7   2   1        116.95        111.42         9.22 o                         
  -6   2   1         19.70         28.10         5.20 o                         
  -5   2   1        452.82        437.98         8.61 o                         
  -4   2   1       2208.49       2051.62        25.72 o                         
  -3   2   1        102.23         91.91         3.40 o                         
  -2   2   1        757.33        726.37        21.30 o                         
  -1   2   1        146.68        134.45         8.84 o                         
   0   2   1      19202.76      17698.44        70.93 o                         
   1   2   1         59.66         57.30         7.06 o                         
   2   2   1       7192.30       6625.95        57.07 o                         
   3   2   1         69.42         64.38         7.15 o                         
   4   2   1        487.35        533.22        18.27 o                         
   5   2   1        448.59        424.05        11.53 o                         
   6   2   1       1920.22       1969.22        58.23 o                         
   7   2   1        159.80        168.37        11.67 o                         
   8   2   1          0.01        -10.83        10.99 o                         
   9   2   1        266.51        274.89        28.34 o                         
  10   2   1         11.59         17.53        11.19 o                         
  11   2   1          3.25         -0.50         4.97 o                         
  12   2   1         65.01         55.57         7.37 o                         
  13   2   1         12.08          9.75         5.94 o                         
  14   2   1         45.24         35.84         8.11 o                         
  15   2   1          1.00          0.95         6.25 o                         
  16   2   1        197.07        203.60        12.64 o                         
  17   2   1         16.02         31.53         5.66 o                         
 -18   3   1         88.80        101.87        10.41 o                         
 -17   3   1          6.98         25.31        15.44 o                         
 -16   3   1        706.96        747.70        20.18 o                         
 -15   3   1         20.17         18.12         5.39 o                         
 -14   3   1          4.99         11.57         5.34 o                         
 -13   3   1         64.25         61.40         7.33 o                         
 -12   3   1         12.11          5.47         4.80 o                         
 -11   3   1         35.89         27.71         5.64 o                         
 -10   3   1        185.08        183.21        25.50 o                         
  -9   3   1          0.53          1.63         9.93 o                         
  -8   3   1       1381.11       1450.50        59.03 o                         
  -7   3   1        924.33        925.51        43.31 o                         
  -6   3   1         93.13         93.55        15.42 o                         
  -5   3   1        183.20        169.97         8.23 o                         
  -4   3   1         51.17         47.59         5.09 o                         
  -3   3   1        498.12        507.62        13.58 o                         
  -2   3   1       1631.95       1454.40        33.30 o                         
  -1   3   1         55.29         55.69         3.62 o                         
   0   3   1       3953.44       3541.72        27.36 o                         
   1   3   1         18.72         19.13         2.38 o                         
   2   3   1         71.02         59.85         6.27 o                         
   3   3   1         21.96         21.65         1.97 o                         
   4   3   1       1614.61       1570.60        17.10 o                         
   5   3   1        828.17        866.38        21.60 o                         
   6   3   1       2555.83       2784.45        45.80 o                         
   7   3   1        317.55        329.25        28.53 o                         
   8   3   1       1525.72       1548.46        62.63 o                         
   9   3   1        102.18         82.09        18.91 o                         
  10   3   1        287.33        291.19        15.02 o                         
  11   3   1         45.25         44.88         5.62 o                         
  12   3   1         45.86         33.21         5.76 o                         
  13   3   1          0.36          3.09         4.57 o                         
  14   3   1        544.80        566.33        19.22 o                         
  15   3   1        116.01        111.33        10.68 o                         
  16   3   1        199.26        200.26        14.47 o                         
  17   3   1          2.54          0.42         5.63 o                         
 -17   4   1         13.84         14.10         6.85 o                         
 -16   4   1         48.44         56.07         9.08 o                         
 -15   4   1        445.86        454.73        21.16 o                         
 -14   4   1        556.75        580.14        19.11 o                         
 -13   4   1        229.77        260.23        13.79 o                         
 -12   4   1        543.43        533.11        18.94 o                         
 -11   4   1         77.30        106.95        10.54 o                         
 -10   4   1        127.29        160.07        18.05 o                         
  -9   4   1        291.15        277.73        31.14 o                         
  -8   4   1        481.20        545.92        38.81 o                         
  -7   4   1         98.06         76.05        16.86 o                         
  -6   4   1       6673.96       7189.02       114.60 o                         
  -5   4   1        267.45        267.63        12.84 o                         
  -4   4   1        818.31        919.96        21.55 o                         
  -3   4   1          0.30         -0.50         3.54 o                         
  -2   4   1       9565.61      10180.58        96.16 o                         
  -1   4   1          6.87          7.92         2.98 o                         
   0   4   1       7157.76       7053.49        42.68 o                         
   1   4   1          8.39          9.85         1.87 o                         
   2   4   1       1993.39       2059.38        34.95 o                         
   3   4   1          0.12         -0.14         4.37 o                         
   4   4   1       7555.61       7847.47        91.31 o                         
   5   4   1        269.86        295.10        18.54 o                         
   6   4   1         94.74         88.98        16.68 o                         
   7   4   1         74.13         64.30        14.77 o                         
   8   4   1         14.83         12.82         9.09 o                         
   9   4   1         17.06         17.11        12.70 o                         
  10   4   1        363.42        371.30        15.04 o                         
  11   4   1        224.56        219.53        13.28 o                         
  12   4   1         44.30         40.92         5.73 o                         
  13   4   1          1.67          6.12         5.96 o                         
  14   4   1        656.41        681.20        24.37 o                         
  15   4   1         49.46         51.27         8.94 o                         
  16   4   1         22.07         24.30         9.20 o                         
  17   4   1         14.97          5.25         4.62 o                         
 -17   5   1         56.02         57.88         8.76 o                         
 -16   5   1        253.77        302.09        24.15 o                         
 -15   5   1        104.31        102.49        14.74 o                         
 -14   5   1        435.43        455.10        29.23 o                         
 -13   5   1        165.66        210.70        16.57 o                         
 -12   5   1          1.64          2.26         6.26 o                         
 -11   5   1          8.44          6.65        17.87 o                         
 -10   5   1          0.15         18.62         7.44 o                         
  -9   5   1        227.86        267.80        23.67 o                         
  -8   5   1        663.85        719.36        46.74 o                         
  -7   5   1         42.45         37.13        13.43 o                         
  -6   5   1         73.85         41.84        13.14 o                         
  -5   5   1         25.50         24.80        11.86 o                         
  -4   5   1         62.73         98.57         8.87 o                         
  -3   5   1         77.04        111.00         9.08 o                         
  -2   5   1        768.36        825.45        21.99 o                         
  -1   5   1         47.42         59.43         8.16 o                         
   0   5   1          9.60         10.81         5.81 o                         
   1   5   1        146.29        157.55        10.11 o                         
   2   5   1       1145.44       1190.86        27.08 o                         
   3   5   1         97.43         79.48         8.58 o                         
   4   5   1        537.35        635.77        28.91 o                         
   5   5   1         32.63         30.27         6.21 o                         
   6   5   1          1.79          0.43         9.48 o                         
   7   5   1          0.22        -11.36        11.36 o                         
   8   5   1        726.68        733.73        48.71 o                         
   9   5   1          0.14          2.81        11.80 o                         
  10   5   1         70.04         67.05         7.78 o                         
  11   5   1        133.66        116.36        11.57 o                         
  12   5   1        169.85        194.23        15.70 o                         
  13   5   1        404.02        441.55        22.21 o                         
  14   5   1        595.59        633.40        23.85 o                         
  15   5   1        334.46        375.92        21.52 o                         
  16   5   1         15.67          6.29         6.77 o                         
 -16   6   1         20.15         16.97         6.37 o                         
 -15   6   1         26.09         24.77         9.73 o                         
 -14   6   1         59.08         47.11        10.94 o                         
 -13   6   1        132.59        155.45        18.42 o                         
 -12   6   1       2199.37       2368.55        66.64 o                         
 -11   6   1        148.75        160.39        32.76 o                         
 -10   6   1        735.68        696.72        61.26 o                         
  -9   6   1          8.48          1.90         7.22 o                         
  -8   6   1         25.54         24.16         8.61 o                         
  -7   6   1          0.69         -3.34        10.14 o                         
  -6   6   1        461.40        523.42        37.02 o                         
  -5   6   1         62.28         69.53        12.00 o                         
  -4   6   1         54.91         54.52         7.41 o                         
  -3   6   1         91.60         97.56         9.39 o                         
  -2   6   1       3636.50       4193.70       237.57 o                         
  -1   6   1         26.64         31.32        11.45 o                         
   0   6   1        272.57        259.32        22.74 o                         
   1   6   1         21.19         19.16         8.60 o                         
   2   6   1       3650.68       4344.65        57.57 o                         
   3   6   1          3.53          1.66         5.93 o                         
   4   6   1       4099.81       4524.61        62.35 o                         
   5   6   1         18.85          7.06         9.37 o                         
   6   6   1          9.73          1.24         8.81 o                         
   7   6   1          0.70          0.27         9.62 o                         
   8   6   1        682.34        665.94        37.44 o                         
   9   6   1        143.76        154.64        30.36 o                         
  10   6   1        559.33        496.50        24.77 o                         
  11   6   1          7.47          8.99        10.22 o                         
  12   6   1        530.45        530.61        31.45 o                         
  13   6   1         28.40         20.65        10.57 o                         
  14   6   1        225.47        243.16        18.27 o                         
  15   6   1         28.20         33.54         7.86 o                         
 -15   7   1          3.90          5.71         2.89 o                         
 -14   7   1        108.43         81.12        19.60 o                         
 -13   7   1         46.06         25.84        10.30 o                         
 -12   7   1        238.63        226.36        22.12 o                         
 -11   7   1        132.33        111.00        29.07 o                         
 -10   7   1        183.96        193.64        34.69 o                         
  -9   7   1        222.99        172.13        25.24 o                         
  -8   7   1        247.90        243.63        18.88 o                         
  -7   7   1         22.93         30.89         9.09 o                         
  -6   7   1        170.04        152.88        17.10 o                         
  -5   7   1        168.97        154.41        18.67 o                         
  -3   7   1          0.18         -8.79         8.79 o                         
  -2   7   1        140.95        123.87        12.72 o                         
  -1   7   1          6.38          6.15         5.74 o                         
   0   7   1         50.98         50.39        14.22 o                         
   1   7   1         59.10         51.72        13.54 o                         
   2   7   1       1239.35       1204.26        51.38 o                         
   3   7   1         30.95         40.16         9.70 o                         
   4   7   1         44.91         40.71         9.22 o                         
   5   7   1         76.64         83.19        15.48 o                         
   6   7   1         11.17          2.05         3.13 o                         
   7   7   1         13.39         18.45         8.35 o                         
   8   7   1        623.83        674.48        60.60 o                         
   9   7   1         36.76         21.24        20.02 o                         
  10   7   1        197.60        203.57        26.75 o                         
  11   7   1         10.38          7.36         7.94 o                         
  12   7   1          2.50         -6.03         8.06 o                         
  13   7   1         18.53         20.32         8.39 o                         
  14   7   1         65.80         57.92         8.55 o                         
  15   7   1         46.48         36.91         6.79 o                         
 -14   8   1         50.42         42.97         6.72 o                         
 -13   8   1          2.56          6.55         4.62 o                         
 -12   8   1        114.84        111.51        15.15 o                         
 -11   8   1         10.09          5.19         8.47 o                         
 -10   8   1          0.64          2.08        14.57 o                         
  -9   8   1         13.29         27.28         8.61 o                         
  -8   8   1         25.53         13.01         7.76 o                         
  -7   8   1        270.57        269.73        40.12 o                         
  -6   8   1       2154.01       2239.96        72.85 o                         
  -5   8   1         23.25         21.18        10.07 o                         
  -4   8   1         19.80         21.77         4.91 o                         
  -3   8   1        168.01        171.40        13.17 o                         
  -2   8   1        703.02        711.26        25.72 o                         
  -1   8   1         38.82         47.13         9.83 o                         
   0   8   1        625.04        630.27        47.68 o                         
   1   8   1          8.33          3.33         7.16 o                         
   2   8   1        142.28        112.23        11.41 o                         
   3   8   1         39.23         37.73         7.98 o                         
   4   8   1         91.12         54.19         9.35 o                         
   5   8   1          0.01         -3.51         6.80 o                         
   6   8   1         47.55         71.32        13.07 o                         
   7   8   1         44.29         36.34        22.23 o                         
   8   8   1          8.71         12.22        17.80 o                         
   9   8   1         10.60         -0.29        10.29 o                         
  10   8   1        898.99        910.53        51.04 o                         
  11   8   1        171.09        169.28        20.83 o                         
  12   8   1        129.51        138.47        10.81 o                         
  13   8   1         17.23         11.01         5.25 o                         
  14   8   1          0.26         -5.61         7.52 o                         
 -13   9   1         77.12         59.98        14.22 o                         
 -12   9   1          5.26         -3.39        10.73 o                         
 -11   9   1         47.03         42.16         9.71 o                         
 -10   9   1         32.27         34.65         9.08 o                         
  -9   9   1         56.02         59.88        14.00 o                         
  -8   9   1        905.84        943.54        44.17 o                         
  -7   9   1          2.49         -1.56        15.67 o                         
  -6   9   1        857.18        975.93        70.57 o                         
  -5   9   1         59.49         42.78        18.27 o                         
  -4   9   1        230.62        156.30        18.82 o                         
  -3   9   1         66.85         71.07        21.78 o                         
  -2   9   1        329.40        325.65        22.86 o                         
  -1   9   1         22.91         22.23         6.01 o                         
   0   9   1       1079.13       1118.31        29.76 o                         
   1   9   1          0.35          2.97         5.76 o                         
   2   9   1        309.49        281.61        31.91 o                         
   3   9   1         14.73         16.68        11.45 o                         
   4   9   1         46.44         34.50        10.22 o                         
   5   9   1        190.89        147.26        30.66 o                         
   6   9   1         76.18         78.60        15.45 o                         
   7   9   1        425.09        418.02        29.58 o                         
   8   9   1         39.40         19.22        23.05 o                         
   9   9   1        233.88        236.57        21.72 o                         
  10   9   1        460.95        503.55        28.00 o                         
  11   9   1        110.08        132.04        18.70 o                         
  12   9   1         39.16         26.44        13.24 o                         
  13   9   1          3.32          6.13         4.37 o                         
 -12  10   1         51.38         54.81        12.02 o                         
 -11  10   1        131.46        121.97        21.39 o                         
 -10  10   1        364.84        394.33        36.79 o                         
  -9  10   1        268.20        291.01        21.09 o                         
  -8  10   1        148.22        162.41        29.01 o                         
  -7  10   1        100.25        100.19        16.19 o                         
  -6  10   1          6.98         -5.70        22.55 o                         
  -5  10   1          0.03          4.66        15.00 o                         
  -4  10   1        302.93        274.93        23.92 o                         
  -3  10   1         69.62         54.05        13.93 o                         
  -2  10   1        529.21        423.66        29.29 o                         
  -1  10   1         20.85         23.31        13.76 o                         
   0  10   1          7.87         -1.46        13.25 o                         
   1  10   1          3.78         11.19        13.59 o                         
   2  10   1        853.98       1007.81        43.75 o                         
   3  10   1         62.05         47.73        24.71 o                         
   4  10   1        958.47        997.09        70.51 o                         
   5  10   1         21.08         18.79        18.66 o                         
   6  10   1         85.60         53.61        24.12 o                         
   7  10   1          1.29        -14.93        15.78 o                         
   8  10   1        461.35        488.06        47.55 o                         
   9  10   1         25.50         24.65        16.83 o                         
  10  10   1         12.08          1.94        10.39 o                         
  11  10   1         33.31         51.34        12.63 o                         
 -10  11   1          1.10          0.60         6.96 o                         
  -9  11   1         59.24         65.89        14.62 o                         
  -8  11   1          8.78         -5.83         6.88 o                         
  -7  11   1         75.16         63.20        11.80 o                         
  -6  11   1        689.60        725.72        34.53 o                         
  -5  11   1         19.73          2.22        16.09 o                         
  -4  11   1        113.74        100.93        23.19 o                         
  -3  11   1        132.25        135.05        25.11 o                         
  -2  11   1         93.33        114.78        26.03 o                         
  -1  11   1          2.55          1.32        10.72 o                         
   0  11   1        189.63        201.60        21.40 o                         
   1  11   1         16.37         -4.94        14.65 o                         
   2  11   1        169.48        140.35        27.28 o                         
   3  11   1         17.25         16.26        18.65 o                         
   4  11   1        410.43        379.87        41.80 o                         
   5  11   1          8.22         13.36        18.81 o                         
   6  11   1         43.15         43.26        18.85 o                         
   7  11   1         14.47         18.79        11.38 o                         
   8  11   1        287.24        283.54        29.24 o                         
   9  11   1          1.18          6.95         9.23 o                         
  10  11   1        367.96        365.29        23.95 o                         
  -8  12   1         30.63         41.77         8.71 o                         
  -7  12   1          3.62          0.64         3.53 o                         
  -6  12   1         21.61         29.07         5.68 o                         
  -5  12   1         24.62         26.68         7.71 o                         
  -4  12   1        123.97        139.81        14.17 o                         
  -3  12   1         10.29          7.84         5.66 o                         
  -2  12   1        664.67        648.58        30.85 o                         
  -1  12   1         28.50         32.91        10.05 o                         
   0  12   1         16.79         15.74         9.21 o                         
   1  12   1          0.02         16.59        12.22 o                         
   2  12   1         35.65         36.66        16.54 o                         
   3  12   1          0.00        -14.64        14.64 o                         
   4  12   1          4.19          4.96        14.17 o                         
   5  12   1          0.00         -1.17         8.98 o                         
   6  12   1         49.79         33.42        12.89 o                         
   7  12   1          4.78          2.31         9.41 o                         
  -4  13   1          6.77         -4.49         4.95 o                         
  -3  13   1          0.69          5.85         4.09 o                         
  -2  13   1          2.86         11.04         5.54 o                         
  -1  13   1         11.57         23.50         6.07 o                         
   0  13   1          0.02         -4.41         4.41 o                         
   1  13   1         30.01         39.14        10.05 o                         
   2  13   1         31.04         32.42         7.54 o                         
   3  13   1          0.12         -2.22         6.40 o                         
 -18   0   2         90.03         95.22        14.28 o                         
 -16   0   2        373.79        387.72        23.99 o                         
 -14   0   2         45.74         34.14        11.55 o                         
 -12   0   2        148.25        145.17        11.19 o                         
 -10   0   2       8348.48       8881.54       139.52 o                         
  -8   0   2       3833.01       4041.99        79.20 o                         
  -6   0   2        861.11        826.71        30.76 o                         
  -4   0   2      16964.06      16321.02       104.72 o                         
  -2   0   2      11412.10      10336.11        34.12 o                         
   0   0   2          0.63          8.36         3.29 o                         
   2   0   2      59149.96      50896.73       156.59 o                         
   4   0   2      23362.75      21596.98       121.92 o                         
   8   0   2         65.02         62.90        13.97 o                         
  10   0   2        300.88        261.86        28.57 o                         
  12   0   2        849.78        798.79        31.71 o                         
  14   0   2         84.40        104.63        15.79 o                         
  16   0   2         44.48         41.87        13.14 o                         
 -18   1   2          2.04          5.36         3.36 o                         
 -17   1   2          6.67          5.74         4.61 o                         
 -16   1   2        140.04        125.33        10.48 o                         
 -15   1   2        160.60        180.94        12.83 o                         
 -14   1   2        555.92        537.93        21.46 o                         
 -13   1   2        555.61        549.61        19.93 o                         
 -12   1   2         94.30        101.22         8.15 o                         
 -11   1   2         12.50          5.45        10.58 o                         
 -10   1   2        794.17        800.69        52.78 o                         
  -9   1   2        137.99        138.94        12.68 o                         
  -8   1   2       3309.07       3469.13        52.08 o                         
  -7   1   2         40.49         44.98         7.49 o                         
  -6   1   2       1190.87       1160.72        39.72 o                         
  -5   1   2        233.18        199.97        10.83 o                         
  -4   1   2         12.09          5.80         3.97 o                         
  -3   1   2         27.54         26.47         6.52 o                         
  -2   1   2      20678.75      17793.54        81.92 o                         
  -1   1   2         21.81         20.31         3.23 o                         
   0   1   2       1202.89        970.96        16.66 o                         
   1   1   2          1.19          0.66         4.58 o                         
   3   1   2        911.45        863.59        23.09 o                         
   4   1   2       3605.22       3385.35        48.41 o                         
   5   1   2        377.08        351.35        17.48 o                         
   6   1   2       1908.16       1926.88        42.41 o                         
   7   1   2         50.79         47.43         8.19 o                         
   8   1   2          0.84         10.72         5.71 o                         
   9   1   2          3.81         -1.94         6.44 o                         
  10   1   2         19.21         18.93        12.23 o                         
  11   1   2         12.03         15.85         4.05 o                         
  12   1   2       1034.85       1033.61        23.73 o                         
  13   1   2         10.62          7.18         6.31 o                         
  14   1   2        310.19        308.92        16.79 o                         
  15   1   2          9.41          5.53         6.80 o                         
  16   1   2         60.14         53.53         9.10 o                         
  17   1   2         34.65         27.86         4.82 o                         
 -18   2   2         13.00          9.75         4.22 o                         
 -17   2   2         10.50         11.13         5.93 o                         
 -16   2   2         61.58         70.41         8.16 o                         
 -15   2   2         92.79         90.59         9.54 o                         
 -14   2   2          5.14         14.32         5.15 o                         
 -13   2   2         78.82         72.17         8.01 o                         
 -12   2   2        460.42        406.82        15.47 o                         
 -11   2   2        195.75        201.71        26.90 o                         
 -10   2   2       1789.79       1771.97        69.93 o                         
  -9   2   2         42.12         39.31        14.08 o                         
  -8   2   2       2918.31       3027.42       203.09 o                         
  -7   2   2        332.85        399.99        27.88 o                         
  -6   2   2       1463.97       1472.08        27.19 o                         
  -5   2   2        147.68        132.07         7.95 o                         
  -4   2   2       5039.20       4739.90        32.55 o                         
  -3   2   2          8.32         11.62         2.70 o                         
  -2   2   2       3979.32       3795.37        49.57 o                         
  -1   2   2          5.64          4.45         3.92 o                         
   0   2   2      11763.75      10159.46        48.30 o                         
   1   2   2         14.42         12.59         6.17 o                         
   2   2   2      25812.13      23000.82       118.90 o                         
   3   2   2        331.75        325.79        15.99 o                         
   4   2   2       9073.36       8935.19        82.02 o                         
   5   2   2        115.50        106.70        10.64 o                         
   6   2   2        339.12        381.44        12.63 o                         
   7   2   2         35.79         39.37         5.01 o                         
   8   2   2        217.36        247.49        26.81 o                         
   9   2   2        115.01        126.59        21.63 o                         
  10   2   2        112.79        131.10         9.75 o                         
  11   2   2         45.26         47.02         5.98 o                         
  12   2   2         90.15         83.87         8.49 o                         
  13   2   2        127.80        116.97         9.60 o                         
  14   2   2          2.19          0.48         6.46 o                         
  15   2   2        256.95        264.07        15.60 o                         
  16   2   2         17.90          6.18         8.21 o                         
  17   2   2          0.02         -3.08         3.19 o                         
 -18   3   2        227.68        219.32        16.12 o                         
 -17   3   2         25.25         31.76        14.95 o                         
 -16   3   2          0.05         -2.23         5.78 o                         
 -15   3   2        722.75        786.45        21.77 o                         
 -14   3   2        489.19        517.81        19.10 o                         
 -13   3   2        133.82        117.28         9.88 o                         
 -12   3   2         94.70        108.28         8.17 o                         
 -11   3   2          5.67          5.65         6.79 o                         
 -10   3   2          4.76          4.39        11.02 o                         
  -9   3   2         26.61         16.12        13.68 o                         
  -8   3   2         10.87         11.14        10.86 o                         
  -7   3   2       1031.83       1121.45        47.31 o                         
  -6   3   2        362.39        445.09        28.57 o                         
  -5   3   2          8.19          7.32         3.38 o                         
  -4   3   2       2480.49       2345.30        27.15 o                         
  -3   3   2          8.07          2.78         7.14 o                         
  -2   3   2        755.52        857.43        26.90 o                         
  -1   3   2         74.41         68.36         7.63 o                         
   0   3   2        407.35        410.33        11.57 o                         
   1   3   2         16.61         10.77         7.35 o                         
   2   3   2       4330.37       4206.24        58.38 o                         
   3   3   2         11.30         10.91         6.09 o                         
   4   3   2       1027.31        993.57        30.40 o                         
   5   3   2         22.50         22.25         5.87 o                         
   6   3   2        566.13        640.72        21.15 o                         
   7   3   2         10.79         20.16        10.50 o                         
   8   3   2         31.84         41.58        14.75 o                         
   9   3   2         25.19         28.82        13.40 o                         
  10   3   2        600.42        647.32        19.60 o                         
  11   3   2         28.38         25.89         5.23 o                         
  12   3   2         69.10         58.55         7.54 o                         
  13   3   2         12.34         14.46         4.83 o                         
  14   3   2         44.45         38.46         8.98 o                         
  15   3   2         21.76         15.29         6.14 o                         
  16   3   2        280.09        281.90        15.34 o                         
  17   3   2         66.01         57.40         8.08 o                         
 -17   4   2          1.77         -1.27         3.46 o                         
 -16   4   2        458.51        534.40        24.03 o                         
 -15   4   2        153.16        167.71        12.11 o                         
 -14   4   2        448.04        454.16        19.90 o                         
 -13   4   2        160.08        150.68        12.90 o                         
 -12   4   2         11.89         11.26         4.02 o                         
 -11   4   2         18.60         25.21         5.43 o                         
 -10   4   2        366.24        427.53        38.02 o                         
  -9   4   2         11.42          4.21         9.35 o                         
  -8   4   2         12.95          2.98        12.06 o                         
  -7   4   2        414.50        404.92        31.91 o                         
  -6   4   2       1780.45       1870.75        59.37 o                         
  -5   4   2        788.89        834.69        19.27 o                         
  -4   4   2        373.36        430.19        14.62 o                         
  -3   4   2          8.96         11.74         7.86 o                         
  -2   4   2        566.40        583.93        24.44 o                         
  -1   4   2        116.98        131.79         6.02 o                         
   0   4   2       2287.22       2026.87        27.58 o                         
   1   4   2          6.57          5.19         4.36 o                         
   2   4   2       3339.77       3361.72       111.93 o                         
   3   4   2         29.13         35.53         6.58 o                         
   4   4   2          7.31          9.81         5.09 o                         
   5   4   2         13.17         16.40         5.18 o                         
   6   4   2       3151.88       3515.53        51.90 o                         
   7   4   2        276.52        279.02        29.36 o                         
   8   4   2        747.53        789.37        48.64 o                         
   9   4   2        702.09        675.60        19.48 o                         
  10   4   2         85.17         79.68         7.63 o                         
  11   4   2         89.13         88.44         8.83 o                         
  12   4   2          0.23          1.43         6.72 o                         
  13   4   2        194.83        198.23        15.99 o                         
  14   4   2        103.35        104.23        11.48 o                         
  15   4   2        124.08        136.80        13.23 o                         
  16   4   2          7.24          7.43         6.57 o                         
 -17   5   2         11.48         13.73         6.96 o                         
 -16   5   2         65.04         50.79        13.14 o                         
 -15   5   2        170.59        152.12        17.87 o                         
 -14   5   2        159.79        181.49        14.75 o                         
 -13   5   2        589.75        623.95        26.89 o                         
 -12   5   2        381.45        441.04        49.39 o                         
 -11   5   2        497.52        497.50        53.18 o                         
 -10   5   2        190.81        217.38        21.92 o                         
  -9   5   2         95.96        111.90        20.93 o                         
  -8   5   2       1757.29       1985.56        74.88 o                         
  -7   5   2        334.69        328.75        30.30 o                         
  -6   5   2        155.55        150.95        19.76 o                         
  -5   5   2        126.29        122.01        16.37 o                         
  -4   5   2       1257.05       1259.22        28.04 o                         
  -3   5   2          1.40          2.65         4.34 o                         
  -2   5   2        764.55        944.90        32.98 o                         
  -1   5   2          4.92          4.68         3.70 o                         
   0   5   2       5714.50       6466.16        67.31 o                         
   1   5   2          2.43          1.31         4.38 o                         
   2   5   2        658.28        694.34        21.99 o                         
   3   5   2        135.21        131.92        10.75 o                         
   4   5   2       3279.77       3396.33        51.42 o                         
   5   5   2         37.41         55.67         9.86 o                         
   6   5   2          2.60          2.42        10.32 o                         
   7   5   2         61.62         60.33        15.19 o                         
   8   5   2        500.45        494.05        31.23 o                         
   9   5   2         13.72         11.16         4.12 o                         
  10   5   2       1544.74       1584.43        37.86 o                         
  11   5   2         25.70         45.46        11.21 o                         
  12   5   2         15.20         15.87         7.80 o                         
  13   5   2        225.92        238.01        16.57 o                         
  14   5   2          1.26         -2.64         7.20 o                         
  15   5   2        384.48        416.46        26.48 o                         
 -16   6   2        165.12        182.33        17.27 o                         
 -15   6   2         12.49          5.38         7.96 o                         
 -14   6   2        180.75        164.29        18.47 o                         
 -13   6   2         55.20         69.16        14.26 o                         
 -12   6   2        750.49        747.42        62.89 o                         
 -11   6   2        938.78       1032.93        74.37 o                         
 -10   6   2          1.58         25.70        16.92 o                         
  -9   6   2         68.75         40.71        14.53 o                         
  -8   6   2          0.08        -10.10        10.10 o                         
  -7   6   2         36.21         33.04        11.72 o                         
  -6   6   2          0.73          1.49         9.96 o                         
  -5   6   2         17.30         17.81         7.88 o                         
  -4   6   2       1601.45       1748.23        46.66 o                         
  -3   6   2         28.62         27.40         5.01 o                         
  -2   6   2       1639.49       1914.31        37.60 o                         
  -1   6   2        189.62        210.46        21.39 o                         
   0   6   2        382.44        341.42        25.72 o                         
   1   6   2          4.24          2.66         9.14 o                         
   2   6   2        441.21        543.48        21.21 o                         
   3   6   2         31.35         29.17         6.21 o                         
   4   6   2          2.47         10.34         4.70 o                         
   5   6   2        112.90         80.97        15.97 o                         
   6   6   2         42.87         52.41        13.16 o                         
   7   6   2         25.13         19.50         8.79 o                         
   8   6   2        128.52        127.54        13.17 o                         
   9   6   2          6.24         13.57         7.17 o                         
  10   6   2        162.78        149.83        12.53 o                         
  11   6   2         24.86          9.86         8.42 o                         
  12   6   2          3.06          8.17         8.10 o                         
  13   6   2         52.12         46.27         9.56 o                         
  14   6   2        100.78        105.01        11.48 o                         
  15   6   2          6.88         19.10         4.38 o                         
 -15   7   2          1.28         -6.88         6.88 o                         
 -14   7   2          3.65          5.84         8.30 o                         
 -13   7   2         28.11         19.95         9.86 o                         
 -12   7   2        387.77        427.06        46.99 o                         
 -11   7   2        273.31        302.68        43.08 o                         
 -10   7   2        188.90        183.56        21.88 o                         
  -9   7   2        121.67         98.95        15.87 o                         
  -8   7   2        399.51        361.93        18.67 o                         
  -7   7   2         23.47         13.98         9.14 o                         
  -6   7   2        619.71        647.15        30.29 o                         
  -5   7   2        286.78        296.91        20.06 o                         
  -4   7   2       5321.05       5694.38       118.14 o                         
  -3   7   2          8.49         10.29         8.50 o                         
  -2   7   2        390.19        409.45        21.92 o                         
  -1   7   2         12.21          3.18         8.08 o                         
   0   7   2        716.46        834.46        44.11 o                         
   1   7   2         25.20         25.80        10.47 o                         
   2   7   2        198.08        240.77        24.73 o                         
   3   7   2         69.71         66.71        12.24 o                         
   4   7   2        132.06        143.06        16.58 o                         
   5   7   2         21.75         28.51         8.73 o                         
   6   7   2        428.86        370.21        27.40 o                         
   7   7   2         55.49         52.44        13.70 o                         
   8   7   2        271.35        221.79        36.31 o                         
   9   7   2         97.81         95.93        14.29 o                         
  10   7   2        466.52        402.39        27.91 o                         
  11   7   2         28.04         14.59         8.68 o                         
  12   7   2        288.41        302.28        21.22 o                         
  13   7   2        378.08        379.67        31.79 o                         
  14   7   2          0.87          2.02         3.20 o                         
 -15   8   2          0.36         -0.03         4.66 o                         
 -14   8   2          0.13          7.88         5.15 o                         
 -13   8   2         10.33         12.47         7.70 o                         
 -12   8   2         52.81         57.28        11.69 o                         
 -11   8   2        140.48        140.66        30.90 o                         
 -10   8   2          7.23         -0.87         8.48 o                         
  -9   8   2          0.87          7.95         7.26 o                         
  -8   8   2          2.77         16.62        11.14 o                         
  -7   8   2          9.41         12.52        13.65 o                         
  -6   8   2       1799.42       1817.65        56.49 o                         
  -5   8   2        118.42        110.97        11.91 o                         
  -4   8   2        139.57        120.92        12.59 o                         
  -3   8   2         75.26         73.97        12.13 o                         
  -2   8   2       1456.19       1465.65        31.21 o                         
  -1   8   2        155.34        156.98        10.95 o                         
   0   8   2        253.80        240.59        13.52 o                         
   1   8   2          0.63         -0.72         9.16 o                         
   2   8   2          8.62         10.61         7.45 o                         
   3   8   2         34.68         38.38         7.68 o                         
   4   8   2        204.23        198.89        15.78 o                         
   5   8   2          0.23         -7.29         7.29 o                         
   6   8   2        446.61        362.85        28.95 o                         
   7   8   2         21.64         15.56        14.37 o                         
   8   8   2         88.89         50.92        23.03 o                         
   9   8   2         38.82         61.49        21.91 o                         
  10   8   2          1.92          1.61        16.15 o                         
  11   8   2          1.26        -11.55        17.26 o                         
  12   8   2         91.50         96.23        16.01 o                         
  13   8   2         31.79         32.22         9.02 o                         
 -14   9   2         18.23          9.61         6.17 o                         
 -13   9   2          3.33         -1.21         9.52 o                         
 -12   9   2         18.46         27.38         7.76 o                         
 -11   9   2          0.64         -9.33         9.33 o                         
 -10   9   2         58.26         63.84        12.06 o                         
  -9   9   2        155.00        164.87        19.39 o                         
  -8   9   2          8.32         10.94        29.83 o                         
  -7   9   2         13.38         19.82        15.95 o                         
  -6   9   2       1423.44       1485.53        51.49 o                         
  -5   9   2        565.03        597.74        34.15 o                         
  -4   9   2        752.63        803.40        39.33 o                         
  -3   9   2        173.74        142.76        17.39 o                         
  -2   9   2        255.50        286.07        30.69 o                         
  -1   9   2          9.39          4.49         7.33 o                         
   0   9   2          7.84          7.34         6.63 o                         
   1   9   2          3.46        -12.80        17.26 o                         
   2   9   2          7.17         -3.65        12.76 o                         
   3   9   2         14.21         17.48        11.74 o                         
   4   9   2        343.99        400.91        22.49 o                         
   5   9   2         10.86          6.16         8.29 o                         
   6   9   2       1130.77       1092.49        46.82 o                         
   7   9   2         11.89         15.67        10.69 o                         
   8   9   2        262.61        302.58        25.10 o                         
   9   9   2          1.05        -12.30        12.30 o                         
  10   9   2        486.12        480.19        26.98 o                         
  11   9   2          0.00          4.65         6.13 o                         
  12   9   2        100.72        105.95        15.78 o                         
 -12  10   2          0.22         -8.37         8.37 o                         
 -11  10   2         80.48         66.11        16.52 o                         
 -10  10   2        239.83        249.87        16.16 o                         
  -9  10   2         56.87         62.67        10.84 o                         
  -8  10   2          9.21          6.93         9.96 o                         
  -7  10   2        167.43        186.02        20.91 o                         
  -6  10   2       1153.28       1208.15        73.30 o                         
  -5  10   2          3.61         12.96        10.29 o                         
  -4  10   2          0.64         11.01        10.03 o                         
  -3  10   2        112.69         97.00        16.83 o                         
  -2  10   2       2228.95       2099.91        61.84 o                         
  -1  10   2         22.76         11.98        12.35 o                         
   0  10   2         19.62         16.13        14.44 o                         
   1  10   2          4.65          0.06        14.23 o                         
   2  10   2          0.46        -15.32        15.32 o                         
   3  10   2          2.57         -3.92         8.29 o                         
   4  10   2        247.16        220.31        36.41 o                         
   5  10   2         37.82         54.57        26.91 o                         
   6  10   2        330.05        262.04        22.50 o                         
   7  10   2         41.95         36.79         8.55 o                         
   8  10   2         24.80         31.84        10.14 o                         
   9  10   2         98.26         74.22        18.53 o                         
  10  10   2         29.57         42.08        12.59 o                         
  11  10   2         44.11         42.35        10.43 o                         
 -10  11   2        114.77        105.89        15.78 o                         
  -9  11   2         20.70         25.82        12.43 o                         
  -8  11   2         54.63         57.10         9.16 o                         
  -7  11   2          5.78          6.12        11.50 o                         
  -6  11   2        215.57        217.57        20.38 o                         
  -5  11   2         37.64         12.43        13.85 o                         
  -4  11   2        260.99        251.65        30.84 o                         
  -3  11   2         10.91         11.57        16.29 o                         
  -2  11   2        179.76        111.58        23.03 o                         
  -1  11   2         12.22         15.82         9.56 o                         
   0  11   2        159.85        140.95        23.48 o                         
   1  11   2          0.82        -16.22        16.22 o                         
   2  11   2         16.11         26.09        16.88 o                         
   3  11   2         28.89          5.51        17.89 o                         
   4  11   2         53.58         47.58        20.19 o                         
   5  11   2          0.76        -19.03        19.03 o                         
   6  11   2         98.54        105.82        23.66 o                         
   7  11   2         68.72         55.25        15.04 o                         
   8  11   2         10.64          7.88         8.67 o                         
   9  11   2          0.30         -2.28         7.19 o                         
  -7  12   2         37.05         34.18         7.05 o                         
  -6  12   2          1.26         -5.47         5.47 o                         
  -5  12   2         14.24         14.02         5.61 o                         
  -4  12   2         12.50         24.40        12.39 o                         
  -3  12   2          0.71          4.83         7.56 o                         
  -2  12   2          7.29         11.25         9.74 o                         
  -1  12   2         14.36          4.76         8.62 o                         
   0  12   2          0.08          0.44        13.12 o                         
   1  12   2          2.75         -2.64        14.55 o                         
   2  12   2         30.51         32.15        16.06 o                         
   3  12   2          2.51         28.75        12.00 o                         
   4  12   2         53.98         53.63        16.32 o                         
   5  12   2         17.20         10.67        12.93 o                         
   6  12   2         66.69         93.39        15.64 o                         
   7  12   2          1.83         19.67         6.11 o                         
  -4  13   2         36.51         30.97         8.48 o                         
  -3  13   2         33.19         33.34         8.97 o                         
  -2  13   2         23.89         26.49         5.75 o                         
  -1  13   2          3.64          2.99         4.41 o                         
   0  13   2        166.71        156.66        17.43 o                         
   1  13   2          0.92         -8.22         8.22 o                         
   2  13   2         23.69         22.76         3.91 o                         
   3  13   2          0.29          1.42         3.44 o                         
 -17   0   3          4.45          2.96         5.50 o                         
 -15   0   3        169.73        165.40        17.56 o                         
 -13   0   3         37.17         40.67        10.34 o                         
 -11   0   3       1978.35       2167.58        74.43 o                         
  -9   0   3       1630.05       1528.75        55.19 o                         
  -7   0   3        334.59        297.01        21.67 o                         
  -5   0   3         92.07         92.36         4.08 o                         
  -3   0   3       1852.93       1656.48        26.93 o                         
  -1   0   3       1356.15       1215.09        16.20 o                         
   1   0   3        329.83        317.89        14.27 o                         
   3   0   3          0.71          3.10         5.72 o                         
   5   0   3       1424.12       1428.18        38.49 o                         
   7   0   3          1.84          6.31         7.34 o                         
   9   0   3        136.90        152.92        22.43 o                         
  11   0   3        266.71        270.44        18.91 o                         
  13   0   3         19.40          7.72         9.16 o                         
  15   0   3        252.47        236.86        27.18 o                         
  17   0   3        176.13        161.57        13.29 o                         
 -18   1   3          8.01          7.44         3.96 o                         
 -17   1   3         67.58         63.10         7.22 o                         
 -16   1   3          5.88          2.72         5.29 o                         
 -15   1   3         70.06         69.57         8.87 o                         
 -14   1   3         91.30         84.90         9.40 o                         
 -13   1   3         70.49         66.92         7.89 o                         
 -12   1   3         18.69         19.04         4.82 o                         
 -11   1   3          0.54         -9.29         9.29 o                         
 -10   1   3        192.12        190.29        15.76 o                         
  -9   1   3          1.61          5.89         6.03 o                         
  -8   1   3        980.09       1014.81        53.54 o                         
  -7   1   3       1125.82       1174.09        28.17 o                         
  -6   1   3        822.19        805.47        36.38 o                         
  -5   1   3         25.95         28.96         5.89 o                         
  -4   1   3       1627.26       1500.84        17.55 o                         
  -3   1   3         80.59         82.37         4.78 o                         
  -2   1   3       2684.57       2534.68        16.76 o                         
  -1   1   3         27.74         20.08         2.97 o                         
   0   1   3       2132.68       1813.65        18.08 o                         
   1   1   3        538.68        521.92        13.03 o                         
   2   1   3       9087.63       8251.54        53.06 o                         
   3   1   3         88.05         79.45         9.94 o                         
   4   1   3       4347.68       4271.21        61.02 o                         
   5   1   3        606.46        624.20        25.53 o                         
   6   1   3       1687.99       1651.11        43.31 o                         
   7   1   3         63.29         53.36         8.51 o                         
   8   1   3         80.83         59.09        10.41 o                         
   9   1   3         58.69         58.24        11.10 o                         
  10   1   3          8.77          4.12         3.84 o                         
  11   1   3        190.70        199.29        10.06 o                         
  12   1   3         11.83         21.30         5.16 o                         
  13   1   3         15.90         10.27         6.88 o                         
  14   1   3         67.74         73.69         9.76 o                         
  15   1   3          9.34          8.05         7.92 o                         
  16   1   3          0.04         -1.04         6.14 o                         
  17   1   3          0.40          1.59         3.83 o                         
 -18   2   3        187.29        194.26        12.15 o                         
 -17   2   3        120.00        126.96        10.99 o                         
 -16   2   3        299.46        321.75        14.99 o                         
 -15   2   3          7.11          3.50         5.96 o                         
 -14   2   3        122.37        111.41         9.89 o                         
 -13   2   3         10.43          9.56         5.25 o                         
 -12   2   3        637.34        685.82        21.72 o                         
 -11   2   3          0.78          3.75        11.42 o                         
 -10   2   3        180.80        144.85        22.44 o                         
  -9   2   3        182.53        192.68        23.76 o                         
  -8   2   3       1921.31       2067.22        38.86 o                         
  -7   2   3         13.83         11.37         4.40 o                         
  -6   2   3        917.11       1011.46        22.85 o                         
  -5   2   3        904.69        925.92        19.89 o                         
  -4   2   3        101.36         95.39         3.39 o                         
  -3   2   3        135.86        116.09         5.67 o                         
  -2   2   3        840.43        644.48        23.21 o                         
  -1   2   3          0.80          1.49         4.25 o                         
   0   2   3        182.93        183.31         8.98 o                         
   1   2   3        222.53        194.52        13.54 o                         
   2   2   3       9501.41       9411.73        84.37 o                         
   3   2   3        274.35        257.53        15.95 o                         
   4   2   3        375.38        337.09        18.87 o                         
   5   2   3         78.39         67.75         9.52 o                         
   6   2   3        892.78        946.70        33.43 o                         
   7   2   3        783.88        809.37        27.89 o                         
   8   2   3        215.27        193.01        24.91 o                         
   9   2   3          4.56          4.21         9.26 o                         
  10   2   3       1099.22       1124.69        22.06 o                         
  11   2   3         94.59         89.97         7.67 o                         
  12   2   3         89.42         99.17         8.20 o                         
  13   2   3          0.71          7.90         5.37 o                         
  14   2   3         74.65         55.82        14.09 o                         
  15   2   3          1.70          7.88        10.35 o                         
  16   2   3        109.90        108.07        14.12 o                         
 -18   3   3         53.87         40.32        14.93 o                         
 -17   3   3        252.67        258.57        13.19 o                         
 -16   3   3         39.05         43.74         8.25 o                         
 -15   3   3         80.54         77.07         9.94 o                         
 -14   3   3          1.23         -2.86         6.83 o                         
 -13   3   3        440.33        434.73        20.00 o                         
 -12   3   3          3.87         12.81         5.65 o                         
 -11   3   3        250.05        289.12        23.74 o                         
 -10   3   3         70.93         72.84        18.87 o                         
  -9   3   3          0.81         -7.17        10.78 o                         
  -8   3   3        151.56        145.76        21.65 o                         
  -7   3   3         47.31         28.56        12.35 o                         
  -6   3   3       6154.05       6727.13       104.45 o                         
  -5   3   3         30.96         36.15        11.56 o                         
  -4   3   3         39.76         54.99        12.16 o                         
  -3   3   3         88.33         82.15         8.06 o                         
  -2   3   3        685.65        631.88        17.44 o                         
  -1   3   3         67.96         66.21         6.56 o                         
   0   3   3       1721.03       1728.85        25.46 o                         
   1   3   3         36.88         30.46         8.13 o                         
   2   3   3       5151.52       4764.85        67.14 o                         
   3   3   3        160.46        161.90        14.45 o                         
   4   3   3       1295.08       1449.76        40.03 o                         
   5   3   3        124.41        142.33        14.20 o                         
   6   3   3         99.13        101.41        11.78 o                         
   7   3   3        172.94        166.72        23.03 o                         
   8   3   3          5.49         -8.87         8.87 o                         
   9   3   3        142.46        138.34        11.68 o                         
  10   3   3          1.48          7.47         7.70 o                         
  11   3   3         26.21         21.17         4.71 o                         
  12   3   3         66.82         72.66         7.89 o                         
  13   3   3         12.87          5.06         6.20 o                         
  14   3   3         14.27         21.57        10.77 o                         
  15   3   3         93.19         85.19        11.38 o                         
  16   3   3        143.79        136.60        12.06 o                         
 -18   4   3        262.59        263.36        16.65 o                         
 -17   4   3        415.20        394.12        23.20 o                         
 -16   4   3        113.42        138.29        10.64 o                         
 -15   4   3          9.75          2.26         6.17 o                         
 -14   4   3        118.42        124.92        11.37 o                         
 -13   4   3        327.88        309.26        17.15 o                         
 -12   4   3        584.69        558.02        25.34 o                         
 -11   4   3         59.68         64.87        24.28 o                         
 -10   4   3        122.30         84.15        19.50 o                         
  -9   4   3          0.07          4.80         6.96 o                         
  -8   4   3        580.74        598.09        39.65 o                         
  -7   4   3         39.66         48.74        13.68 o                         
  -6   4   3       3914.80       4416.83        91.20 o                         
  -5   4   3        274.79        269.26        23.06 o                         
  -4   4   3        327.51        356.57        13.41 o                         
  -3   4   3        118.80        105.03         9.52 o                         
  -2   4   3       1816.73       1784.04        31.69 o                         
  -1   4   3        260.81        284.39        16.42 o                         
   0   4   3       4110.26       4164.71        42.20 o                         
   1   4   3        342.97        361.51        21.75 o                         
   2   4   3         92.31         93.45        12.61 o                         
   3   4   3          7.44          2.92         5.73 o                         
   4   4   3       4350.65       4583.36        78.11 o                         
   5   4   3         46.37         51.24         7.80 o                         
   6   4   3        483.14        428.99        20.20 o                         
   7   4   3        195.26        234.95        26.07 o                         
   8   4   3         56.43         51.31        15.73 o                         
   9   4   3         58.83         68.69         7.25 o                         
  10   4   3        803.37        820.51        24.72 o                         
  11   4   3         11.38         25.67        10.90 o                         
  12   4   3          8.31          1.00         6.32 o                         
  13   4   3         44.71         47.35         9.02 o                         
  14   4   3         22.30         12.59         8.06 o                         
  15   4   3         52.90         58.64         9.44 o                         
  16   4   3          2.67          4.17         4.15 o                         
 -17   5   3         15.87         20.33         7.04 o                         
 -16   5   3          5.39          0.56        10.57 o                         
 -15   5   3          5.78         13.54         6.22 o                         
 -14   5   3          1.81         13.66         6.36 o                         
 -13   5   3        161.73        152.40        14.51 o                         
 -12   5   3        381.43        371.25        34.48 o                         
 -11   5   3         80.54         98.26        24.25 o                         
 -10   5   3       2571.82       2864.72        75.43 o                         
  -9   5   3        476.61        496.91        26.28 o                         
  -8   5   3          3.62          3.72         9.68 o                         
  -7   5   3        615.88        724.01        43.38 o                         
  -6   5   3        319.74        319.83        27.89 o                         
  -5   5   3         24.88         20.35         9.64 o                         
  -4   5   3       4075.92       4099.57        87.90 o                         
  -3   5   3        133.48        144.07        11.36 o                         
  -2   5   3         28.50         49.89         7.37 o                         
  -1   5   3        156.39        161.59        10.29 o                         
   0   5   3       2125.64       2297.76        36.17 o                         
   1   5   3          4.98          0.47         4.75 o                         
   2   5   3       4356.83       4336.91        56.14 o                         
   3   5   3        197.44        192.80        13.25 o                         
   4   5   3        132.33        136.16        11.91 o                         
   5   5   3        116.73        140.53        12.18 o                         
   6   5   3       1953.52       2172.79        75.07 o                         
   7   5   3         12.68         -8.22         8.22 o                         
   8   5   3        236.93        233.30        12.53 o                         
   9   5   3          4.67         18.28        10.57 o                         
  10   5   3         15.49         12.15        17.24 o                         
  11   5   3        108.31        104.26        11.15 o                         
  12   5   3         79.07         76.35         8.82 o                         
  13   5   3        215.55        227.11        16.00 o                         
  14   5   3        233.25        244.96        16.00 o                         
  15   5   3         49.78         48.39         8.98 o                         
 -17   6   3          1.13         -5.55         5.55 o                         
 -16   6   3          9.07          3.88         7.57 o                         
 -15   6   3          4.11          3.42        10.10 o                         
 -14   6   3         92.74         86.51        15.29 o                         
 -13   6   3        232.04        220.03        21.52 o                         
 -12   6   3        807.83        830.26        65.31 o                         
 -11   6   3        942.47        954.14        46.84 o                         
 -10   6   3        619.59        585.59        36.50 o                         
  -9   6   3        119.40        105.95        10.20 o                         
  -8   6   3         57.36         49.78        10.07 o                         
  -7   6   3         18.78         20.61         6.11 o                         
  -6   6   3         57.91         65.13        10.48 o                         
  -5   6   3         98.59        105.33        11.96 o                         
  -4   6   3         97.23         93.74        10.54 o                         
  -3   6   3         22.17         10.82         5.44 o                         
  -2   6   3        293.02        303.48        25.51 o                         
  -1   6   3         18.31         28.54        11.12 o                         
   0   6   3       3124.39       3158.19        76.82 o                         
   1   6   3        100.42        122.26        17.06 o                         
   2   6   3         13.82          9.48         4.82 o                         
   3   6   3         46.41         36.19         6.64 o                         
   4   6   3          0.16         16.36         4.81 o                         
   5   6   3          7.01          5.28         6.74 o                         
   6   6   3          0.01          4.14         8.77 o                         
   7   6   3         92.30        105.96        15.78 o                         
   8   6   3        242.04        270.76        22.85 o                         
   9   6   3         65.22         74.92        10.97 o                         
  10   6   3         17.78         19.50         6.82 o                         
  11   6   3         66.01         70.03        11.77 o                         
  12   6   3        324.86        341.78        19.96 o                         
  13   6   3          0.21          0.43        10.11 o                         
  14   6   3         73.99         62.00         7.92 o                         
  15   6   3        190.04        197.21        15.82 o                         
 -16   7   3         16.63         14.78         5.85 o                         
 -15   7   3         16.58         10.36         6.52 o                         
 -14   7   3         32.99         37.28        11.53 o                         
 -13   7   3         94.72         89.06        14.75 o                         
 -12   7   3         52.81         48.37        19.95 o                         
 -11   7   3          6.72         12.64         8.29 o                         
 -10   7   3       1385.22       1462.36        55.57 o                         
  -9   7   3        354.91        335.08        27.02 o                         
  -8   7   3          4.51         21.08         9.80 o                         
  -7   7   3         61.10         63.74         8.94 o                         
  -6   7   3         12.75         31.23        15.14 o                         
  -5   7   3        159.84        176.99        24.33 o                         
  -4   7   3       1297.06       1300.19        57.62 o                         
  -3   7   3        271.13        292.58        18.11 o                         
  -2   7   3        624.51        616.56        39.64 o                         
  -1   7   3         33.46         39.48        12.79 o                         
   0   7   3         35.47         17.60        10.46 o                         
   1   7   3          8.00          3.74         8.70 o                         
   2   7   3        591.81        608.08        38.17 o                         
   3   7   3          3.17         10.92         8.86 o                         
   4   7   3         31.70         45.07         8.80 o                         
   5   7   3         75.62         92.04        13.86 o                         
   6   7   3         47.58         20.48        31.15 o                         
   7   7   3          9.61         23.78        15.30 o                         
   8   7   3         85.99         88.29        25.82 o                         
   9   7   3         90.00         95.22        24.91 o                         
  10   7   3         40.06         49.24        11.35 o                         
  11   7   3          3.94          3.85         7.69 o                         
  12   7   3        120.12        103.51        13.01 o                         
  13   7   3          4.60          4.54         4.35 o                         
  14   7   3        246.29        232.26        18.70 o                         
 -15   8   3          0.10          1.04         2.87 o                         
 -14   8   3         41.16         35.53         8.61 o                         
 -13   8   3         35.85         43.06        10.19 o                         
 -12   8   3        122.16        106.72        25.69 o                         
 -11   8   3          8.04         13.91        10.95 o                         
 -10   8   3        225.39        227.56        23.40 o                         
  -9   8   3        165.73        168.92        20.16 o                         
  -8   8   3        441.27        447.67        32.16 o                         
  -7   8   3        418.94        401.67        27.24 o                         
  -6   8   3        157.93        128.07        13.06 o                         
  -5   8   3         52.55         55.47        11.27 o                         
  -4   8   3          6.37         16.99         6.74 o                         
  -3   8   3        130.22        137.89        15.18 o                         
  -2   8   3        147.05         94.98        10.66 o                         
  -1   8   3          0.06         -6.32         7.39 o                         
   0   8   3          2.78          1.41         5.37 o                         
   1   8   3         11.45         13.29         5.71 o                         
   2   8   3         12.69         21.78         7.41 o                         
   3   8   3          3.00         10.14         6.42 o                         
   4   8   3        239.36        219.04        17.53 o                         
   5   8   3         86.89         90.82        15.43 o                         
   6   8   3         59.50         61.42        15.71 o                         
   7   8   3        120.04        110.01        18.85 o                         
   8   8   3         86.47         94.58        18.62 o                         
   9   8   3         44.12         57.47        13.14 o                         
  10   8   3        305.72        252.80        21.86 o                         
  11   8   3         51.60         49.42        10.57 o                         
  12   8   3         55.55         59.87         9.22 o                         
  13   8   3         32.40         36.84         5.29 o                         
 -14   9   3         14.86          3.67         5.66 o                         
 -13   9   3         40.04         42.18         7.64 o                         
 -12   9   3          0.01         -1.20        18.05 o                         
 -11   9   3         38.74         31.86         8.62 o                         
 -10   9   3        315.02        313.68        24.11 o                         
  -9   9   3         24.26         18.50        10.56 o                         
  -8   9   3          0.43         15.90         9.29 o                         
  -7   9   3          7.34          1.43        14.24 o                         
  -6   9   3          8.67          2.27         8.50 o                         
  -5   9   3        825.74        841.67        39.77 o                         
  -4   9   3       1854.78       1961.05        59.86 o                         
  -3   9   3        103.91        105.19        23.53 o                         
  -2   9   3        144.91        151.49        32.77 o                         
  -1   9   3         34.76         53.52        12.56 o                         
   0   9   3          4.20        -20.26        21.11 o                         
   1   9   3          8.76          0.65        10.90 o                         
   2   9   3         32.95         35.95         8.84 o                         
   3   9   3         21.17         17.27         8.63 o                         
   4   9   3        334.65        360.04        21.54 o                         
   5   9   3         95.94         93.93        15.69 o                         
   6   9   3       1381.24       1440.55        54.47 o                         
   7   9   3          5.73          1.71         8.83 o                         
   8   9   3        230.00        298.32        24.67 o                         
   9   9   3        151.91        151.20        16.30 o                         
  10   9   3        118.12        124.36        17.93 o                         
  11   9   3         61.76         57.52         9.72 o                         
  12   9   3         23.92         16.64         6.06 o                         
 -12  10   3         10.66         15.65         7.81 o                         
 -11  10   3          6.78         13.44         9.81 o                         
 -10  10   3         60.75         59.54         9.40 o                         
  -9  10   3         47.87         41.08        10.54 o                         
  -8  10   3        339.66        309.51        23.84 o                         
  -7  10   3         32.58         32.49        13.69 o                         
  -6  10   3       1071.97       1088.16        42.26 o                         
  -5  10   3         40.02         25.97        10.51 o                         
  -4  10   3         68.62         68.35        16.46 o                         
  -3  10   3          0.06          2.41         5.25 o                         
  -2  10   3        176.94        199.41        29.54 o                         
  -1  10   3          2.42          3.78        10.97 o                         
   0  10   3        134.75        147.44        24.49 o                         
   1  10   3         33.07         40.75         9.71 o                         
   2  10   3         10.98         14.12         7.33 o                         
   3  10   3          0.59         -1.53         9.06 o                         
   4  10   3        214.34        198.03        21.18 o                         
   5  10   3         23.49         21.53         9.06 o                         
   6  10   3          5.73          1.02         7.47 o                         
   7  10   3         43.52         41.13         8.76 o                         
   8  10   3          5.08          1.06         7.39 o                         
   9  10   3         48.19         46.75         8.45 o                         
  10  10   3         64.62         72.98        14.20 o                         
 -10  11   3        291.63        255.23        22.11 o                         
  -9  11   3         23.15         19.96        10.03 o                         
  -8  11   3       1535.08       1652.43        44.78 o                         
  -7  11   3         72.73         71.73        12.06 o                         
  -6  11   3         44.23         50.81        11.40 o                         
  -5  11   3         57.20         65.22        15.88 o                         
  -4  11   3          3.46        -16.70        16.70 o                         
  -3  11   3         20.88          6.01        10.33 o                         
  -2  11   3         38.25         69.96        23.02 o                         
  -1  11   3         16.52         29.12        16.59 o                         
   0  11   3        930.09        916.77        40.36 o                         
   1  11   3         10.14          3.26         8.84 o                         
   2  11   3         29.07         31.93        18.73 o                         
   3  11   3          4.09         -3.45        19.85 o                         
   4  11   3          2.27          5.39        18.04 o                         
   5  11   3          0.23          0.42        16.38 o                         
   6  11   3        178.10        177.67        27.55 o                         
   7  11   3         16.10         13.40        11.27 o                         
   8  11   3          2.15          0.85         6.19 o                         
   9  11   3          5.09         -1.85         3.51 o                         
  -8  12   3          8.72         15.18         4.39 o                         
  -7  12   3         57.56         51.71        10.88 o                         
  -6  12   3          5.86          1.77         6.61 o                         
  -5  12   3          0.26          8.30        10.46 o                         
  -4  12   3        115.89        130.13        19.41 o                         
  -2  12   3          7.05         -4.28        14.17 o                         
  -1  12   3          0.02         -1.50        11.92 o                         
   0  12   3        201.57        178.72        27.30 o                         
   1  12   3         17.54          9.29        12.80 o                         
   2  12   3         13.72         10.49        12.58 o                         
   3  12   3          0.42         -3.19        11.19 o                         
   4  12   3         32.87         38.25        11.90 o                         
   5  12   3          1.31          1.99         9.29 o                         
   6  12   3         11.08         -6.47         9.22 o                         
  -4  13   3        224.04        248.09        18.89 o                         
  -3  13   3         44.16         35.97        10.60 o                         
  -2  13   3        319.48        384.26        17.48 o                         
  -1  13   3         49.09         63.35         7.81 o                         
   0  13   3         61.35         67.58        10.90 o                         
   1  13   3          0.74          2.45         2.71 o                         
   2  13   3         10.43         28.99         6.67 o                         
 -18   0   4          1.87          5.81        10.16 o                         
 -16   0   4        305.15        297.76        21.79 o                         
 -14   0   4        564.95        546.61        36.02 o                         
 -12   0   4         79.85         82.64         8.98 o                         
 -10   0   4          3.11          7.61        10.30 o                         
  -8   0   4       4486.93       4739.70        87.38 o                         
  -6   0   4         42.89         94.24        12.94 o                         
  -4   0   4       2744.61       2730.63        72.78 o                         
  -2   0   4      15831.97      13982.20        60.75 o                         
   0   0   4       7362.76       6909.44        64.79 o                         
   2   0   4      22466.45      21837.78       131.90 o                         
   4   0   4      38437.77      36446.68       195.64 o                         
   8   0   4        287.89        342.08        30.36 o                         
  10   0   4        205.49        213.16        13.96 o                         
  12   0   4         20.08         13.01         8.49 o                         
  14   0   4        170.74        185.09        26.53 o                         
  16   0   4        206.72        216.85        18.71 o                         
 -19   1   4        136.89        128.57        12.22 o                         
 -18   1   4          0.27         -4.27         4.27 o                         
 -17   1   4         32.68         27.27         5.92 o                         
 -16   1   4          3.02          0.22         7.75 o                         
 -15   1   4         13.25          3.18         6.30 o                         
 -14   1   4        334.37        353.18        16.99 o                         
 -13   1   4         38.27         42.50         6.23 o                         
 -12   1   4        121.21        132.02        10.85 o                         
 -11   1   4        465.73        471.07        37.42 o                         
 -10   1   4        322.33        301.33        19.41 o                         
  -9   1   4        260.37        299.04        22.57 o                         
  -8   1   4       2320.53       2448.48        44.13 o                         
  -7   1   4       1128.59       1152.55        18.84 o                         
  -6   1   4      18917.87      19596.09        88.63 o                         
  -5   1   4        277.38        254.78         9.45 o                         
  -4   1   4       2239.54       2285.24        22.97 o                         
  -3   1   4        203.48        170.84         5.21 o                         
  -2   1   4       5519.86       5092.96        33.06 o                         
  -1   1   4         77.08         66.43         4.77 o                         
   0   1   4        442.24        433.58        12.67 o                         
   1   1   4        202.73        183.61         9.37 o                         
   2   1   4      20255.05      19151.66       144.95 o                         
   3   1   4        392.75        382.47        14.64 o                         
   4   1   4      13591.30      14003.23       120.92 o                         
   5   1   4         58.09         60.39        10.38 o                         
   6   1   4        191.19        155.48        15.84 o                         
   8   1   4        257.20        264.41        18.78 o                         
   9   1   4        111.12         91.68        12.66 o                         
  10   1   4          9.16         11.25         4.92 o                         
  11   1   4          3.47          6.69         4.71 o                         
  12   1   4          0.69         -2.37         6.25 o                         
  13   1   4         22.97         16.42         6.74 o                         
  14   1   4        547.11        500.95        27.50 o                         
  15   1   4          0.54          0.22         6.64 o                         
  16   1   4          5.13         -3.70         4.43 o                         
 -18   2   4         10.28         13.73         3.93 o                         
 -17   2   4        459.88        490.24        19.64 o                         
 -16   2   4          8.13          8.06         7.15 o                         
 -15   2   4          7.64         10.54         5.92 o                         
 -14   2   4        180.96        187.73        14.30 o                         
 -13   2   4        326.39        337.81        17.96 o                         
 -12   2   4         22.61         32.34         8.10 o                         
 -11   2   4       1664.18       1777.15        74.08 o                         
 -10   2   4         10.84          5.02        12.59 o                         
  -9   2   4        211.46        178.31        22.88 o                         
  -8   2   4       1165.91       1261.80        55.23 o                         
  -7   2   4         38.85         51.54         5.37 o                         
  -6   2   4       2336.55       2718.48        38.40 o                         
  -5   2   4        939.89        931.01        32.02 o                         
  -4   2   4        391.93        418.09        10.98 o                         
  -3   2   4          0.88          0.57         4.73 o                         
  -2   2   4        552.90        472.13        14.52 o                         
  -1   2   4         18.07         15.60         4.97 o                         
   0   2   4         12.68          2.68         4.57 o                         
   1   2   4         34.91         35.79         8.77 o                         
   2   2   4        284.58        259.41        17.44 o                         
   3   2   4          8.34          6.15         7.52 o                         
   4   2   4         32.10         46.22         9.97 o                         
   5   2   4       1504.54       1496.93        44.25 o                         
   6   2   4      11564.50      11974.03       128.37 o                         
   7   2   4        256.71        277.89        16.72 o                         
   8   2   4        396.93        391.82        34.67 o                         
   9   2   4         95.67         83.79         8.76 o                         
  10   2   4         92.65         73.91         7.76 o                         
  11   2   4        150.01        140.64        10.13 o                         
  12   2   4          0.45         -4.43         4.43 o                         
  13   2   4          0.27         -4.88         6.64 o                         
  14   2   4         50.77         61.44        12.35 o                         
  15   2   4          0.66         -4.33         6.19 o                         
  16   2   4        147.97        159.95        10.69 o                         
 -18   3   4         57.64         43.75         8.33 o                         
 -17   3   4        470.32        503.83        18.53 o                         
 -16   3   4         14.47         17.53         7.00 o                         
 -15   3   4          0.02         -2.46         5.76 o                         
 -14   3   4       1067.84       1116.46        31.25 o                         
 -13   3   4        148.12        159.88        12.61 o                         
 -12   3   4        970.07       1004.58        35.46 o                         
 -11   3   4          0.88         -1.90        10.31 o                         
 -10   3   4       1349.72       1297.23        63.05 o                         
  -9   3   4          5.91         13.10        11.87 o                         
  -8   3   4        104.10        114.46        11.06 o                         
  -7   3   4         97.98         90.85         9.37 o                         
  -6   3   4        185.94        182.86        12.74 o                         
  -5   3   4         79.75         66.57         8.16 o                         
  -4   3   4       7722.86       7629.41        65.79 o                         
  -3   3   4         98.71         81.45         8.03 o                         
  -2   3   4         13.08          7.24         4.99 o                         
  -1   3   4        363.53        337.75        13.26 o                         
   0   3   4       4179.09       4164.24        42.88 o                         
   1   3   4        123.10        123.99        13.69 o                         
   2   3   4       4612.81       4622.50        71.46 o                         
   3   3   4          9.33         11.34         7.63 o                         
   4   3   4       4128.59       4604.01        76.98 o                         
   5   3   4         81.21         92.97        12.76 o                         
   6   3   4          0.37         39.23         8.40 o                         
   7   3   4          0.36         -3.58         3.58 o                         
   8   3   4       1221.48       1200.47        61.26 o                         
   9   3   4         72.24         73.87         7.11 o                         
  10   3   4        806.80        805.04        24.81 o                         
  11   3   4         23.62         48.69         6.82 o                         
  12   3   4        152.01        130.73        10.88 o                         
  13   3   4         91.43        103.57        10.51 o                         
  14   3   4         47.14         44.79         8.52 o                         
  15   3   4         46.66         39.00         8.45 o                         
  16   3   4          0.20          4.83         6.96 o                         
 -18   4   4          5.60          1.41         2.37 o                         
 -17   4   4         85.87         92.30         9.82 o                         
 -16   4   4        185.95        205.93        12.81 o                         
 -15   4   4          0.29          6.92         6.07 o                         
 -14   4   4         92.47        103.01         9.87 o                         
 -13   4   4        467.98        425.33        23.15 o                         
 -12   4   4         35.49         29.84        18.17 o                         
 -11   4   4        103.08         91.91        12.81 o                         
 -10   4   4         35.58         20.53        11.47 o                         
  -9   4   4         19.64         36.03        11.17 o                         
  -8   4   4        342.46        353.83        19.60 o                         
  -7   4   4        111.58        112.05        11.15 o                         
  -6   4   4        206.26        235.70        15.22 o                         
  -5   4   4       1506.37       1625.61        35.60 o                         
  -4   4   4        238.85        250.74        14.34 o                         
  -3   4   4        257.49        247.20        14.38 o                         
  -2   4   4       3789.28       3959.18        48.33 o                         
  -1   4   4        491.48        496.38        25.00 o                         
   0   4   4        149.32        137.02         9.31 o                         
   1   4   4          2.17         -2.16         8.34 o                         
   2   4   4        261.07        293.92        21.30 o                         
   3   4   4        460.62        445.55        26.74 o                         
   4   4   4          4.64          5.01         6.22 o                         
   5   4   4         76.71         75.83         9.67 o                         
   6   4   4        623.27        742.45        27.61 o                         
   7   4   4         31.56         47.81        14.59 o                         
   8   4   4        163.68        189.37        13.47 o                         
   9   4   4          0.14          2.55         7.77 o                         
  10   4   4          5.07          5.87         5.58 o                         
  11   4   4        203.93        189.08        14.40 o                         
  12   4   4         97.94        118.43        11.68 o                         
  13   4   4         26.73         18.92         7.31 o                         
  14   4   4          4.23         -1.21        12.60 o                         
  15   4   4         55.04         59.07         9.24 o                         
 -17   5   4         75.46         70.13        12.20 o                         
 -16   5   4         54.30         57.96         8.83 o                         
 -15   5   4         15.16          9.59         6.48 o                         
 -14   5   4        169.37        172.74        14.98 o                         
 -13   5   4         21.31         42.27        20.82 o                         
 -12   5   4       1855.39       1987.09        50.03 o                         
 -11   5   4         14.61         21.60         8.49 o                         
 -10   5   4         93.11        102.37        11.63 o                         
  -9   5   4       1274.80       1360.97        41.62 o                         
  -8   5   4          0.26          4.81         5.53 o                         
  -7   5   4          0.01         -2.49         7.08 o                         
  -6   5   4       2320.15       2297.96        48.19 o                         
  -5   5   4          6.61          4.71         6.05 o                         
  -4   5   4         51.79         51.51         8.30 o                         
  -3   5   4         10.48          5.53         5.07 o                         
  -2   5   4       6727.56       7420.74       120.22 o                         
  -1   5   4        183.64        199.83        11.99 o                         
   0   5   4       5953.44       6201.21        99.58 o                         
   1   5   4         34.72         35.06        10.69 o                         
   2   5   4         78.22        111.13        15.33 o                         
   3   5   4         76.88         84.35        11.47 o                         
   4   5   4       3125.03       3483.07        92.80 o                         
   5   5   4         28.48         26.87         7.22 o                         
   6   5   4         10.74          5.25         7.17 o                         
   7   5   4          1.86         -2.51         9.42 o                         
   8   5   4        142.12        159.41        11.01 o                         
   9   5   4        259.46        238.98        15.60 o                         
  10   5   4        191.83        188.70        14.10 o                         
  11   5   4         79.84         81.30        11.94 o                         
  12   5   4        221.47        228.05        14.21 o                         
  13   5   4         16.85         18.60         8.40 o                         
  14   5   4          4.70         12.45         6.80 o                         
  15   5   4        134.07        136.94        14.65 o                         
 -17   6   4         33.99         29.43         7.19 o                         
 -16   6   4        182.25        210.97        20.52 o                         
 -15   6   4         92.63         83.30        14.66 o                         
 -14   6   4        295.55        310.58        24.36 o                         
 -13   6   4          3.02          7.55        17.56 o                         
 -12   6   4         29.74         11.05         9.74 o                         
 -11   6   4        233.25        207.13        22.48 o                         
 -10   6   4        910.46        829.35        61.83 o                         
  -9   6   4          8.07          6.00         4.43 o                         
  -8   6   4        391.90        369.89        29.66 o                         
  -7   6   4        112.05        100.68        14.33 o                         
  -6   6   4          8.48         23.59         7.23 o                         
  -5   6   4        118.66         99.07        11.53 o                         
  -4   6   4          5.38          8.34         6.18 o                         
  -3   6   4          0.00         -3.31         5.26 o                         
  -2   6   4        993.30        905.05        43.86 o                         
  -1   6   4        131.85        122.37        17.61 o                         
   0   6   4        112.92         69.03        13.78 o                         
   1   6   4        113.89        103.87        16.50 o                         
   2   6   4       1130.31       1300.44        35.16 o                         
   3   6   4          5.52          5.62         4.19 o                         
   4   6   4        153.85        179.72        30.70 o                         
   5   6   4          1.34          7.67         4.51 o                         
   6   6   4        551.15        575.17        27.10 o                         
   7   6   4          9.44         26.07         7.96 o                         
   8   6   4        152.76        131.04        20.21 o                         
   9   6   4          0.26        -11.20        11.20 o                         
  10   6   4        213.69        220.44        15.20 o                         
  11   6   4          8.15          0.16         4.69 o                         
  12   6   4          6.39         11.05        11.68 o                         
  13   6   4         96.61         98.30         9.51 o                         
  14   6   4         62.91         54.15        10.95 o                         
 -16   7   4          0.90         -0.77         4.61 o                         
 -15   7   4          0.03         -2.19         6.65 o                         
 -14   7   4         73.08         76.15        12.85 o                         
 -13   7   4         17.44         27.89        17.63 o                         
 -12   7   4        100.82         77.22        14.37 o                         
 -11   7   4         90.73         95.57        15.67 o                         
 -10   7   4          0.45          6.57         9.38 o                         
  -9   7   4       1902.48       1916.15        64.17 o                         
  -8   7   4       1379.57       1439.92        36.02 o                         
  -7   7   4         73.47        101.84        14.29 o                         
  -6   7   4        236.62        243.19        19.57 o                         
  -5   7   4         20.59          8.45        10.24 o                         
  -4   7   4       1482.21       1590.02        65.07 o                         
  -3   7   4        190.62        214.37        30.85 o                         
  -2   7   4       1130.62       1343.87        58.02 o                         
  -1   7   4          0.03          7.66         9.48 o                         
   0   7   4        202.03        251.64        26.08 o                         
   1   7   4         15.46         19.46         9.80 o                         
   2   7   4        357.23        374.11        31.26 o                         
   3   7   4          1.39         -0.76         8.17 o                         
   4   7   4        656.92        692.05        28.11 o                         
   5   7   4          0.10          0.76        13.14 o                         
   6   7   4        192.90        173.24        30.13 o                         
   7   7   4         69.75         60.41        22.82 o                         
   8   7   4         38.94         21.42        20.40 o                         
   9   7   4         12.81         -2.63        10.12 o                         
  10   7   4         55.98         49.68        19.24 o                         
  11   7   4          1.66         -4.41         9.53 o                         
  12   7   4         65.86         70.72        11.94 o                         
  13   7   4         19.45         25.39         7.74 o                         
 -15   8   4         78.95         69.82         7.94 o                         
 -14   8   4        111.46         93.31        11.53 o                         
 -13   8   4          3.80          1.70         8.43 o                         
 -12   8   4         38.39         44.67        11.02 o                         
 -11   8   4         31.61         44.58        12.34 o                         
 -10   8   4        116.26        132.24        17.69 o                         
  -9   8   4         73.97         73.89        14.99 o                         
  -8   8   4       1030.45       1032.84        47.60 o                         
  -7   8   4        246.45        240.50        21.21 o                         
  -6   8   4        946.03        927.94        40.33 o                         
  -5   8   4         61.85         55.92         8.61 o                         
  -4   8   4        106.46        114.06        11.94 o                         
  -3   8   4        385.46        393.11        29.92 o                         
  -2   8   4       3235.40       3286.80        67.00 o                         
  -1   8   4         52.67         41.81         8.41 o                         
   0   8   4        305.55        296.57        17.70 o                         
   1   8   4          2.97          6.17         4.70 o                         
   2   8   4          6.69         12.87         4.70 o                         
   3   8   4          9.17          6.16         3.74 o                         
   4   8   4        775.70        771.06        31.01 o                         
   5   8   4          5.93          7.19         9.57 o                         
   6   8   4          9.52         21.08        11.07 o                         
   7   8   4          1.60         -4.78        11.38 o                         
   8   8   4        883.63        846.95        41.86 o                         
   9   8   4          9.86          6.84        10.82 o                         
  10   8   4          8.12         -6.32         7.88 o                         
  11   8   4          0.19        -15.24        16.58 o                         
  12   8   4          1.53         14.84        11.88 o                         
 -14   9   4         27.78         15.42         4.89 o                         
 -13   9   4          0.47         -2.05        14.69 o                         
 -12   9   4         48.24         28.40        13.71 o                         
 -11   9   4         59.15         76.88        11.87 o                         
 -10   9   4         49.30         42.75        11.15 o                         
  -9   9   4         34.95         34.47        10.34 o                         
  -8   9   4         54.22         44.76        13.82 o                         
  -7   9   4         60.06         63.25         9.36 o                         
  -6   9   4        123.96        146.46        16.64 o                         
  -5   9   4         41.88         47.06        11.34 o                         
  -4   9   4       5313.34       5505.09        78.59 o                         
  -3   9   4        195.73        223.34        20.38 o                         
  -2   9   4          0.33         -2.68        14.99 o                         
  -1   9   4          2.69         -5.86         5.86 o                         
   0   9   4        397.83        331.53        24.73 o                         
   1   9   4          7.45         12.13        10.99 o                         
   2   9   4          6.70          7.85         9.72 o                         
   3   9   4         34.70         38.07         8.95 o                         
   4   9   4         66.20         77.39        10.76 o                         
   5   9   4         41.50         45.96        12.76 o                         
   6   9   4         37.38         56.68        14.07 o                         
   7   9   4         59.65         46.16        11.88 o                         
   8   9   4         47.15         44.16        16.74 o                         
   9   9   4          2.16        -10.24        16.95 o                         
  10   9   4         18.80         38.32         9.03 o                         
  11   9   4         12.96          4.48         4.03 o                         
 -12  10   4         15.97         13.57         4.78 o                         
 -11  10   4         92.93         98.27         9.12 o                         
 -10  10   4         18.48         25.31         7.86 o                         
  -9  10   4          1.20         -6.82        13.80 o                         
  -8  10   4         62.02         73.56        14.18 o                         
  -7  10   4         51.48         49.23         8.58 o                         
  -6  10   4         17.96          7.33         8.70 o                         
  -5  10   4         35.86         28.28        10.07 o                         
  -4  10   4        640.08        684.39        34.75 o                         
  -3  10   4         81.29         76.50        12.42 o                         
  -2  10   4       1179.86       1103.57        66.86 o                         
  -1  10   4         66.20         55.12        12.22 o                         
   0  10   4         24.19         25.37        15.40 o                         
   1  10   4         15.38         11.45         7.32 o                         
   2  10   4         96.30        112.02        13.04 o                         
   3  10   4          0.08          7.49         4.45 o                         
   4  10   4          0.04         -2.73        14.78 o                         
   5  10   4          4.64        -12.65        12.65 o                         
   6  10   4        105.11         95.17        13.83 o                         
   7  10   4          3.84          4.66         8.63 o                         
   8  10   4        537.29        494.25        25.19 o                         
   9  10   4        159.59        150.35        12.67 o                         
  10  10   4         58.63         28.54         7.90 o                         
 -10  11   4         24.18          9.85         3.48 o                         
  -9  11   4         30.06         25.25         7.42 o                         
  -8  11   4        578.34        651.80        28.19 o                         
  -7  11   4        113.63        113.16        17.45 o                         
  -6  11   4         15.99         23.88         8.55 o                         
  -5  11   4         33.46         23.56         7.59 o                         
  -4  11   4         83.76         60.23        18.24 o                         
  -3  11   4         14.96         23.99        13.73 o                         
  -2  11   4        211.58        214.31        27.86 o                         
  -1  11   4         22.33         21.24        15.76 o                         
   0  11   4        206.65        174.21        19.55 o                         
   1  11   4          0.24          2.58        10.04 o                         
   2  11   4        174.41        142.25        25.77 o                         
   3  11   4          5.43         24.63         9.29 o                         
   4  11   4         17.50         11.96         7.24 o                         
   5  11   4         35.90         20.57        14.37 o                         
   6  11   4        117.17        102.89        21.94 o                         
   7  11   4          0.18         -5.13         6.25 o                         
   8  11   4         16.03         12.67         7.80 o                         
  -8  12   4          1.55          7.84         4.25 o                         
  -7  12   4         54.74         60.36        11.32 o                         
  -6  12   4          1.55          0.04         9.11 o                         
  -5  12   4         33.66         23.60        11.14 o                         
  -4  12   4        137.38        117.32        19.26 o                         
  -3  12   4         26.59         17.34        11.24 o                         
  -2  12   4        141.12         86.83        20.05 o                         
  -1  12   4          0.94          2.81        12.61 o                         
   0  12   4        339.05        376.57        36.22 o                         
   1  12   4          0.22         -1.54        12.17 o                         
   2  12   4        152.80        141.41        23.69 o                         
   3  12   4          5.89         10.79        11.56 o                         
   4  12   4         12.11         17.62        10.19 o                         
   5  12   4         14.41          1.35         5.40 o                         
   6  12   4         32.24         27.56         6.97 o                         
  -4  13   4          3.47         -3.69         4.75 o                         
  -3  13   4          0.03         11.72         3.48 o                         
  -2  13   4        248.87        257.70        14.19 o                         
  -1  13   4         14.91         16.00         4.04 o                         
   0  13   4         56.19         64.43        11.88 o                         
   1  13   4          1.32         -6.51         6.51 o                         
   2  13   4        192.39        153.11        15.70 o                         
 -19   0   5         70.12         81.83         9.57 o                         
 -17   0   5        162.77        182.66        18.61 o                         
 -15   0   5         47.30         61.41        10.53 o                         
 -13   0   5        128.69        137.45        15.23 o                         
 -11   0   5        633.84        683.95        42.48 o                         
  -9   0   5         44.96         56.38        14.32 o                         
  -7   0   5          2.42          2.76         9.12 o                         
  -5   0   5        421.58        439.40        11.40 o                         
  -3   0   5        615.34        670.92        15.28 o                         
  -1   0   5         37.23         31.07         7.15 o                         
   1   0   5        356.27        347.18        18.89 o                         
   3   0   5        428.51        430.93        23.39 o                         
   5   0   5        144.89        155.13        17.41 o                         
   9   0   5         42.77         40.73         7.18 o                         
  11   0   5          7.91          8.15         8.66 o                         
  13   0   5         10.84         11.28        10.87 o                         
  15   0   5         46.26         51.64        11.32 o                         
 -19   1   5         80.42         73.07         6.77 o                         
 -18   1   5         12.34         16.00         5.29 o                         
 -17   1   5         28.00         31.12         6.94 o                         
 -16   1   5         80.11         77.16        10.55 o                         
 -15   1   5         29.46         23.67         5.57 o                         
 -14   1   5        133.58        117.22        12.54 o                         
 -13   1   5        185.82        190.51        12.16 o                         
 -12   1   5        122.47        111.66        10.61 o                         
 -11   1   5         25.06         23.08        12.98 o                         
 -10   1   5       1839.66       1908.70        45.75 o                         
  -9   1   5        951.70        958.62        30.55 o                         
  -8   1   5        252.87        305.84        16.92 o                         
  -7   1   5       1856.36       1900.00        37.26 o                         
  -6   1   5       4109.28       4407.40        42.30 o                         
  -5   1   5       3403.58       3318.22        37.87 o                         
  -4   1   5       3357.91       3403.80        26.36 o                         
  -3   1   5        264.19        247.68         7.02 o                         
  -2   1   5       2374.33       2281.34        27.67 o                         
  -1   1   5        322.84        295.70         9.43 o                         
   0   1   5        121.15        116.16         8.33 o                         
   1   1   5        806.48        814.17        25.57 o                         
   2   1   5       1721.38       1728.01        33.19 o                         
   3   1   5        530.20        507.59        18.33 o                         
   4   1   5       3975.77       3999.92        71.66 o                         
   5   1   5         57.77         65.96        11.71 o                         
   6   1   5        237.73        211.57        20.09 o                         
   8   1   5        761.40        736.29        31.69 o                         
   9   1   5         38.33         43.24         5.78 o                         
  10   1   5        176.07        180.97        11.37 o                         
  11   1   5        156.35        153.33        10.87 o                         
  12   1   5        104.34         95.93        11.31 o                         
  13   1   5        215.74        227.55        15.21 o                         
  14   1   5          0.07          0.81         7.57 o                         
  15   1   5         50.85         57.15         8.27 o                         
  16   1   5          0.23          1.33         3.06 o                         
 -19   2   5         54.61         43.78         6.35 o                         
 -18   2   5          2.74          8.89         5.05 o                         
 -17   2   5        757.97        787.15        24.48 o                         
 -16   2   5         77.31         83.00        10.82 o                         
 -15   2   5        414.28        437.72        21.59 o                         
 -14   2   5        743.81        806.83        27.17 o                         
 -13   2   5        123.80        120.07        13.41 o                         
 -12   2   5        380.12        376.38        18.34 o                         
 -11   2   5          8.02          8.48        10.49 o                         
 -10   2   5        224.77        225.42        27.26 o                         
  -9   2   5       1296.68       1254.01        55.44 o                         
  -8   2   5       1014.31        985.91        28.39 o                         
  -7   2   5         56.24         72.63         6.27 o                         
  -6   2   5       1104.22       1030.88        19.65 o                         
  -5   2   5       1033.96       1116.01        25.26 o                         
  -4   2   5      15200.92      15452.62        86.91 o                         
  -3   2   5        205.06        186.36        10.74 o                         
  -2   2   5       1618.60       1459.78        26.27 o                         
  -1   2   5         14.09         11.99         5.14 o                         
   0   2   5          0.77         -1.93         7.85 o                         
   1   2   5        256.35        233.85        17.16 o                         
   2   2   5        389.06        432.77        23.31 o                         
   3   2   5         10.39          5.20         8.00 o                         
   4   2   5       8961.60       9433.11       112.88 o                         
   5   2   5        557.40        600.07        30.64 o                         
   6   2   5       5836.92       6124.92        99.53 o                         
   7   2   5         62.02         75.81        12.46 o                         
   8   2   5        410.55        410.01        37.46 o                         
   9   2   5          2.47         10.67         5.76 o                         
  10   2   5        112.47        104.43         8.83 o                         
  11   2   5         13.36         10.78         5.55 o                         
  12   2   5        118.81        128.43        11.92 o                         
  13   2   5          0.21          2.60         7.54 o                         
  14   2   5         28.37         27.53        12.20 o                         
  15   2   5          9.18          4.12         5.17 o                         
 -18   3   5          0.75          0.48         4.30 o                         
 -17   3   5         61.32         61.81         7.87 o                         
 -16   3   5        298.92        297.68        16.57 o                         
 -15   3   5        103.17         93.17        10.09 o                         
 -14   3   5         98.39         85.15        10.07 o                         
 -13   3   5          1.48         -8.29         8.29 o                         
 -12   3   5       1206.50       1246.64        33.55 o                         
 -11   3   5          4.63         17.22         8.11 o                         
 -10   3   5        235.27        228.88        28.05 o                         
  -9   3   5        313.00        315.81        30.75 o                         
  -8   3   5        190.04        206.47        13.82 o                         
  -7   3   5         22.67         31.93         6.42 o                         
  -6   3   5       2554.00       2638.33        43.52 o                         
  -5   3   5          9.81         10.04         5.78 o                         
  -4   3   5         87.95        111.09         9.92 o                         
  -3   3   5        543.50        541.30        18.49 o                         
  -2   3   5        594.18        561.79        24.81 o                         
  -1   3   5        351.15        334.38        14.38 o                         
   0   3   5       2444.08       2482.61        54.32 o                         
   1   3   5        527.03        524.15        26.67 o                         
   2   3   5        352.33        337.25        22.05 o                         
   3   3   5         55.22         54.83        11.23 o                         
   4   3   5       1224.42       1196.33        43.74 o                         
   5   3   5         61.27         63.72        12.81 o                         
   6   3   5        113.30        128.38        15.98 o                         
   7   3   5        720.79        771.51        30.04 o                         
   8   3   5         77.90         89.75        11.61 o                         
   9   3   5        653.18        674.14        24.84 o                         
  10   3   5        758.98        685.62        29.73 o                         
  11   3   5          1.05         -4.94         7.15 o                         
  12   3   5        184.53        203.67        16.51 o                         
  13   3   5          2.12         -3.65         6.53 o                         
  14   3   5          9.98          0.77         6.87 o                         
  15   3   5         20.46         30.68         7.64 o                         
 -18   4   5         71.15         62.30        12.79 o                         
 -17   4   5        728.90        739.24        25.29 o                         
 -16   4   5          3.98          5.88         3.61 o                         
 -15   4   5        185.40        195.29        12.78 o                         
 -14   4   5        149.62        137.28        11.77 o                         
 -13   4   5          1.15         -7.24         8.94 o                         
 -12   4   5        336.06        331.92        27.97 o                         
 -11   4   5        347.57        339.37        21.64 o                         
 -10   4   5          0.74         10.86         6.74 o                         
  -9   4   5        213.36        200.68        25.37 o                         
  -8   4   5       1310.63       1338.52        36.95 o                         
  -7   4   5        440.55        504.86        23.01 o                         
  -6   4   5       1484.11       1662.37        37.97 o                         
  -5   4   5        153.63        157.32        12.49 o                         
  -4   4   5       4001.61       4409.44        83.50 o                         
  -3   4   5          9.56          4.54         5.24 o                         
  -2   4   5        910.71        893.55        24.57 o                         
  -1   4   5          0.18          0.87         4.39 o                         
   0   4   5         49.71         54.03        12.32 o                         
   1   4   5          4.49          1.22         9.01 o                         
   2   4   5       1764.43       1893.72        54.03 o                         
   3   4   5          2.96          1.41         6.55 o                         
   4   4   5        440.34        412.90        27.73 o                         
   5   4   5        120.58        137.08        16.72 o                         
   6   4   5         84.67         69.67        10.12 o                         
   7   4   5          2.07         -2.26        14.64 o                         
   8   4   5       3775.16       3922.76        81.56 o                         
   9   4   5          0.66         -6.03         6.03 o                         
  10   4   5        146.11        145.28        12.63 o                         
  11   4   5         21.64         22.28         7.33 o                         
  12   4   5        118.29        113.12        12.28 o                         
  13   4   5         35.21         34.73         8.87 o                         
  14   4   5          1.55          3.18         7.20 o                         
  15   4   5         37.72         33.37         7.19 o                         
 -17   5   5         12.52          1.70         3.28 o                         
 -16   5   5          0.25          1.46         4.84 o                         
 -15   5   5         76.51         70.05        10.48 o                         
 -14   5   5          3.44         -5.51         5.51 o                         
 -13   5   5         17.40          9.02         8.37 o                         
 -12   5   5        378.27        389.59        29.15 o                         
 -11   5   5        888.83        882.34        43.50 o                         
 -10   5   5         37.74         27.80         8.64 o                         
  -9   5   5        337.89        361.48        34.20 o                         
  -8   5   5       2204.60       2290.09        52.60 o                         
  -7   5   5         26.39         26.39         7.68 o                         
  -6   5   5         38.01         32.48         7.92 o                         
  -5   5   5         32.37         28.53         7.24 o                         
  -4   5   5        370.59        447.08        20.75 o                         
  -3   5   5         63.68         59.77         9.26 o                         
  -2   5   5          0.04          2.03         3.94 o                         
  -1   5   5        643.67        706.17        22.92 o                         
   0   5   5         12.26         20.26         9.94 o                         
   1   5   5        109.22        147.03        17.78 o                         
   2   5   5       2643.53       2913.44        72.47 o                         
   3   5   5        266.28        288.65        24.63 o                         
   4   5   5        260.85        287.91        18.69 o                         
   5   5   5         99.88         96.83        12.64 o                         
   6   5   5        621.02        528.14        28.73 o                         
   7   5   5         82.07         83.22         9.83 o                         
   8   5   5         37.62         29.13         9.02 o                         
   9   5   5          0.49        -11.32        11.74 o                         
  10   5   5         73.36         84.47        10.23 o                         
  11   5   5          5.25          6.68         6.11 o                         
  12   5   5        103.35        105.28        10.38 o                         
  13   5   5         45.88         47.75        10.15 o                         
 -17   6   5         46.82         52.39         8.47 o                         
 -16   6   5         39.04         45.62        11.34 o                         
 -15   6   5        122.00        130.48        16.07 o                         
 -14   6   5         78.47        104.94        16.44 o                         
 -13   6   5          0.96          9.54         8.31 o                         
 -12   6   5          2.09         15.52         6.85 o                         
 -11   6   5         97.66        109.16        16.86 o                         
 -10   6   5        363.18        327.07        27.33 o                         
  -9   6   5         38.81         25.53         8.87 o                         
  -8   6   5       4460.56       4847.68        68.74 o                         
  -7   6   5        188.15        150.09        24.04 o                         
  -6   6   5         17.49         17.70         6.41 o                         
  -5   6   5        118.21        118.52        13.17 o                         
  -4   6   5        123.94         93.14        10.65 o                         
  -3   6   5         11.56          7.83         5.11 o                         
  -2   6   5          0.00         -2.62         8.63 o                         
  -1   6   5        121.61        113.89        17.99 o                         
   0   6   5       1120.60       1119.41        49.71 o                         
   1   6   5         91.91         76.79        10.63 o                         
   2   6   5         58.24         53.81         8.80 o                         
   3   6   5        149.00        159.54        14.04 o                         
   4   6   5        469.44        422.28        23.43 o                         
   5   6   5         55.98         64.08         8.50 o                         
   6   6   5         30.72         34.51        10.12 o                         
   7   6   5         38.55         13.38        12.75 o                         
   8   6   5        252.54        270.71        21.62 o                         
   9   6   5          2.22          3.44        12.84 o                         
  10   6   5          0.23         -0.57         9.29 o                         
  11   6   5         59.82         68.40        10.41 o                         
  12   6   5        136.46        131.61        19.79 o                         
  13   6   5         10.47         11.78         8.34 o                         
  14   6   5          8.99         -0.02         5.45 o                         
 -16   7   5         19.49         18.93         7.31 o                         
 -15   7   5         11.22         15.00         7.46 o                         
 -14   7   5         52.33         48.73        12.06 o                         
 -13   7   5        129.78        119.48        27.65 o                         
 -12   7   5         18.39         30.77         8.31 o                         
 -11   7   5        124.70        130.10        17.79 o                         
 -10   7   5        305.10        309.72        26.51 o                         
  -9   7   5         99.77        101.45        16.24 o                         
  -8   7   5       2221.83       2137.59        43.47 o                         
  -7   7   5         10.65         -0.59         6.86 o                         
  -6   7   5          0.06          2.88         6.46 o                         
  -5   7   5         99.68         75.57        18.46 o                         
  -4   7   5        427.51        428.83        35.79 o                         
  -3   7   5        141.79        142.52        22.49 o                         
  -2   7   5        314.98        283.87        28.89 o                         
  -1   7   5         18.31         23.92        10.49 o                         
   0   7   5        995.38       1029.34        52.50 o                         
   1   7   5         62.53         61.82        13.91 o                         
   2   7   5         88.90        127.99        19.70 o                         
   3   7   5          7.79         16.58         7.74 o                         
   4   7   5        100.90         88.95        12.10 o                         
   5   7   5         15.79          2.95        17.13 o                         
   6   7   5       1235.52       1187.47        77.37 o                         
   7   7   5        187.70        202.72        33.52 o                         
   8   7   5         79.42         47.59        21.90 o                         
   9   7   5         24.99         62.85        16.52 o                         
  10   7   5        150.48        169.36        25.78 o                         
  11   7   5          9.94         10.12        10.49 o                         
  12   7   5         16.01          6.62        10.70 o                         
  13   7   5         15.27         10.02         5.50 o                         
 -15   8   5         83.43         72.64        11.10 o                         
 -14   8   5         15.05         16.19         6.53 o                         
 -13   8   5          1.45        -10.40        14.08 o                         
 -12   8   5          5.68          3.81         8.34 o                         
 -11   8   5          0.29         14.56         8.30 o                         
 -10   8   5          0.09         -0.09         8.37 o                         
  -9   8   5         28.74         38.60        12.77 o                         
  -8   8   5         57.37         49.53        25.48 o                         
  -7   8   5        825.92        806.08        37.59 o                         
  -6   8   5        992.95       1047.04        42.17 o                         
  -5   8   5        129.73        119.35        12.61 o                         
  -4   8   5       1301.35       1327.43        38.12 o                         
  -3   8   5        168.52        168.36        17.93 o                         
  -2   8   5       1268.69       1304.90        43.15 o                         
  -1   8   5        422.79        392.10        20.79 o                         
   0   8   5        256.89        237.85        16.69 o                         
   1   8   5         93.61         81.86        11.44 o                         
   2   8   5         16.09         18.55         6.80 o                         
   3   8   5         19.16         17.32        12.23 o                         
   4   8   5        271.12        285.16        26.28 o                         
   5   8   5          9.13         13.04        12.29 o                         
   6   8   5          0.22          5.21        11.72 o                         
   7   8   5         71.21         56.28        13.64 o                         
   8   8   5        400.71        417.14        29.35 o                         
   9   8   5         79.78         83.41        14.23 o                         
  10   8   5        159.62        152.18        16.44 o                         
  11   8   5        170.16        179.84        15.07 o                         
  12   8   5          0.82         -8.50         8.50 o                         
 -14   9   5        104.51         76.08         7.49 o                         
 -13   9   5          2.02         -0.17         5.12 o                         
 -12   9   5          1.16         -1.95         6.54 o                         
 -11   9   5         28.44         37.31        13.49 o                         
 -10   9   5          1.26         -9.12        14.41 o                         
  -9   9   5         14.43         20.35         9.75 o                         
  -8   9   5         93.06         93.46        12.25 o                         
  -7   9   5          5.85          4.92         7.00 o                         
  -6   9   5        567.21        625.68        33.26 o                         
  -5   9   5         32.87         42.75         9.91 o                         
  -4   9   5       1064.37       1065.04        51.79 o                         
  -3   9   5        194.14        208.43        26.05 o                         
  -2   9   5         19.17          9.46         9.23 o                         
  -1   9   5         53.84         52.61        11.22 o                         
   0   9   5        666.94        666.34        34.64 o                         
   1   9   5         47.64         44.43        10.75 o                         
   2   9   5        346.86        375.69        22.38 o                         
   3   9   5         25.33         19.08         7.76 o                         
   4   9   5         57.77         76.81        13.26 o                         
   5   9   5          8.25          6.24         9.07 o                         
   6   9   5          1.34         -8.41        10.03 o                         
   7   9   5         26.90         24.13        10.23 o                         
   8   9   5        287.52        242.78        21.45 o                         
   9   9   5         69.77         73.80        12.28 o                         
  10   9   5         14.27         31.20         9.75 o                         
  11   9   5         61.08         36.30         7.57 o                         
 -12  10   5          6.44         -5.83         6.28 o                         
 -11  10   5         40.05         43.64         7.44 o                         
 -10  10   5        222.36        280.69        24.21 o                         
  -9  10   5         28.31         46.15        16.43 o                         
  -8  10   5        160.95        136.25        12.81 o                         
  -7  10   5         80.87         88.35        18.48 o                         
  -6  10   5         11.33         15.57        10.09 o                         
  -5  10   5         22.46          9.11        11.15 o                         
  -4  10   5        600.40        602.37        31.43 o                         
  -3  10   5         86.06         95.79        15.24 o                         
  -2  10   5        103.58        100.71        15.63 o                         
  -1  10   5        120.74        105.34        15.37 o                         
   0  10   5        534.02        551.53        30.39 o                         
   1  10   5        110.72        115.42        13.39 o                         
   2  10   5          0.43         -1.29         7.54 o                         
   3  10   5         17.84         14.55         7.18 o                         
   4  10   5          7.73         10.49         7.37 o                         
   5  10   5          9.89          5.10         8.10 o                         
   6  10   5          3.24         16.66        17.62 o                         
   7  10   5         65.92         56.77         9.70 o                         
   8  10   5        228.03        205.87        16.03 o                         
   9  10   5         19.54         11.44         4.00 o                         
 -10  11   5          0.99         -3.55         3.55 o                         
  -9  11   5         63.66         68.36        14.09 o                         
  -8  11   5        173.31        180.77        22.56 o                         
  -7  11   5          6.62          1.24        13.79 o                         
  -6  11   5         78.02         75.49        12.05 o                         
  -5  11   5          0.48          5.33         8.29 o                         
  -4  11   5        833.82        838.12        46.56 o                         
  -3  11   5         41.20         38.23        15.66 o                         
  -2  11   5        142.34        159.86        15.74 o                         
  -1  11   5          1.53         11.13        10.46 o                         
   0  11   5          3.33          2.97        10.75 o                         
   1  11   5          4.36          9.85         6.20 o                         
   2  11   5        276.61        289.91        16.69 o                         
   3  11   5          7.10        -11.82        11.82 o                         
   4  11   5         50.04         74.42        10.59 o                         
   5  11   5          0.26         -6.80         6.80 o                         
   6  11   5          7.73         23.34         8.53 o                         
   7  11   5         11.00          5.28         3.90 o                         
  -8  12   5         92.15         86.91        11.76 o                         
  -7  12   5          0.53          9.75         5.93 o                         
  -6  12   5        332.84        381.29        27.54 o                         
  -5  12   5          1.58         -3.15        10.58 o                         
  -4  12   5         56.61         38.06        13.02 o                         
  -3  12   5         70.15         78.41        19.66 o                         
  -2  12   5          7.83          8.63         6.41 o                         
  -1  12   5         15.87         31.61         7.11 o                         
   0  12   5         33.62         31.83        12.20 o                         
   1  12   5          1.03          0.62         5.51 o                         
   2  12   5         46.05         46.90        15.67 o                         
   3  12   5          0.02         -4.27         7.97 o                         
   4  12   5         20.52         36.33         8.79 o                         
   5  12   5          1.02          1.53         4.57 o                         
  -3  13   5         13.07          9.53         6.59 o                         
  -2  13   5        226.18        243.67        20.39 o                         
  -1  13   5          0.11         -2.26         5.29 o                         
   0  13   5         12.23         24.67         7.75 o                         
 -18   0   6         13.20         24.44        10.11 o                         
 -16   0   6         16.10         25.00         7.40 o                         
 -14   0   6        516.10        534.27        29.07 o                         
 -12   0   6        161.23        149.21        16.38 o                         
 -10   0   6        503.06        474.75        34.56 o                         
  -8   0   6        241.54        236.19        22.10 o                         
  -6   0   6      12354.54      13540.78       134.43 o                         
  -4   0   6      16202.32      16812.45       120.40 o                         
  -2   0   6        658.79        726.97        18.69 o                         
   0   0   6        232.64        219.08        16.12 o                         
   2   0   6       5070.38       5184.40        79.90 o                         
   4   0   6      21034.40      21833.75       180.30 o                         
   8   0   6        159.24        173.08        12.50 o                         
  10   0   6        258.01        272.93        24.05 o                         
  12   0   6         39.13         46.40        13.53 o                         
  14   0   6          8.77         10.65         8.80 o                         
 -19   1   6          3.72          4.05         4.14 o                         
 -18   1   6          9.36         15.03         9.70 o                         
 -17   1   6         41.32         30.69        10.66 o                         
 -16   1   6         23.43         25.67         7.47 o                         
 -15   1   6        642.58        652.49        26.04 o                         
 -14   1   6         33.49         35.21         6.84 o                         
 -13   1   6        229.30        221.26        12.66 o                         
 -12   1   6        479.07        469.95        20.74 o                         
 -11   1   6          1.34          9.61         8.52 o                         
 -10   1   6         50.79         50.30        11.06 o                         
  -9   1   6        865.96        839.60        40.45 o                         
  -8   1   6       4680.58       4902.14        65.10 o                         
  -7   1   6          4.34          7.07         6.26 o                         
  -6   1   6       3298.11       3638.43        50.01 o                         
  -5   1   6         97.65        100.53         6.77 o                         
  -4   1   6       5023.76       4851.28        34.11 o                         
  -3   1   6         32.94         27.25         3.73 o                         
  -2   1   6       1660.14       1571.28        33.07 o                         
  -1   1   6        178.21        170.88         9.97 o                         
   0   1   6        988.97        898.73        21.90 o                         
   1   1   6         38.33         35.54         7.38 o                         
   2   1   6        311.23        363.79        16.27 o                         
   3   1   6          0.33         -0.05         6.39 o                         
   4   1   6       1100.73       1183.64        43.16 o                         
   5   1   6         15.72         22.71         7.97 o                         
   6   1   6          6.10         24.09        10.08 o                         
   8   1   6         16.23         25.32         4.36 o                         
   9   1   6        317.71        329.31        14.46 o                         
  10   1   6        307.43        293.55        15.37 o                         
  11   1   6          1.51         -8.15         8.15 o                         
  12   1   6         21.65         11.27         6.95 o                         
  13   1   6         30.19         38.91         8.53 o                         
  14   1   6         32.74         34.87         8.41 o                         
  15   1   6          3.60          4.00         5.87 o                         
 -19   2   6         51.66         44.36         8.39 o                         
 -18   2   6          0.35         -2.78         5.53 o                         
 -17   2   6        331.56        363.19        17.16 o                         
 -16   2   6        508.10        516.82        22.11 o                         
 -15   2   6        309.73        326.40        18.78 o                         
 -14   2   6         36.67         20.84         7.21 o                         
 -13   2   6       1253.76       1302.25        34.51 o                         
 -12   2   6        420.46        396.87        16.78 o                         
 -11   2   6        943.30        883.83        54.01 o                         
 -10   2   6        330.65        311.39        32.07 o                         
  -9   2   6         91.93         73.18        17.61 o                         
  -8   2   6       1865.54       1975.79        40.39 o                         
  -7   2   6        150.16        159.97         8.76 o                         
  -6   2   6       1058.01       1069.37        21.01 o                         
  -5   2   6       1478.42       1515.12        24.03 o                         
  -4   2   6      10827.47      11168.15       304.74 o                         
  -3   2   6       2156.47       2189.76        34.93 o                         
  -2   2   6       3751.49       3618.68       131.43 o                         
  -1   2   6          0.92          0.03         5.13 o                         
   0   2   6       1164.57       1127.12        36.99 o                         
   1   2   6         81.61         78.32        12.90 o                         
   2   2   6        451.54        449.96        26.15 o                         
   3   2   6        497.86        521.99        28.85 o                         
   4   2   6        309.17        313.60        23.72 o                         
   5   2   6        195.90        187.66        20.30 o                         
   6   2   6       5884.45       6203.30       108.68 o                         
   7   2   6          2.64          2.74         6.32 o                         
   8   2   6        869.30        910.75        25.05 o                         
   9   2   6          2.25         -6.59         6.59 o                         
  10   2   6         42.18         54.24         8.92 o                         
  11   2   6         44.18         31.70         8.37 o                         
  12   2   6         14.18          9.36         7.39 o                         
  13   2   6          0.05         -7.98         7.98 o                         
  14   2   6         68.54         81.60         9.78 o                         
  15   2   6          0.01          2.11         3.65 o                         
 -18   3   6        140.90        122.45        10.34 o                         
 -17   3   6         23.53         39.13         7.42 o                         
 -16   3   6        156.65        145.32        12.11 o                         
 -15   3   6        130.97        132.45        11.54 o                         
 -14   3   6        154.31        141.41        10.84 o                         
 -13   3   6         59.39         71.43        10.13 o                         
 -12   3   6        214.36        193.21        13.99 o                         
 -11   3   6        393.75        389.25        18.83 o                         
 -10   3   6         17.83         37.73        16.61 o                         
  -9   3   6        157.68        141.39        22.13 o                         
  -8   3   6          6.18         -6.59        14.78 o                         
  -7   3   6        172.79        200.43        13.51 o                         
  -6   3   6         52.07         38.56         6.95 o                         
  -5   3   6        919.72        991.82        73.61 o                         
  -4   3   6        416.86        477.98        18.90 o                         
  -3   3   6        529.31        512.17        18.84 o                         
  -2   3   6       3095.44       3142.74        64.96 o                         
  -1   3   6        401.81        397.87        16.90 o                         
   0   3   6       1536.33       1552.10        46.39 o                         
   1   3   6        129.45        101.96        14.90 o                         
   2   3   6        173.49        208.14        19.70 o                         
   3   3   6         41.17         36.62        10.48 o                         
   4   3   6       1575.41       1589.28        53.59 o                         
   5   3   6        146.14        150.54        18.95 o                         
   6   3   6       1416.66       1577.82        57.19 o                         
   7   3   6         73.86         71.45         8.71 o                         
   8   3   6       2689.12       2894.95        49.09 o                         
   9   3   6         41.70         44.34         8.89 o                         
  10   3   6        382.00        366.39        22.21 o                         
  11   3   6         23.95         16.46         8.54 o                         
  12   3   6          0.34         -6.75         9.14 o                         
  13   3   6         40.07         26.78         8.10 o                         
  14   3   6         35.91         52.85         8.45 o                         
 -18   4   6        162.86        156.25         9.81 o                         
 -17   4   6        430.79        454.81        22.64 o                         
 -16   4   6        304.68        340.92        21.28 o                         
 -15   4   6        286.02        280.62        18.64 o                         
 -14   4   6          3.02          6.81         5.64 o                         
 -13   4   6        421.77        417.91        32.81 o                         
 -12   4   6         82.98         91.93        16.71 o                         
 -11   4   6          0.07          6.57         3.90 o                         
 -10   4   6        598.82        633.86        45.64 o                         
  -9   4   6        188.09        169.61        23.45 o                         
  -8   4   6          1.89          3.04         5.03 o                         
  -7   4   6        244.45        228.62        15.74 o                         
  -6   4   6       1035.85       1198.32        33.31 o                         
  -5   4   6        174.44        189.31        14.08 o                         
  -4   4   6         31.87         86.93        44.46 o                         
  -3   4   6         83.28         86.34         9.69 o                         
  -2   4   6       1068.98       1044.24        28.08 o                         
  -1   4   6          0.81          3.16         5.33 o                         
   0   4   6        163.36        200.17        19.40 o                         
   1   4   6         48.14         52.11        11.97 o                         
   2   4   6       1813.71       2080.40        60.19 o                         
   3   4   6         47.81         38.61        10.75 o                         
   4   4   6       2016.12       2142.31        66.00 o                         
   5   4   6        298.77        300.09        25.88 o                         
   6   4   6       2648.64       2825.27       133.02 o                         
   7   4   6         38.35         34.45         7.98 o                         
   8   4   6        775.74        782.07        39.22 o                         
   9   4   6         50.36         56.40         9.98 o                         
  10   4   6          8.17         28.34         8.75 o                         
  11   4   6         32.76         44.98         9.31 o                         
  12   4   6         41.81         59.84         8.78 o                         
  13   4   6          0.05        -15.80        15.80 o                         
  14   4   6         19.85         15.22         3.71 o                         
 -17   5   6         45.58         51.61         6.95 o                         
 -16   5   6          3.53         -1.76         7.53 o                         
 -15   5   6        326.04        301.35        17.35 o                         
 -14   5   6         67.04         75.28         9.86 o                         
 -13   5   6          6.16         -4.05        17.77 o                         
 -12   5   6        569.19        609.27        36.48 o                         
 -11   5   6        484.05        441.34        31.50 o                         
 -10   5   6       1984.17       2013.11        50.98 o                         
  -9   5   6        261.96        232.78        21.39 o                         
  -8   5   6         86.31         68.96        10.71 o                         
  -7   5   6        141.81        144.45        13.96 o                         
  -6   5   6        392.46        387.02        21.32 o                         
  -5   5   6         25.37         29.01         7.53 o                         
  -4   5   6        773.73        833.67        28.84 o                         
  -3   5   6         11.17         15.11         5.75 o                         
  -2   5   6        819.60        806.75        26.80 o                         
  -1   5   6         57.59         54.68        12.88 o                         
   0   5   6       1022.97       1083.13        46.71 o                         
   1   5   6        295.64        309.50        25.90 o                         
   2   5   6        306.76        301.55        26.46 o                         
   3   5   6          0.04         -3.29        10.19 o                         
   4   5   6        663.12        709.09        40.98 o                         
   5   5   6          3.06          5.61         5.23 o                         
   6   5   6          8.80          6.27         6.72 o                         
   7   5   6         18.17         19.18         6.06 o                         
   8   5   6         59.16         49.96        10.05 o                         
   9   5   6          6.40          6.16         9.67 o                         
  10   5   6          0.82        -15.92        18.11 o                         
  11   5   6          5.94         21.38        11.51 o                         
  12   5   6         52.93         41.52         8.56 o                         
  13   5   6          2.13          2.60         9.63 o                         
  14   5   6          5.85          3.58         3.60 o                         
 -17   6   6         73.02         73.29         9.65 o                         
 -16   6   6          1.20          6.99         6.18 o                         
 -15   6   6        115.86        115.59        10.49 o                         
 -14   6   6         48.33         58.19        10.80 o                         
 -13   6   6         12.21          4.15        10.66 o                         
 -12   6   6         97.90        115.83        16.60 o                         
 -11   6   6        432.49        389.90        29.76 o                         
 -10   6   6        916.51        890.11        43.86 o                         
  -9   6   6        188.86        202.15        16.76 o                         
  -8   6   6        155.02        149.45        13.13 o                         
  -7   6   6       1761.19       1728.99        48.63 o                         
  -6   6   6        743.54        675.54        30.10 o                         
  -5   6   6         42.39         44.34        10.09 o                         
  -4   6   6         93.75         90.01        11.82 o                         
  -3   6   6          1.49          3.13         3.19 o                         
  -2   6   6         38.37         25.00        12.58 o                         
  -1   6   6          2.62          3.62         9.40 o                         
   0   6   6       4011.53       4338.87        99.97 o                         
   1   6   6         18.17         21.16         5.86 o                         
   2   6   6       1260.66       1339.98        40.30 o                         
   3   6   6        119.65        110.47        12.63 o                         
   4   6   6         41.95         61.10        13.03 o                         
   5   6   6         84.85         96.06         9.99 o                         
   6   6   6        561.48        581.69        38.79 o                         
   7   6   6         27.74         21.58        10.80 o                         
   8   6   6         27.90         47.96        16.00 o                         
   9   6   6         48.29         46.66        12.58 o                         
  10   6   6        180.16        163.85        20.39 o                         
  11   6   6         20.47         -0.92         9.18 o                         
  12   6   6         74.86         49.65        15.10 o                         
  13   6   6          7.42          2.85         7.51 o                         
 -16   7   6         17.11         10.52         6.98 o                         
 -15   7   6          5.83         11.78         7.38 o                         
 -14   7   6        143.52        111.85        23.65 o                         
 -13   7   6         28.22         17.98        17.93 o                         
 -12   7   6        456.90        466.91        29.95 o                         
 -11   7   6          0.75         16.92        19.50 o                         
 -10   7   6       1391.27       1295.03        77.82 o                         
  -9   7   6         52.85         82.23        16.79 o                         
  -8   7   6        261.03        251.13        24.82 o                         
  -7   7   6        315.35        293.97        15.93 o                         
  -6   7   6        519.04        525.45        23.13 o                         
  -5   7   6         78.03         77.34         9.55 o                         
  -4   7   6        548.63        521.15        39.73 o                         
  -3   7   6         19.14          1.21        11.49 o                         
  -2   7   6       2889.70       2948.02        90.08 o                         
  -1   7   6          2.52          2.79         6.44 o                         
   0   7   6       1203.15       1263.93        59.44 o                         
   1   7   6         79.49         59.35         9.84 o                         
   2   7   6          4.59          2.86         3.75 o                         
   3   7   6         39.00         54.30         7.57 o                         
   4   7   6        259.29        266.37        24.28 o                         
   5   7   6        240.07        217.46        24.37 o                         
   6   7   6       1248.98       1293.96        78.11 o                         
   7   7   6          5.89         20.15         8.96 o                         
   8   7   6          3.00         13.95         8.18 o                         
   9   7   6          3.71          6.80         6.66 o                         
  10   7   6         12.98          6.31         4.74 o                         
  11   7   6         63.81         45.56        15.00 o                         
  12   7   6          8.78         11.95         8.08 o                         
 -15   8   6         16.11         16.85         7.37 o                         
 -14   8   6        142.10        127.77        12.52 o                         
 -13   8   6          0.00          1.68         4.91 o                         
 -12   8   6        210.72        193.83        19.04 o                         
 -11   8   6         44.03         57.18        13.47 o                         
 -10   8   6        542.26        583.71        41.39 o                         
  -9   8   6          6.85         10.74        10.18 o                         
  -8   8   6        298.59        272.60        17.78 o                         
  -7   8   6          8.11         10.07         7.04 o                         
  -6   8   6       3015.60       3106.15        72.60 o                         
  -5   8   6          6.68          8.19        12.84 o                         
  -4   8   6         57.95         57.44        10.13 o                         
  -3   8   6         52.07         42.21         8.26 o                         
  -2   8   6       2298.21       2344.07        50.80 o                         
  -1   8   6         25.30         13.26         7.79 o                         
   0   8   6        394.58        396.82        21.17 o                         
   1   8   6          1.81         -3.54         8.12 o                         
   2   8   6        322.23        289.84        22.36 o                         
   3   8   6         43.56         42.66         8.31 o                         
   4   8   6         61.12         50.81        19.87 o                         
   5   8   6          0.36         -3.65        13.70 o                         
   6   8   6        168.21        179.06        20.11 o                         
   7   8   6          0.68         -4.57        10.56 o                         
   8   8   6         40.71         27.15        10.77 o                         
   9   8   6         10.42        -15.51        24.82 o                         
  10   8   6        324.55        370.07        30.83 o                         
  11   8   6         47.11         34.34        10.86 o                         
 -14   9   6         27.15         19.01         6.34 o                         
 -13   9   6         34.52         23.86         7.12 o                         
 -12   9   6         19.77          5.58         6.71 o                         
 -11   9   6          9.87         -7.58        19.98 o                         
 -10   9   6          0.00         -9.89        15.53 o                         
  -9   9   6         67.21         89.73        14.23 o                         
  -8   9   6         19.12          9.04         8.67 o                         
  -7   9   6         70.10         66.44        12.87 o                         
  -6   9   6          3.37          8.19        14.60 o                         
  -5   9   6        406.75        378.39        26.69 o                         
  -4   9   6        648.21        661.69        34.32 o                         
  -3   9   6         50.30         75.14        19.85 o                         
  -2   9   6         25.38         40.23         9.61 o                         
  -1   9   6         32.11         23.72        10.46 o                         
   0   9   6       1869.94       1719.15        54.38 o                         
   1   9   6        186.06        187.79        25.51 o                         
   2   9   6        354.65        336.46        21.36 o                         
   3   9   6         22.84         31.95         8.41 o                         
   4   9   6          3.16         -2.17         9.82 o                         
   5   9   6         61.24         64.33        13.34 o                         
   6   9   6        268.09        303.80        24.54 o                         
   7   9   6         54.16         51.97        10.68 o                         
   8   9   6         17.58         12.62         7.65 o                         
   9   9   6          4.49          0.25         6.94 o                         
  10   9   6        277.64        278.98        20.79 o                         
 -12  10   6         26.59         21.36         4.39 o                         
 -11  10   6         61.80         69.60        12.97 o                         
 -10  10   6        457.79        457.14        35.11 o                         
  -9  10   6          2.65          2.96        11.29 o                         
  -8  10   6         13.09         10.73         8.10 o                         
  -7  10   6        104.73        113.43        14.70 o                         
  -6  10   6         71.97         77.64        13.69 o                         
  -5  10   6         37.19         36.73        12.70 o                         
  -4  10   6        124.63        136.51        17.16 o                         
  -3  10   6          3.67         -2.54         9.58 o                         
  -2  10   6       1011.98       1037.91        41.40 o                         
  -1  10   6         55.79         32.69        12.40 o                         
   0  10   6        406.00        352.77        25.06 o                         
   1  10   6         35.11         32.03         9.11 o                         
   2  10   6        302.76        258.70        17.94 o                         
   3  10   6          0.24         -2.30         7.11 o                         
   4  10   6         41.71         46.09        10.87 o                         
   5  10   6          0.84         -7.78        11.73 o                         
   6  10   6         55.61         41.99         8.60 o                         
   7  10   6          2.41         18.34        19.53 o                         
   8  10   6         48.23         59.36        15.23 o                         
 -10  11   6         92.51         90.49        13.07 o                         
  -9  11   6        186.46        200.77        21.20 o                         
  -8  11   6         47.71         66.56        16.00 o                         
  -7  11   6          0.07         12.31        10.97 o                         
  -6  11   6          6.63         -0.52         7.10 o                         
  -5  11   6         27.65         22.74         8.43 o                         
  -4  11   6         29.47         24.92         9.93 o                         
  -3  11   6         41.75         48.26        11.90 o                         
  -2  11   6        116.83        126.75        14.00 o                         
  -1  11   6          0.47         -7.18         7.18 o                         
   0  11   6        628.32        617.00        24.46 o                         
   1  11   6         13.69         23.65         6.89 o                         
   2  11   6        208.93        241.46        17.79 o                         
   3  11   6          9.23          2.75         5.15 o                         
   4  11   6          0.16          4.66        24.73 o                         
   5  11   6         12.47         16.44         4.97 o                         
   6  11   6         23.60         23.98         4.44 o                         
  -8  12   6        107.90        101.03        12.61 o                         
  -7  12   6         10.82         16.95         6.80 o                         
  -6  12   6         56.75         59.16        13.40 o                         
  -5  12   6         13.45          5.01         9.51 o                         
  -4  12   6         32.91         24.52        10.89 o                         
  -3  12   6          3.25          4.77        10.36 o                         
  -2  12   6        107.89        106.58        12.03 o                         
  -1  12   6         10.12          8.04        14.47 o                         
   0  12   6        300.28        290.94        20.17 o                         
   1  12   6         20.10          4.06        12.05 o                         
   2  12   6         63.57         68.55        13.61 o                         
   3  12   6          0.89          9.57         7.26 o                         
   4  12   6        216.11        215.41        18.45 o                         
 -19   0   7        166.79        156.17        14.42 o                         
 -17   0   7         65.17         48.93        14.04 o                         
 -15   0   7        126.63        143.65        16.39 o                         
 -13   0   7         50.71         52.73        15.00 o                         
 -11   0   7       1150.91       1133.29        56.07 o                         
  -9   0   7          0.91          2.56         9.41 o                         
  -7   0   7         25.87         18.58        11.52 o                         
  -5   0   7       3078.64       3337.29        39.46 o                         
  -3   0   7       3156.24       3181.56        84.77 o                         
  -1   0   7        317.13        314.88        19.69 o                         
   1   0   7        192.23        197.05        18.19 o                         
   3   0   7       1426.60       1531.64        50.20 o                         
   5   0   7       1159.20       1222.22        50.23 o                         
   9   0   7          0.39         -0.90         9.88 o                         
  11   0   7         20.21         17.48        11.36 o                         
  13   0   7          0.33          1.48        17.20 o                         
 -19   1   7          5.30          2.34         3.47 o                         
 -18   1   7         10.34          3.21         5.64 o                         
 -17   1   7         33.62         35.23         6.61 o                         
 -16   1   7         49.80         27.91         7.64 o                         
 -15   1   7          0.36          4.79         7.44 o                         
 -14   1   7         61.28         61.20         7.88 o                         
 -13   1   7        570.11        541.13        24.08 o                         
 -12   1   7        948.47        926.64        25.93 o                         
 -11   1   7         48.30         43.21        14.08 o                         
 -10   1   7        319.41        336.86        20.52 o                         
  -9   1   7         72.46         67.32        10.30 o                         
  -8   1   7        131.67        135.84        12.54 o                         
  -7   1   7       2622.39       2728.82        80.52 o                         
  -6   1   7         85.45         88.73         6.79 o                         
  -5   1   7          4.19          8.22         2.72 o                         
  -4   1   7        401.74        380.75        10.19 o                         
  -3   1   7        100.81        118.36         7.31 o                         
  -2   1   7       1210.07       1190.96        21.05 o                         
  -1   1   7         26.42         28.88         6.23 o                         
   0   1   7        185.95        194.68        12.13 o                         
   1   1   7         36.10         37.43         7.93 o                         
   2   1   7          0.12         -0.97         6.14 o                         
   3   1   7          0.04         -1.02         5.82 o                         
   4   1   7          2.12        -11.77        11.77 o                         
   5   1   7          4.33          2.78         7.37 o                         
   6   1   7       1802.39       1743.34        62.60 o                         
   7   1   7          0.18         24.17        13.78 o                         
   8   1   7       2378.37       2592.47        42.24 o                         
   9   1   7        102.89        103.53        11.41 o                         
  10   1   7          0.40          4.46         5.51 o                         
  11   1   7         59.80         59.74         9.32 o                         
  12   1   7         75.08         79.69         9.64 o                         
  13   1   7          0.22          4.29         6.82 o                         
  14   1   7          1.79         -0.26         5.04 o                         
 -19   2   7          2.83          4.92         5.14 o                         
 -18   2   7          5.18          1.25         9.67 o                         
 -17   2   7         14.30         33.37         5.84 o                         
 -16   2   7         26.23         19.52         7.06 o                         
 -15   2   7        289.19        296.99        18.00 o                         
 -14   2   7        650.73        615.38        30.96 o                         
 -13   2   7         67.09         82.82         8.61 o                         
 -12   2   7       2140.04       2165.88        47.82 o                         
 -11   2   7          0.38        -13.75        13.75 o                         
 -10   2   7        634.28        631.42        43.23 o                         
  -9   2   7        546.64        535.81        24.03 o                         
  -8   2   7          1.16         -1.73         5.69 o                         
  -7   2   7        543.10        573.65        17.42 o                         
  -6   2   7       2367.87       2568.56        49.90 o                         
  -5   2   7        395.29        432.20        17.45 o                         
  -4   2   7       7485.28       7737.90        75.99 o                         
  -3   2   7        769.88        766.09        22.67 o                         
  -2   2   7       8012.67       8039.19        71.89 o                         
  -1   2   7        183.52        183.52        17.59 o                         
   0   2   7        408.56        382.10        24.48 o                         
   1   2   7         10.44         11.93         8.51 o                         
   2   2   7         18.24          3.56         7.64 o                         
   3   2   7         11.92          2.31         8.36 o                         
   4   2   7        190.07        200.79        20.91 o                         
   5   2   7        361.61        385.84        29.71 o                         
   6   2   7        130.85         96.09        15.96 o                         
   7   2   7          3.94          4.21        13.22 o                         
   8   2   7       1676.14       1704.16        34.87 o                         
   9   2   7        280.75        266.77        16.28 o                         
  10   2   7       1020.07       1095.65        31.65 o                         
  11   2   7        136.70        132.18        12.34 o                         
  12   2   7         80.42         74.76         8.69 o                         
  13   2   7         10.72         10.06         5.68 o                         
  14   2   7          0.00         -0.32         4.39 o                         
 -18   3   7          8.76          8.22         3.58 o                         
 -17   3   7        528.99        500.97        18.07 o                         
 -16   3   7          0.71         -8.97         8.97 o                         
 -15   3   7       2534.46       2727.96        66.30 o                         
 -14   3   7        122.36         92.81        12.32 o                         
 -13   3   7        739.99        722.47        25.37 o                         
 -12   3   7        657.47        679.51        26.44 o                         
 -11   3   7         12.40         22.55         6.74 o                         
 -10   3   7         65.81         68.35        16.12 o                         
  -9   3   7        236.59        229.09        27.21 o                         
  -8   3   7          8.27          4.23        11.38 o                         
  -7   3   7        162.17        159.47        12.87 o                         
  -6   3   7       1909.44       2105.78        42.02 o                         
  -5   3   7          7.75          4.78         5.54 o                         
  -4   3   7       5458.87       6134.62        67.46 o                         
  -3   3   7         18.35         14.87         6.87 o                         
  -2   3   7       6323.19       6822.28       204.45 o                         
  -1   3   7         37.16         52.84        12.69 o                         
   0   3   7        231.73        246.24        21.61 o                         
   1   3   7          0.35          1.58         7.78 o                         
   2   3   7         12.56          7.13        10.20 o                         
   3   3   7          4.78          4.05         9.27 o                         
   4   3   7        846.88        900.25        44.37 o                         
   5   3   7        112.69         95.63        16.81 o                         
   6   3   7         38.60         17.94        10.94 o                         
   7   3   7        364.72        387.15        22.59 o                         
   8   3   7       2362.38       2403.49        65.84 o                         
   9   3   7        229.13        224.91        22.10 o                         
  10   3   7        466.90        464.41        23.89 o                         
  11   3   7         36.46         45.75        10.41 o                         
  12   3   7          6.84          6.23         6.29 o                         
  13   3   7         14.42          7.70         5.68 o                         
 -18   4   7         36.75         35.45         7.21 o                         
 -17   4   7        284.28        299.64        17.07 o                         
 -16   4   7        337.79        340.12        20.61 o                         
 -15   4   7        108.85         95.01        12.08 o                         
 -14   4   7        209.95        199.95        22.01 o                         
 -13   4   7         73.77         90.20        20.52 o                         
 -12   4   7       1688.05       1632.63        59.09 o                         
 -11   4   7        196.88        208.27        16.85 o                         
 -10   4   7        751.52        759.15        30.16 o                         
  -9   4   7         92.61         76.45        18.65 o                         
  -8   4   7       1699.99       1764.76        43.91 o                         
  -7   4   7         85.02         99.44        11.42 o                         
  -6   4   7       1147.61       1232.14        52.69 o                         
  -5   4   7         82.05        104.94        11.39 o                         
  -4   4   7        601.75        604.20        23.93 o                         
  -3   4   7        107.25        115.21        11.10 o                         
  -2   4   7          2.47          2.27         5.58 o                         
  -1   4   7        358.91        352.12        26.70 o                         
   0   4   7        598.99        536.35        32.89 o                         
   1   4   7        233.89        231.89        22.68 o                         
   2   4   7          5.78          4.53         7.24 o                         
   3   4   7        317.04        344.64        28.21 o                         
   4   4   7       3173.38       3176.43        84.69 o                         
   5   4   7        357.67        369.57        30.69 o                         
   6   4   7       1065.33       1110.67        29.75 o                         
   7   4   7         50.24         45.12        15.03 o                         
   8   4   7        486.37        505.40        32.56 o                         
   9   4   7         96.23         75.99        15.60 o                         
  10   4   7        280.83        289.04        18.55 o                         
  11   4   7         50.67         57.12        10.39 o                         
  12   4   7          3.98         -5.30         7.54 o                         
  13   4   7         20.42         18.24        14.90 o                         
 -17   5   7          0.45         -8.09        16.78 o                         
 -16   5   7          7.13         -6.45        29.37 o                         
 -15   5   7         42.04         20.56         7.64 o                         
 -14   5   7        164.21        161.40        14.06 o                         
 -13   5   7          6.46         13.10         9.66 o                         
 -12   5   7          1.56          5.98         8.84 o                         
 -11   5   7          1.02         -8.78         8.78 o                         
 -10   5   7       1254.88       1233.94        40.26 o                         
  -9   5   7        244.62        235.76        27.44 o                         
  -8   5   7         67.40         60.26        10.05 o                         
  -7   5   7         53.33         46.63         9.51 o                         
  -6   5   7        132.31        134.90        13.94 o                         
  -5   5   7          9.00          0.88         6.44 o                         
  -4   5   7        441.25        482.39        23.00 o                         
  -3   5   7        222.76        225.04        15.89 o                         
  -2   5   7         21.40         15.55         5.89 o                         
  -1   5   7        112.05        124.26        19.05 o                         
   0   5   7         87.26         98.49        17.26 o                         
   1   5   7          0.02         -1.82         8.42 o                         
   2   5   7        971.60        890.71        46.10 o                         
   3   5   7        359.57        311.21        28.82 o                         
   4   5   7        173.88        166.31        19.06 o                         
   5   5   7         58.18         53.74         8.21 o                         
   6   5   7        776.09        740.75        31.32 o                         
   7   5   7         50.06         46.46        15.39 o                         
   8   5   7        380.73        365.95        29.34 o                         
   9   5   7         16.03         12.42        13.99 o                         
  10   5   7         89.47         96.28        19.49 o                         
  11   5   7         32.82         46.44        14.95 o                         
  12   5   7        211.57        220.52        24.01 o                         
  13   5   7          0.04         -3.89         6.15 o                         
 -17   6   7        246.04        227.11        16.11 o                         
 -16   6   7        242.11        252.21        21.37 o                         
 -15   6   7        144.52        150.50        11.62 o                         
 -14   6   7        101.85         80.73        11.84 o                         
 -13   6   7         40.98         34.14        10.75 o                         
 -12   6   7        248.27        245.45        24.25 o                         
 -11   6   7        525.79        491.65        40.44 o                         
 -10   6   7         53.30         41.89        11.48 o                         
  -9   6   7       1553.38       1603.09        54.53 o                         
  -8   6   7        269.14        245.09        17.29 o                         
  -7   6   7         33.74         26.76         7.14 o                         
  -6   6   7       4012.14       3873.38        70.94 o                         
  -5   6   7          1.23          2.25         6.52 o                         
  -4   6   7         10.07          6.28         6.81 o                         
  -3   6   7          4.82         -2.63        11.18 o                         
  -2   6   7        766.70        813.32        46.59 o                         
  -1   6   7        324.65        331.23        30.04 o                         
   0   6   7        275.40        261.17        27.15 o                         
   1   6   7        412.87        425.35        35.00 o                         
   2   6   7        860.41        905.73        34.63 o                         
   3   6   7          1.73         -0.85         6.95 o                         
   4   6   7       1874.17       1897.26        39.87 o                         
   5   6   7        379.51        383.14        26.39 o                         
   6   6   7        877.19        906.04        37.14 o                         
   7   6   7         47.32         41.38        10.49 o                         
   8   6   7        276.22        300.16        23.62 o                         
   9   6   7         20.68         44.04        14.40 o                         
  10   6   7         27.06         38.20        11.18 o                         
  11   6   7          1.49        -12.05        12.05 o                         
  12   6   7          1.24          8.90         8.53 o                         
 -16   7   7         60.76         41.11         8.78 o                         
 -15   7   7         60.87         71.44        14.01 o                         
 -14   7   7         27.59         23.18         8.33 o                         
 -13   7   7        172.77        167.33        17.23 o                         
 -12   7   7          2.50         -1.58         9.47 o                         
 -11   7   7          4.71         15.59         9.84 o                         
 -10   7   7        435.86        451.00        31.39 o                         
  -9   7   7        316.10        295.02        37.21 o                         
  -8   7   7        257.79        266.88        22.12 o                         
  -7   7   7        331.56        323.49        17.01 o                         
  -6   7   7         22.46         29.13         6.47 o                         
  -5   7   7        761.70        795.98        29.33 o                         
  -4   7   7         40.26         46.82         8.01 o                         
  -3   7   7         27.10         33.25         7.68 o                         
  -2   7   7        291.62        270.87        17.35 o                         
  -1   7   7         38.93         39.19         7.84 o                         
   0   7   7        700.11        709.12        27.58 o                         
   1   7   7        179.90        177.29        14.20 o                         
   2   7   7        162.09        140.09        13.41 o                         
   3   7   7        263.00        260.45        14.81 o                         
   4   7   7         36.40         39.62        13.29 o                         
   5   7   7          5.04          3.53         9.31 o                         
   6   7   7         28.80         55.49        12.64 o                         
   7   7   7         11.69         16.06         7.38 o                         
   8   7   7        369.72        381.79        27.64 o                         
   9   7   7          6.50        -12.31        12.31 o                         
  10   7   7        139.32        121.67        20.47 o                         
  11   7   7          0.50         -1.84        10.02 o                         
  12   7   7        353.31        367.42        21.27 o                         
 -15   8   7          8.43          6.70         6.54 o                         
 -14   8   7          0.55         -1.63         5.44 o                         
 -13   8   7          6.77          9.23        17.31 o                         
 -12   8   7          0.06         -3.42         7.71 o                         
 -11   8   7        735.84        721.39        36.04 o                         
 -10   8   7          4.54         13.97         9.43 o                         
  -9   8   7        371.75        342.86        39.27 o                         
  -8   8   7        286.41        317.32        23.36 o                         
  -7   8   7        114.92         96.67        14.05 o                         
  -6   8   7        858.38        813.55        32.23 o                         
  -5   8   7        264.22        269.52        22.66 o                         
  -4   8   7         73.13         74.20        14.35 o                         
  -3   8   7        113.44        115.25        15.83 o                         
  -2   8   7        652.83        716.17        35.62 o                         
  -1   8   7         26.28         30.04        10.20 o                         
   0   8   7        162.93        135.73        16.75 o                         
   1   8   7         86.80         83.88        24.37 o                         
   2   8   7        522.87        506.83        25.61 o                         
   3   8   7          0.94         -4.54         7.76 o                         
   4   8   7          0.14         -2.58         8.68 o                         
   5   8   7          3.63          6.60         5.00 o                         
   6   8   7          0.34         -2.74         7.13 o                         
   7   8   7          8.41         18.29        11.59 o                         
   8   8   7         43.21         59.51        10.64 o                         
   9   8   7        195.84        219.24        26.01 o                         
  10   8   7         80.08         54.40        13.37 o                         
  11   8   7          5.16          4.03         4.18 o                         
 -14   9   7          0.62         -0.38         4.82 o                         
 -13   9   7          2.88          9.63         4.50 o                         
 -12   9   7         56.60         51.71        13.95 o                         
 -11   9   7          0.91         13.60        10.98 o                         
 -10   9   7          5.27          1.10        12.43 o                         
  -9   9   7         11.42          6.58        14.06 o                         
  -8   9   7         27.71         21.63        10.81 o                         
  -7   9   7         69.02         72.12        25.82 o                         
  -6   9   7        470.80        476.61        29.91 o                         
  -5   9   7          0.94         -9.37         9.37 o                         
  -4   9   7        490.67        448.63        28.87 o                         
  -3   9   7          0.79         -6.56         8.00 o                         
  -2   9   7       3268.29       3428.08       106.56 o                         
  -1   9   7         19.31         17.21        10.72 o                         
   0   9   7         64.84         40.34        11.41 o                         
   1   9   7        340.17        305.68        20.15 o                         
   2   9   7        178.61        183.11        16.56 o                         
   3   9   7         42.86         55.97        12.73 o                         
   4   9   7          1.90          2.41         9.70 o                         
   5   9   7          2.21          1.21         5.14 o                         
   6   9   7          8.22         16.36         8.28 o                         
   7   9   7          0.01         -0.16         5.67 o                         
   8   9   7         22.81         25.50        10.56 o                         
   9   9   7         20.61         21.70         7.69 o                         
 -12  10   7         36.66         23.69         7.73 o                         
 -11  10   7         16.23         15.15         8.96 o                         
 -10  10   7          2.51          2.23        10.33 o                         
  -9  10   7        120.80        142.02        22.06 o                         
  -8  10   7         69.31         86.84        11.69 o                         
  -7  10   7         13.34         15.70         7.88 o                         
  -6  10   7          6.87          5.50         8.22 o                         
  -5  10   7         19.49         10.27         8.72 o                         
  -4  10   7         69.37         48.47        17.98 o                         
  -3  10   7         41.14         30.57        15.75 o                         
  -2  10   7         69.44         70.52        13.08 o                         
  -1  10   7          0.37         -5.29        10.94 o                         
   0  10   7         28.54         29.88         9.41 o                         
   1  10   7         10.00          9.46         6.69 o                         
   2  10   7         17.42         10.24         5.79 o                         
   3  10   7          0.39         -9.09         9.09 o                         
   4  10   7        156.99        201.31        18.16 o                         
   5  10   7         34.49         32.35         9.81 o                         
   6  10   7        199.53        198.23        15.68 o                         
   7  10   7          3.65         13.00         3.85 o                         
   8  10   7         46.54         33.14         8.11 o                         
 -10  11   7          6.16          2.68         4.16 o                         
  -9  11   7        181.16        203.76        21.35 o                         
  -8  11   7        126.21        168.74        20.81 o                         
  -7  11   7         24.99         20.36         6.86 o                         
  -6  11   7         33.38         37.87         8.27 o                         
  -5  11   7         13.08         14.11        13.23 o                         
  -4  11   7        207.22        229.66        18.97 o                         
  -3  11   7          1.04         -4.41         9.76 o                         
  -2  11   7        159.26        162.28        14.18 o                         
  -1  11   7          5.20          3.95         5.71 o                         
   0  11   7        146.30        170.26        10.94 o                         
   1  11   7          5.69         -2.27         5.67 o                         
   2  11   7        102.39        135.53        10.85 o                         
   3  11   7          0.10         -8.42         9.19 o                         
   4  11   7         30.26         45.69        18.25 o                         
   5  11   7          4.35          8.56         2.85 o                         
  -7  12   7          4.93          4.18         6.11 o                         
  -6  12   7         10.89         16.97         6.44 o                         
  -5  12   7        108.18        104.24        15.58 o                         
  -4  12   7         21.63         15.40         6.59 o                         
  -3  12   7          9.02          9.88         5.51 o                         
  -2  12   7         10.58          5.71         4.98 o                         
  -1  12   7          6.88         -3.92        14.89 o                         
   0  12   7        125.77        164.27        21.62 o                         
   1  12   7         43.62         29.67         9.17 o                         
   2  12   7         28.43         20.91         8.39 o                         
   3  12   7          5.06          2.35         3.97 o                         
 -18   0   8         18.81         16.64         6.95 o                         
 -16   0   8         50.50         39.33        16.13 o                         
 -14   0   8       1457.05       1465.80        69.70 o                         
 -12   0   8         51.77         47.65        14.71 o                         
 -10   0   8         45.85         32.27        13.14 o                         
  -8   0   8        796.78        701.28        38.22 o                         
  -6   0   8       1381.97       1401.71        49.44 o                         
  -4   0   8       2303.54       2523.32        39.32 o                         
  -2   0   8       4129.97       4156.81        70.11 o                         
   0   0   8       3710.50       4014.10        75.12 o                         
   2   0   8          0.94          3.61         9.30 o                         
   4   0   8        637.75        747.51        40.78 o                         
   8   0   8       1957.12       2016.04        60.54 o                         
  10   0   8        204.29        181.59        20.10 o                         
  12   0   8         72.47         65.76        12.04 o                         
  14   0   8          7.22          8.83         7.71 o                         
 -19   1   8         24.47         11.42         3.46 o                         
 -18   1   8         51.97         50.86        14.30 o                         
 -17   1   8        197.32        208.89        17.28 o                         
 -16   1   8          0.34         -6.10        10.04 o                         
 -15   1   8        789.77        818.22        25.39 o                         
 -14   1   8        106.43         74.98        10.24 o                         
 -13   1   8         17.59         25.14         9.62 o                         
 -12   1   8        526.83        520.06        21.24 o                         
 -11   1   8       1715.62       1724.94        72.17 o                         
 -10   1   8         10.22         -4.01        16.22 o                         
  -9   1   8       1022.22        987.07        33.93 o                         
  -8   1   8        873.81        893.52        30.81 o                         
  -7   1   8        556.26        549.00        23.56 o                         
  -6   1   8       6743.54       7015.31        76.78 o                         
  -5   1   8         43.77         40.64         4.21 o                         
  -4   1   8        190.83        205.36         9.56 o                         
  -3   1   8          4.98          3.53         3.80 o                         
  -2   1   8       1370.82       1525.10        30.96 o                         
  -1   1   8        332.44        338.34        16.00 o                         
   0   1   8        395.56        446.70        19.11 o                         
   1   1   8        211.42        204.96        14.56 o                         
   2   1   8        299.90        394.95        19.85 o                         
   3   1   8          2.05         -2.30        10.24 o                         
   4   1   8         29.28         26.85        10.73 o                         
   5   1   8        157.81        144.90        19.83 o                         
   6   1   8        471.10        480.41        28.16 o                         
   7   1   8        224.99        237.18        14.84 o                         
   8   1   8        242.41        220.07        15.10 o                         
   9   1   8         11.11         11.46         6.69 o                         
  10   1   8         16.77         13.52         6.27 o                         
  11   1   8          2.16         -7.42         7.42 o                         
  12   1   8         27.42         22.43         6.37 o                         
  13   1   8          0.00         12.92         6.79 o                         
  14   1   8        115.72        121.01        16.33 o                         
 -19   2   8          8.69          0.76         4.85 o                         
 -18   2   8          2.93         -7.07         7.07 o                         
 -17   2   8         24.96         20.31         5.21 o                         
 -16   2   8        224.35        242.15        14.01 o                         
 -15   2   8        518.58        520.51        19.81 o                         
 -14   2   8        434.19        448.13        19.06 o                         
 -13   2   8       1213.10       1257.51        32.76 o                         
 -12   2   8        227.73        215.36        13.31 o                         
 -11   2   8         12.97         17.37         5.69 o                         
 -10   2   8         52.35         48.63        15.63 o                         
  -9   2   8        266.93        296.11        18.89 o                         
  -8   2   8       1911.11       1927.92       111.76 o                         
  -7   2   8        477.87        446.00        15.76 o                         
  -6   2   8         92.53         92.59        13.98 o                         
  -5   2   8       1765.68       1847.09        37.44 o                         
  -4   2   8       2420.27       2552.06        59.05 o                         
  -3   2   8        880.91        924.25        26.92 o                         
  -2   2   8         58.63         60.07        12.28 o                         
  -1   2   8        205.37        207.06        19.45 o                         
   0   2   8       3839.99       4240.62        82.68 o                         
   1   2   8         80.40         72.69        14.67 o                         
   2   2   8        425.48        406.60        29.02 o                         
   3   2   8          0.06          9.67         7.44 o                         
   4   2   8         29.43         35.40        12.13 o                         
   5   2   8         48.80         56.11        13.81 o                         
   6   2   8        814.28        824.90        29.56 o                         
   7   2   8          0.08          0.07         5.55 o                         
   8   2   8       3485.55       3635.16        55.71 o                         
   9   2   8        253.03        262.96        16.25 o                         
  10   2   8        438.37        476.02        20.79 o                         
  11   2   8        132.50        120.54        10.98 o                         
  12   2   8         29.41         29.97         8.10 o                         
  13   2   8          0.40          0.14         5.56 o                         
 -18   3   8          4.40         -9.20         9.20 o                         
 -17   3   8          5.32          6.83         6.53 o                         
 -16   3   8          1.43         11.43         7.31 o                         
 -15   3   8          0.15         -6.00         6.00 o                         
 -14   3   8       1300.78       1269.16        36.05 o                         
 -13   3   8        968.36        982.63        29.41 o                         
 -12   3   8        547.91        557.56        28.07 o                         
 -11   3   8       2136.37       2231.45        60.96 o                         
 -10   3   8        114.71        142.98        22.83 o                         
  -9   3   8        701.56        726.91        47.69 o                         
  -8   3   8          0.80        -15.54        15.54 o                         
  -7   3   8         13.31          5.98         6.02 o                         
  -6   3   8       1972.93       1855.20        41.18 o                         
  -5   3   8          0.42          4.18         6.04 o                         
  -4   3   8         45.34         36.83         7.71 o                         
  -3   3   8        493.61        518.65        27.11 o                         
  -2   3   8        291.31        279.72        23.13 o                         
  -1   3   8        457.59        464.55        29.93 o                         
   0   3   8        662.72        748.07        37.99 o                         
   1   3   8        123.20        109.11        17.58 o                         
   2   3   8        420.14        328.93        27.93 o                         
   3   3   8          0.02         -0.46         8.51 o                         
   4   3   8        164.92        186.15        21.26 o                         
   5   3   8         46.65         21.70        12.09 o                         
   6   3   8       1006.93       1031.81        33.39 o                         
   7   3   8         25.10         33.02        10.39 o                         
   8   3   8         83.44         64.21        14.35 o                         
   9   3   8          0.38          4.04         7.36 o                         
  10   3   8        612.66        623.24        26.35 o                         
  11   3   8         68.58         50.14         9.90 o                         
  12   3   8        111.44         87.97        10.02 o                         
 -18   4   8         50.08         51.36         8.42 o                         
 -17   4   8          6.50         -1.67         4.36 o                         
 -16   4   8        459.22        480.60        23.86 o                         
 -15   4   8        221.61        240.42        19.49 o                         
 -14   4   8          3.49        -11.28        11.93 o                         
 -13   4   8         15.97          7.79         6.44 o                         
 -12   4   8         19.78          6.60        15.37 o                         
 -11   4   8        769.36        806.25        44.53 o                         
 -10   4   8         41.42         46.25         7.29 o                         
  -9   4   8        127.84         97.40        18.88 o                         
  -8   4   8        101.58        102.28        19.58 o                         
  -7   4   8        598.24        620.46        27.05 o                         
  -6   4   8        797.67        821.65        29.82 o                         
  -5   4   8        588.09        592.98        25.22 o                         
  -4   4   8        770.81        693.86        26.87 o                         
  -3   4   8        350.03        348.36        19.37 o                         
  -2   4   8       1146.15       1182.04        48.87 o                         
  -1   4   8        348.47        342.92        28.14 o                         
   0   4   8         32.15         25.25        10.64 o                         
   1   4   8          0.42         -0.87         8.55 o                         
   2   4   8         58.87         86.30        16.52 o                         
   3   4   8        485.30        412.89        33.74 o                         
   4   4   8          6.61          2.96        11.17 o                         
   5   4   8         21.13         25.46         6.16 o                         
   6   4   8          0.72         -6.98         7.00 o                         
   7   4   8         43.27         42.89        12.12 o                         
   8   4   8        599.60        620.17        47.56 o                         
   9   4   8          4.39        -10.93        13.90 o                         
  10   4   8        287.01        302.89        26.95 o                         
  11   4   8         35.00         41.64        16.43 o                         
  12   4   8         41.29         44.86         8.09 o                         
 -17   5   8          0.05         -9.21         9.21 o                         
 -16   5   8        217.27        221.03        26.56 o                         
 -15   5   8        211.62        212.69        14.27 o                         
 -14   5   8         71.88         71.27        13.18 o                         
 -13   5   8         40.96         53.27         9.01 o                         
 -12   5   8          0.01         -4.90        14.02 o                         
 -11   5   8          0.31        -23.74        24.37 o                         
 -10   5   8         49.41         25.47        10.93 o                         
  -9   5   8        819.72        761.56        37.76 o                         
  -8   5   8          2.26         -1.79         5.90 o                         
  -7   5   8         31.57         20.43         7.41 o                         
  -6   5   8         90.08         93.83        11.66 o                         
  -5   5   8        200.57        214.56        16.86 o                         
  -4   5   8        790.57        867.57        32.00 o                         
  -3   5   8        119.62        123.09        12.90 o                         
  -2   5   8        131.64        141.00        20.11 o                         
  -1   5   8         39.16         41.25        14.92 o                         
   0   5   8         83.09         74.85        16.09 o                         
   1   5   8          7.77         15.64        12.34 o                         
   2   5   8       2264.74       2285.48        78.32 o                         
   3   5   8        134.53        118.92        13.37 o                         
   4   5   8        806.97        855.56        31.61 o                         
   5   5   8          0.72          3.23        13.84 o                         
   6   5   8          1.96         19.36        15.17 o                         
   7   5   8         42.52         39.76        17.28 o                         
   8   5   8        319.65        345.14        30.75 o                         
   9   5   8         12.23         17.09        16.36 o                         
  10   5   8        243.70        282.84        20.91 o                         
  11   5   8          1.41         -1.85         7.12 o                         
  12   5   8          0.34         -7.60         7.60 o                         
 -17   6   8        195.15        157.08        13.61 o                         
 -16   6   8         34.67         20.67         5.29 o                         
 -15   6   8        397.02        419.37        21.47 o                         
 -14   6   8          2.35          2.26         3.78 o                         
 -13   6   8         14.14         14.81         8.54 o                         
 -12   6   8          8.92          2.24         3.89 o                         
 -11   6   8        104.51        135.70        35.59 o                         
 -10   6   8       1588.99       1423.29        77.12 o                         
  -9   6   8         32.02         34.89        14.92 o                         
  -8   6   8       4852.94       5054.53        71.48 o                         
  -7   6   8        205.05        184.66        11.34 o                         
  -6   6   8        280.12        278.35        15.45 o                         
  -5   6   8        125.70        127.30        14.00 o                         
  -4   6   8        515.04        543.46        27.05 o                         
  -3   6   8          0.59          4.38         9.68 o                         
  -2   6   8        494.80        522.83        39.02 o                         
  -1   6   8         24.94          1.81        14.78 o                         
   0   6   8        786.79        776.48        47.76 o                         
   1   6   8          8.69         23.78        34.26 o                         
   2   6   8         18.93         31.41         6.57 o                         
   3   6   8        170.28        169.83        14.37 o                         
   4   6   8        393.77        411.36        41.23 o                         
   5   6   8        165.30        134.38        17.19 o                         
   6   6   8        302.81        290.01        24.79 o                         
   7   6   8         44.43         18.09        10.09 o                         
   8   6   8        154.68        176.21        19.28 o                         
   9   6   8         61.61         51.56        10.06 o                         
  10   6   8        128.94        115.84        14.70 o                         
  11   6   8          0.49         -2.99        11.09 o                         
  12   6   8         98.39         88.66        10.97 o                         
 -16   7   8         47.00         38.91         8.13 o                         
 -15   7   8         76.37         60.59        13.24 o                         
 -14   7   8          0.95          6.72         3.77 o                         
 -13   7   8        223.48        206.26        19.56 o                         
 -12   7   8         45.33         48.11         9.17 o                         
 -11   7   8        179.37        190.43        30.22 o                         
 -10   7   8        165.37        114.09        24.32 o                         
  -9   7   8        473.90        433.73        44.47 o                         
  -8   7   8          0.59          0.57         7.62 o                         
  -7   7   8        106.05        118.89        13.15 o                         
  -6   7   8       1314.03       1284.72        33.25 o                         
  -5   7   8         25.57         19.07         6.38 o                         
  -4   7   8       1946.91       1951.26        46.23 o                         
  -3   7   8         20.40         28.33        11.54 o                         
  -2   7   8          0.22          5.19         6.99 o                         
  -1   7   8        160.25        182.09        15.00 o                         
   0   7   8        290.22        282.90        18.01 o                         
   1   7   8          8.14         -9.84         9.84 o                         
   2   7   8       3002.56       3151.04        68.83 o                         
   3   7   8        346.37        359.28        27.50 o                         
   4   7   8        435.01        442.60        30.60 o                         
   5   7   8         22.57          2.80        18.24 o                         
   6   7   8        260.77        269.37        24.32 o                         
   7   7   8         33.60         30.30        19.66 o                         
   8   7   8          1.69         -3.27        18.31 o                         
   9   7   8         21.43         23.88        14.96 o                         
  10   7   8          7.81         -2.71        10.32 o                         
  11   7   8         74.21         82.85        11.61 o                         
 -15   8   8        337.77        315.40        18.99 o                         
 -14   8   8         55.50         70.35        11.35 o                         
 -13   8   8         78.13         44.02        13.85 o                         
 -12   8   8         18.04         28.36        12.36 o                         
 -11   8   8         43.09         32.16        16.50 o                         
 -10   8   8       1487.75       1539.16        76.14 o                         
  -9   8   8        133.35        133.61        35.98 o                         
  -8   8   8        986.30        993.20        40.76 o                         
  -7   8   8        117.73        138.19        36.31 o                         
  -6   8   8         24.04         24.77         8.93 o                         
  -5   8   8        269.74        267.99        19.03 o                         
  -4   8   8         29.61         32.87        10.03 o                         
  -3   8   8        128.44        115.79        15.90 o                         
  -2   8   8       1283.97       1293.18        74.71 o                         
  -1   8   8          0.36         -2.86         8.31 o                         
   0   8   8       1756.76       1736.84        54.84 o                         
   1   8   8          0.65         -1.16         4.05 o                         
   2   8   8        255.77        239.38        17.75 o                         
   3   8   8          4.79          4.20         6.53 o                         
   4   8   8        121.22        128.52        18.93 o                         
   5   8   8         59.55         57.20        13.82 o                         
   6   8   8         11.16          8.19         6.19 o                         
   7   8   8          6.19         -8.28         8.28 o                         
   8   8   8        138.17        144.85        22.71 o                         
   9   8   8          1.67          1.06         9.77 o                         
  10   8   8        104.83        112.57        13.72 o                         
 -14   9   8         12.65         14.97         6.13 o                         
 -13   9   8          0.35          1.41         7.04 o                         
 -12   9   8          2.93          3.16         8.50 o                         
 -11   9   8          0.51         12.71        10.85 o                         
 -10   9   8        136.54        142.40        25.26 o                         
  -9   9   8         11.45          3.81         7.07 o                         
  -8   9   8         67.76         48.58        12.03 o                         
  -7   9   8          2.21          2.13         8.35 o                         
  -6   9   8        241.15        236.82        21.50 o                         
  -5   9   8        134.89        124.35        13.37 o                         
  -4   9   8        495.91        520.33        25.97 o                         
  -3   9   8         10.64          8.01         7.87 o                         
  -2   9   8        309.10        324.33        26.04 o                         
  -1   9   8        191.81        204.10        21.24 o                         
   0   9   8        183.61        176.74        19.10 o                         
   1   9   8         56.95         62.04        10.07 o                         
   2   9   8        353.01        298.84        19.10 o                         
   3   9   8         49.23         34.32         8.25 o                         
   4   9   8        111.16        116.83        15.07 o                         
   5   9   8          9.40         13.24         9.31 o                         
   6   9   8         76.15         88.92        12.55 o                         
   7   9   8         63.21         69.17        15.17 o                         
   8   9   8         46.74         35.12        11.78 o                         
   9   9   8         19.96         32.50         6.11 o                         
 -12  10   8          5.27          8.26         5.00 o                         
 -11  10   8         55.97         65.43        12.72 o                         
 -10  10   8         19.85         13.12        10.81 o                         
  -9  10   8         14.80          2.42        14.35 o                         
  -8  10   8        197.88        202.50        16.66 o                         
  -7  10   8        254.19        297.27        21.16 o                         
  -6  10   8         69.64         72.78        12.46 o                         
  -5  10   8          9.69         -1.82        15.83 o                         
  -4  10   8        504.76        528.57        24.04 o                         
  -3  10   8         17.71         17.14         7.80 o                         
  -2  10   8        164.69        153.40        13.96 o                         
  -1  10   8          7.13          8.17         6.53 o                         
   0  10   8         86.59         59.20        10.63 o                         
   1  10   8          0.42         -8.24         8.24 o                         
   2  10   8        153.54        146.38        11.92 o                         
   3  10   8          0.33          9.19         6.68 o                         
   4  10   8          1.98          8.31         7.02 o                         
   5  10   8         25.22         28.98        13.68 o                         
   6  10   8          4.82         -0.68         7.92 o                         
   7  10   8          1.51          3.88         4.20 o                         
 -10  11   8        123.04        119.44        14.00 o                         
  -9  11   8          0.20          1.57         6.74 o                         
  -8  11   8         14.85          9.97         9.75 o                         
  -7  11   8         21.45         18.91         6.89 o                         
  -6  11   8         18.95          9.10         7.31 o                         
  -5  11   8          3.53          5.03        10.47 o                         
  -4  11   8         13.71          6.50         7.73 o                         
  -3  11   8          4.89          7.36         6.38 o                         
  -2  11   8         44.35         42.01         6.43 o                         
  -1  11   8          0.03         -3.84         3.84 o                         
   0  11   8         17.74         43.85         9.53 o                         
   1  11   8         17.48         13.05         7.28 o                         
   2  11   8        480.35        468.45        23.67 o                         
   3  11   8          2.38         -2.28         4.50 o                         
   4  11   8        135.10        158.70        11.67 o                         
   5  11   8         17.82         11.55         4.21 o                         
  -7  12   8         13.53         11.34         4.28 o                         
  -6  12   8         37.29         34.32         6.35 o                         
  -5  12   8         28.02         34.66        10.30 o                         
  -4  12   8        219.54        215.58        13.61 o                         
  -3  12   8         15.64         18.49         4.23 o                         
  -2  12   8          3.59          1.02         2.49 o                         
  -1  12   8         15.17         15.71         9.23 o                         
   0  12   8         78.60         89.49        12.59 o                         
   1  12   8         20.60         30.46         7.66 o                         
 -19   0   9         44.56         46.48         8.20 o                         
 -17   0   9         41.45         39.00        11.57 o                         
 -15   0   9          1.71         -0.43         8.93 o                         
 -13   0   9       1915.02       1977.16        82.79 o                         
 -11   0   9          0.00          1.08         6.21 o                         
  -9   0   9        100.77         63.96        15.55 o                         
  -7   0   9        629.13        576.30        36.05 o                         
  -5   0   9       1627.94       1622.62        33.57 o                         
  -3   0   9        142.49        111.86        13.43 o                         
  -1   0   9          5.08          5.29         7.52 o                         
   1   0   9          8.19         11.82        10.29 o                         
   3   0   9        191.01        225.34        23.95 o                         
   7   0   9        319.29        297.75        26.18 o                         
   9   0   9        102.84        126.61        17.33 o                         
  11   0   9        106.10        112.64        14.70 o                         
  13   0   9        119.75        115.96        15.96 o                         
 -19   1   9          3.44          2.62         4.93 o                         
 -18   1   9          7.72          9.71         6.41 o                         
 -17   1   9         19.55         18.60         7.39 o                         
 -16   1   9         48.35         48.35         9.76 o                         
 -15   1   9         55.71         50.28         9.30 o                         
 -14   1   9         23.08         30.30         9.29 o                         
 -13   1   9        879.79        924.71        41.39 o                         
 -12   1   9        117.45        105.89        10.91 o                         
 -11   1   9       1150.40       1216.70        32.03 o                         
 -10   1   9        456.12        456.44        25.24 o                         
  -9   1   9        404.67        415.12        23.43 o                         
  -8   1   9         61.77         65.84        10.83 o                         
  -7   1   9        305.28        328.76        19.89 o                         
  -6   1   9        581.85        644.34        18.71 o                         
  -5   1   9        452.20        493.02        19.09 o                         
  -4   1   9       2210.73       2294.50        35.06 o                         
  -3   1   9        155.35        158.90        11.45 o                         
  -2   1   9          0.09         -0.02         5.66 o                         
  -1   1   9        237.99        222.45        14.55 o                         
   0   1   9       4774.10       4807.12       106.21 o                         
   1   1   9         47.61         38.02         8.65 o                         
   2   1   9         17.72         13.21         6.52 o                         
   3   1   9         13.71          7.47         7.64 o                         
   4   1   9         17.58          8.50         7.17 o                         
   5   1   9         65.14         69.33        11.98 o                         
   6   1   9         14.60          6.64         5.73 o                         
   7   1   9        239.28        247.79        15.37 o                         
   8   1   9         59.40         61.10         9.70 o                         
   9   1   9          0.06         -3.57         7.53 o                         
  10   1   9        186.99        195.52        13.83 o                         
  11   1   9          4.54          4.16         6.89 o                         
  12   1   9         15.72          6.49         4.73 o                         
  13   1   9          7.34          5.41         6.34 o                         
 -19   2   9         10.85         10.89         5.39 o                         
 -18   2   9         13.80          2.16         8.34 o                         
 -17   2   9         27.94         15.42         6.50 o                         
 -16   2   9         33.16         22.03         7.58 o                         
 -15   2   9        975.40        915.70        28.51 o                         
 -14   2   9        675.66        657.83        22.85 o                         
 -13   2   9         56.35         47.12         9.57 o                         
 -12   2   9        878.03        944.98        29.54 o                         
 -11   2   9        603.08        616.62        27.68 o                         
 -10   2   9        381.16        383.43        36.23 o                         
  -9   2   9          3.13         17.12         6.13 o                         
  -8   2   9       3650.38       4005.13       231.68 o                         
  -7   2   9        100.78         96.45        18.49 o                         
  -6   2   9       2468.49       2360.91        44.99 o                         
  -5   2   9         73.30         70.95        10.07 o                         
  -4   2   9       1875.81       2042.10        69.97 o                         
  -3   2   9        114.05        125.44        16.06 o                         
  -2   2   9       2159.76       2442.98        63.88 o                         
  -1   2   9         56.52         46.46        12.46 o                         
   0   2   9        428.83        489.97        31.76 o                         
   1   2   9          0.11          0.89         8.49 o                         
   2   2   9          9.01          8.39         9.73 o                         
   3   2   9          3.00         11.85         8.31 o                         
   4   2   9        164.96        170.64        22.26 o                         
   5   2   9          5.24          0.43         5.41 o                         
   6   2   9       1505.40       1542.54        36.22 o                         
   7   2   9        651.33        660.88        29.36 o                         
   8   2   9         42.94         33.01         7.58 o                         
   9   2   9        103.31        107.27        11.16 o                         
  10   2   9        723.50        702.09        23.45 o                         
  11   2   9         76.72         77.59         8.59 o                         
  12   2   9        104.90        104.77        10.07 o                         
  13   2   9        110.20        110.95        24.69 o                         
 -18   3   9          9.54         16.68         7.28 o                         
 -17   3   9         88.07         93.94        15.96 o                         
 -16   3   9         17.04         11.27         4.33 o                         
 -15   3   9        183.41        177.14        12.87 o                         
 -14   3   9        109.66        124.53        16.58 o                         
 -13   3   9        913.43        930.12        33.99 o                         
 -12   3   9        895.74        883.40        34.64 o                         
 -11   3   9        542.68        553.77        37.23 o                         
 -10   3   9       1150.92       1150.74        36.80 o                         
  -9   3   9        292.21        292.42        31.62 o                         
  -8   3   9        130.66        130.65        20.96 o                         
  -7   3   9        271.27        265.96        16.83 o                         
  -6   3   9        148.34        141.64        13.21 o                         
  -5   3   9        286.72        262.19        16.94 o                         
  -4   3   9        270.51        262.46        17.43 o                         
  -3   3   9        167.65        186.45        14.68 o                         
  -2   3   9        299.04        349.26        27.06 o                         
  -1   3   9        267.58        268.67        25.38 o                         
   0   3   9       3025.44       3254.57        82.62 o                         
   1   3   9          5.01         10.37        11.25 o                         
   2   3   9        499.43        510.61        35.51 o                         
   3   3   9        130.78        146.27        20.19 o                         
   4   3   9        424.10        427.08        46.89 o                         
   5   3   9        439.90        414.71        24.21 o                         
   6   3   9        303.88        322.53        20.01 o                         
   7   3   9         15.04         10.17        10.62 o                         
   8   3   9          3.45          5.88        10.94 o                         
   9   3   9          1.66          7.70        11.70 o                         
  10   3   9        557.40        558.28        33.25 o                         
  11   3   9         78.39         91.34        15.03 o                         
  12   3   9          4.21         -4.41        11.11 o                         
 -18   4   9          5.43         13.16         5.05 o                         
 -17   4   9          0.57         -4.94         4.94 o                         
 -16   4   9        249.38        252.00        24.72 o                         
 -15   4   9        776.25        783.22        44.21 o                         
 -14   4   9         18.30         27.93         8.77 o                         
 -13   4   9        296.47        281.28        19.60 o                         
 -12   4   9          3.52         19.00        18.02 o                         
 -11   4   9          3.87          5.24         6.78 o                         
 -10   4   9        449.37        442.72        24.03 o                         
  -9   4   9          9.91         -0.72         4.67 o                         
  -8   4   9         22.89         13.35        10.22 o                         
  -7   4   9        300.63        291.27        24.33 o                         
  -6   4   9       1269.57       1284.26        38.50 o                         
  -5   4   9       1040.27       1028.25        34.43 o                         
  -4   4   9        673.43        703.46        28.64 o                         
  -3   4   9        306.74        296.63        18.78 o                         
  -2   4   9       5521.91       5522.91       109.16 o                         
  -1   4   9        276.08        302.81        28.40 o                         
   0   4   9        152.59        188.77        22.58 o                         
   1   4   9          6.99         17.10        10.45 o                         
   2   4   9         58.03         76.73        15.30 o                         
   3   4   9         85.65         87.84        13.71 o                         
   4   4   9        438.16        444.63        23.19 o                         
   5   4   9         42.42         50.76        10.71 o                         
   6   4   9        168.60        145.61        20.79 o                         
   7   4   9        158.98        138.63        20.55 o                         
   8   4   9        540.10        545.53        35.51 o                         
   9   4   9         54.47         67.68        18.94 o                         
  10   4   9         45.85         39.61        10.42 o                         
  11   4   9        143.52        127.24        13.04 o                         
 -17   5   9        135.52        133.29        14.38 o                         
 -16   5   9         30.80         24.47         6.41 o                         
 -15   5   9        316.04        375.49        18.00 o                         
 -14   5   9         64.66         49.09        11.09 o                         
 -13   5   9        188.51        194.65        20.48 o                         
 -12   5   9         65.75         70.00        21.64 o                         
 -11   5   9         77.63         62.64        20.02 o                         
 -10   5   9        236.71        213.58        34.43 o                         
  -9   5   9         95.98         97.23        23.59 o                         
  -8   5   9        242.49        211.87        20.53 o                         
  -7   5   9        386.74        378.69        17.69 o                         
  -6   5   9         75.38         66.27        12.99 o                         
  -5   5   9         38.06         33.82        10.59 o                         
  -4   5   9         11.30          9.50         6.92 o                         
  -3   5   9        172.55        203.83        23.64 o                         
  -2   5   9          9.56          1.99         9.97 o                         
  -1   5   9         96.30         88.17        18.55 o                         
   0   5   9        317.56        349.76        31.31 o                         
   1   5   9        318.58        349.88        31.63 o                         
   2   5   9         47.82         46.65        12.16 o                         
   3   5   9        350.78        345.06        20.31 o                         
   4   5   9        284.63        291.93        18.55 o                         
   5   5   9        299.27        278.68        22.86 o                         
   6   5   9        852.10        865.30        36.95 o                         
   7   5   9        118.18        122.60        16.64 o                         
   8   5   9         11.90         14.43         9.16 o                         
   9   5   9          7.68         -6.27        15.32 o                         
  10   5   9          0.36         -8.60        12.84 o                         
  11   5   9          0.19         -2.82         6.25 o                         
 -16   6   9         60.20         53.87         6.67 o                         
 -15   6   9          8.20         17.98         4.19 o                         
 -14   6   9        107.56         96.02        20.20 o                         
 -13   6   9          4.02         13.03        13.37 o                         
 -12   6   9        135.65        140.91        25.39 o                         
 -11   6   9        154.47        150.57        28.65 o                         
 -10   6   9        354.44        360.90        40.95 o                         
  -9   6   9        160.22        134.71        15.63 o                         
  -8   6   9        620.28        546.40        24.90 o                         
  -7   6   9       1202.34       1270.67        33.44 o                         
  -6   6   9         31.89         25.66         6.38 o                         
  -5   6   9         22.12         30.63         6.11 o                         
  -4   6   9         72.96         77.65        10.49 o                         
  -3   6   9        230.58        234.37        20.71 o                         
  -2   6   9         55.48         73.11        12.90 o                         
  -1   6   9         91.75        105.02        15.37 o                         
   0   6   9        394.38        383.63        26.26 o                         
   1   6   9         50.86         69.71        16.90 o                         
   2   6   9          3.06         27.00         6.37 o                         
   3   6   9          7.02         12.49        12.12 o                         
   4   6   9       1273.94       1358.68        51.21 o                         
   5   6   9        283.17        268.05        23.79 o                         
   6   6   9        199.50        208.99        22.23 o                         
   7   6   9          0.02         -4.28         9.03 o                         
   8   6   9         15.28         15.21         5.69 o                         
   9   6   9         15.50          2.23        12.78 o                         
  10   6   9         13.76         15.64        11.56 o                         
  11   6   9          0.12         12.76         3.94 o                         
 -16   7   9          5.76          5.93         4.77 o                         
 -15   7   9          0.53         -4.07         7.61 o                         
 -14   7   9          8.07          7.39         9.25 o                         
 -13   7   9        139.88        135.64        13.34 o                         
 -12   7   9         12.74         24.03        14.87 o                         
 -11   7   9         20.99         10.43        14.70 o                         
 -10   7   9          3.50         -9.98        18.42 o                         
  -9   7   9       1337.21       1262.99        45.42 o                         
  -8   7   9        441.79        409.06        26.82 o                         
  -7   7   9        961.41        963.59        34.32 o                         
  -6   7   9       1357.11       1407.00        41.41 o                         
  -5   7   9        413.66        388.90        22.47 o                         
  -4   7   9        244.38        245.57        15.29 o                         
  -3   7   9        144.68        161.83        12.66 o                         
  -2   7   9         70.97         79.19        10.34 o                         
  -1   7   9        116.85        122.80        16.89 o                         
   0   7   9       1462.96       1509.72        61.51 o                         
   1   7   9         33.15         21.46        14.18 o                         
   2   7   9       2120.86       2157.38        49.87 o                         
   3   7   9        468.31        476.93        45.60 o                         
   4   7   9         13.99         20.77        16.21 o                         
   5   7   9         11.37          4.87        17.18 o                         
   6   7   9         32.08         30.02        17.24 o                         
   7   7   9         31.48         19.39        14.73 o                         
   8   7   9          8.94          3.54        13.21 o                         
   9   7   9          5.47         -1.05         9.87 o                         
  10   7   9         33.98         24.56         9.72 o                         
 -15   8   9         24.28         20.67         6.43 o                         
 -14   8   9         72.66         69.33        12.68 o                         
 -13   8   9        174.28        166.52        21.57 o                         
 -12   8   9         75.05         60.04        17.74 o                         
 -11   8   9         40.31         32.15        16.20 o                         
 -10   8   9         19.79         18.20        16.73 o                         
  -9   8   9        338.91        369.00        24.24 o                         
  -8   8   9         14.88         17.25         7.52 o                         
  -7   8   9        141.70        138.82        18.29 o                         
  -6   8   9        283.39        279.22        19.42 o                         
  -5   8   9        313.97        313.04        20.44 o                         
  -4   8   9       1365.13       1439.33        41.63 o                         
  -3   8   9          2.06          3.03         7.10 o                         
  -2   8   9        592.95        620.55        27.39 o                         
  -1   8   9         18.25         10.58        11.30 o                         
   0   8   9        797.47        830.46        38.29 o                         
   1   8   9         34.83         41.55         8.06 o                         
   2   8   9          4.56         15.04         6.94 o                         
   3   8   9          1.03          0.50         7.99 o                         
   4   8   9          0.11         11.58         8.60 o                         
   5   8   9         28.90         16.67        18.54 o                         
   6   8   9         66.01         37.85        16.45 o                         
   7   8   9          0.02         12.93        10.57 o                         
   8   8   9         75.93         84.64        15.59 o                         
   9   8   9          0.59         -7.06         7.06 o                         
 -14   9   9          6.76          3.62         2.91 o                         
 -13   9   9         49.56         50.38        10.77 o                         
 -12   9   9          2.99          2.60         7.66 o                         
 -11   9   9         11.90         11.58        11.65 o                         
 -10   9   9          0.06         10.78        13.85 o                         
  -9   9   9        255.56        226.53        18.37 o                         
  -8   9   9         18.39         17.90        10.92 o                         
  -7   9   9        122.57        122.10        15.77 o                         
  -6   9   9         82.54         73.00        14.38 o                         
  -5   9   9        171.66        180.53        18.61 o                         
  -4   9   9         45.17         32.69         9.63 o                         
  -3   9   9        407.76        442.75        23.04 o                         
  -2   9   9          0.00          2.51         6.70 o                         
  -1   9   9        259.49        241.54        22.41 o                         
   0   9   9        118.82        115.69        13.50 o                         
   1   9   9          3.18          0.60         5.97 o                         
   2   9   9         75.64         81.87        10.43 o                         
   3   9   9         48.77         56.80        15.01 o                         
   4   9   9          5.37         20.48         7.51 o                         
   5   9   9          6.07          5.35        11.02 o                         
   6   9   9        258.50        259.48        26.66 o                         
   7   9   9         14.71          7.85         8.46 o                         
   8   9   9         23.72         25.04         8.06 o                         
 -12  10   9          1.14          0.60         3.42 o                         
 -11  10   9          0.49         -3.69         5.40 o                         
 -10  10   9        120.17        152.43        20.39 o                         
  -9  10   9          8.15         11.65         7.55 o                         
  -8  10   9         70.57         95.33        24.11 o                         
  -7  10   9         58.82         53.36        10.47 o                         
  -6  10   9        224.29        258.59        19.54 o                         
  -5  10   9          2.01         15.63         7.80 o                         
  -4  10   9        240.69        240.96        16.12 o                         
  -3  10   9         66.47         52.52         9.49 o                         
  -2  10   9        324.33        310.68        17.97 o                         
  -1  10   9          9.08         13.12         6.80 o                         
   0  10   9         76.14         75.69        10.28 o                         
   1  10   9          0.86         -4.59         6.05 o                         
   2  10   9        282.56        310.61        15.91 o                         
   3  10   9         40.69         59.50        12.44 o                         
   4  10   9          7.53          2.20         9.27 o                         
   5  10   9          1.13         -9.61         9.61 o                         
   6  10   9         11.03         17.05         6.65 o                         
 -10  11   9          6.43          6.03         4.86 o                         
  -9  11   9          9.98         14.39         7.25 o                         
  -8  11   9         17.10          9.74         8.03 o                         
  -7  11   9          0.03          2.82         4.54 o                         
  -6  11   9         72.62         74.59         9.26 o                         
  -5  11   9          0.07          6.46         4.63 o                         
  -4  11   9          6.43          4.30         6.15 o                         
  -3  11   9          4.74          8.11         4.72 o                         
  -2  11   9          0.03          2.61         5.42 o                         
  -1  11   9          0.24          1.91         3.99 o                         
   0  11   9          0.40         -9.07         9.07 o                         
   1  11   9         85.17         88.76         7.58 o                         
   2  11   9          5.20         12.42         7.18 o                         
   3  11   9          0.30          4.75         4.79 o                         
   4  11   9          0.45         -3.24         3.24 o                         
  -5  12   9          0.31          4.18         4.13 o                         
  -4  12   9          6.37         21.61         5.42 o                         
  -3  12   9         80.98         88.19        12.88 o                         
  -2  12   9         14.50         20.32         7.06 o                         
 -18   0  10          0.24         -6.10         7.09 o                         
 -16   0  10         74.41         62.63        10.68 o                         
 -14   0  10         64.55         58.49        18.69 o                         
 -12   0  10       1038.95        995.15        60.51 o                         
 -10   0  10         33.05         52.20        15.83 o                         
  -8   0  10        256.32        249.16        27.63 o                         
  -6   0  10        206.86        226.00        23.89 o                         
  -4   0  10        431.77        437.93        25.93 o                         
  -2   0  10       3148.88       2824.20        70.17 o                         
   0   0  10        575.26        535.33        34.05 o                         
   2   0  10       3928.68       4194.83        98.84 o                         
   4   0  10        133.99        143.23        26.04 o                         
   6   0  10        116.82         94.58        14.33 o                         
   8   0  10        526.03        620.62        32.98 o                         
  10   0  10         35.47         45.71         9.93 o                         
  12   0  10        172.50        181.54        13.79 o                         
 -19   1  10         12.34         12.64         4.87 o                         
 -18   1  10          0.86         -2.37         4.91 o                         
 -17   1  10          5.77         11.35         4.58 o                         
 -16   1  10          0.40         -6.81         6.81 o                         
 -15   1  10        469.32        491.47        22.78 o                         
 -14   1  10        266.41        261.27        21.60 o                         
 -13   1  10        554.53        546.49        33.05 o                         
 -12   1  10       1244.28       1189.07        39.44 o                         
 -11   1  10        386.73        392.16        19.12 o                         
 -10   1  10       1510.26       1497.52        34.30 o                         
  -9   1  10         74.62         54.87        10.86 o                         
  -8   1  10        399.26        379.24        23.31 o                         
  -7   1  10        325.20        303.62        19.96 o                         
  -6   1  10        224.06        259.46        15.85 o                         
  -5   1  10        343.68        338.59        18.32 o                         
  -4   1  10        286.30        277.87        15.25 o                         
  -3   1  10        819.45        792.42        25.85 o                         
  -2   1  10         37.94         16.47         6.31 o                         
  -1   1  10         11.43          6.57         6.55 o                         
   0   1  10        684.72        650.13        26.60 o                         
   1   1  10         54.58         48.23         9.89 o                         
   2   1  10       1017.52       1039.94        50.17 o                         
   3   1  10         12.84         11.98        11.40 o                         
   4   1  10         54.79         70.44        10.24 o                         
   5   1  10         22.56         23.05         5.45 o                         
   6   1  10        633.64        621.16        28.56 o                         
   7   1  10         30.50         40.02         6.68 o                         
   8   1  10          0.56          3.05         5.95 o                         
   9   1  10          1.77          0.26         5.64 o                         
  10   1  10        255.22        233.11        13.56 o                         
  11   1  10         62.07         66.30         7.99 o                         
  12   1  10          6.99         -3.89         6.93 o                         
 -19   2  10          0.12          1.10         2.83 o                         
 -18   2  10          0.02          9.21         4.86 o                         
 -17   2  10         43.29         44.70         7.10 o                         
 -16   2  10          0.02          2.82         3.18 o                         
 -15   2  10         24.21         11.06         8.56 o                         
 -14   2  10        917.13        895.90        36.92 o                         
 -13   2  10       1583.23       1651.40        45.18 o                         
 -12   2  10        152.18        142.15        15.03 o                         
 -11   2  10        260.35        271.10        18.80 o                         
 -10   2  10        448.29        436.98        23.15 o                         
  -9   2  10       1353.24       1279.73        62.58 o                         
  -8   2  10         65.88         62.82        15.96 o                         
  -7   2  10       2942.53       3048.85        88.87 o                         
  -6   2  10         33.07         33.49        11.22 o                         
  -5   2  10        941.56        992.85        31.86 o                         
  -4   2  10        403.13        438.18        29.48 o                         
  -3   2  10         15.74         10.22         8.30 o                         
  -2   2  10        512.86        506.02        33.00 o                         
  -1   2  10        975.66        969.52        46.38 o                         
   0   2  10        740.97        756.03        42.09 o                         
   1   2  10         11.35          2.25        10.98 o                         
   2   2  10        359.01        431.83        34.06 o                         
   3   2  10        368.45        386.11        32.74 o                         
   4   2  10          5.88          7.90         6.82 o                         
   5   2  10         59.62         57.33         8.80 o                         
   6   2  10          3.74         -9.82         9.82 o                         
   7   2  10         11.43         16.96        10.15 o                         
   8   2  10         12.16          0.76         8.97 o                         
   9   2  10        181.47        181.97        15.83 o                         
  10   2  10        356.02        360.78        19.72 o                         
  11   2  10         53.27         55.74        13.94 o                         
  12   2  10        465.41        518.87        31.48 o                         
 -18   3  10         67.69         80.85        12.10 o                         
 -17   3  10         11.74         14.22        10.98 o                         
 -16   3  10         21.02         18.50         4.31 o                         
 -15   3  10        248.98        204.69        23.46 o                         
 -14   3  10        291.30        301.29        23.97 o                         
 -13   3  10        679.51        734.86        30.86 o                         
 -12   3  10        175.46        160.88        18.79 o                         
 -11   3  10        191.13        216.59        17.64 o                         
 -10   3  10          4.25         11.20         7.62 o                         
  -9   3  10        192.74        201.74        15.48 o                         
  -8   3  10          0.92         -4.57         8.09 o                         
  -7   3  10        154.11        147.11        22.33 o                         
  -6   3  10         55.64         58.07         9.91 o                         
  -5   3  10        690.06        673.29        28.09 o                         
  -4   3  10       1833.58       1947.21        50.28 o                         
  -3   3  10       1317.14       1429.84        54.90 o                         
  -2   3  10         87.00        104.41        17.51 o                         
  -1   3  10         67.52         88.33        16.32 o                         
   0   3  10          3.28          9.71        10.23 o                         
   1   3  10        701.14        738.75        44.03 o                         
   2   3  10        534.26        577.64        40.41 o                         
   3   3  10          0.09          5.12         9.31 o                         
   4   3  10         30.30         38.14         7.75 o                         
   5   3  10         16.66         19.31        19.64 o                         
   6   3  10         64.66         42.17        14.91 o                         
   7   3  10         11.43         10.71        13.35 o                         
   8   3  10        415.33        439.19        23.72 o                         
   9   3  10         30.22         29.53         9.00 o                         
  10   3  10        325.43        334.45        27.42 o                         
  11   3  10          1.49         10.18        16.91 o                         
 -18   4  10          1.46          0.30         4.60 o                         
 -17   4  10         54.07         54.46        11.77 o                         
 -16   4  10          8.85          1.46         4.56 o                         
 -15   4  10        178.10        172.14        15.38 o                         
 -14   4  10        200.63        155.23        17.11 o                         
 -13   4  10         76.18         82.02        22.11 o                         
 -12   4  10        277.21        263.62        36.07 o                         
 -11   4  10        134.87        129.49        17.92 o                         
 -10   4  10         27.11         28.07         7.30 o                         
  -9   4  10        122.84        126.11        13.53 o                         
  -8   4  10         61.66         74.80         9.79 o                         
  -7   4  10        293.90        303.24        28.20 o                         
  -6   4  10          9.29          9.39         6.83 o                         
  -5   4  10        129.37        149.02        15.00 o                         
  -4   4  10        752.68        742.30        53.48 o                         
  -3   4  10          2.52          4.04        10.68 o                         
  -2   4  10         57.76         41.56        13.85 o                         
  -1   4  10        391.60        429.05        34.00 o                         
   0   4  10         77.92         76.86        17.70 o                         
   1   4  10          0.63         -0.92         9.37 o                         
   2   4  10        395.74        400.21        21.09 o                         
   3   4  10          0.83         24.45         7.86 o                         
   4   4  10        186.03        188.96        18.51 o                         
   5   4  10        105.00        108.15        15.18 o                         
   6   4  10          2.83         10.15         9.03 o                         
   7   4  10         14.20          9.90        18.62 o                         
   8   4  10          6.08         10.65        10.84 o                         
   9   4  10         26.17         45.03        11.23 o                         
  10   4  10        201.64        157.59        15.39 o                         
  11   4  10          0.00         23.78        11.23 o                         
 -17   5  10          0.65          1.64         5.69 o                         
 -16   5  10        173.89        197.20        13.30 o                         
 -15   5  10         27.52         18.76        10.82 o                         
 -14   5  10        106.17        106.00        14.85 o                         
 -13   5  10          1.02         12.11        16.62 o                         
 -12   5  10         86.49         66.12        19.12 o                         
 -11   5  10          5.56         13.97        12.91 o                         
 -10   5  10         64.93         19.06        16.76 o                         
  -9   5  10        356.12        341.55        38.99 o                         
  -8   5  10        412.58        403.04        28.56 o                         
  -7   5  10         25.72         41.02         7.64 o                         
  -6   5  10       2328.94       2402.09        43.21 o                         
  -5   5  10         34.53         19.63         6.82 o                         
  -4   5  10        461.20        463.65        36.64 o                         
  -3   5  10          3.75          7.40        10.74 o                         
  -2   5  10        332.28        328.27        32.34 o                         
  -1   5  10         26.52         25.49         7.14 o                         
   0   5  10        784.08        829.07        29.77 o                         
   1   5  10        203.31        213.85        13.59 o                         
   2   5  10          9.56         -3.26         8.05 o                         
   3   5  10         16.56         23.35        16.25 o                         
   4   5  10        778.62        777.11        39.55 o                         
   5   5  10        452.60        464.58        31.16 o                         
   6   5  10          5.70         20.36         9.88 o                         
   7   5  10         23.06         25.64        10.67 o                         
   8   5  10          1.28         18.48        12.79 o                         
   9   5  10          2.27          2.85         6.88 o                         
  10   5  10         48.40         51.60         9.16 o                         
 -16   6  10         42.67         32.59        11.16 o                         
 -15   6  10         14.96         16.80         6.27 o                         
 -14   6  10         60.94         52.98         9.54 o                         
 -13   6  10         49.19         65.25        20.91 o                         
 -12   6  10         72.33         71.19        18.74 o                         
 -11   6  10        303.65        280.09        38.10 o                         
 -10   6  10         16.16          9.00        13.93 o                         
  -9   6  10         94.58        105.75        23.88 o                         
  -8   6  10         14.46         -0.99        18.79 o                         
  -7   6  10        291.34        234.89        18.90 o                         
  -6   6  10        132.95        157.48        12.42 o                         
  -5   6  10         28.39         25.57         6.15 o                         
  -4   6  10        354.00        351.35        20.96 o                         
  -3   6  10          4.34         -4.02         6.55 o                         
  -2   6  10        256.35        253.66        21.93 o                         
  -1   6  10          1.54         -9.07         9.07 o                         
   0   6  10         41.46         39.55        10.01 o                         
   1   6  10          1.98        -19.39        19.39 o                         
   2   6  10        143.72        179.98        18.07 o                         
   3   6  10         11.71         38.36        12.03 o                         
   4   6  10       2061.62       2132.18       130.92 o                         
   5   6  10         19.22         29.88         9.35 o                         
   6   6  10         79.10         90.77        13.77 o                         
   7   6  10          9.22          4.13         8.15 o                         
   8   6  10          0.28          9.99         7.14 o                         
   9   6  10         49.67         47.12         8.34 o                         
  10   6  10         28.05         25.44         7.51 o                         
 -15   7  10         16.71         17.19         7.63 o                         
 -14   7  10         19.69         23.60         6.35 o                         
 -13   7  10         49.71         57.66        16.00 o                         
 -12   7  10          0.13          8.81        14.18 o                         
 -11   7  10          2.72         -3.49        17.29 o                         
 -10   7  10          0.07          1.26        14.70 o                         
  -9   7  10         25.12         14.48         7.43 o                         
  -8   7  10       1017.11        938.60        40.38 o                         
  -7   7  10         63.47         52.07        10.49 o                         
  -6   7  10       1869.03       1931.55        47.97 o                         
  -5   7  10        527.36        513.20        25.37 o                         
  -4   7  10        340.65        379.42        22.17 o                         
  -3   7  10         36.32         29.17        17.29 o                         
  -2   7  10         22.68          9.61        10.09 o                         
  -1   7  10         78.43         84.21        14.10 o                         
   0   7  10        810.32        853.53        38.93 o                         
   1   7  10          5.24          4.13         8.30 o                         
   2   7  10        626.68        600.71        31.64 o                         
   3   7  10        127.60        114.94        27.34 o                         
   4   7  10        379.28        403.56        41.46 o                         
   5   7  10        114.24        113.22        23.68 o                         
   6   7  10        168.64        216.44        29.02 o                         
   7   7  10          5.48         -3.72        13.43 o                         
   8   7  10         24.28         27.34        10.23 o                         
   9   7  10          0.83         -0.51         7.18 o                         
 -14   8  10          3.59         -2.66         6.23 o                         
 -13   8  10         18.80         10.16         9.63 o                         
 -12   8  10        276.25        224.65        27.73 o                         
 -11   8  10        284.47        274.91        31.41 o                         
 -10   8  10         52.49         37.41        18.60 o                         
  -9   8  10         24.89         17.96         7.17 o                         
  -8   8  10         94.89        104.95        17.62 o                         
  -7   8  10         35.40         16.31         9.43 o                         
  -6   8  10         28.52         35.15         9.85 o                         
  -5   8  10         12.20          4.28         7.91 o                         
  -4   8  10       2193.48       2294.34        51.64 o                         
  -3   8  10        214.82        221.70        17.53 o                         
  -2   8  10       1714.99       1902.51        57.48 o                         
  -1   8  10          0.02         -1.30        11.97 o                         
   0   8  10          1.82          6.15         6.35 o                         
   1   8  10         37.07         48.78        11.52 o                         
   2   8  10        188.90        220.33        19.33 o                         
   3   8  10          1.55          4.84        18.89 o                         
   4   8  10        242.25        260.59        33.64 o                         
   5   8  10          2.21          8.78        13.44 o                         
   6   8  10         11.94         13.05        11.86 o                         
   7   8  10          4.67        -11.53        11.53 o                         
   8   8  10         12.16          1.10         6.70 o                         
 -13   9  10         66.03         45.39         9.63 o                         
 -12   9  10        120.19        129.17        17.84 o                         
 -11   9  10         12.62         10.55         9.26 o                         
 -10   9  10         21.43         26.29        13.95 o                         
  -9   9  10         63.29         57.65        10.49 o                         
  -8   9  10        396.67        402.12        28.11 o                         
  -7   9  10         35.14         35.07         9.90 o                         
  -6   9  10          0.41          5.26         8.77 o                         
  -5   9  10         12.36         17.74         8.58 o                         
  -4   9  10        423.25        458.81        23.07 o                         
  -3   9  10        124.10        119.22        13.11 o                         
  -2   9  10        587.81        643.49        33.09 o                         
  -1   9  10         32.19         44.25         9.03 o                         
   0   9  10        786.27        821.75        29.64 o                         
   1   9  10         29.04         32.49         7.68 o                         
   2   9  10          6.89         -4.82         8.75 o                         
   3   9  10         91.64         90.46        20.55 o                         
   4   9  10         22.73         23.68        15.10 o                         
   5   9  10          0.93        -12.11        12.11 o                         
   6   9  10          4.35         12.93         7.76 o                         
   7   9  10         37.59         41.90         9.04 o                         
 -11  10  10         14.69         19.07         6.97 o                         
 -10  10  10          6.68         10.45         6.95 o                         
  -9  10  10         49.56         46.31         6.86 o                         
  -8  10  10          0.97         -3.23         9.31 o                         
  -7  10  10          0.53         -0.08         5.90 o                         
  -6  10  10         96.48        127.89        18.05 o                         
  -5  10  10         20.23         29.47         8.41 o                         
  -4  10  10         10.19         16.39         7.15 o                         
  -3  10  10         23.21         22.33         5.74 o                         
  -2  10  10         34.89         42.49         8.86 o                         
  -1  10  10          0.10          3.90         3.61 o                         
   0  10  10        266.40        315.09        16.85 o                         
   1  10  10          9.08         12.06         5.53 o                         
   2  10  10         45.93         46.32        13.32 o                         
   3  10  10          0.20         15.19         6.22 o                         
   4  10  10         11.12          7.17         5.67 o                         
   5  10  10         47.13         55.71         9.25 o                         
  -9  11  10         16.71         23.76         6.70 o                         
  -8  11  10         32.24         41.14         8.79 o                         
  -7  11  10          9.29         18.59         7.87 o                         
  -6  11  10         92.35         87.84         9.04 o                         
  -5  11  10         47.01         49.97         7.56 o                         
  -4  11  10        101.61        112.82         9.05 o                         
  -3  11  10          0.34         -4.90         4.90 o                         
  -2  11  10          1.08         -4.99         4.99 o                         
  -1  11  10          7.39         -1.99         4.12 o                         
   0  11  10         38.03         41.26         6.66 o                         
   1  11  10          0.60          8.89         4.83 o                         
   2  11  10         68.56         50.36         8.72 o                         
 -17   0  11         56.23         55.28        12.51 o                         
 -15   0  11          0.06         -0.06         9.09 o                         
 -13   0  11        301.02        327.17        36.84 o                         
 -11   0  11        357.77        329.53        24.86 o                         
  -9   0  11        290.85        311.79        32.34 o                         
  -7   0  11         10.35         13.28        11.43 o                         
  -5   0  11          5.89         -1.00         6.65 o                         
  -3   0  11          3.56          1.03         6.63 o                         
  -1   0  11        222.96        194.57        22.13 o                         
   1   0  11        101.61         84.25        16.53 o                         
   3   0  11        126.52        115.13        24.07 o                         
   5   0  11          0.14          6.72        15.83 o                         
   7   0  11         54.38         54.19        12.91 o                         
   9   0  11          3.77         21.08        10.11 o                         
  11   0  11          7.99         23.70        21.15 o                         
 -18   1  11         23.40         22.22         4.67 o                         
 -17   1  11          9.88          3.98         5.34 o                         
 -16   1  11         10.51          8.51         4.71 o                         
 -15   1  11          0.00          0.96         7.17 o                         
 -14   1  11         44.08         47.00        11.41 o                         
 -13   1  11        282.98        237.15        22.57 o                         
 -12   1  11        803.74        824.32        39.62 o                         
 -11   1  11       1559.62       1567.55        38.09 o                         
 -10   1  11       1074.36       1118.95        30.74 o                         
  -9   1  11        830.68        816.95        35.50 o                         
  -8   1  11        644.02        605.68        44.06 o                         
  -7   1  11        355.52        351.80        32.63 o                         
  -6   1  11        574.67        621.95        41.64 o                         
  -5   1  11         26.30         20.16         9.13 o                         
  -4   1  11        103.54         95.59        16.79 o                         
  -3   1  11        356.48        351.52        19.09 o                         
  -2   1  11       1193.01       1212.05        35.17 o                         
  -1   1  11          3.34         -5.52         7.31 o                         
   0   1  11        235.01        200.75        16.38 o                         
   1   1  11          3.36          6.57        11.23 o                         
   2   1  11        308.83        292.88        30.51 o                         
   3   1  11         24.90         44.05         8.36 o                         
   4   1  11          7.29         12.65         6.21 o                         
   5   1  11        526.39        585.24        27.47 o                         
   6   1  11         57.87         62.28        10.30 o                         
   7   1  11          9.60         15.30         8.34 o                         
   8   1  11        534.67        550.05        25.65 o                         
   9   1  11        228.43        240.41        13.83 o                         
  10   1  11          5.90         -0.91         6.89 o                         
  11   1  11          0.56          3.44         8.68 o                         
 -18   2  11         53.61         55.85        11.19 o                         
 -17   2  11         25.17         28.45        12.06 o                         
 -16   2  11         55.06         63.99         7.87 o                         
 -15   2  11        213.96        230.65        15.62 o                         
 -14   2  11          8.81         -4.66         8.26 o                         
 -13   2  11        947.68        923.88        34.52 o                         
 -12   2  11         18.22         19.98         7.65 o                         
 -11   2  11       1222.04       1258.34        49.67 o                         
 -10   2  11        402.78        419.62        23.57 o                         
  -9   2  11        223.40        233.48        17.00 o                         
  -8   2  11        102.34         85.99        18.57 o                         
  -7   2  11         24.18         12.66        11.97 o                         
  -6   2  11       1520.18       1702.59        43.43 o                         
  -5   2  11        337.15        352.73        26.98 o                         
  -4   2  11         53.86         48.96        13.27 o                         
  -3   2  11          0.31          3.76        10.21 o                         
  -2   2  11       1485.39       1427.52        56.77 o                         
  -1   2  11         98.61         92.63        17.96 o                         
   0   2  11        819.28        761.16        45.12 o                         
   1   2  11         91.68         86.12        16.82 o                         
   2   2  11       2200.50       2386.24        61.92 o                         
   3   2  11         24.02          8.53         5.63 o                         
   4   2  11         45.01         42.53         8.41 o                         
   5   2  11         63.23         70.78        10.42 o                         
   6   2  11         11.91          9.76         8.88 o                         
   7   2  11          7.38          5.89         7.55 o                         
   8   2  11         12.79         10.93         9.57 o                         
   9   2  11         28.87         29.71         8.63 o                         
  10   2  11        266.57        289.20        24.16 o                         
  11   2  11         28.42         34.01        11.74 o                         
 -18   3  11         77.78         81.17        12.37 o                         
 -17   3  11          3.88          1.05         9.78 o                         
 -16   3  11          1.45         -2.76         6.92 o                         
 -15   3  11         23.68         18.99        10.15 o                         
 -14   3  11        297.06        285.52        33.15 o                         
 -13   3  11       1756.60       1807.99        51.63 o                         
 -12   3  11        200.08        233.17        22.31 o                         
 -11   3  11         23.12         31.26        10.64 o                         
 -10   3  11        106.00        128.68        14.02 o                         
  -9   3  11        622.96        672.82        28.56 o                         
  -8   3  11         21.27         25.03         8.65 o                         
  -7   3  11        440.81        487.78        39.89 o                         
  -6   3  11        521.53        578.24        27.32 o                         
  -5   3  11        190.28        177.22        16.06 o                         
  -4   3  11         12.68          4.34        10.78 o                         
  -3   3  11        460.57        437.48        33.76 o                         
  -2   3  11       3423.96       3773.42        95.88 o                         
  -1   3  11        203.24        194.55        24.38 o                         
   0   3  11        744.56        887.91        50.35 o                         
   1   3  11        248.67        244.03        16.13 o                         
   2   3  11         80.73         67.53         9.31 o                         
   3   3  11          8.60         16.21        18.44 o                         
   4   3  11        159.47        110.39        20.52 o                         
   5   3  11         15.91         15.25        17.20 o                         
   6   3  11         37.11         33.06        16.48 o                         
   7   3  11         20.05          8.73        17.11 o                         
   8   3  11        144.59        116.08        22.47 o                         
   9   3  11        152.50        150.77        23.97 o                         
  10   3  11         91.98         78.52        17.40 o                         
  11   3  11        129.75        108.01        17.84 o                         
 -18   4  11         19.30         26.80         5.69 o                         
 -17   4  11          2.64         -6.90         6.90 o                         
 -16   4  11         10.14         23.80        10.65 o                         
 -15   4  11          7.54         16.21         5.52 o                         
 -14   4  11         76.59         81.00        13.63 o                         
 -13   4  11        509.43        448.17        29.47 o                         
 -12   4  11        304.00        296.86        37.15 o                         
 -11   4  11        442.59        378.15        28.53 o                         
 -10   4  11         37.02         36.49        10.93 o                         
  -9   4  11         14.43         19.71        11.37 o                         
  -8   4  11        500.02        487.78        24.45 o                         
  -7   4  11          8.50         -7.76        11.54 o                         
  -6   4  11        559.15        589.72        24.03 o                         
  -5   4  11          0.03          1.12         6.41 o                         
  -4   4  11         81.17         94.94        17.55 o                         
  -3   4  11         46.69         25.11        12.37 o                         
  -2   4  11         83.45         91.43        19.17 o                         
  -1   4  11         57.57         52.81        10.57 o                         
   0   4  11        276.77        267.00        15.70 o                         
   1   4  11         44.74         45.78         7.19 o                         
   2   4  11        806.26        734.12        25.27 o                         
   3   4  11        205.12        182.15        19.55 o                         
   4   4  11         86.02         79.12        13.89 o                         
   5   4  11        113.21        104.40        16.39 o                         
   6   4  11        194.93        197.52        19.78 o                         
   7   4  11        161.72        166.13        18.06 o                         
   8   4  11          3.86         -8.69        14.56 o                         
   9   4  11         52.32         66.84        18.93 o                         
  10   4  11        306.04        283.47        26.49 o                         
 -17   5  11          4.60          4.48         4.84 o                         
 -16   5  11         36.13         35.10        10.13 o                         
 -15   5  11         35.17         47.15         9.27 o                         
 -14   5  11         76.13         67.28        11.71 o                         
 -13   5  11          0.11          6.23        12.60 o                         
 -12   5  11         97.88         57.86        22.23 o                         
 -11   5  11        173.22        105.70        24.33 o                         
 -10   5  11         16.31          6.60        18.85 o                         
  -9   5  11         45.75         12.81        12.43 o                         
  -8   5  11         42.05         20.75        11.04 o                         
  -7   5  11        509.32        505.91        28.13 o                         
  -6   5  11         82.91         93.16        10.02 o                         
  -5   5  11        926.94        936.55        32.44 o                         
  -4   5  11        197.21        175.88        14.56 o                         
  -3   5  11        448.99        468.06        22.91 o                         
  -2   5  11         63.61         61.40        10.51 o                         
  -1   5  11        218.83        231.64        16.83 o                         
   0   5  11          0.08          3.37         6.08 o                         
   1   5  11         16.82         -7.77         7.77 o                         
   2   5  11        678.31        719.38        29.13 o                         
   3   5  11         50.15         55.18        12.44 o                         
   4   5  11         41.73         58.06        13.39 o                         
   5   5  11         31.70         15.65        11.89 o                         
   6   5  11        766.67        873.60        39.44 o                         
   7   5  11         56.23         72.59        13.99 o                         
   8   5  11         82.72         91.22        13.01 o                         
   9   5  11          0.33         12.04         7.60 o                         
  10   5  11          3.10         16.04         5.57 o                         
 -16   6  11          0.01          2.58         3.03 o                         
 -15   6  11         25.70         35.30         6.36 o                         
 -14   6  11         18.70         25.80         7.75 o                         
 -13   6  11        108.69        110.18        22.50 o                         
 -12   6  11          9.41         11.04        14.83 o                         
 -11   6  11        296.51        312.10        37.96 o                         
 -10   6  11        100.17         82.18        13.15 o                         
  -9   6  11          0.05          7.49         8.28 o                         
  -8   6  11         68.85         48.34        18.63 o                         
  -7   6  11        128.77        124.10        18.46 o                         
  -6   6  11          5.57          6.53         8.15 o                         
  -5   6  11        541.93        562.42        33.70 o                         
  -4   6  11        770.05        712.35        54.13 o                         
  -3   6  11        564.46        551.57        47.73 o                         
  -2   6  11        105.18        104.05        25.67 o                         
  -1   6  11          0.01         11.13        10.58 o                         
   0   6  11         18.31         37.63        15.42 o                         
   1   6  11         43.91         61.42        17.28 o                         
   2   6  11       1030.70       1041.38        33.79 o                         
   3   6  11        121.81        135.27        16.38 o                         
   4   6  11        299.00        342.54        25.93 o                         
   5   6  11        119.10        110.57        17.75 o                         
   6   6  11         46.53         59.93        10.16 o                         
   7   6  11         58.89         55.44         9.58 o                         
   8   6  11         17.95         24.48         5.20 o                         
   9   6  11          7.86          3.57         4.19 o                         
 -15   7  11        361.34        281.82        18.94 o                         
 -14   7  11         59.61         50.90         7.49 o                         
 -13   7  11        297.13        318.98        20.46 o                         
 -12   7  11         48.28         72.83        18.08 o                         
 -11   7  11        185.65        189.93        30.80 o                         
 -10   7  11        197.87        191.76        17.69 o                         
  -9   7  11        132.42        124.93        24.83 o                         
  -8   7  11         10.73          2.91        10.38 o                         
  -7   7  11        282.50        269.14        19.05 o                         
  -6   7  11         60.06         70.91        11.30 o                         
  -5   7  11        682.10        672.11        29.08 o                         
  -4   7  11       1780.36       1907.57        83.36 o                         
  -3   7  11         23.34         30.73        17.92 o                         
  -2   7  11          4.87          5.97         9.05 o                         
  -1   7  11          3.17          2.42        10.70 o                         
   0   7  11         26.02         25.26        10.73 o                         
   1   7  11          5.80          6.97         7.94 o                         
   2   7  11         16.18         19.07         7.89 o                         
   3   7  11         55.40         28.14        18.16 o                         
   4   7  11        401.14        390.67        39.00 o                         
   5   7  11        143.62        128.12        23.30 o                         
   6   7  11        361.94        395.46        33.25 o                         
   7   7  11         96.98        101.21        16.45 o                         
   8   7  11          1.62         -0.03         7.19 o                         
 -14   8  11         11.05         19.05         6.04 o                         
 -13   8  11          2.34         12.79         8.51 o                         
 -12   8  11         10.26         34.29        12.58 o                         
 -11   8  11        228.67        201.67        28.08 o                         
 -10   8  11         18.08          9.17         7.45 o                         
  -9   8  11          4.47          8.04         5.60 o                         
  -8   8  11          4.75          1.23         9.40 o                         
  -7   8  11        103.86        102.24        14.44 o                         
  -6   8  11         40.48         44.41        10.31 o                         
  -5   8  11        141.33        137.79        14.17 o                         
  -4   8  11        116.02        146.07        14.21 o                         
  -3   8  11        464.76        429.49        29.01 o                         
  -2   8  11          0.98          8.77        10.32 o                         
  -1   8  11         89.74         95.89        15.34 o                         
   0   8  11        620.46        696.43        33.51 o                         
   1   8  11        260.74        271.89        21.77 o                         
   2   8  11        437.52        445.34        25.11 o                         
   3   8  11         85.18         60.39        19.87 o                         
   4   8  11        144.21        162.58        24.73 o                         
   5   8  11         29.26         19.03        13.42 o                         
   6   8  11          2.88          1.92         7.71 o                         
   7   8  11         28.68         32.53         9.31 o                         
 -13   9  11         38.39         33.82         8.38 o                         
 -12   9  11         18.12         22.65         9.09 o                         
 -11   9  11         95.44        100.01        16.46 o                         
 -10   9  11          6.64         11.50        10.41 o                         
  -9   9  11          1.47          2.98         6.77 o                         
  -8   9  11          7.02         11.54         7.24 o                         
  -7   9  11        125.94        123.57        14.49 o                         
  -6   9  11          1.43          4.95         7.74 o                         
  -5   9  11        121.42        113.54        12.73 o                         
  -4   9  11         29.50         41.70         8.22 o                         
  -3   9  11         27.82         26.54        12.14 o                         
  -2   9  11        412.73        410.82        21.72 o                         
  -1   9  11        191.58        170.90        14.07 o                         
   0   9  11        539.60        563.47        28.56 o                         
   1   9  11         34.93         39.67        10.15 o                         
   2   9  11        519.98        552.64        41.23 o                         
   3   9  11        116.23        129.59        20.89 o                         
   4   9  11        231.78        242.54        23.97 o                         
   5   9  11         28.92         16.87         9.73 o                         
   6   9  11          1.40         -3.10         5.37 o                         
 -11  10  11         40.86         37.03         8.24 o                         
 -10  10  11          2.95          8.00         5.92 o                         
  -9  10  11         41.33         47.84         9.28 o                         
  -8  10  11          7.26         -0.87         6.00 o                         
  -7  10  11          5.78          4.75        12.26 o                         
  -6  10  11          0.09         -6.97         6.97 o                         
  -5  10  11          4.23          8.18         6.65 o                         
  -4  10  11         32.52         40.31        10.24 o                         
  -3  10  11          1.63         -4.26         5.62 o                         
  -2  10  11        118.88        119.32        18.10 o                         
  -1  10  11         65.48         65.14        10.34 o                         
   0  10  11        681.31        705.91        26.53 o                         
   1  10  11         40.49         33.78        12.72 o                         
   2  10  11         24.15         32.90        10.74 o                         
   3  10  11          6.86          8.82         5.59 o                         
   4  10  11        191.01        195.09        15.62 o                         
  -7  11  11         39.07         28.40         8.03 o                         
  -6  11  11         98.36         91.22        32.86 o                         
  -5  11  11        155.07        164.65        16.27 o                         
  -4  11  11        115.45        119.14        14.04 o                         
  -3  11  11         22.84         36.50         8.78 o                         
  -2  11  11        111.06        112.70        13.24 o                         
  -1  11  11          0.02          0.47         3.18 o                         
   0  11  11          2.63          1.85         4.75 o                         
   1  11  11          5.58          5.29         3.11 o                         
 -18   0  12         17.74         35.19         6.81 o                         
 -16   0  12         14.06         19.04         8.49 o                         
 -14   0  12         34.97         32.33        14.52 o                         
 -12   0  12          2.71          3.25        15.19 o                         
 -10   0  12       1907.52       1984.81        57.31 o                         
  -4   0  12       1299.36       1380.06        52.33 o                         
  -2   0  12        316.81        315.72        28.24 o                         
   0   0  12        755.10        737.22        45.35 o                         
   2   0  12        557.51        570.18        25.58 o                         
   4   0  12        101.89         79.20        26.75 o                         
   6   0  12        590.36        669.92        52.94 o                         
   8   0  12         68.23         60.27        13.51 o                         
  10   0  12          6.61          1.44         8.97 o                         
 -18   1  12         14.39         25.21         5.70 o                         
 -17   1  12         40.38         42.39         6.03 o                         
 -16   1  12          3.61          5.36         4.32 o                         
 -15   1  12         38.53         34.23         8.66 o                         
 -14   1  12         35.33         22.18        11.02 o                         
 -13   1  12          4.80          8.15         7.90 o                         
 -12   1  12        159.05        122.61        16.92 o                         
 -11   1  12       1541.57       1599.86        62.17 o                         
 -10   1  12        204.09        205.82        17.76 o                         
  -9   1  12        920.16       1033.57        34.63 o                         
  -8   1  12        512.97        556.23        42.59 o                         
  -5   1  12         94.27         87.47        14.65 o                         
  -4   1  12        352.44        371.24        29.10 o                         
  -3   1  12        154.91        151.82        13.72 o                         
  -2   1  12       1692.58       1675.80        44.31 o                         
  -1   1  12         56.88         59.87        14.77 o                         
   0   1  12        379.77        348.17        24.04 o                         
   1   1  12        142.41        123.79        11.10 o                         
   2   1  12        229.05        258.62        16.50 o                         
   3   1  12          7.87         13.00        11.51 o                         
   4   1  12       1081.23       1101.50        31.50 o                         
   5   1  12         97.42         99.29        11.57 o                         
   6   1  12          1.69         14.09         8.65 o                         
   7   1  12          9.08          7.78         9.36 o                         
   8   1  12         26.56         46.84        10.80 o                         
   9   1  12          0.35         -7.16         7.16 o                         
  10   1  12         72.52         69.17        15.46 o                         
  11   1  12         51.35         43.92         8.21 o                         
 -18   2  12         39.75         52.77         9.28 o                         
 -17   2  12        132.76        153.96        12.35 o                         
 -16   2  12          1.84         -5.68        10.60 o                         
 -15   2  12         61.28         65.58         8.98 o                         
 -14   2  12          1.12          9.97         8.07 o                         
 -13   2  12        505.99        397.52        28.09 o                         
 -12   2  12         77.45         72.74        11.82 o                         
 -11   2  12       1272.57       1298.46        50.60 o                         
 -10   2  12       1224.82       1333.53        40.38 o                         
  -9   2  12        320.86        306.05        19.94 o                         
  -8   2  12         25.17         16.43         8.32 o                         
  -7   2  12         21.89          7.34        13.26 o                         
  -5   2  12          5.19         -9.97         9.97 o                         
  -4   2  12       1256.64       1194.13        53.70 o                         
  -3   2  12        181.67        175.36        22.96 o                         
  -2   2  12         34.41         31.44        14.07 o                         
  -1   2  12        886.92        982.36        52.10 o                         
   0   2  12        307.33        296.35        16.33 o                         
   1   2  12         12.33          1.83         5.49 o                         
   2   2  12         27.28          6.30         6.36 o                         
   3   2  12        143.37        121.12        11.28 o                         
   4   2  12        236.70        249.12        20.44 o                         
   5   2  12         84.45         94.00        13.90 o                         
   6   2  12         14.40          2.49         9.63 o                         
   7   2  12         44.26         44.34        12.43 o                         
   8   2  12         86.73         76.38        12.67 o                         
   9   2  12         74.73         87.53        20.48 o                         
  10   2  12        294.78        300.52        26.67 o                         
  11   2  12          0.22          5.74         3.53 o                         
 -18   3  12         16.20         17.12         6.91 o                         
 -17   3  12        277.17        265.46        23.01 o                         
 -16   3  12         12.57         14.03         8.00 o                         
 -15   3  12         67.47         72.15        17.17 o                         
 -14   3  12          3.91         -1.08         9.76 o                         
 -13   3  12        538.48        642.11        28.74 o                         
 -12   3  12       1194.13       1099.52        46.74 o                         
 -11   3  12        253.91        271.84        24.40 o                         
 -10   3  12        497.28        455.39        30.40 o                         
  -9   3  12         12.73         23.29         7.62 o                         
  -8   3  12        450.11        443.09        19.73 o                         
  -7   3  12         70.14         72.02         9.31 o                         
  -6   3  12        807.62        827.90        33.39 o                         
  -5   3  12        372.66        384.98        23.96 o                         
  -4   3  12        115.81        113.12        14.03 o                         
  -3   3  12         79.55         92.51        12.06 o                         
  -2   3  12          1.53          5.09         7.04 o                         
  -1   3  12        131.01        124.30        12.68 o                         
   0   3  12        191.76        174.63        15.67 o                         
   1   3  12         88.35         95.58        12.52 o                         
   2   3  12         58.82         44.01         9.77 o                         
   3   3  12         22.74         17.00        20.34 o                         
   4   3  12        100.93        108.27        24.66 o                         
   5   3  12         90.07         90.67        26.84 o                         
   6   3  12         99.02        108.56        25.77 o                         
   7   3  12         85.25         98.19        24.17 o                         
   8   3  12         67.31         79.33        21.28 o                         
   9   3  12          0.01          1.19         9.63 o                         
  10   3  12         81.70         78.19        14.81 o                         
 -17   4  12         36.97         44.79         9.84 o                         
 -16   4  12         11.70          5.02         5.09 o                         
 -15   4  12          0.18          7.37         8.94 o                         
 -14   4  12          7.71         -5.53        19.15 o                         
 -13   4  12          0.37         -2.25        18.49 o                         
 -12   4  12          1.95          7.64        17.94 o                         
 -11   4  12        221.45        242.72        34.64 o                         
 -10   4  12        458.30        442.96        30.64 o                         
  -9   4  12        283.38        279.12        24.33 o                         
  -8   4  12        131.26        156.24        14.65 o                         
  -7   4  12        526.69        495.09        21.27 o                         
  -6   4  12        377.88        363.56        21.13 o                         
  -5   4  12        162.41        149.49        13.70 o                         
  -4   4  12         81.90         69.24         8.69 o                         
  -3   4  12         28.25         17.21         9.48 o                         
  -2   4  12        231.62        235.43        15.00 o                         
  -1   4  12        237.67        237.50        15.06 o                         
   0   4  12          1.31          3.38         5.72 o                         
   1   4  12          3.51          8.44         5.07 o                         
   2   4  12        639.90        632.46        27.41 o                         
   3   4  12        411.37        438.07        28.70 o                         
   4   4  12         73.98         54.94        11.83 o                         
   5   4  12         40.53         31.27        10.74 o                         
   6   4  12        180.40        158.17        34.33 o                         
   7   4  12          7.32          5.52        15.83 o                         
   8   4  12         58.42         54.06        17.75 o                         
   9   4  12          9.58         -9.14         9.14 o                         
  10   4  12         95.75         79.75        13.03 o                         
 -17   5  12        366.66        370.39        19.06 o                         
 -16   5  12        108.88        123.37        14.72 o                         
 -15   5  12          6.04          2.87         4.24 o                         
 -14   5  12         76.52         65.24        11.45 o                         
 -13   5  12         18.67         10.23        18.68 o                         
 -12   5  12         44.83         86.52        21.70 o                         
 -11   5  12        137.54        111.70        25.06 o                         
 -10   5  12         90.87         87.16        21.57 o                         
  -9   5  12        131.11        112.29        23.56 o                         
  -8   5  12         81.72         73.04        18.95 o                         
  -7   5  12         24.35         16.74         9.84 o                         
  -6   5  12         30.83         32.11        18.65 o                         
  -5   5  12          8.01          4.89         7.86 o                         
  -4   5  12        181.10        222.89        14.43 o                         
  -3   5  12          3.37          6.22         4.74 o                         
  -2   5  12        221.79        225.16        17.67 o                         
  -1   5  12         23.72         23.67         6.60 o                         
   0   5  12        141.58        166.46        15.26 o                         
   1   5  12          0.58         -1.13         5.93 o                         
   2   5  12          7.85          2.12        24.16 o                         
   3   5  12          2.63         13.80        15.64 o                         
   4   5  12         44.77         57.37        15.95 o                         
   5   5  12          0.05        -10.61        10.61 o                         
   6   5  12         35.99         29.20         7.94 o                         
   7   5  12          0.81         -7.89         7.89 o                         
   8   5  12         64.93         59.73         8.12 o                         
   9   5  12         51.54         32.68         9.66 o                         
 -15   6  12          5.92         14.94         3.77 o                         
 -14   6  12          7.16          3.97         8.35 o                         
 -13   6  12          9.50          7.69        11.83 o                         
 -12   6  12          1.01         13.73        16.47 o                         
 -11   6  12         42.39         42.52        19.05 o                         
 -10   6  12        306.76        298.19        22.02 o                         
  -9   6  12         46.05         42.86        10.51 o                         
  -8   6  12        301.15        226.88        31.17 o                         
  -7   6  12        420.53        363.06        28.31 o                         
  -6   6  12        548.96        494.80        31.16 o                         
  -5   6  12         12.83         21.51        12.01 o                         
  -4   6  12       2013.42       1953.91        89.00 o                         
  -3   6  12         32.95         21.45        18.38 o                         
  -2   6  12         94.36         82.93        24.06 o                         
  -1   6  12          0.39         17.77        17.89 o                         
   0   6  12         52.89         45.93        18.61 o                         
   1   6  12          4.97         -9.95        11.30 o                         
   2   6  12         47.98         39.57         7.77 o                         
   3   6  12          0.65         -8.78         8.78 o                         
   4   6  12          4.93         -1.31         7.02 o                         
   5   6  12         21.19         19.61         9.39 o                         
   6   6  12        347.82        373.20        22.23 o                         
   7   6  12         53.71         35.12         7.81 o                         
   8   6  12         12.29         15.83         7.30 o                         
 -14   7  12        183.97        189.55        15.18 o                         
 -13   7  12        259.96        244.52        17.40 o                         
 -12   7  12         85.67         70.90        18.53 o                         
 -11   7  12         11.91         20.37        16.55 o                         
 -10   7  12        109.27        104.15        13.25 o                         
  -9   7  12        174.81        143.04        16.81 o                         
  -8   7  12         26.52         21.43        11.72 o                         
  -7   7  12          0.81         -2.15         9.12 o                         
  -6   7  12          5.42          8.24         7.49 o                         
  -5   7  12         51.34         56.34        10.15 o                         
  -4   7  12        503.11        466.69        45.86 o                         
  -3   7  12         24.19         11.11        10.82 o                         
  -2   7  12        336.83        348.52        32.21 o                         
  -1   7  12        106.48        123.75        16.51 o                         
   0   7  12        420.95        451.44        27.82 o                         
   1   7  12         63.25         38.18        11.64 o                         
   2   7  12       1051.46       1064.14        93.48 o                         
   3   7  12         26.65         18.79        17.06 o                         
   4   7  12        499.48        523.82        39.69 o                         
   5   7  12         36.84         41.53        13.26 o                         
   6   7  12        134.41        132.43        17.20 o                         
   7   7  12         66.38         62.52        10.89 o                         
 -13   8  12         36.72         34.26        15.67 o                         
 -12   8  12          2.36        -11.73        11.73 o                         
 -11   8  12         48.93         44.08        13.87 o                         
 -10   8  12          0.05          2.20         5.98 o                         
  -9   8  12          0.38          1.64         8.33 o                         
  -8   8  12        126.49        113.44        36.48 o                         
  -7   8  12         26.45         40.14        13.13 o                         
  -6   8  12        156.36        167.42        14.96 o                         
  -5   8  12         80.06         89.13        19.15 o                         
  -4   8  12         93.03         85.95        18.49 o                         
  -3   8  12          3.83         10.34        10.04 o                         
  -2   8  12       1465.78       1638.07        50.61 o                         
  -1   8  12         64.03         53.06        12.48 o                         
   0   8  12        610.79        655.11        30.50 o                         
   1   8  12          0.08         -8.68        10.59 o                         
   2   8  12        467.26        459.79        38.11 o                         
   3   8  12          4.42          4.07         9.92 o                         
   4   8  12         56.84         75.75        16.25 o                         
   5   8  12         11.26         14.62         5.75 o                         
   6   8  12         18.00         32.01         7.04 o                         
 -12   9  12          8.31          5.02         6.91 o                         
 -11   9  12          6.03         19.10         7.23 o                         
 -10   9  12         55.67         80.10        14.37 o                         
  -9   9  12          8.40         12.66         5.29 o                         
  -8   9  12          7.47         14.99         7.10 o                         
  -7   9  12         18.29          5.29         8.01 o                         
  -6   9  12         20.94         26.51         7.78 o                         
  -5   9  12         44.72         55.15         8.07 o                         
  -4   9  12        137.63        139.27        16.68 o                         
  -3   9  12          6.09          9.75         9.66 o                         
  -2   9  12         71.65         69.99        13.05 o                         
  -1   9  12         73.00         81.56        20.38 o                         
   0   9  12        240.84        256.03        18.54 o                         
   1   9  12          1.87          6.35         4.20 o                         
   2   9  12          7.66         14.57        11.96 o                         
   3   9  12         14.18          5.86         7.91 o                         
   4   9  12         75.38         82.57        12.87 o                         
 -10  10  12         23.03         21.88         5.67 o                         
  -9  10  12         15.65         23.09         5.92 o                         
  -8  10  12         38.55         39.25         5.78 o                         
  -7  10  12         14.12         11.45         5.23 o                         
  -6  10  12         43.05         35.70         9.21 o                         
  -5  10  12          0.25          2.53         8.21 o                         
  -4  10  12          0.09         -2.99         8.53 o                         
  -3  10  12          2.35          4.45         6.90 o                         
  -2  10  12        342.73        359.20        19.13 o                         
  -1  10  12          3.54          6.45        17.29 o                         
   0  10  12        457.92        418.98        17.69 o                         
   1  10  12         13.84          4.69         5.43 o                         
   2  10  12          0.20         -4.60         6.36 o                         
  -5  11  12          8.38          4.53         3.71 o                         
  -4  11  12        272.99        317.04        17.70 o                         
  -3  11  12         25.46         24.59         4.94 o                         
 -17   0  13        246.38        282.62        21.80 o                         
 -15   0  13         40.69         47.73        15.76 o                         
 -13   0  13         23.28         38.75        16.47 o                         
 -11   0  13          0.31         10.64        11.84 o                         
  -9   0  13       4638.11       4805.92       126.90 o                         
  -7   0  13       1851.78       1777.07        52.51 o                         
  -5   0  13        126.21        145.70        22.94 o                         
  -3   0  13        769.14        847.76        29.56 o                         
  -1   0  13         72.08         67.87         9.51 o                         
   1   0  13        163.23        173.46        22.11 o                         
   3   0  13          5.70          6.43         6.51 o                         
   5   0  13         68.86         81.26        23.13 o                         
   7   0  13        347.32        385.42        37.46 o                         
   9   0  13          6.79          6.41         5.70 o                         
 -18   1  13          0.36          1.59         2.13 o                         
 -17   1  13         92.89        123.99        11.11 o                         
 -16   1  13          0.02          0.48         3.84 o                         
 -15   1  13         59.01         57.44         9.20 o                         
 -14   1  13         83.43         78.14        13.78 o                         
 -13   1  13          0.69          4.07        10.95 o                         
 -12   1  13        102.89         94.37        15.52 o                         
 -11   1  13         57.68         50.45        11.17 o                         
 -10   1  13        349.01        360.81        27.38 o                         
  -9   1  13        371.45        406.20        38.99 o                         
  -8   1  13        661.28        641.08        31.48 o                         
  -7   1  13          0.02          4.39         6.83 o                         
  -6   1  13         20.30         13.07         7.75 o                         
  -5   1  13       1865.11       1780.63        52.39 o                         
  -4   1  13          9.91          5.30         5.37 o                         
  -3   1  13        439.89        414.68        18.96 o                         
  -2   1  13          0.75          7.72         9.85 o                         
  -1   1  13          0.00         -2.21         6.34 o                         
   0   1  13          0.62         -1.85         5.76 o                         
   1   1  13         49.81         53.89         9.51 o                         
   2   1  13        159.50        163.40        15.94 o                         
   3   1  13          0.02          1.47         5.53 o                         
   4   1  13         78.59         86.98        10.92 o                         
   5   1  13          0.11         -5.90         5.90 o                         
   6   1  13        114.57        109.67        16.86 o                         
   7   1  13         49.37         59.17        12.60 o                         
   8   1  13          0.18         -2.61        13.27 o                         
   9   1  13         27.63         26.67        10.59 o                         
  10   1  13         29.61         36.93         8.20 o                         
 -18   2  13         61.40         61.46         9.47 o                         
 -17   2  13          2.80         -5.22         9.00 o                         
 -16   2  13         41.15         68.76        13.52 o                         
 -15   2  13         27.88         29.39        14.00 o                         
 -14   2  13          0.02         -0.17        10.51 o                         
 -13   2  13         78.10        105.71        15.59 o                         
 -12   2  13         49.74         38.25        13.38 o                         
 -11   2  13        430.40        460.21        30.83 o                         
 -10   2  13       1758.19       1756.40        57.58 o                         
  -9   2  13       2016.89       2083.88        47.44 o                         
  -8   2  13        169.33        166.14        14.09 o                         
  -7   2  13        157.91        131.53        12.84 o                         
  -6   2  13         11.87         -5.41        23.01 o                         
  -5   2  13         18.05          9.07         6.50 o                         
  -4   2  13         41.59         82.04        34.35 o                         
  -3   2  13         21.15         18.47         6.39 o                         
  -2   2  13        108.05        111.36        10.60 o                         
  -1   2  13         18.69          7.69         6.39 o                         
   0   2  13       1818.83       1883.27        48.51 o                         
   1   2  13        163.32        132.85        13.38 o                         
   2   2  13         13.19         15.74         8.06 o                         
   3   2  13        224.27        237.61        18.11 o                         
   4   2  13        197.60        159.24        20.03 o                         
   5   2  13         47.11         46.22        12.31 o                         
   6   2  13          0.02         14.09         6.51 o                         
   7   2  13         80.19         73.21        12.03 o                         
   8   2  13         13.80         19.80        14.72 o                         
   9   2  13          0.35         -3.15         9.61 o                         
  10   2  13        208.50        212.35        17.24 o                         
 -18   3  13          1.73         -4.61         4.61 o                         
 -17   3  13          9.75          4.63         6.81 o                         
 -16   3  13          4.37          3.82         6.94 o                         
 -15   3  13         62.41         64.04        17.20 o                         
 -14   3  13         70.02         66.74        18.28 o                         
 -13   3  13        221.71        237.95        22.22 o                         
 -12   3  13         84.48        100.36        15.97 o                         
 -11   3  13       1614.13       1448.27        53.41 o                         
 -10   3  13        130.64        109.80        16.40 o                         
  -9   3  13        418.92        402.36        28.12 o                         
  -8   3  13         40.38         64.26         9.58 o                         
  -7   3  13        101.39        113.16        15.39 o                         
  -6   3  13         75.92         84.73        20.16 o                         
  -5   3  13        131.96        141.31        16.05 o                         
  -4   3  13          5.85         17.43         6.59 o                         
  -3   3  13         20.72         23.60         7.95 o                         
  -2   3  13        542.18        561.64        25.80 o                         
  -1   3  13         11.11          3.03         5.42 o                         
   0   3  13       1192.89       1227.40        47.58 o                         
   1   3  13         66.15         74.87        13.35 o                         
   2   3  13        122.47        149.10        17.25 o                         
   3   3  13          7.33         -1.73        15.46 o                         
   4   3  13        128.21        163.89        28.00 o                         
   5   3  13          2.87         -1.32        17.60 o                         
   6   3  13         17.30         17.38         6.72 o                         
   7   3  13          4.89          4.07        18.83 o                         
   8   3  13        144.18        136.88        23.46 o                         
   9   3  13         99.64        108.78        15.71 o                         
 -17   4  13        369.41        405.55        22.06 o                         
 -16   4  13         89.85        103.26        10.08 o                         
 -15   4  13          5.82          3.30         9.82 o                         
 -14   4  13          0.93          6.49        10.20 o                         
 -13   4  13          1.92          4.62        10.41 o                         
 -12   4  13        100.79         90.46        22.44 o                         
 -11   4  13         95.00         97.57        24.03 o                         
 -10   4  13         14.91         11.32        13.89 o                         
  -9   4  13       1182.31       1198.41        81.49 o                         
  -8   4  13        769.07        808.64        38.52 o                         
  -7   4  13        593.99        644.43        48.41 o                         
  -6   4  13       1152.16       1074.49        43.40 o                         
  -5   4  13        696.52        739.10        30.14 o                         
  -4   4  13        261.14        256.18        18.22 o                         
  -3   4  13        460.07        490.79        24.89 o                         
  -2   4  13        369.75        336.36        20.66 o                         
  -1   4  13        516.00        496.38        25.22 o                         
   0   4  13        750.43        701.57        29.44 o                         
   1   4  13        121.56        104.21        12.82 o                         
   2   4  13        116.01        120.49        15.94 o                         
   3   4  13         51.09         59.62        17.84 o                         
   4   4  13        523.44        539.77        48.04 o                         
   5   4  13        121.03        152.72        28.16 o                         
   6   4  13         16.70         23.14        15.89 o                         
   7   4  13          2.42        -13.85        13.85 o                         
   8   4  13        118.32        121.55        18.15 o                         
   9   4  13          0.47          2.83         6.08 o                         
 -16   5  13         77.80         78.93        11.85 o                         
 -15   5  13         23.12          6.88         8.01 o                         
 -14   5  13          0.00        -11.51        11.51 o                         
 -13   5  13         27.41         44.82        10.97 o                         
 -12   5  13          2.04         19.09        13.56 o                         
 -11   5  13          0.16          8.28        14.77 o                         
 -10   5  13        153.90        117.01        23.78 o                         
  -9   5  13         16.14         10.77        12.10 o                         
  -8   5  13        137.91        131.85        24.53 o                         
  -7   5  13         11.38        -34.76        35.34 o                         
  -6   5  13        832.46        786.39        31.07 o                         
  -5   5  13          0.55        -13.00        13.00 o                         
  -4   5  13         40.77         31.64         9.25 o                         
  -3   5  13        314.32        270.64        19.01 o                         
  -2   5  13        206.62        175.22        16.13 o                         
  -1   5  13        265.49        256.26        18.43 o                         
   0   5  13        592.83        596.78        27.08 o                         
   1   5  13          7.77         10.06         6.10 o                         
   2   5  13        312.20        306.53        30.72 o                         
   3   5  13          1.52          6.02         9.73 o                         
   4   5  13        262.56        272.95        22.89 o                         
   5   5  13         20.41         10.53         6.74 o                         
   6   5  13        212.15        208.28        16.47 o                         
   7   5  13         23.74         19.31        11.08 o                         
   8   5  13        249.74        214.62        18.80 o                         
 -15   6  13          0.85         -2.65         6.33 o                         
 -14   6  13         23.04         21.58         9.86 o                         
 -13   6  13         10.05          2.08         7.42 o                         
 -12   6  13          3.53         13.69        13.48 o                         
 -11   6  13        194.31        197.00        28.71 o                         
 -10   6  13          1.87         -0.31         9.17 o                         
  -9   6  13         93.19         83.17        17.20 o                         
  -8   6  13         23.18          3.56        11.55 o                         
  -7   6  13        379.66        395.63        37.85 o                         
  -6   6  13        264.41        269.90        34.79 o                         
  -5   6  13        212.33        156.61        27.04 o                         
  -4   6  13         17.00        -16.03        16.03 o                         
  -3   6  13        897.34        831.90        57.76 o                         
  -2   6  13         49.21         53.98        20.87 o                         
  -1   6  13        157.45        145.90        16.05 o                         
   0   6  13         12.47        -11.62        11.62 o                         
   1   6  13          8.01          0.87         3.93 o                         
   2   6  13        203.49        242.62        20.55 o                         
   3   6  13         30.16         21.36         9.42 o                         
   4   6  13       1515.26       1607.22        45.73 o                         
   5   6  13         37.46         36.72         7.61 o                         
   6   6  13        170.40        152.50        11.89 o                         
 -14   7  13        204.85        195.61        10.88 o                         
 -13   7  13         69.35         82.52        15.29 o                         
 -12   7  13        126.31         79.49        18.96 o                         
 -11   7  13         40.92         55.31        15.69 o                         
 -10   7  13         85.32         75.51        11.52 o                         
  -9   7  13        104.71         86.82        12.76 o                         
  -8   7  13          7.95         11.29         8.69 o                         
  -7   7  13          0.29         -5.63         7.30 o                         
  -6   7  13        161.77        135.33        13.64 o                         
  -5   7  13          0.36         -3.78         9.72 o                         
  -4   7  13         54.80         59.05        13.34 o                         
  -3   7  13         23.68         18.41        10.86 o                         
  -2   7  13         33.18         18.47        11.54 o                         
  -1   7  13        154.65        160.22        17.96 o                         
   0   7  13         35.97         34.52         9.97 o                         
   1   7  13          1.02          0.66         7.29 o                         
   2   7  13          9.74         -7.93        11.05 o                         
   3   7  13        154.55        148.23        22.87 o                         
   4   7  13        433.04        500.39        33.55 o                         
   5   7  13         25.66         20.26         9.86 o                         
   6   7  13         27.05         20.93         4.62 o                         
 -13   8  13        480.46        383.83        20.33 o                         
 -12   8  13         30.40         27.48        10.71 o                         
 -11   8  13          4.45         -0.04         9.23 o                         
 -10   8  13         45.74         47.58         8.21 o                         
  -9   8  13        336.89        343.50        20.52 o                         
  -8   8  13         24.38         22.66        10.85 o                         
  -7   8  13        476.99        511.05        25.68 o                         
  -6   8  13         46.32         28.87        19.29 o                         
  -5   8  13         19.82         25.03        11.49 o                         
  -4   8  13         11.76         18.01        11.37 o                         
  -3   8  13        388.45        402.52        25.73 o                         
  -2   8  13        651.86        708.82        31.92 o                         
  -1   8  13         89.36        108.56        14.42 o                         
   0   8  13        505.62        543.15        26.28 o                         
   1   8  13         39.91         31.22        18.66 o                         
   2   8  13          0.17          1.64         8.63 o                         
   3   8  13         18.67         19.64         9.28 o                         
   4   8  13         15.86         25.10         7.79 o                         
   5   8  13          9.68          7.93         4.51 o                         
 -11   9  13         30.66         36.10         9.10 o                         
 -10   9  13          0.80         -7.15         7.15 o                         
  -9   9  13         16.84         12.92         4.13 o                         
  -8   9  13          0.02          6.73         4.67 o                         
  -7   9  13          0.01         -3.37         5.58 o                         
  -6   9  13          2.13         -3.71        11.46 o                         
  -5   9  13         10.37         -0.40        12.67 o                         
  -4   9  13         32.00         33.62        10.18 o                         
  -3   9  13        115.27        123.43        13.32 o                         
  -2   9  13        251.64        235.33        17.58 o                         
  -1   9  13          5.15          4.65         6.51 o                         
   0   9  13         33.62         32.26         6.97 o                         
   1   9  13          2.22         -1.40         8.02 o                         
   2   9  13        727.44        780.53        35.98 o                         
   3   9  13        198.10        177.30        16.73 o                         
  -8  10  13         15.28         13.25         4.77 o                         
  -7  10  13          3.33         -7.61         7.61 o                         
  -6  10  13         30.68         21.91         7.96 o                         
  -5  10  13         51.09         42.13         9.88 o                         
  -4  10  13        367.76        450.16        25.88 o                         
  -3  10  13         87.26         97.97        12.81 o                         
  -2  10  13          0.01         -3.00         9.16 o                         
  -1  10  13        127.90        129.66        19.06 o                         
   0  10  13          4.56          4.90         7.06 o                         
   1  10  13          0.02          5.31         4.50 o                         
 -16   0  14         19.56         20.86         6.20 o                         
 -14   0  14         37.53         62.55        19.42 o                         
 -12   0  14         39.82         51.05        18.39 o                         
 -10   0  14        239.61        222.10        31.40 o                         
  -8   0  14       5375.77       5607.50       200.15 o                         
  -6   0  14       1202.46       1190.29        62.05 o                         
  -4   0  14        564.74        570.39        38.97 o                         
  -2   0  14        387.88        416.70        22.35 o                         
   0   0  14         15.46          3.77         7.93 o                         
   2   0  14         48.74         31.38        11.26 o                         
   4   0  14        278.73        281.82        22.17 o                         
   6   0  14        295.09        343.31        34.51 o                         
   8   0  14          0.62         10.14         7.59 o                         
 -17   1  14          0.02         -3.68         5.30 o                         
 -16   1  14          7.54         12.53         6.47 o                         
 -15   1  14          8.62         13.79         5.95 o                         
 -14   1  14         10.65          2.53         9.96 o                         
 -13   1  14        229.70        238.04        21.71 o                         
 -12   1  14         11.14         -7.95         7.95 o                         
 -11   1  14        134.04        117.34        17.53 o                         
 -10   1  14          8.56          9.03         9.62 o                         
  -9   1  14        183.21        155.11        18.68 o                         
  -8   1  14       2050.68       1954.77        55.14 o                         
  -7   1  14        349.39        310.47        18.52 o                         
  -6   1  14        764.58        727.59        34.57 o                         
  -5   1  14         87.96         88.57        16.44 o                         
  -4   1  14       1861.82       1777.49        43.07 o                         
  -3   1  14         29.48         29.80         7.26 o                         
  -2   1  14        475.25        473.39        19.15 o                         
  -1   1  14          6.37          0.24         6.08 o                         
   0   1  14        157.41        162.91        13.48 o                         
   1   1  14          3.04         -0.08         4.99 o                         
   2   1  14         31.19         23.41         7.88 o                         
   3   1  14          3.56          4.13         4.41 o                         
   4   1  14         48.68         69.25         9.17 o                         
   5   1  14          0.01         -7.22         7.22 o                         
   6   1  14        229.04        230.84        20.12 o                         
   7   1  14         17.08         13.79        10.43 o                         
   8   1  14          6.82         -7.15         9.39 o                         
   9   1  14          2.12          4.23         2.43 o                         
 -17   2  14        235.97        255.24        15.94 o                         
 -16   2  14          0.01          7.35         8.80 o                         
 -15   2  14        131.04        146.25        21.73 o                         
 -14   2  14         36.67         41.04        11.91 o                         
 -13   2  14          0.04         12.68         9.97 o                         
 -12   2  14         29.30         23.39        11.39 o                         
 -11   2  14         59.47         54.38        16.95 o                         
 -10   2  14        464.77        403.44        39.63 o                         
  -9   2  14       2342.72       2500.09        51.70 o                         
  -8   2  14        211.02        181.95        15.13 o                         
  -7   2  14        281.98        265.37        21.66 o                         
  -6   2  14        321.67        302.80        22.55 o                         
  -5   2  14        274.13        277.65        26.56 o                         
  -4   2  14        385.74        373.68        18.71 o                         
  -3   2  14        182.03        187.90        16.57 o                         
  -2   2  14        139.04        137.37        15.07 o                         
  -1   2  14         93.22         96.62        12.96 o                         
   0   2  14         32.24         33.07         8.95 o                         
   1   2  14        278.83        244.90        18.15 o                         
   2   2  14        445.22        428.67        23.23 o                         
   3   2  14         23.66         19.29         6.69 o                         
   4   2  14          6.11         -9.82         9.82 o                         
   5   2  14         21.16         10.67         8.33 o                         
   6   2  14        210.82        219.12        19.78 o                         
   7   2  14         67.26         39.01        15.66 o                         
   8   2  14         28.53         35.16        12.23 o                         
   9   2  14         19.48         22.62         5.75 o                         
 -17   3  14        147.03        132.29        29.70 o                         
 -16   3  14         15.44         19.25         8.35 o                         
 -15   3  14          1.02        -11.88        11.88 o                         
 -14   3  14          0.73         -6.58        10.98 o                         
 -13   3  14        194.22        188.87        28.62 o                         
 -12   3  14        154.95        151.95        18.55 o                         
 -11   3  14         16.68          3.19         8.69 o                         
 -10   3  14        162.03        126.06        19.28 o                         
  -9   3  14        651.55        643.13        34.92 o                         
  -8   3  14        644.26        657.26        27.45 o                         
  -7   3  14        545.07        569.64        30.86 o                         
  -6   3  14        103.40         82.63        13.05 o                         
  -5   3  14          4.71          5.36         7.83 o                         
  -4   3  14        196.99        201.82        16.47 o                         
  -3   3  14         16.56         10.56         7.87 o                         
  -2   3  14          8.47          8.19         7.48 o                         
  -1   3  14         10.92          5.56        10.49 o                         
   0   3  14        864.14        819.88        39.92 o                         
   1   3  14         11.43         22.27         8.72 o                         
   2   3  14         49.41         58.50        13.21 o                         
   3   3  14         11.49          3.83        20.27 o                         
   4   3  14         20.41         19.44        18.62 o                         
   5   3  14        163.37        189.80        17.08 o                         
   6   3  14          6.97          1.98        13.90 o                         
   7   3  14          6.35          5.94        11.23 o                         
   8   3  14          2.22        -10.53        10.53 o                         
 -17   4  14         45.92         44.29         7.18 o                         
 -16   4  14         96.57        102.24         9.58 o                         
 -15   4  14        206.07        210.05        22.40 o                         
 -14   4  14         15.28         26.27        12.64 o                         
 -13   4  14         36.92         39.70        16.76 o                         
 -12   4  14         10.53          9.57        13.71 o                         
 -11   4  14        719.85        688.12        52.73 o                         
 -10   4  14        107.86        103.60        23.56 o                         
  -9   4  14         42.06         45.92        15.82 o                         
  -8   4  14        117.10        105.76        24.68 o                         
  -7   4  14        212.57        229.87        30.62 o                         
  -6   4  14         70.07         64.41        10.70 o                         
  -5   4  14        340.31        329.83        25.04 o                         
  -4   4  14        365.26        342.49        21.45 o                         
  -3   4  14         40.28         28.02         9.74 o                         
  -2   4  14         42.36         60.34        11.68 o                         
  -1   4  14        230.00        212.95        21.47 o                         
   0   4  14         48.00         42.39        11.32 o                         
   1   4  14        243.58        233.90        20.72 o                         
   2   4  14         47.00         54.27        14.32 o                         
   3   4  14         23.18          7.02        17.51 o                         
   4   4  14        443.28        410.77        38.81 o                         
   5   4  14         27.37         23.48         8.94 o                         
   6   4  14         13.96          5.92        14.32 o                         
   7   4  14         11.36         24.09        10.05 o                         
   8   4  14         52.13         46.35         9.68 o                         
 -16   5  14          2.40         -1.39         4.61 o                         
 -15   5  14         40.69         61.98        12.18 o                         
 -14   5  14         39.01         39.76        13.12 o                         
 -13   5  14          4.67          6.55         9.47 o                         
 -12   5  14          2.97          1.08        11.93 o                         
 -11   5  14         42.26         25.51         7.19 o                         
 -10   5  14          9.81         17.14        14.00 o                         
  -9   5  14          0.03         -3.96         7.98 o                         
  -8   5  14         84.46         92.24        26.72 o                         
  -7   5  14        119.45        110.35        14.85 o                         
  -6   5  14         35.77         45.52        10.55 o                         
  -5   5  14        329.65        311.78        25.07 o                         
  -4   5  14        282.60        279.95        24.09 o                         
  -3   5  14          0.46         -2.41         7.29 o                         
  -2   5  14        368.97        340.63        20.72 o                         
  -1   5  14         42.68         31.93         8.87 o                         
   0   5  14         54.61         62.09        12.06 o                         
   1   5  14          1.15         -8.58        30.05 o                         
   2   5  14          9.29         14.46        11.85 o                         
   3   5  14          5.51        -15.94        15.94 o                         
   4   5  14        186.66        154.87        24.45 o                         
   5   5  14        117.49        138.20        22.24 o                         
   6   5  14        277.18        315.14        25.29 o                         
   7   5  14         28.26         15.19         6.17 o                         
 -15   6  14         61.62         63.61        22.14 o                         
 -14   6  14         74.31         65.20        11.63 o                         
 -13   6  14         59.79         60.97        11.52 o                         
 -12   6  14         48.70         44.29        15.66 o                         
 -11   6  14         25.95         28.47         7.34 o                         
 -10   6  14         75.49         72.01        11.85 o                         
  -9   6  14          0.33          5.29         8.97 o                         
  -8   6  14        266.81        296.49        31.74 o                         
  -7   6  14         65.94         52.74        15.41 o                         
  -6   6  14        657.11        572.96        46.45 o                         
  -5   6  14         54.24         43.48        17.42 o                         
  -4   6  14         25.37          8.54        15.23 o                         
  -3   6  14         57.81         62.22        18.48 o                         
  -2   6  14        401.01        436.50        27.27 o                         
  -1   6  14        171.05        182.90        18.59 o                         
   0   6  14         58.43         79.24        10.45 o                         
   1   6  14        134.84        134.71        12.05 o                         
   2   6  14         45.12         35.99         9.51 o                         
   3   6  14         42.68         35.31         8.10 o                         
   4   6  14         42.48         56.46         9.70 o                         
   5   6  14          1.03          0.27        10.48 o                         
 -13   7  14         99.22        104.67        14.10 o                         
 -12   7  14          0.80        -11.62        11.62 o                         
 -11   7  14         30.79         25.98        11.57 o                         
 -10   7  14          4.12         -4.93         6.88 o                         
  -9   7  14        184.00        209.29        16.99 o                         
  -8   7  14          8.76         -4.39         6.73 o                         
  -7   7  14        377.23        443.34        30.35 o                         
  -6   7  14         50.31         48.86        16.89 o                         
  -5   7  14        210.91        177.10        20.36 o                         
  -4   7  14        168.44        162.74        18.37 o                         
  -3   7  14         83.96         78.28        13.53 o                         
  -2   7  14          6.06         14.20        11.12 o                         
  -1   7  14         12.11         14.07         7.28 o                         
   0   7  14         96.46        101.89        12.50 o                         
   1   7  14          0.32        -12.81        12.81 o                         
   2   7  14         42.14         36.70        13.00 o                         
   3   7  14          1.07          2.34         8.50 o                         
   4   7  14          2.85          2.49         6.31 o                         
   5   7  14          1.94         -2.95         2.95 o                         
 -12   8  14        275.26        297.17        20.09 o                         
 -11   8  14         82.45         59.64        13.32 o                         
 -10   8  14         25.88          7.99         5.42 o                         
  -9   8  14          0.09          0.32         6.04 o                         
  -8   8  14        159.90        148.06        15.23 o                         
  -7   8  14        228.26        211.06        26.09 o                         
  -6   8  14        227.89        224.94        24.98 o                         
  -5   8  14        117.64        136.29        20.75 o                         
  -4   8  14         60.51         63.28        12.74 o                         
  -3   8  14          6.38          4.79         8.38 o                         
  -2   8  14        401.88        433.02        23.44 o                         
  -1   8  14         11.22         12.14         7.02 o                         
   0   8  14         19.68         21.11         7.66 o                         
   1   8  14         53.39         44.00        13.06 o                         
   2   8  14         45.20         36.81         8.90 o                         
   3   8  14         34.12         30.13         7.56 o                         
  -9   9  14         52.69         44.22         6.26 o                         
  -8   9  14         27.98         35.52         8.76 o                         
  -7   9  14          0.01          3.33         6.83 o                         
  -6   9  14          3.46         -0.51        10.43 o                         
  -5   9  14         27.44         24.81         9.62 o                         
  -4   9  14        317.38        359.23        26.45 o                         
  -3   9  14         39.55         39.07         7.98 o                         
  -2   9  14        385.89        399.31        18.81 o                         
  -1   9  14         18.74         20.66         4.77 o                         
   0   9  14        459.29        522.92        28.82 o                         
   1   9  14          2.93         13.97         5.42 o                         
  -6  10  14         11.24         10.56         5.31 o                         
  -5  10  14          2.88          4.92         4.64 o                         
  -4  10  14          2.24          4.63         3.64 o                         
  -3  10  14         33.51         38.78         5.94 o                         
 -15   0  15         33.35         29.93        14.55 o                         
 -13   0  15         25.86         15.82        12.09 o                         
 -11   0  15        293.92        300.28        33.44 o                         
  -9   0  15         25.19         36.86        12.90 o                         
  -7   0  15       1479.42       1496.76        48.28 o                         
  -5   0  15         35.75         30.30        15.63 o                         
  -3   0  15       1252.75       1274.31        94.21 o                         
  -1   0  15        327.29        331.04        26.59 o                         
   1   0  15        406.13        427.63        36.98 o                         
   3   0  15        226.76        204.04        19.65 o                         
   5   0  15         62.22         55.25        17.10 o                         
   7   0  15         30.00         18.16         9.19 o                         
 -17   1  15         77.45         79.54        10.43 o                         
 -16   1  15          5.04          7.35         4.37 o                         
 -15   1  15         98.84        119.67        13.98 o                         
 -14   1  15          0.01         -4.62         9.32 o                         
 -13   1  15        144.33        132.42        17.44 o                         
 -12   1  15         59.26         63.85        13.29 o                         
 -11   1  15          0.27         12.02         8.97 o                         
 -10   1  15          8.94         10.25         8.07 o                         
  -9   1  15          2.53         -5.54         6.02 o                         
  -8   1  15        464.57        474.82        19.27 o                         
  -7   1  15       3790.67       4028.26        63.49 o                         
  -6   1  15        626.51        596.43        32.22 o                         
  -5   1  15        439.76        441.27        21.35 o                         
  -4   1  15        301.65        295.30        17.76 o                         
  -3   1  15        898.23        945.71        30.76 o                         
  -2   1  15          1.66          1.32         6.92 o                         
  -1   1  15         55.33         50.36         8.79 o                         
   0   1  15          3.06          3.82         6.03 o                         
   1   1  15         23.85         22.04         7.42 o                         
   2   1  15          3.29          4.09         4.18 o                         
   3   1  15        184.52        222.91        14.20 o                         
   4   1  15         73.27         85.27         8.67 o                         
   5   1  15          1.31         -9.32        14.52 o                         
   6   1  15         51.39         65.05         9.52 o                         
   7   1  15          0.03         -4.63         8.67 o                         
 -17   2  15        154.76        193.33        14.75 o                         
 -16   2  15         66.26         64.88         8.58 o                         
 -15   2  15          1.04         -2.20        10.52 o                         
 -14   2  15          0.48         -0.63         9.05 o                         
 -13   2  15         71.14         97.13        15.38 o                         
 -12   2  15         17.61         14.61        10.34 o                         
 -11   2  15        157.58        192.16        19.27 o                         
 -10   2  15        114.63        106.88        15.53 o                         
  -9   2  15        812.35        825.96        47.07 o                         
  -8   2  15       1153.75       1199.77        42.46 o                         
  -7   2  15        178.98        179.77        23.37 o                         
  -6   2  15        513.21        476.09        28.76 o                         
  -5   2  15         16.80         13.39         7.15 o                         
  -4   2  15        696.03        668.75        25.85 o                         
  -3   2  15        109.86         98.48        11.47 o                         
  -2   2  15        186.98        191.39        14.44 o                         
  -1   2  15         87.49         77.52        10.10 o                         
   0   2  15          2.83          1.42         6.88 o                         
   1   2  15        104.36         92.30        10.75 o                         
   2   2  15        209.61        195.00        13.60 o                         
   3   2  15         11.89          3.75         4.85 o                         
   4   2  15        152.26        153.77        12.21 o                         
   5   2  15         30.23         25.53        12.23 o                         
   6   2  15         48.18         46.18        15.10 o                         
   7   2  15          2.03         -2.12         5.88 o                         
 -17   3  15         76.86         98.98         9.84 o                         
 -16   3  15          3.09          1.46         9.60 o                         
 -15   3  15         30.93         26.88         8.54 o                         
 -14   3  15          2.25          5.75        10.30 o                         
 -13   3  15          1.87        -12.74        15.13 o                         
 -12   3  15         48.90         52.00        11.29 o                         
 -11   3  15        163.51        180.27        18.81 o                         
 -10   3  15         67.20         46.85        13.97 o                         
  -9   3  15        159.65        213.75        26.25 o                         
  -8   3  15        139.59        132.49        22.49 o                         
  -7   3  15       1020.62       1038.37        39.20 o                         
  -6   3  15          3.88         14.21         5.63 o                         
  -5   3  15        225.44        223.03        15.39 o                         
  -4   3  15         64.24         72.90         9.91 o                         
  -3   3  15         66.06         65.44        11.48 o                         
  -2   3  15        220.45        212.10        16.99 o                         
  -1   3  15        343.18        312.11        20.63 o                         
   0   3  15         67.15         72.18        13.76 o                         
   1   3  15        207.08        219.04        20.61 o                         
   2   3  15          0.20         13.37        15.70 o                         
   3   3  15         58.29         55.35         8.56 o                         
   4   3  15          3.01         15.89         8.64 o                         
   5   3  15         14.66         10.94         5.09 o                         
   6   3  15         42.44         26.06        12.44 o                         
   7   3  15          0.28         -2.22         4.33 o                         
 -16   4  15         34.45         40.88         9.86 o                         
 -15   4  15         78.07         83.85        14.01 o                         
 -14   4  15         48.72         21.72        12.27 o                         
 -13   4  15        122.41        163.03        24.79 o                         
 -12   4  15         14.68          7.14        14.87 o                         
 -10   4  15        253.08        262.75        32.09 o                         
  -9   4  15        256.45        242.98        29.53 o                         
  -8   4  15         64.07         73.64        14.94 o                         
  -7   4  15        135.94        116.01        22.58 o                         
  -6   4  15        126.87        112.73        12.63 o                         
  -5   4  15          0.21         -7.20         9.87 o                         
  -4   4  15        239.75        269.28        23.78 o                         
  -3   4  15         25.64         12.84        10.83 o                         
  -2   4  15         17.46          8.05        11.09 o                         
  -1   4  15         58.79         73.30        14.02 o                         
   0   4  15          5.60          4.92         8.33 o                         
   1   4  15         72.51         78.73        13.72 o                         
   2   4  15       1016.88       1105.99        61.30 o                         
   3   4  15         13.42          5.36         9.27 o                         
   4   4  15          7.45          3.33         7.62 o                         
   5   4  15          7.27         13.30         4.61 o                         
   6   4  15         10.75         30.44        11.11 o                         
 -15   5  15        287.87        302.35        20.32 o                         
 -14   5  15          0.99         -4.95         7.92 o                         
 -13   5  15          1.39          0.46         8.87 o                         
 -12   5  15          0.00         -7.50        11.39 o                         
 -11   5  15         57.37         43.50         7.98 o                         
 -10   5  15         95.68         75.14        12.55 o                         
  -9   5  15         39.60         32.22         8.95 o                         
  -8   5  15         44.95         27.49        27.21 o                         
  -7   5  15        226.99        230.35        29.89 o                         
  -6   5  15          0.06         -7.79        15.94 o                         
  -5   5  15          3.95         10.85        11.66 o                         
  -4   5  15        464.48        459.95        28.37 o                         
  -3   5  15        309.89        329.34        24.10 o                         
  -2   5  15        310.61        306.35        34.84 o                         
  -1   5  15        569.27        560.14        67.73 o                         
   0   5  15        513.42        527.37        43.16 o                         
   1   5  15        237.98        196.76        16.54 o                         
   2   5  15         99.42         99.02        19.49 o                         
   3   5  15         33.11          8.70        13.25 o                         
   4   5  15        136.66        108.47        16.02 o                         
   5   5  15         80.81         73.31        10.86 o                         
 -14   6  15         31.24         46.32         9.53 o                         
 -13   6  15        241.65        269.63        23.09 o                         
 -12   6  15          2.29          2.69         7.81 o                         
 -11   6  15        285.48        301.42        17.95 o                         
 -10   6  15         11.62         15.47         7.91 o                         
  -9   6  15         12.42         19.94         6.66 o                         
  -8   6  15         60.51         41.19        13.64 o                         
  -5   6  15        131.40        106.13        20.20 o                         
  -4   6  15          8.26         22.04        11.71 o                         
  -3   6  15         54.04         42.85        11.62 o                         
  -2   6  15          0.01         10.20        33.33 o                         
  -1   6  15          1.76         -0.49         4.60 o                         
   0   6  15        110.91        115.97         9.91 o                         
   1   6  15         57.73         68.53        14.70 o                         
   2   6  15         71.82         70.92        19.57 o                         
   3   6  15          2.36         -5.77         9.37 o                         
   4   6  15         52.77         49.68         6.33 o                         
 -13   7  15          5.77         -5.81         5.81 o                         
 -12   7  15          0.02          1.58         2.69 o                         
 -11   7  15         51.10         50.01        12.28 o                         
 -10   7  15          4.04          8.25         6.67 o                         
  -9   7  15         66.82         53.83         9.14 o                         
  -8   7  15          0.75         -5.50        11.73 o                         
  -7   7  15        129.49        164.64        22.59 o                         
  -6   7  15        416.01        453.39        34.79 o                         
  -5   7  15        362.46        378.23        20.84 o                         
  -4   7  15        114.49        115.68        14.13 o                         
  -3   7  15          0.02          5.69         6.04 o                         
  -2   7  15        279.03        277.05        18.59 o                         
  -1   7  15        191.28        203.35        15.12 o                         
   0   7  15         53.11         51.74         9.41 o                         
   1   7  15         47.65         57.03        11.00 o                         
   2   7  15          1.81         -4.82         4.82 o                         
   3   7  15         10.49          2.37         7.17 o                         
 -11   8  15        838.13       1012.67        35.76 o                         
 -10   8  15          4.44          4.86         2.15 o                         
  -9   8  15         60.56         48.77        10.34 o                         
  -8   8  15         15.41         11.09         8.51 o                         
  -7   8  15        116.15        135.71        16.89 o                         
  -6   8  15          6.18          1.88         8.21 o                         
  -5   8  15         49.02         37.90        13.08 o                         
  -4   8  15         22.04          1.56        12.16 o                         
  -3   8  15         42.14         47.40         8.56 o                         
  -2   8  15         44.55         47.01         8.13 o                         
  -1   8  15        296.84        284.51        15.46 o                         
   0   8  15        103.32        101.41        14.14 o                         
   1   8  15         47.98         37.20         8.82 o                         
   2   8  15         64.04         55.58         9.57 o                         
  -8   9  15         23.81         19.99         5.70 o                         
  -7   9  15        108.24        111.61        12.81 o                         
  -6   9  15          6.87          2.97         6.58 o                         
  -5   9  15         37.24         35.23         9.27 o                         
  -4   9  15         10.68         10.44         6.75 o                         
  -3   9  15         11.04         18.56         5.59 o                         
  -2   9  15         50.58         63.66         8.82 o                         
 -14   0  16         68.05         65.20        17.21 o                         
 -12   0  16          9.20         -2.24        15.38 o                         
 -10   0  16        183.98        235.58        29.54 o                         
  -8   0  16         40.92         34.27         9.59 o                         
  -6   0  16         22.05         18.48        10.53 o                         
  -4   0  16        263.74        272.62        25.28 o                         
  -2   0  16        319.90        333.82        26.95 o                         
   0   0  16        129.69        143.56        33.77 o                         
   2   0  16        267.55        276.18        21.30 o                         
   4   0  16        163.04        156.73        22.91 o                         
   6   0  16        225.30        188.96        18.80 o                         
 -16   1  16          4.08          6.04         3.96 o                         
 -15   1  16          5.01         17.81         7.35 o                         
 -14   1  16         17.91         19.83         8.72 o                         
 -13   1  16          0.17          1.33         8.67 o                         
 -12   1  16         10.20         13.31         9.77 o                         
 -11   1  16         50.06         46.30        11.08 o                         
 -10   1  16         17.00          4.18         8.26 o                         
  -9   1  16         43.11         44.57         7.67 o                         
  -8   1  16         17.94         21.14         7.31 o                         
  -7   1  16        453.50        497.31        23.09 o                         
  -6   1  16       4667.28       4763.02        87.28 o                         
  -5   1  16        284.69        283.79        17.34 o                         
  -4   1  16       1346.28       1385.97        36.27 o                         
  -3   1  16         38.99         37.27         8.64 o                         
  -2   1  16         13.97         11.11         8.54 o                         
  -1   1  16         87.70         96.01        10.82 o                         
   0   1  16         69.54         67.91         9.45 o                         
   1   1  16          0.08        -12.33        13.79 o                         
   2   1  16         54.77         50.92         7.88 o                         
   3   1  16         22.48         21.73         5.45 o                         
   4   1  16         59.30         51.69         7.97 o                         
   5   1  16          2.44          4.28         7.13 o                         
   6   1  16         20.20         12.96         6.50 o                         
 -16   2  16         11.01          4.65         7.09 o                         
 -15   2  16          3.41         11.91         9.52 o                         
 -14   2  16          2.32         -0.67        10.89 o                         
 -13   2  16          0.03          2.58         6.75 o                         
 -12   2  16          5.81          2.04         8.08 o                         
 -11   2  16         66.68         93.02        14.40 o                         
 -10   2  16        105.87        100.65        13.24 o                         
  -9   2  16         17.33          2.55         7.54 o                         
  -8   2  16        208.45        191.90        18.05 o                         
  -7   2  16          0.16         -0.25         5.61 o                         
  -6   2  16         22.41         22.23         7.24 o                         
  -5   2  16        450.10        424.97        20.57 o                         
  -4   2  16          5.40          4.35         7.53 o                         
  -3   2  16        240.68        225.13        15.37 o                         
  -2   2  16        209.47        201.91        14.55 o                         
  -1   2  16         47.65         55.19         9.53 o                         
   0   2  16          5.45         -6.35         9.72 o                         
   1   2  16         90.07         95.67        10.06 o                         
   2   2  16          8.52         -0.84         5.89 o                         
   3   2  16         40.44         45.80         5.69 o                         
   4   2  16          6.36         -2.07         5.28 o                         
   5   2  16          6.67          7.25         9.08 o                         
   6   2  16         36.67         45.22        10.58 o                         
 -16   3  16          2.48          7.55         3.31 o                         
 -15   3  16         19.75         15.84         8.14 o                         
 -14   3  16          3.72          1.35         7.30 o                         
 -13   3  16          0.58         -5.83        11.99 o                         
 -12   3  16         28.86         35.78        14.30 o                         
 -11   3  16         39.77         48.30        15.88 o                         
 -10   3  16          9.86         22.35        14.78 o                         
  -8   3  16        186.78        177.54        30.19 o                         
  -7   3  16        142.50        147.82        12.38 o                         
  -6   3  16          0.94          6.22         5.30 o                         
  -5   3  16         51.39         39.87         7.94 o                         
  -4   3  16         45.98         53.61         8.79 o
[truncated: 38,881 more chars]
